# Supplementary material for: Mapping ticks and tick-borne pathogens in China
Source: Nat Commun. 2021 Feb 17;12:1075. doi: 10.1038/s41467-021-21375-1 (PMC7889899; doi:10.1038/s41467-021-21375-1)
Supplement: Supplementary file 4 — Supplementary Data 1 [file 41467_2021_21375_MOESM4_ESM.xlsx]

## Sheet: Supplementary Data 1
Supplementary Data 1. Frequency and vegetation coverage characteristics of counties with detection of each tick species in China. The names of nineteen tick species that were recorded in more than 40 counties are bolded.
Tick species	No. of counties recorded (control sites)	Percentage of vegetation coverage
		(median, IQR or range for those <10 recording counts)
		Mixed coniferous and broad leaved	Scrublands	Meadow	Shrub grassland	Coniferous	Broad leaved
Ixodes	432
I. persulcatus	135 (999)	8.3 (0.0‒34.4)	1.7 (0.6‒4.8)	5.0 (1.3‒33.0)	0.0 (0.0‒0.0)	10.8 (3.3‒23.3)	20.9 (1.7‒54.1)
I. sinensis	113 (1,021)	0.0 (0.0‒6.6)	4.3 (0.0‒11.2)	0.0 (0.0‒0.0)	1.7 (0.0‒7.5)	25.7 (1.8‒52.1)	38.8 (3.7‒58.2)
I. granulatus	103 (1,031)	4.1 (0.0‒11.6)	9.3 (4.2‒28.4)	0.0 (0.0‒0.0)	4.9 (0.2‒10.8)	13.7 (1.1‒29.6)	46.3 (12.3‒63.8)
I. crenulatus	76 (1,058)	0.0 (0.0‒0.0)	16.3 (3.8‒46.8)	40.0 (1.2‒74.4)	0.0 (0.0‒0.0)	10.6 (0.0‒21.7)	0.1 (0.0‒5.0)
I. ovatus	57 (1,077)	4.8 (0.3‒15.2)	23.2 (6.5‒39.3)	0.0 (0.0‒5.8)	1.6 (0.0‒7.6)	18.2 (6.1‒41.6)	10.2 (1.0‒41.2)
I. acutitarsus	21	14.1 (3.6‒18.5)	10.9 (3.9‒24.8)	0.1 (0.0‒5.0)	1.0 (0.0‒4.1)	18.6 (2.9‒59.0)	14.3 (0.0‒53.9)
I. simplex	19	0.0 (0.0‒0.0)	0.0 (0.0‒0.0)	0.0 (0.0‒0.0)	0.0 (0.0‒0.0)	0.0 (0.0‒0.0)	0.0 (0.0‒65.2)
I. nuttallianus	10	9.2 (0.0‒18.8)	14.7 (5.3‒31.4)	16.1 (7.6‒29.4)	0.3 (0.0‒2.2)	34.2 (14.2‒50.1)	4.6 (0.0‒22.8)
I. hyatti	7	2.8 (0.0‒19.5)	0.9 (0.0‒25.1)	62.0 (0.3‒85.7)	0.0 (0.0‒5.1)	10.9 (5.9‒38.5)	7.7 (0.0‒85.6)
I. pomerantzevi	6	3.1 (0.0‒7.3)	6.0 (0.2‒46.0)	2.4 (0.1‒55.9)	0.1 (0.0‒13.4)	15.0 (1.0‒68.2)	46.0 (0.0‒85.6)
I. vespertilionis	6	7.2 (0.0‒25.3)	16.4 (0.0‒46.7)	0.1 (0.0‒25.3)	0.8 (0.0‒25.6)	0.7 (0.0‒22.7)	33.4 (0.0‒60.6)
I. kuntzi	5	1.5 (0.0‒5.4)	3.6 (0.0‒100.0)	0.1 (0.0‒2.9)	1.0 (0.0‒4.1)	22.2 (0.0‒76.2)	57.1 (0.0‒91.7)
I. arboricola	5	0.0 (0.0‒0.0)	4.4 (0.0‒37.1)	83.0 (57.1‒93.8)	0.0 (0.0‒0.0)	0.0 (0.0‒5.7)	1.4 (0.0‒27.8)
I. moschiferi	4	0.0 (0.0‒1.6)	28.1 (21.5‒64.2)	32.2 (27.0‒37.6)	0.0 (0.0‒0.0)	32.7 (8.9‒40.9)	0.0 (0.0‒12.6)
I. acuminatus	3	0.0 (0.0‒0.0)	0.9 (0.0‒3.2)	80.0 (75.5‒84.6)	0.0 (0.0‒0.0)	13.2 (10.9‒20.9)	2.2 (0.4‒8.2)
I. kazakstani	2	0.0 (0.0‒0.0)	43.4 (4.1‒82.6)	27.7 (6.5‒49.0)	0.0 (0.0‒0.0)	22.4 (0.0‒44.8)	6.5 (2.1‒10.9)
I. moscharius	2	0.0 (0.0‒0.0)	21.1 (14.3‒28.0)	16.0 (0.0‒32.0)	0.0 (0.0‒0.0)	62.9 (40.0‒85.7)	0.0 (0.0‒0.0)
I. tanuki	2	12.2 (0.0‒24.4)	14.7 (14.3‒15.2)	16.5 (0.0‒33.0)	4.5 (0.0‒9.0)	52.0 (18.2‒85.7)	0.1 (0.0‒0.1)
I. nipponensis	2	43.0 (39.4‒46.6)	9.6 (1.6‒17.6)	3.2 (0.0‒6.5)	1.4 (0.6‒2.2)	20.0 (10.7‒29.4)	22.7 (6.5‒38.9)
I. spinicoxalis	1	10.3	11.8	0	5.9	14.1	57.9
I. kangdingensis	1	7.6	38	12.4	0.2	36.3	5.5
I. pavlovskyi	1	46.6	1.6	0	2.2	10.7	38.9
I. berlesei	1	0	6.5	68	0	24.2	1.3
I. kashmiricus	1	18.6	9.1	4.5	1.1	66.7	0
Haemaphysalis	570
Ha. longicornis	303 (831)	1.1 (0.0‒12.6)	9.9 (2.8‒24.3)	0.0 (0.0‒5.8)	11.3 (0.0‒37.7)	6.2 (0.6‒23.7)	17.7 (5.0‒41.7)
Ha. concinna	72 (1,062)	7.5 (0.1‒29.2)	4.6 (1.2‒18.6)	6.2 (1.7‒41.5)	0.0 (0.0‒1.4)	16.9 (6.4‒33.6)	21.7 (5.9‒44.8)
Ha. japonica	52 (1,082)	11.7 (0.4‒31.7)	6.1 (0.9‒18.0)	14.9 (2.7‒38.9)	0.0 (0.0‒5.4)	12.5 (5.1‒28.5)	7.6 (0.0‒30.3)
Ha. hystricis	43 (1,091)	5.9 (1.6‒18.9)	9.5 (3.2‒20.7)	0.0 (0.0‒0.6)	1.2 (0.0‒4.4)	17.4 (0.2‒34.9)	46.9 (14.3‒64.8)
Ha. punctata	36	0.0 (0.0‒0.0)	3.4 (0.9‒8.7)	77.1 (53.9‒84.5)	0.0 (0.0‒0.0)	13.5 (10.2‒23.6)	2.6 (0.9‒9.2)
Ha. lagrangei	33	5.6 (0.0‒11.6)	5.2 (1.6‒21.7)	0.0 (0.0‒0.0)	2.4 (0.3‒7.0)	27.0 (2.6‒55.7)	22.0 (5.1‒58.2)
Ha. verticalis	30	6.6 (0.0‒58.1)	10.1 (2.3‒40.8)	15.4 (0.9‒32.5)	0.0 (0.0‒1.1)	9.5 (0.3‒24.5)	3.0 (0.7‒14.6)
Ha. qinghaiensis	29	0.3 (0.0‒4.4)	22.0 (13.4‒39.0)	38.5 (24.7‒60.4)	0.0 (0.0‒1.3)	15.2 (10.3‒33.8)	0.0 (0.0‒0.1)
Ha. campanulata	29	2.4 (0.0‒29.6)	10.2 (0.6‒18.2)	0.0 (0.0‒1.7)	4.4 (0.0‒40.7)	2.5 (0.0‒21.2)	16.0 (10.0‒42.6)
Ha. doenitzi	24	5.6 (0.1‒22.6)	4.1 (0.8‒8.0)	0.0 (0.0‒0.0)	1.2 (0.4‒6.8)	15.7 (0.0‒26.9)	55.7 (17.6‒93.7)
Ha. taiwana	23	0.6 (0.0‒5.1)	6.7 (1.8‒18.3)	0.0 (0.0‒0.1)	4.6 (0.5‒12.0)	11.8 (0.0‒22.2)	55.9 (44.1‒72.9)
Ha. sulcata	22	0.0 (0.0‒0.0)	3.5 (1.0‒7.2)	85.9 (74.6‒92.8)	0.0 (0.0‒0.0)	4.2 (0.0‒12.7)	2.0 (0.4‒5.9)
Ha. flava	22	7.6 (2.6‒13.8)	14.0 (5.0‒32.9)	0.0 (0.0‒0.2)	3.9 (1.2‒10.5)	12.0 (0.3‒47.7)	24.9 (13.3‒51.5)
Ha. pospelovashtromae	20	0.0 (0.0‒0.0)	4.1 (1.0‒8.4)	78.7 (51.1‒89.3)	0.0 (0.0‒0.0)	13.3 (6.4‒30.9)	2.1 (0.3‒6.5)
Ha. yeni	14	4.3 (1.3‒9.5)	8.2 (5.5‒27.4)	0.0 (0.0‒0.0)	6.4 (0.2‒11.0)	26.7 (13.3‒34.4)	49.5 (38.2‒58.0)
Ha. montgomeryi	14	1.5 (0.2‒6.3)	24.6 (9.0‒37.2)	0.0 (0.0‒0.3)	12.9 (0.0‒32.2)	7.5 (0.6‒32.5)	5.9 (1.2‒37.3)
Ha. formosensis	12	3.6 (1.7‒10.1)	7.9 (5.0‒24.2)	0.0 (0.0‒0.0)	6.2 (1.0‒8.5)	12.7 (1.3‒23.6)	56.9 (41.6‒64.9)
Ha. moschisuga	11	0.0 (0.0‒1.6)	28.1 (18.2‒45.5)	19.7 (0.2‒37.6)	0.0 (0.0‒0.0)	40.9 (16.4‒57.5)	0.0 (0.0‒1.2)
Ha. kitaokai	9	12.3 (0.6‒30.4)	14.8 (1.0‒70.4)	0.0 (0.0‒33.0)	3.7 (0.9‒50.3)	15.4 (0.6‒55.8)	20.2 (0.1‒57.9)
Ha. aponommoides	8	16.8 (0.0‒46.6)	11.7 (1.6‒41.6)	7.5 (0.0‒32.0)	0.0 (0.0‒2.2)	41.7 (3.6‒85.7)	5.0 (0.0‒61.2)
Ha. ornithophila	8	1.6 (0.0‒24.4)	8.8 (0.3‒44.6)	0.1 (0.0‒37.6)	1.4 (0.0‒28.7)	20.2 (0.0‒41.0)	45.5 (0.0‒91.7)
Ha. spinigera	7	1.6 (0.1‒16.9)	29.8 (4.7‒55.5)	0.0 (0.0‒0.0)	7.6 (0.0‒53.1)	1.0 (0.0‒32.9)	50.2 (6.6‒63.8)
Ha. tibetensis	6	0.0 (0.0‒20.3)	35.5 (11.1‒100)	7.8 (0.0‒32.0)	0.0 (0.0‒4.2)	38.4 (0.0‒66.8)	0.0 (0.0‒12.4)
Ha. erinacei	6	0.0 (0.0‒0.0)	18.3 (3.2‒82.6)	41.0 (0.0‒85.6)	0.0 (0.0‒0.0)	15.9 (0.0‒68.2)	3.3 (0.3‒10.9)
Ha. wellingtoni	5	2.0 (0.0‒16.9)	5.8 (1.2‒39.8)	0.0 (0.0‒0.0)	5.1 (0.0‒10.2)	1.0 (0.0‒73.5)	46.1 (7.7‒98.1)
Ha. warburtoni	5	3.3 (0.0‒46.6)	14.8 (1.6‒50.2)	0.0 (0.0‒32.0)	2.2 (0.0‒50.3)	17.7 (0.6‒85.7)	9.2 (0.0‒38.9)
Ha. birmaniae	4	1.8 (1.5‒15.1)	18.7 (0.1‒39.8)	0.1 (0.0‒1.5)	0.3 (0.0‒3.3)	16.4 (0.0‒42.5)	61.6 (6.9‒91.7)
Ha. megaspinosa	4	14.4 (0.0‒30.5)	14.3 (12.8‒31.1)	11.7 (0.0‒33.0)	23.1 (9.0‒43.6)	6.0 (0.0‒18.2)	19.6 (0.1‒43.6)
Ha. canestrinii	3	3.3 (3.2‒16.9)	28.4 (16.2‒55.1)	0.0 (0.0‒0.0)	8.6 (7.6‒18.9)	15.1 (1.0‒55.2)	16.7 (7.6‒46.1)
Ha. asiatica	3	4.4 (1.6‒16.9)	39.8 (28.4‒55.5)	0.0 (0.0‒0.0)	0.0 (0.0‒7.6)	0.0 (0.0‒1.0)	46.1 (40.1‒58.6)
Ha. mageshimaensis	3	2.5 (1.9‒7.8)	9.5 (3.6‒48.5)	0.0 (0.0‒0.1)	14.7 (0.4‒18.0)	6.8 (2.3‒11.1)	66.6 (14.6‒91.7)
Ha. nepalensis	2	0.0 (0.0‒0.0)	21.1 (14.3‒28.0)	16.0 (0.0‒32.0)	0.0 (0.0‒0.0)	62.9 (40.0‒85.7)	0.0 (0.0‒0.0)
Ha. aborensis	2	1.5 (1.4‒1.6)	33.6 (27.5‒39.8)	0.0 (0.0‒0.0)	19.7 (0.0‒39.4)	14.7 (0.0‒29.3)	30.5 (2.4‒58.6)
Ha. bandicota	2	2.7 (0.0‒5.4)	1.2 (0.7‒1.7)	4.7 (0.3‒9.1)	0.5 (0.0‒1.0)	17.8 (0.0‒35.5)	73.1 (57.1‒89.2)
Ha. primitiva	2	19.2 (15.8‒22.7)	18.8 (4.1‒33.4)	11.5 (9.6‒13.5)	3.3 (2.0‒4.6)	14.8 (10.9‒18.6)	32.4 (17.5‒47.3)
Ha. menglaensis	2	4.0 (1.6‒6.4)	64.0 (39.8‒88.3)	0.0 (0.0‒0.0)	0.0 (0.0‒0.0)	0.1 (0.0‒0.2)	31.9 (5.1‒58.6)
Ha. sinensis	2	12.1 (11.0‒13.1)	23.7 (15.5‒31.9)	1.2 (0.0‒2.4)	11.2 (1.7‒20.7)	13.0 (8.4‒17.7)	38.8 (32.6‒45.0)
Ha. colasbelcouri	2	4.8 (1.6‒8.1)	25.6 (11.5‒39.8)	0.0 (0.0‒0.0)	15.0 (0.0‒30.0)	23.7 (0.0‒47.4)	30.8 (3.0‒58.6)
Ha. goral	1	5.8	6.9	0	2.5	48	36.8
Ha. quadriaculeata	1	1.6	39.8	0	0	0	58.6
Ha. heinrichi	1	0	33.2	0	0	5	61.8
Amblyomma	37
Am. testudinarium	25	4.4 (0.6‒8.5)	4.3 (1.0‒26.0)	0.0 (0.0‒0.0)	1.3 (0.2‒3.3)	2.3 (0.1‒40.3)	58.4 (28.4‒87.0)
Am. javanense	11	1.6 (0.0‒5.2)	18.3 (5.7‒28.4)	0.0 (0.0‒0.0)	0.0 (0.0‒1.9)	1.0 (0.0‒30.5)	58.6 (40.1‒94.3)
Am. crassipes	6	0.4 (0.0‒4.4)	21.6 (0.3‒55.5)	0.0 (0.0‒0.0)	0.4 (0.0‒28.7)	0.8 (0.0‒41.0)	56.9 (29.4‒98.1)
Am. varanense	5	1.6 (0.0‒16.9)	28.4 (0.2‒39.8)	0.0 (0.0‒0.0)	1.9 (0.0‒7.6)	0.9 (0.0‒4.2)	58.6 (46.1‒97.0)
Am. helvolum	1	100	0	0	0	0	0
Rhipicephalus	431
R. sanguineus	221 (913)	0.2 (0.0‒6.3)	9.5 (3.8‒24.1)	0.4 (0.0‒29.8)	6.6 (0.0‒41.4)	5.2 (0.9‒20.0)	14.3 (2.9‒32.0)
R. microplus	188 (946)	2.2 (0.0‒9.2)	12.7 (3.8‒29.6)	0.0 (0.0‒0.4)	1.2 (0.0‒10.2)	9.9 (0.2‒27.2)	29.4 (7.9‒60.3)
R. haemaphysaloides	76 (1,058)	4.3 (0.1‒9.7)	17.9 (3.4‒37.1)	0.0 (0.0‒0.0)	1.2 (0.0‒7.5)	12.3 (0.8‒35.4)	24.6 (7.8‒58.6)
R. turanicus	37	0.0 (0.0‒0.0)	4.0 (0.8‒7.5)	82.2 (69.3‒90.3)	0.0 (0.0‒0.0)	0.6 (0.0‒12.9)	4.5 (1.3‒11.1)
R. pumilio	28	0.0 (0.0‒0.0)	5.3 (3.4‒9.9)	76.0 (58.5‒85.7)	0.0 (0.0‒0.0)	7.0 (0.0‒16.2)	5.3 (1.3‒11.4)
R. schulzei	12	0.0 (0.0‒0.0)	5.3 (3.5‒8.7)	54.6 (48.6‒76.0)	0.0 (0.0‒0.0)	15.0 (11.2‒31.2)	7.8 (1.5‒11.0)
R. bursa	4	0.0 (0.0‒2.2)	14.3 (4.5‒54.3)	70.6 (0.0‒90.7)	0.0 (0.0‒0.0)	14.6 (3.8‒43.5)	0.5 (0.0‒1.1)
R. rossicus	1	0	4.4	93.8	0	0.6	1.2
Dermacentor	574
D. nuttalli	382 (752)	0.0 (0.0‒2.0)	15.0 (4.2‒32.5)	21.5 (0.3‒59.0)	0.0 (0.0‒8.5)	8.8 (2.2‒21.0)	3.1 (0.0‒20.3)
D. silvarum	274 (860)	1.6 (0.0‒20.5)	5.4 (1.2‒22.3)	4.9 (0.2‒31.3)	0.0 (0.0‒23.4)	7.4 (2.0‒19.9)	11.9 (1.9‒31.3)
D. daghestanicus	62 (1,072)	0.0 (0.0‒0.0)	6.3 (1.4‒12.9)	75.5 (49.1‒86.5)	0.0 (0.0‒0.0)	7.1 (0.0‒21.7)	2.0 (0.0‒8.4)
D. marginatus	62 (1,072)	0.0 (0.0‒0.1)	9.3 (2.9‒29.8)	42.4 (21.1‒75.1)	0.0 (0.0‒0.0)	14.4 (3.0‒34.2)	2.9 (0.9‒8.4)
D. reticulatus	34	0.0 (0.0‒0.1)	25.0 (8.5‒40.8)	29.8 (4.5‒43.5)	0.0 (0.0‒22.4)	7.9 (1.0‒37.8)	3.7 (1.4‒12.1)
D. abaensis	29	0.0 (0.0‒0.1)	14.0 (5.4‒27.3)	53.2 (25.4‒77.3)	0.0 (0.0‒0.0)	19.1 (9.3‒35.2)	3.1 (0.7‒6.6)
D. pavlovskyi	19	0.0 (0.0‒0.0)	1.2 (0.0‒3.8)	85.6 (72.9‒92.9)	0.0 (0.0‒0.0)	5.1 (0.0‒16.5)	1.3 (0.3‒6.4)
D. auratus	16	5.2 (1.7‒9.8)	9.4 (4.0‒29.2)	0.0 (0.0‒0.0)	3.6 (0.7‒7.2)	9.6 (0.3‒30.0)	54.4 (34.6‒70.9)
D. sinicus	13	4.4 (0.0‒15.8)	27.5 (8.3‒36.6)	6.1 (0.0‒37.0)	4.6 (0.0‒22.4)	7.6 (0.5‒21.2)	16.1 (8.2‒32.8)
D. everestianus	11	0.0 (0.0‒0.0)	10.2 (0.0‒41.6)	22.4 (0.0‒100.0)	0.0 (0.0‒0.0)	13.1 (0.0‒43.5)	0.0 (0.0‒0.0)
D. taiwanensis	8	2.7 (0.0‒46.6)	2.6 (0.0‒5.8)	0.0 (0.0‒0.1)	1.6 (0.0‒5.1)	25.4 (0.0‒76.2)	45.0 (19.8‒97.5)
D. steini	4	1.3 (0.0‒4.1)	6.2 (4.4‒7.2)	0.0 (0.0‒0.0)	5.8 (3.1‒11.5)	32.4 (15.5‒54.3)	51.3 (32.8‒72.9)
D. montanus	2	0.0 (0.0‒0.0)	3.3 (0.0‒6.6)	88.4 (83.3‒93.4)	0.0 (0.0‒0.0)	8.3 (0.0‒16.7)	0.0 (0.0‒0.0)
D. compactus	1	0	3.5	0	1.9	4.2	90.4
Hyalomma	298
Hy. scupense	234 (900)	0.0 (0.0‒4.2)	9.5 (3.8‒25.8)	5.8 (0.0‒52.2)	3.6 (0.0‒39.8)	5.2 (0.8‒19.5)	8.2 (1.7‒21.6)
Hy. asiaticum	135 (999)	0.0 (0.0‒0.0)	8.0 (2.2‒25.0)	68.7 (24.0‒85.6)	0.0 (0.0‒0.0)	5.1 (0.0‒18.8)	2.2 (0.0‒7.7)
Hy. anatolicum	38	0.0 (0.0‒0.0)	4.6 (0.8‒13.8)	73.7 (50.0‒85.1)	0.0 (0.0‒0.0)	12.3 (0.0‒29.7)	2.1 (0.2‒9.8)
Hy. marginatum	18	0.0 (0.0‒0.0)	6.7 (3.9‒14.7)	49.7 (17.5‒80.1)	0.0 (0.0‒0.0)	27.8 (0.0‒32.1)	5.8 (1.4‒12.0)
Hy. dromedarii	8	0.0 (0.0‒0.0)	3.6 (0.0‒25.0)	80.1 (0.0‒99.1)	0.0 (0.0‒0.0)	0.0 (0.0‒14.3)	0.0 (0.0‒36.5)
Hy. turanicum	6	0.0 (0.0‒1.0)	11.1 (1.5‒43.8)	24.9 (0.0‒96.0)	0.0 (0.0‒43.3)	28.2 (0.0‒73.2)	1.7 (0.0‒32.9)
Hy. isaaci	1	24.4	15.2	33	9	18.2	0.1
Anomalohimalaya	5
An. cricetuli	3	0.0 (0.0‒0.0)	0.6 (0.0‒100.0)	63.5 (0.0‒96.2)	0.0 (0.0‒0.0)	0.0 (0.0‒0.0)	3.2 (0.0‒36.5)
An. lama	1	15.1	1.8	28.5	0	44.5	10
An. lotozkyi	1	0	0.6	96.9	0	1.9	0.6
Ornithodoros	38
O. tartakovskyi	15	0.0 (0.0‒0.0)	1.2 (0.0‒5.7)	46.6 (0.0‒80.0)	0.0 (0.0‒0.0)	0.0 (0.0‒5.6)	5.7 (0.4‒27.8)
O. papillipes	14	0.0 (0.0‒0.0)	3.5 (0.8‒27.1)	75.9 (63.1‒94.4)	0.0 (0.0‒0.0)	0.0 (0.0‒10.4)	3.6 (0.5‒10.5)
O. lahorensis	12	0.0 (0.0‒0.0)	5.6 (0.0‒25.3)	72.1 (63.0‒93.7)	0.0 (0.0‒0.0)	0.0 (0.0‒8.8)	5.5 (0.0‒16.7)
O. capensis	1	1.9	3.6	0.1	0.4	2.3	91.7
Argas	90
Ar. persicus	68 (1,066)	0.0 (0.0‒0.0)	4.8 (0.0‒22.9)	2.1 (0.0‒66.7)	0.0 (0.0‒0.0)	0.6 (0.0‒20.5)	2.0 (0.0‒28.1)
Ar. vulgaris	14	0.2 (0.0‒1.8)	22.8 (10.0‒30.5)	0.0 (0.0‒18.3)	9.7 (0.0‒24.7)	15.2 (0.9‒39.9)	15.8 (3.0‒27.1)
Ar. vespertilionis	10	0.8 (0.0‒21.3)	2.4 (0.5‒6.6)	1.6 (0.0‒77.7)	0.5 (0.0‒2.7)	17.0 (7.8‒25.9)	12.3 (1.0‒43.5)
Ar. robertsi	3	46.6 (8.3‒100.0)	1.6 (0.0‒10.3)	0.0 (0.0‒0.4)	0.7 (0.0‒2.2)	8.5 (0.0‒10.7)	38.9 (0.0‒71.8)
Ar. beijingensis	2	0.0 (0.0‒0.0)	59.1 (18.2‒100)	40.9 (0.0‒81.8)	0.0 (0.0‒0.0)	0.0 (0.0‒0.0)	0.0 (0.0‒0.0)
Ar. assimilis	1	33.2	28.1	0	1.1	27.4	10.3
Ar. japonicus	1	79.2	1.2	1.2	0.6	15.6	2.3
