# Supplementary material for: Mapping ticks and tick-borne pathogens in China
Source: Nat Commun. 2021 Feb 17;12:1075. doi: 10.1038/s41467-021-21375-1 (PMC7889899; doi:10.1038/s41467-021-21375-1)
Supplement: Supplementary file 5 — Supplementary Data 2 [file 41467_2021_21375_MOESM5_ESM.xlsx]

## Sheet: Sheet1
Supplementary Data 2. Tick species detected during 1950‒2018 in seven zoogeographic regions of China: Northeast District (NE), North China District (N), Inner Mongolia-Xinjiang District (IMX), Qinghai-Tibet District (QT), Southwest District (SW), Central China District (C) and South China District (S). These regions are shown in Fig. 1 in the main text and numbered I‒VII.
Tick species	No. of tick species
	NE*	N	IMX	QT	SW	C	S
Ixodes	4	6	8	13	8	12	11
I. persulcatus							
I. sinensis							
I. granulatus							
I. crenulatus						
I. ovatus							
I. acutitarsus							
I. simplex							
I. nuttallianus							
I. hyatti						
I. pomerantzevi				
I. vespertilionis							
I. kuntzi							
I. arboricola			
I. moschiferi				
I. acuminatus			
I. kazakstani			
I. moscharius				
I. tanuki						
I. nipponensis							
I. spinicoxalis						
I. kangdingensis					
I. pavlovskyi							
I. berlesei			
I. kashmiricus				
I. semenovi				
I. myospalacis			
Haemaphysalis	7	12	9	15	14	28	24
Ha. longicornis						
Ha. concinna						
Ha. japonica						
Ha. hystricis							
Ha. punctata						
Ha. lagrangei							
Ha. verticalis						
Ha. qinghaiensis						
Ha. campanulata						
Ha. doenitzi							
Ha. taiwana							
Ha. sulcata				
Ha. flava							
Ha. pospelovashtromae				
Ha. yeni							
Ha. montgomeryi							
Ha. formosensis							
Ha. moschisuga					
Ha. kitaokai						
Ha. aponommoides							
Ha. ornithophila							
Ha. spinigera							
Ha. tibetensis					
Ha. erinacei			
Ha. wellingtoni							
Ha. warburtoni							
Ha. birmaniae							
Ha. megaspinosa						
Ha. canestrinii							
Ha. asiatica							
Ha. mageshimaensis							
Ha. nepalensis				
Ha. aborensis							
Ha. bandicota							
Ha. primitiva						
Ha. menglaensis							
Ha. sinensis						
Ha. colasbelcouri							
Ha. goral						
Ha. quadriaculeata							
Ha. heinrichi							
Ha. megalaimae							
Amblyomma	0	0	0	0	2	5	10
Am. testudinarium							
Am. javanense							
Am. crassipes							
Am. varanense							
Am. helvolum							
Am. pattoni							
Am. breviscutatum							
Am. cordiferum							
Am. geoemydae							
Am. pseudolaeve							
Rhipicephalus	2	4	7	4	3	3	4
R. sanguineus							
R. microplus							
R. haemaphysaloides							
R. turanicus				
R. pumilio			
R. schulzei							
R. bursa			
R. rossicus			
Dermacentor	3	8	11	8	3	5	4
D. nuttalli						
D. silvarum							
D. daghestanicus				
D. marginatus			
D. reticulatus			
D. abaensis					
D. pavlovskyi				
D. auratus							
D. sinicus				
D. everestianus				
D. taiwanensis							
D. steini						
D. montanus				
D. compactus							
D. raskemensis			
Hyalomma	1	5	6	4	1	3	0
Hy. scupense						
Hy. asiaticum						
Hy. anatolicum				
Hy. marginatum					
Hy. dromedarii				
Hy. turanicum			
Hy. isaaci						
Anomalohimalaya	0	0	2	2	0	0	0
An. cricetuli				
An. lama				
An. lotozkyi			
Ornithodoros	0	1	3	2	0	0	1
O. tartakovskyi			
O. papillipes				
O. lahorensis				
O. capensis							
Argas	1	2	4	1	0	5	3
Ar. persicus						
Ar. vulgaris						
Ar. vespertilionis							
Ar. robertsi							
Ar. beijingensis			
Ar. assimilis						
Ar. japonicus	
Ar. sinensis						
Ar. pusillus							
Total	18	38	50	49	31	61	57
