# Supplementary material for: Mapping ticks and tick-borne pathogens in China
Source: Nat Commun. 2021 Feb 17;12:1075. doi: 10.1038/s41467-021-21375-1 (PMC7889899; doi:10.1038/s41467-021-21375-1)
Supplement: Supplementary file 8 — Source Data [file 41467_2021_21375_MOESM8_ESM.zip]

Archive with 10 entries (9 files):
- Source Data/
- Source Data/Figure 1.xlsx
- Source Data/Figure 2.xlsx
- Source Data/Figure 3.xlsx
- Source Data/Figure 4.xlsx
- Source Data/Figure 5.xlsx
- Source Data/location and code.xlsx
- Source Data/Supplementary Figure 1-10.xlsx
- Source Data/Supplementary Figure 30-34.xlsx
- Source Data/Supplementary Figure 35-41.xlsx
