# Supplementary material for: Mapping ticks and tick-borne pathogens in China
Source: Nat Commun. 2021 Feb 17;12:1075. doi: 10.1038/s41467-021-21375-1 (PMC7889899; doi:10.1038/s41467-021-21375-1)
Supplement: Supplementary file 8 — Source Data [file 41467_2021_21375_MOESM8_ESM.zip › Source Data/Figure 2.xlsx]

## Sheet: Figure 2a-e
	Figure 2a	Figure 2b	Figure 2c	Figure 2d	Figure 2e
code	Cluster I	Cluster II	Cluster III	Cluster IV	Cluster V
110101	0	0	0	0	0
110102	0	0	0	0	0
110105	0	0	0	0	0
110106	0	0	0	0	0
110107	0	0	0	0	0
110108	0	0	0	0	0
110109	0	1	0	0	0
110111	1	0	0	1	0
110112	0	0	0	0	0
110113	0	0	0	0	0
110114	0	0	0	0	0
110115	0	0	0	0	0
110116	1	0	0	0	0
110117	1	0	0	0	0
110228	1	0	0	0	0
110229	1	1	0	0	0
120101	0	0	0	1	1
120102	0	0	0	1	1
120103	0	0	0	1	0
120104	0	0	0	1	1
120105	0	0	0	1	0
120106	0	0	0	1	0
120116	0	0	0	1	0
120110	0	0	0	1	1
120111	0	0	0	1	0
120112	1	0	0	1	1
120113	1	0	0	1	0
120114	1	0	0	1	1
120115	1	0	0	1	1
120221	1	0	0	1	1
120223	1	0	0	1	1
120225	1	0	0	1	0
130102	1	0	0	0	0
130103	0	0	0	0	0
130104	0	0	0	0	0
130105	1	0	0	0	0
130107	1	0	0	0	0
130108	1	0	0	0	0
130121	1	1	0	0	0
130123	1	0	0	0	0
130124	1	0	0	0	0
130125	1	0	0	0	0
130126	1	1	0	0	0
130127	1	0	0	0	0
130128	1	0	0	0	0
130129	1	0	0	0	0
130130	1	0	0	0	0
130131	1	0	0	0	0
130132	1	0	0	0	0
130133	1	0	0	0	0
130181	1	0	0	0	0
130182	1	0	0	0	0
130183	1	0	0	0	0
130184	1	0	0	0	0
130185	1	0	0	0	0
130203	0	0	0	1	1
130202	0	0	0	1	0
130204	1	0	0	1	0
130205	1	0	0	0	0
130207	1	0	0	1	1
130208	1	0	0	1	0
130223	1	0	0	1	0
130225	0	0	0	1	0
130227	1	1	0	0	0
130229	1	0	0	0	0
130281	1	0	0	0	0
130283	1	1	0	1	0
130302	0	0	0	1	0
130303	1	1	0	1	0
130304	1	1	0	1	0
130321	1	1	0	1	0
130322	1	0	0	1	0
130323	1	1	0	1	0
130324	1	0	0	0	0
130402	1	0	0	0	0
130403	0	0	0	0	0
130404	0	0	0	0	0
130406	1	0	0	0	0
130421	1	0	0	0	0
130423	1	0	0	0	0
130424	1	0	0	0	0
130425	1	0	0	0	0
130426	1	1	0	0	0
130427	1	0	0	0	0
130428	1	0	0	0	0
130429	1	0	0	0	0
130430	1	0	0	0	0
130431	1	0	0	0	0
130432	1	0	0	0	0
130433	1	0	0	0	0
130434	1	0	0	0	0
130435	1	0	0	0	0
130481	1	1	0	0	0
130502	1	0	0	0	0
130503	1	0	0	0	0
130521	1	1	0	0	0
130522	1	0	0	0	0
130523	1	0	0	0	0
130524	1	0	0	0	0
130525	1	0	0	0	0
130526	1	0	0	0	0
130527	1	0	0	0	0
130528	1	0	0	0	0
130529	1	0	0	0	0
130530	1	0	0	0	0
130531	1	0	0	0	0
130532	1	0	0	0	0
130533	1	0	0	0	0
130534	1	0	0	0	0
130535	1	0	0	0	0
130581	1	0	0	0	0
130582	1	0	0	0	0
130602	0	0	0	0	0
130603	0	0	0	0	0
130604	0	0	0	0	0
130621	1	0	0	0	0
130622	1	0	0	0	0
130623	1	0	0	0	0
130624	1	0	0	0	0
130625	1	0	0	0	0
130626	1	0	0	0	0
130627	1	0	0	0	0
130628	1	0	0	0	0
130629	1	0	0	0	0
130630	1	1	0	0	0
130631	1	0	0	0	0
130632	0	0	0	1	0
130633	1	0	0	0	0
130634	1	0	0	0	0
130635	1	0	0	0	0
130636	1	0	0	0	0
130637	1	0	0	0	0
130638	1	0	0	1	0
130681	1	0	0	0	0
130682	1	0	0	0	0
130683	1	0	0	0	0
130684	1	0	0	0	0
130702	0	1	0	0	0
130703	0	1	0	0	0
130705	0	1	0	0	0
130706	1	1	0	0	0
130721	0	1	0	0	0
130722	0	1	0	0	0
130723	0	1	0	0	0
130724	0	1	0	1	0
130725	0	1	0	0	0
130726	0	1	0	0	0
130727	0	1	0	0	0
130728	0	1	0	0	0
130729	0	1	0	0	0
130730	0	1	0	0	0
130731	1	1	0	0	0
130732	0	1	0	0	0
130733	0	1	0	1	0
130802	1	1	0	0	0
130803	1	1	0	0	0
130804	1	1	0	0	0
130821	1	1	0	0	0
130822	1	1	0	1	0
130823	1	1	0	0	0
130824	1	1	0	0	0
130825	1	1	0	0	0
130826	1	1	0	0	0
130827	1	1	0	1	0
130828	1	1	0	0	0
130902	0	0	0	0	0
130903	1	0	0	0	0
130921	1	0	0	0	0
130922	1	0	0	1	1
130923	1	0	0	0	0
130924	0	0	0	1	1
130925	1	0	0	0	0
130926	1	0	0	0	0
130927	1	0	0	0	0
130928	1	0	0	0	0
130929	1	0	0	0	0
130930	1	0	0	0	0
130981	1	0	0	0	0
130982	1	0	0	0	0
130983	0	0	0	1	1
130984	1	0	0	1	0
131002	1	0	0	0	0
131003	1	0	0	0	0
131022	1	0	0	0	0
131023	1	0	0	0	0
131024	1	0	0	1	0
131025	1	0	0	1	1
131026	1	0	0	1	0
131028	1	0	0	0	0
131081	1	0	0	0	1
131082	1	0	0	0	0
131102	0	0	0	0	0
131121	1	0	0	0	0
131122	1	0	0	0	0
131123	1	0	0	0	0
131124	1	0	0	0	0
131125	1	0	0	0	0
131126	1	0	0	0	0
131127	1	0	0	0	0
131128	1	0	0	0	0
131181	1	0	0	0	0
131182	1	0	0	0	0
140105	1	1	0	0	1
140106	1	0	0	0	0
140107	0	1	0	1	0
140108	1	1	0	0	1
140109	1	1	0	0	0
140110	0	1	0	0	1
140121	0	1	0	0	1
140122	1	1	0	0	0
140123	1	1	0	0	0
140181	1	1	0	0	0
140202	0	1	0	0	0
140203	0	1	0	0	0
140211	0	1	0	0	1
140212	0	1	0	0	1
140221	0	1	0	0	1
140222	0	1	0	0	1
140223	0	1	0	0	0
140224	1	1	0	0	0
140225	1	1	0	0	1
140226	0	1	0	0	1
140227	0	1	0	0	0
140302	1	1	0	0	0
140303	1	1	0	0	0
140311	1	1	0	0	0
140321	1	1	0	0	0
140322	1	1	0	0	0
140402	1	0	0	0	0
140411	1	0	0	0	0
140421	1	0	0	0	0
140423	1	1	0	0	0
140424	1	0	0	0	0
140425	1	1	0	0	0
140426	1	1	0	0	0
140427	1	1	0	0	0
140428	1	1	0	0	0
140429	1	1	0	0	0
140430	1	1	0	0	0
140431	1	1	0	1	0
140481	1	1	0	0	0
140502	1	1	0	0	0
140521	1	1	0	0	0
140522	1	0	0	0	0
140524	1	1	0	0	0
140525	1	0	0	0	0
140581	1	1	0	0	0
140602	0	1	0	0	1
140603	0	1	0	0	1
140621	0	1	0	0	1
140622	0	1	0	0	1
140623	0	1	0	0	0
140624	0	1	0	0	1
140702	0	1	0	0	1
140721	1	1	0	0	0
140722	1	1	0	1	0
140723	1	1	0	1	0
140724	1	1	0	0	0
140725	1	1	0	0	0
140726	0	1	0	0	1
140727	1	1	0	0	1
140728	1	1	0	0	1
140729	1	1	0	0	0
140781	1	1	0	0	0
140802	1	0	0	0	1
140821	1	0	0	0	0
140822	1	1	0	0	0
140823	1	1	0	0	0
140824	1	0	0	0	0
140825	1	0	0	0	0
140826	1	1	0	0	0
140827	1	0	0	0	0
140828	1	1	0	0	0
140829	1	1	0	0	0
140830	1	1	0	0	0
140881	1	0	0	0	0
140882	1	0	0	0	0
140902	1	1	0	0	0
140921	1	1	0	0	1
140922	1	1	0	0	0
140923	1	1	0	0	0
140924	1	1	0	0	0
140925	0	1	0	0	0
140926	1	1	0	0	0
140927	0	1	0	0	0
140928	0	1	0	0	0
140929	1	1	0	0	0
140930	1	1	0	0	1
140931	1	1	0	1	1
140932	0	1	0	0	0
140981	1	1	0	0	1
141002	1	1	0	0	0
141021	1	1	0	0	0
141022	1	1	0	0	0
141023	1	1	0	0	0
141024	1	0	0	0	0
141025	1	1	0	0	0
141026	1	1	0	0	0
141027	1	1	0	0	0
141028	1	1	0	0	0
141029	1	1	0	0	0
141030	1	1	0	0	0
141031	1	1	0	0	0
141032	1	1	0	0	0
141033	1	1	0	0	0
141034	0	1	0	0	0
141081	1	0	0	0	0
141082	1	0	0	0	0
141102	1	1	0	0	0
141121	1	1	0	0	0
141122	1	1	0	1	0
141123	1	1	0	0	0
141124	1	1	0	0	1
141125	1	1	0	1	1
141126	1	1	0	1	1
141127	1	1	0	0	0
141128	1	1	0	1	0
141129	1	1	0	0	0
141130	1	0	0	1	0
141181	1	1	0	0	0
141182	1	1	0	0	0
150102	0	1	0	0	1
150103	0	1	0	0	1
150104	0	1	0	0	1
150105	0	1	0	0	1
150121	0	0	0	0	1
150122	0	1	0	0	1
150123	0	1	0	0	0
150124	0	1	0	0	0
150125	0	1	0	0	0
150202	0	1	0	1	1
150203	0	1	0	0	1
150204	0	1	0	0	1
150205	0	1	0	0	0
150206	0	1	0	0	0
150207	0	1	0	0	1
150221	0	1	0	0	1
150222	0	1	0	0	1
150223	0	1	0	0	1
150302	0	1	0	0	0
150303	0	1	0	0	0
150304	0	1	0	0	1
150402	0	1	0	0	0
150403	0	1	0	0	0
150404	0	1	0	0	0
150421	0	1	0	0	0
150422	0	1	0	0	0
150423	0	1	0	0	0
150424	0	1	0	0	0
150425	0	1	0	1	1
150426	0	1	0	0	0
150428	0	1	0	0	0
150429	0	1	0	0	0
150430	0	1	0	0	0
150502	0	0	0	0	0
150522	0	1	0	0	0
150521	0	1	0	0	0
150523	0	1	0	0	0
150524	0	1	0	0	0
150525	0	1	0	0	0
150526	0	1	0	0	0
150581	0	1	0	0	0
150602	0	1	0	1	0
150621	1	1	0	0	1
150622	0	1	0	0	0
150623	1	1	0	0	1
150624	0	1	0	0	1
150625	0	1	0	0	1
150626	1	1	0	0	1
150627	0	1	0	0	1
150702	0	1	0	1	0
150721	0	1	0	0	0
150722	0	1	0	1	0
150723	0	1	0	1	0
150724	0	1	0	1	0
150725	0	1	0	1	0
150726	0	1	0	1	0
150727	0	1	0	1	0
150703	0	1	0	1	0
150782	0	1	0	1	0
150783	0	1	0	1	0
150784	0	1	0	1	0
150785	0	1	0	1	0
150802	0	1	0	0	1
150821	0	1	0	0	1
150822	0	1	0	0	1
150823	1	1	0	0	1
150824	0	0	0	0	1
150825	0	0	0	0	1
150826	0	1	0	0	1
150902	0	1	0	0	1
150921	0	1	0	0	0
150922	0	1	0	0	0
150923	0	1	0	0	1
150924	0	1	0	0	1
150925	0	1	0	0	1
150926	0	1	0	0	1
150927	0	1	0	0	0
150928	0	1	0	0	1
150929	0	1	0	0	1
150981	0	1	0	0	1
152201	0	0	0	0	0
152202	0	1	0	1	0
152221	0	1	0	0	0
152222	0	1	0	0	0
152223	0	1	0	0	0
152224	0	0	0	0	0
152501	0	0	0	0	1
152502	0	1	0	0	0
152522	0	1	0	0	0
152523	0	1	0	0	1
152524	0	1	0	0	1
152525	0	1	0	0	0
152526	0	1	0	1	0
152527	0	1	0	1	0
152528	0	1	0	0	0
152529	0	1	0	1	0
152530	0	1	0	0	0
152531	0	1	0	0	0
152921	1	1	0	0	1
152922	0	1	0	0	1
152923	1	1	0	0	1
210102	0	1	0	0	0
210103	0	1	0	0	0
210104	0	1	0	0	0
210105	0	1	0	0	0
210106	0	1	0	0	0
210111	1	1	0	1	0
210112	1	1	0	1	0
210113	0	1	0	1	0
210114	1	1	0	0	0
210122	1	1	0	1	0
210123	1	1	0	1	0
210124	0	1	0	1	0
210181	1	1	0	1	0
210202	0	1	0	0	0
210203	0	0	0	0	0
210204	0	1	0	0	0
210211	1	0	0	0	0
210212	1	1	0	1	0
210213	1	0	0	0	0
210224	1	1	0	1	0
210281	1	1	0	1	0
210282	1	1	0	0	0
210283	1	1	0	1	0
210302	0	0	0	1	0
210303	1	1	0	0	0
210304	1	1	0	1	0
210311	1	1	0	1	0
210321	1	1	0	1	1
210323	1	1	0	1	0
210381	1	1	0	1	0
210411	0	1	0	1	0
210403	0	1	0	1	0
210404	0	1	0	1	0
210402	0	1	0	0	0
210421	1	1	0	1	0
210422	1	1	0	1	0
210423	1	1	0	1	0
210502	1	1	0	1	0
210503	0	1	0	1	0
210504	1	1	0	1	0
210505	1	1	0	1	0
210521	1	1	0	1	0
210522	1	1	0	1	0
210602	1	1	0	1	0
210603	1	1	0	1	0
210604	1	1	0	1	0
210624	1	1	0	1	0
210681	1	1	0	0	0
210682	1	1	0	1	0
210702	0	1	0	1	0
210703	1	1	0	1	0
210711	1	1	0	1	0
210726	1	1	0	1	0
210727	1	1	0	1	0
210781	1	1	0	1	0
210782	1	1	0	1	0
210802	0	1	0	1	1
210803	0	1	0	1	1
210804	1	1	0	1	0
210811	0	1	0	1	1
210881	1	0	0	1	0
210882	1	1	0	1	0
210902	1	1	0	0	0
210903	1	1	0	1	0
210904	1	1	0	1	0
210905	1	1	0	1	0
210911	1	1	0	1	0
210921	1	1	0	1	0
210922	0	1	0	1	0
211002	1	1	0	0	0
211003	1	1	0	0	0
211004	1	1	0	1	0
211005	1	1	0	1	0
211011	1	1	0	1	0
211021	1	1	0	1	0
211081	1	1	0	1	0
211102	1	1	0	1	1
211103	0	1	0	1	1
211121	0	1	0	1	0
211122	1	1	0	1	0
211202	0	1	0	1	0
211204	0	1	0	1	0
211221	0	1	0	1	0
211223	0	1	0	1	0
211224	0	1	0	1	0
211281	0	1	0	1	0
211282	0	1	0	1	0
211302	0	0	0	0	0
211303	1	0	0	0	0
211321	1	1	0	1	0
211322	0	1	0	0	0
211324	0	1	0	1	0
211381	0	1	0	0	0
211382	1	1	0	1	0
211402	1	1	0	1	0
211403	1	1	0	1	0
211404	1	1	0	1	0
211421	1	1	0	1	0
211422	0	1	0	1	0
211481	1	1	0	1	0
220102	0	1	0	1	0
220103	0	1	0	1	0
220104	0	1	0	1	0
220105	0	1	0	1	1
220106	0	1	0	1	0
220112	0	1	0	1	0
220122	0	1	0	1	0
220181	0	1	0	1	1
220182	0	1	0	1	0
220183	0	1	0	0	0
220202	0	1	0	1	0
220203	0	1	0	1	0
220204	0	1	0	1	0
220211	0	1	0	1	0
220221	0	1	0	1	0
220281	0	1	0	1	0
220282	0	0	0	1	0
220283	0	1	0	1	0
220284	0	1	0	1	0
220302	0	1	0	1	0
220303	0	1	0	1	0
220322	0	1	0	1	0
220323	0	1	0	1	0
220381	0	1	0	1	0
220382	0	0	0	1	0
220402	0	1	0	1	0
220403	0	1	0	1	0
220421	0	1	0	1	0
220422	0	1	0	1	0
220502	1	1	0	1	0
220503	0	1	0	1	0
220521	0	1	0	1	0
220523	0	0	0	1	0
220524	0	1	0	1	0
220581	0	1	0	1	0
220582	1	1	0	1	0
220602	0	1	0	1	0
220605	0	1	0	1	0
220621	1	1	0	1	0
220622	0	1	0	1	0
220623	0	1	0	1	0
220681	0	1	0	1	0
220702	0	1	0	0	1
220721	0	1	0	1	1
220722	0	1	0	1	1
220723	0	0	0	1	1
220802	0	1	0	0	0
220821	0	1	0	0	0
220822	0	1	0	1	1
220881	0	1	0	1	0
220882	0	1	0	0	0
222401	0	1	0	1	0
222402	0	1	0	1	0
222403	1	1	0	1	0
222404	1	1	0	1	0
222405	0	1	0	1	0
222406	1	1	0	1	0
222424	0	1	0	1	0
222426	1	1	0	1	0
230102	0	1	0	0	0
230103	0	1	0	0	0
230104	0	1	0	0	0
230108	0	1	0	0	0
230109	0	1	0	0	0
230110	0	1	0	0	0
230111	0	1	0	0	0
230112	0	1	0	1	0
230123	0	1	0	1	0
230124	0	1	0	1	0
230125	0	1	0	1	0
230126	0	1	0	1	0
230127	0	1	0	1	0
230128	0	1	0	1	0
230129	0	1	0	1	0
230182	0	1	0	0	0
230183	0	1	0	1	0
230184	0	1	0	1	0
230202	0	1	0	0	0
230203	0	1	0	1	0
230204	0	1	0	0	0
230205	0	1	0	0	0
230206	0	1	0	0	0
230207	0	1	0	0	0
230208	0	1	0	0	0
230221	0	1	0	0	0
230223	0	1	0	1	0
230224	0	1	0	0	0
230225	0	1	0	0	0
230227	0	1	0	0	0
230229	0	1	0	1	0
230230	0	1	0	1	0
230231	0	1	0	1	0
230281	0	1	0	1	0
230302	0	1	0	1	0
230303	0	1	0	1	0
230304	0	1	0	1	0
230305	0	1	0	1	0
230306	0	1	0	1	0
230307	0	1	0	1	0
230321	0	1	0	1	0
230381	1	1	0	1	0
230382	0	1	0	1	0
230402	0	1	0	1	0
230403	0	1	0	1	0
230404	0	1	0	1	0
230405	0	1	0	1	0
230406	1	1	0	1	0
230407	0	1	0	1	0
230421	0	1	0	1	0
230422	0	1	0	1	0
230502	0	1	0	1	0
230503	1	1	0	1	0
230505	1	1	0	1	0
230506	1	1	0	1	0
230521	0	1	0	1	0
230522	0	1	0	1	0
230523	0	1	0	1	0
230524	0	1	0	1	0
230602	0	1	0	0	0
230603	0	1	0	0	0
230604	0	1	0	1	0
230605	0	1	0	0	0
230606	0	1	0	1	0
230621	0	1	0	0	0
230622	0	1	0	0	0
230623	0	1	0	0	0
230624	0	1	0	1	0
230702	0	1	0	1	0
230703	0	1	0	1	0
230704	0	1	0	1	0
230705	0	1	0	1	0
230706	0	1	0	1	0
230707	0	1	0	1	0
230708	0	1	0	1	0
230709	0	1	0	1	0
230710	0	1	0	1	0
230711	0	1	0	1	0
230712	0	1	0	1	0
230713	0	1	0	1	0
230714	0	1	0	1	0
230715	0	1	0	1	0
230716	0	1	0	1	0
230722	0	1	0	1	0
230781	0	1	0	1	0
230803	0	1	0	1	0
230804	0	1	0	1	0
230805	0	1	0	1	0
230811	0	1	0	1	0
230822	0	1	0	1	0
230826	0	1	0	1	0
230828	0	1	0	1	0
230833	1	1	0	1	0
230881	1	1	0	1	0
230882	0	1	0	1	0
230902	0	1	0	1	0
230903	0	1	0	1	0
230904	0	1	0	1	0
230921	0	1	0	1	0
231002	1	1	0	1	0
231003	0	1	0	1	0
231004	0	1	0	1	0
231005	0	1	0	1	0
231024	1	1	0	1	0
231025	0	1	0	1	0
231081	1	1	0	1	0
231083	1	1	0	1	0
231084	0	1	0	1	0
231085	0	1	0	1	0
231102	0	1	0	1	0
231121	0	1	0	1	0
231123	0	1	0	1	0
231124	0	1	0	1	0
231181	0	1	0	1	0
231182	0	1	0	1	0
231202	0	1	0	1	0
231221	0	1	0	0	0
231222	0	1	0	0	0
231223	0	0	0	0	0
231224	0	1	0	1	0
231225	0	1	0	1	0
231226	0	1	0	1	0
231281	0	1	0	0	0
231282	0	1	0	0	0
231283	0	1	0	1	0
232721	0	1	0	1	0
232722	0	0	0	1	0
232723	0	1	0	1	0
310101	0	0	1	0	1
310104	0	0	1	0	1
310105	0	0	1	0	1
310106	0	0	1	0	1
310107	0	0	1	0	1
310108	0	0	1	0	1
310109	0	0	1	0	1
310110	0	0	1	0	1
310112	0	0	1	0	1
310113	0	0	1	0	1
310114	0	0	1	0	1
310115	1	0	1	0	1
310116	0	0	1	0	1
310117	1	0	1	0	1
310118	0	0	1	0	1
310120	0	0	1	0	1
310230	0	0	1	0	1
320102	1	0	0	0	0
320104	0	0	0	0	0
320105	0	0	0	1	0
320106	0	0	0	0	0
320111	1	0	0	0	0
320113	0	0	0	0	0
320114	1	0	0	0	0
320115	1	0	1	0	0
320116	1	0	0	0	0
320117	1	0	1	0	0
320118	1	0	1	0	0
320202	1	0	1	0	0
320203	0	0	0	0	0
320204	0	0	0	0	0
320205	1	0	0	0	0
320206	1	0	0	0	0
320211	0	0	1	0	0
320281	1	0	0	0	0
320282	1	0	1	0	0
320302	1	0	0	0	0
320303	1	0	0	0	0
320305	1	0	0	0	0
320311	1	0	0	0	0
320321	1	0	0	0	0
320322	1	0	0	0	0
320312	1	0	1	0	0
320324	1	0	0	0	0
320381	1	0	0	0	0
320382	1	0	0	0	0
320402	1	0	0	0	0
320404	0	0	0	0	1
320405	0	0	0	0	0
320411	1	0	0	0	1
320412	1	0	1	0	0
320481	1	0	1	0	0
320482	1	0	1	0	0
320508	1	0	1	0	1
320505	1	0	1	0	1
320506	1	0	1	0	1
320507	1	0	1	0	0
320581	1	0	1	0	0
320582	0	0	1	0	0
320583	1	0	1	0	1
320509	0	0	1	0	1
320585	0	0	1	0	1
320602	1	0	1	0	1
320611	0	0	0	0	1
320621	0	0	0	0	0
320623	0	0	0	0	1
320681	1	0	0	0	0
320682	0	0	0	0	1
320612	0	0	0	0	1
320684	1	0	0	0	1
320703	1	0	0	0	0
320705	1	0	0	0	0
320706	1	0	0	0	0
320721	1	0	0	0	0
320722	1	0	0	0	0
320723	1	0	0	0	0
320724	1	0	0	0	0
320802	1	0	0	0	0
320803	1	0	0	0	0
320804	1	0	0	0	0
320811	1	0	0	0	0
320826	1	0	0	0	0
320829	1	0	0	0	0
320830	1	0	1	0	0
320831	0	0	0	0	0
320902	0	0	0	0	0
320903	0	0	0	0	0
320921	1	0	0	0	0
320922	0	0	0	1	0
320923	1	0	0	0	0
320924	0	0	0	1	0
320925	0	0	0	0	0
320981	0	0	0	1	0
320982	1	0	0	0	0
321003	1	0	0	1	1
321023	0	0	0	0	0
321081	1	0	0	0	0
321084	0	0	0	0	0
321012	1	0	0	0	0
321102	0	0	0	0	0
321111	0	0	1	0	0
321112	1	0	0	0	0
321181	1	0	0	0	0
321182	1	0	0	1	1
321183	1	0	0	0	0
321202	1	0	0	0	0
321203	1	0	0	0	1
321281	0	0	0	0	0
321282	0	0	0	0	1
321283	1	0	0	0	0
321204	0	0	0	0	0
321302	1	0	0	0	0
321311	1	0	0	0	0
321322	1	0	0	0	0
321323	1	0	0	0	0
321324	1	0	0	0	0
330102	0	0	1	0	0
330103	0	0	1	0	0
330104	0	0	1	0	0
330105	0	0	1	0	0
330106	0	0	1	0	0
330108	0	0	1	0	0
330109	1	0	1	0	0
330110	1	0	1	0	0
330122	1	0	1	0	0
330127	0	0	1	0	0
330182	1	0	1	0	0
330183	1	0	1	0	0
330185	1	0	1	0	0
330203	0	0	0	0	1
330204	1	0	1	0	1
330205	0	0	0	0	0
330206	0	0	0	0	0
330211	0	0	0	0	0
330212	0	0	0	0	0
330225	0	0	0	0	0
330226	0	0	0	0	0
330281	1	0	1	0	0
330282	0	0	0	0	0
330283	0	0	1	0	0
330302	0	0	1	0	0
330303	0	0	1	0	0
330304	0	0	1	0	0
330322	0	0	0	0	0
330324	1	0	1	0	0
330326	1	0	1	0	0
330327	1	0	1	0	0
330328	0	0	1	0	0
330329	1	0	1	0	0
330381	1	0	1	0	0
330382	0	0	0	0	0
330402	0	0	1	0	0
330411	0	0	1	0	1
330421	0	0	1	0	0
330424	1	0	1	0	0
330481	1	0	1	0	0
330482	0	0	1	0	1
330483	1	0	1	0	0
330502	1	0	1	0	0
330503	0	0	1	0	0
330521	1	0	1	0	0
330522	1	0	0	0	0
330523	1	0	1	0	0
330602	1	0	1	0	0
330603	1	0	1	0	0
330624	1	0	1	0	0
330681	1	0	1	0	0
330604	0	0	1	0	0
330683	1	0	1	0	0
330702	1	0	1	0	0
330703	1	0	1	0	0
330723	1	0	1	0	0
330726	1	0	1	0	0
330727	1	0	1	0	0
330781	1	0	1	0	0
330782	1	0	1	0	0
330783	1	0	1	0	0
330784	0	0	1	0	0
330802	0	0	1	0	0
330803	1	0	1	0	0
330822	0	0	1	0	0
330824	1	0	1	0	0
330825	1	0	1	0	0
330881	0	0	1	0	0
330902	1	0	0	0	0
330903	1	0	1	0	0
330921	1	0	1	0	0
330922	0	0	1	0	0
331002	0	0	0	0	0
331003	0	0	0	0	0
331004	0	0	0	0	0
331021	0	0	1	0	0
331022	0	0	1	0	0
331023	1	0	1	0	0
331024	1	0	1	0	0
331081	0	0	0	0	0
331082	0	0	1	0	0
331102	0	0	1	0	0
331121	0	0	1	0	0
331122	1	0	1	0	0
331123	1	0	1	0	0
331124	0	0	1	0	0
331125	0	0	1	0	0
331126	0	0	1	0	0
331127	0	0	1	0	0
331181	0	0	1	0	0
340102	0	0	0	0	0
340103	0	0	0	0	0
340104	1	0	0	0	0
340111	0	0	0	0	0
340121	1	0	0	0	0
340122	0	0	0	0	0
340123	0	0	0	0	0
340207	0	0	0	0	0
340208	0	0	1	0	0
340221	0	0	1	0	1
340222	1	0	0	0	0
340223	1	0	0	0	0
340302	1	0	0	0	0
340303	0	0	0	0	0
340304	0	0	0	0	0
340311	1	0	0	0	0
340321	1	0	0	0	0
340322	1	0	0	0	0
340323	1	0	0	0	0
340402	1	0	0	0	0
340403	1	0	0	0	0
340404	1	0	0	0	0
340405	1	0	0	0	0
340406	0	0	0	0	0
340421	1	0	0	0	0
340503	0	0	0	0	0
340504	0	0	0	0	0
340521	0	0	1	0	1
340602	0	0	0	0	0
340603	0	0	0	0	0
340604	1	0	0	0	0
340621	1	0	0	0	0
340702	1	0	0	0	0
340711	1	0	0	0	0
340721	1	0	0	0	0
340802	0	0	1	0	1
340803	0	0	0	0	0
340811	1	0	1	0	0
340822	1	0	0	0	0
340823	1	0	1	0	0
340824	1	0	0	0	0
340825	1	0	1	0	0
340826	1	0	1	0	0
340827	0	0	0	0	0
340828	1	0	1	0	0
340881	1	0	0	0	0
341002	1	0	1	0	0
341003	1	0	0	0	0
341004	1	0	1	0	1
341021	1	0	0	0	0
341022	1	0	1	0	1
341023	1	0	1	0	1
341024	1	0	1	0	1
341102	1	0	0	0	0
341103	1	0	0	0	0
341122	0	0	0	0	0
341124	1	0	0	0	0
341125	1	0	0	0	0
341126	1	0	0	0	0
341181	0	0	0	0	0
341182	1	0	0	0	0
341202	1	0	0	0	0
341203	1	0	0	0	0
341204	1	0	0	0	0
341221	1	0	0	0	0
341222	1	0	0	0	0
341225	1	0	0	0	0
341226	1	0	0	0	0
341282	1	0	0	0	0
341302	1	0	0	0	0
341321	1	0	0	0	0
341322	1	0	0	0	0
341323	1	0	0	0	0
341324	1	0	0	0	0
340181	1	0	1	0	0
340124	1	0	1	0	0
340225	1	0	1	0	0
340522	1	0	0	0	0
340523	1	0	0	0	0
341502	1	0	0	0	0
341503	1	0	0	0	0
341521	0	0	0	0	0
341522	0	0	0	0	0
341523	1	0	1	0	1
341524	1	0	1	0	0
341525	1	0	1	0	1
341602	1	0	0	0	0
341621	1	0	0	0	0
341622	1	0	0	0	0
341623	1	0	0	0	0
341702	1	0	1	0	0
341721	1	0	1	0	0
341722	1	0	0	0	0
341723	1	0	0	0	0
341802	1	0	1	0	0
341821	1	0	1	0	0
341822	1	0	1	0	0
341823	1	0	1	0	0
341824	1	0	1	0	0
341825	1	0	1	0	0
341881	1	0	1	0	0
350102	0	0	1	0	0
350103	0	0	1	0	0
350104	0	0	1	0	0
350105	0	0	1	0	0
350111	1	0	1	0	0
350121	0	0	1	0	0
350122	0	0	1	0	0
350123	0	0	1	0	0
350124	0	0	1	0	0
350125	0	0	1	0	0
350128	0	0	1	1	0
350181	0	0	0	0	0
350182	0	0	1	0	0
350203	0	0	0	0	0
350205	0	0	1	0	0
350206	0	0	0	0	0
350211	1	0	1	0	0
350212	0	0	1	0	0
350213	0	0	1	0	0
350302	0	0	0	0	0
350303	0	0	1	0	0
350304	0	0	0	0	0
350305	1	0	1	0	0
350322	0	0	1	0	0
350402	0	0	1	0	0
350403	0	0	1	0	0
350421	0	0	1	0	1
350423	0	0	1	0	0
350424	0	0	1	0	0
350425	0	0	1	0	0
350426	0	0	1	0	0
350427	0	0	1	0	0
350428	0	0	1	0	0
350429	0	0	1	0	0
350430	1	0	1	0	0
350481	0	0	1	0	0
350502	0	0	1	0	0
350503	0	0	1	0	0
350504	0	0	1	0	0
350505	0	0	1	0	0
350521	1	0	1	1	0
350524	0	0	0	0	0
350525	0	0	1	0	0
350526	0	0	1	0	0
350527	0	0	1	0	0
350581	0	0	1	0	0
350582	0	0	1	0	0
350583	0	0	1	0	0
350602	0	0	1	0	0
350603	0	0	1	0	0
350622	0	0	1	0	0
350623	0	0	1	0	0
350624	0	0	1	0	0
350625	0	0	0	0	0
350626	0	0	1	0	0
350627	0	0	1	0	0
350628	0	0	1	0	0
350629	0	0	1	0	0
350681	0	0	1	0	0
350702	0	0	1	0	0
350721	0	0	1	0	0
350722	0	0	1	0	0
350723	0	0	1	0	0
350724	0	0	1	0	1
350725	0	0	1	0	0
350781	0	0	1	0	0
350782	0	0	1	0	1
350783	0	0	1	0	0
350784	0	0	1	0	0
350802	0	0	1	0	0
350821	0	0	1	0	0
350822	0	0	1	0	0
350823	0	0	1	0	0
350824	0	0	1	0	0
350825	0	0	1	0	0
350881	0	0	1	0	0
350902	0	0	1	0	0
350921	0	0	1	0	0
350922	0	0	1	0	0
350923	0	0	1	0	0
350924	1	0	1	0	0
350925	1	0	1	0	0
350926	1	0	1	0	0
350981	1	0	1	0	0
350982	0	0	1	0	0
360102	0	0	1	0	0
360103	0	0	1	0	0
360104	0	0	1	0	0
360105	1	0	1	0	0
360111	1	0	1	0	0
360121	0	0	1	0	0
360122	1	0	1	0	0
360123	0	0	1	0	0
360124	1	0	1	0	0
360202	1	0	1	0	0
360203	0	0	1	0	0
360222	1	0	1	0	0
360281	0	0	1	0	0
360302	0	0	1	0	0
360313	0	0	1	1	0
360321	0	0	1	0	0
360322	0	0	1	0	0
360323	0	0	1	0	0
360402	1	0	1	0	0
360421	1	0	1	0	0
360423	1	0	1	0	0
360424	1	0	1	0	0
360425	1	0	1	0	0
360426	1	0	1	0	0
360427	1	0	1	0	0
360428	1	0	1	0	0
360429	1	0	1	0	0
360430	1	0	0	0	0
360481	1	0	1	0	0
360502	0	0	1	0	0
360521	0	0	1	0	0
360602	0	0	1	0	0
360622	1	0	1	0	0
360681	1	0	1	0	0
360702	0	0	1	0	0
360721	0	0	1	0	0
360722	0	0	1	0	0
360723	0	0	1	0	0
360724	0	0	1	0	0
360725	0	0	1	0	0
360726	0	0	1	0	0
360727	0	0	1	0	0
360728	0	0	1	0	0
360729	0	0	1	0	0
360730	0	0	1	0	0
360731	0	0	1	0	0
360732	0	0	1	0	0
360733	0	0	1	0	0
360734	0	0	1	0	0
360735	0	0	1	0	0
360781	0	0	1	0	0
360703	0	0	1	0	0
360802	0	0	1	0	0
360803	0	0	1	0	0
360821	0	0	0	0	0
360822	0	0	1	0	0
360823	0	0	1	0	0
360824	0	0	1	0	0
360825	1	0	1	0	0
360826	1	0	1	0	0
360827	1	0	0	0	0
360828	0	0	1	0	0
360829	0	0	1	0	0
360830	0	0	0	0	0
360881	1	0	1	0	0
360902	0	0	1	0	0
360921	0	0	1	0	0
360922	0	0	1	0	0
360923	0	0	1	0	0
360924	0	0	1	0	0
360925	1	0	1	0	0
360926	0	0	1	0	0
360981	1	0	1	0	0
360982	1	0	1	0	0
360983	0	0	1	0	0
361002	0	0	1	0	0
361021	0	0	1	0	0
361022	1	0	1	0	0
361023	1	0	1	0	0
361024	1	0	1	0	0
361025	1	0	1	0	0
361026	1	0	1	0	0
361027	0	0	1	0	0
361028	0	0	1	0	0
361029	0	0	1	0	0
361030	0	0	1	0	0
361102	1	0	1	0	0
361121	1	0	1	0	0
361122	0	0	1	0	0
361123	0	0	1	0	0
361124	0	0	1	0	0
361125	0	0	1	0	0
361126	0	0	1	0	0
361127	0	0	1	0	0
361128	0	0	1	0	0
361129	0	0	1	0	0
361130	1	0	1	0	0
361181	1	0	1	0	0
370102	1	0	0	0	0
370103	1	0	0	0	0
370104	1	0	0	0	0
370105	0	0	0	0	0
370112	1	0	0	0	0
370113	1	0	0	0	0
370124	1	0	0	0	0
370125	1	0	0	0	0
370126	1	0	0	0	0
370181	1	0	0	0	0
370202	0	0	0	0	0
370203	0	0	0	0	0
370211	1	0	0	0	0
370212	1	0	0	0	0
370213	1	0	0	0	0
370214	1	0	0	0	0
370281	1	0	0	0	0
370282	1	0	0	0	0
370283	1	0	0	0	1
370285	1	0	0	0	0
370302	1	0	0	0	0
370303	1	0	0	0	0
370304	1	0	0	0	0
370305	1	0	0	0	0
370306	1	0	0	0	0
370321	1	0	0	0	0
370322	1	0	0	0	0
370323	1	0	0	0	0
370402	1	0	0	0	0
370403	1	0	0	0	0
370404	1	0	0	0	0
370405	1	0	0	0	0
370406	1	0	1	0	0
370481	1	0	0	0	0
370502	1	0	0	1	1
370503	0	0	0	0	0
370521	0	0	0	0	0
370522	1	0	0	0	0
370523	1	0	0	0	0
370602	1	0	0	0	0
370611	1	0	1	0	0
370612	1	0	1	0	0
370613	1	0	0	0	0
370634	1	0	1	0	0
370681	1	0	0	0	0
370682	1	0	0	0	0
370683	1	0	0	0	0
370684	1	0	1	0	0
370685	1	0	0	0	0
370686	1	0	1	0	0
370687	1	0	1	0	0
370702	1	0	0	0	0
370703	0	0	0	0	0
370704	1	0	0	0	0
370705	1	0	0	0	0
370724	1	0	0	0	0
370725	1	0	0	0	0
370781	1	0	0	0	0
370782	1	0	0	0	0
370783	0	0	0	0	0
370784	1	0	0	0	0
370785	1	0	0	0	0
370786	0	0	0	0	0
370811	1	0	0	0	0
370826	1	0	0	0	0
370827	1	0	0	0	0
370828	1	0	0	0	0
370829	1	0	0	0	0
370830	1	0	0	0	0
370831	1	0	0	0	0
370832	1	0	0	0	0
370881	1	0	0	0	0
370812	1	0	0	0	0
370883	1	0	0	0	0
370902	1	0	0	0	0
370911	1	0	0	0	0
370921	1	0	0	0	0
370923	1	0	0	0	0
370982	1	0	0	0	0
370983	1	0	0	0	0
371002	1	0	1	0	0
371081	1	0	0	0	0
371082	1	0	0	0	0
371083	1	0	0	0	0
371102	1	0	0	0	0
371103	1	0	1	0	0
371121	1	0	0	0	0
371122	1	0	0	0	0
371202	1	0	0	0	0
371203	1	0	0	0	0
371302	1	0	0	0	0
371311	1	0	0	0	0
371312	1	0	0	0	0
371321	1	0	0	0	0
371322	1	0	0	0	0
371323	1	0	0	0	0
371324	1	0	0	0	0
371325	1	0	1	0	0
371326	1	0	1	0	0
371327	1	0	0	0	0
371328	1	0	1	0	0
371329	1	0	0	0	0
371402	1	0	0	0	0
371421	1	0	0	0	0
371422	1	0	0	0	0
371423	1	0	0	0	0
371424	1	0	0	0	0
371425	1	0	0	0	0
371426	1	0	0	0	0
371427	1	0	0	0	0
371428	1	0	0	0	0
371481	1	0	0	0	0
371482	1	0	0	0	0
371502	1	0	0	0	0
371521	1	0	0	0	0
371522	1	0	0	0	0
371523	1	0	0	0	0
371524	1	0	0	0	0
371525	1	0	0	0	0
371526	1	0	0	0	0
371581	1	0	0	0	0
371602	1	0	0	0	0
371621	1	0	0	0	0
371622	1	0	0	0	0
371623	0	0	0	1	1
371624	1	0	0	0	0
371625	1	0	0	0	0
371626	1	0	0	0	0
371702	1	0	0	0	0
371721	1	0	0	0	0
371722	1	0	0	0	0
371723	1	0	0	0	0
371724	1	0	0	0	0
371725	1	0	0	0	0
371726	1	0	0	0	0
371727	1	0	0	0	0
371728	1	0	0	0	0
410102	1	0	0	0	0
410103	1	0	0	0	0
410104	1	0	0	0	0
410105	1	0	0	0	0
410106	1	0	0	0	0
410108	1	0	0	0	0
410122	1	0	0	0	0
410181	1	0	0	0	0
410182	1	0	0	0	0
410183	1	0	1	0	0
410184	1	0	0	0	0
410185	1	0	1	0	0
410202	1	0	0	0	0
410203	1	0	0	0	0
410204	1	0	0	0	0
410205	1	0	0	0	0
410211	1	0	0	0	0
410221	1	0	0	0	0
410222	1	0	0	0	0
410223	1	0	0	0	0
410224	1	0	0	0	0
410225	1	0	0	0	0
410302	1	0	0	0	0
410303	1	0	0	0	0
410304	1	0	0	0	0
410305	1	0	0	0	0
410306	1	0	0	0	0
410311	1	0	0	0	0
410322	1	0	0	0	0
410323	1	0	1	0	0
410324	1	0	1	0	0
410325	1	0	1	0	0
410326	1	0	1	0	0
410327	1	0	1	0	0
410328	1	0	1	0	0
410329	1	0	1	0	0
410381	1	0	0	0	0
410402	1	0	0	0	0
410403	1	0	0	0	0
410404	1	0	0	0	0
410411	1	0	0	0	0
410421	1	0	1	0	0
410422	1	0	0	0	0
410423	1	0	1	0	0
410425	1	0	1	0	0
410481	1	0	0	0	0
410482	1	0	1	0	0
410502	1	0	0	0	0
410503	1	0	0	0	0
410505	1	0	0	0	0
410506	1	0	0	0	0
410522	1	0	0	0	0
410523	1	0	0	0	0
410526	1	0	0	0	0
410527	1	0	0	0	0
410581	1	1	0	0	0
410602	1	0	0	0	0
410603	1	0	0	0	0
410611	1	0	0	0	0
410621	1	0	0	0	0
410622	1	0	0	0	0
410702	1	0	0	0	0
410703	1	0	0	0	0
410704	1	0	0	0	0
410711	1	0	0	0	0
410721	1	0	0	0	0
410724	1	0	0	0	0
410725	1	0	0	0	0
410726	1	0	0	0	0
410727	1	0	0	0	0
410728	1	0	0	0	0
410781	1	0	0	0	0
410782	1	0	0	0	0
410802	1	0	0	0	0
410803	1	0	0	0	0
410804	1	0	0	0	0
410811	1	0	0	0	0
410821	1	0	0	0	0
410822	1	0	1	0	0
410823	1	0	0	0	0
410825	1	0	0	0	0
410882	1	0	0	0	0
410883	1	0	0	0	0
410902	1	0	0	0	0
410922	1	0	0	0	0
410923	1	0	0	0	0
410926	1	0	0	0	0
410927	1	0	0	0	0
410928	1	0	0	0	0
411002	1	0	0	0	0
411023	1	0	0	0	0
411024	1	0	0	0	0
411025	1	0	0	0	0
411081	1	0	0	0	0
411082	1	0	0	0	0
411102	1	0	0	0	0
411103	1	0	0	0	0
411104	1	0	0	0	0
411121	1	0	0	0	0
411122	1	0	0	0	0
411202	1	0	0	0	0
411221	1	1	1	0	0
411222	1	1	0	0	0
411224	1	1	1	0	0
411281	1	0	0	0	0
411282	1	1	0	0	0
411302	1	0	0	0	0
411303	1	0	0	0	0
411321	1	0	0	0	0
411322	1	0	1	0	0
411323	1	0	0	0	0
411324	1	0	0	0	0
411325	1	0	0	0	0
411326	1	0	0	0	0
411327	1	0	0	0	0
411328	1	0	0	0	0
411329	1	0	0	0	0
411330	1	0	1	0	0
411381	1	0	0	0	0
411402	1	0	0	0	0
411403	1	0	0	0	0
411421	1	0	0	0	0
411422	1	0	0	0	0
411423	1	0	0	0	0
411424	1	0	0	0	0
411425	1	0	0	0	0
411426	1	0	0	0	0
411481	1	0	0	0	0
411502	1	0	1	0	0
411503	1	0	1	0	0
411521	1	0	1	0	0
411522	1	0	1	0	0
411523	1	0	1	0	0
411524	1	0	1	0	0
411525	1	0	0	0	0
411526	1	0	0	0	0
411527	1	0	0	0	0
411528	1	0	0	0	0
411602	1	0	0	0	0
411621	1	0	0	0	0
411622	1	0	0	0	0
411623	1	0	0	0	0
411624	1	0	0	0	0
411625	1	0	0	0	0
411626	1	0	0	0	0
411627	1	0	0	0	0
411628	1	0	0	0	0
411681	1	0	0	0	0
411702	1	0	0	0	0
411721	1	0	0	0	0
411722	1	0	0	0	0
411723	1	0	0	0	0
411724	1	0	0	0	0
411725	1	0	1	0	0
411726	1	0	0	0	0
411727	1	0	0	0	0
411728	1	0	0	0	0
411729	1	0	0	0	0
419001	1	0	1	0	0
420102	1	0	1	0	0
420103	0	0	0	0	0
420104	1	0	0	0	0
420105	0	0	1	0	0
420106	1	0	1	0	0
420107	0	0	1	0	0
420111	1	0	1	0	0
420112	0	0	1	0	0
420113	0	0	1	0	0
420114	0	0	1	0	0
420115	0	0	1	0	0
420116	0	0	1	0	0
420117	0	0	1	0	0
420202	1	0	1	0	0
420203	1	0	1	0	0
420204	1	0	1	0	0
420205	1	0	1	0	0
420222	1	0	1	0	0
420281	1	0	1	0	0
420302	1	0	1	0	0
420303	1	0	1	0	0
420321	1	0	1	0	0
420322	1	0	1	0	0
420323	1	0	1	0	0
420324	1	0	1	0	0
420325	1	0	0	0	0
420381	1	0	1	0	0
420502	0	0	1	0	0
420503	0	0	1	0	0
420504	1	0	1	0	0
420505	0	0	1	0	0
420506	1	0	1	0	0
420525	1	0	1	0	0
420526	1	0	1	0	0
420527	1	0	1	0	0
420528	1	0	1	0	0
420529	1	0	1	0	0
420581	0	0	1	0	0
420582	1	0	1	0	0
420583	0	0	1	0	0
420602	0	0	0	0	0
420606	0	0	0	0	0
420607	0	0	0	0	0
420624	1	0	1	0	0
420625	1	0	1	0	0
420626	1	0	1	0	0
420682	1	0	0	0	0
420683	1	0	0	0	0
420684	0	0	0	0	0
420702	1	0	1	0	0
420703	0	0	1	0	0
420704	0	0	1	0	0
420802	0	0	0	0	0
420804	1	0	1	0	0
420821	1	0	1	0	0
420822	0	0	0	0	0
420881	1	0	0	0	0
420902	0	0	0	0	0
420921	0	0	1	0	0
420922	1	0	1	0	0
420923	0	0	0	0	0
420981	1	0	0	0	0
420982	0	0	1	0	0
420984	1	0	0	0	0
421002	0	0	1	0	0
421003	0	0	0	0	0
421022	0	0	0	0	0
421023	0	0	0	0	0
421024	0	0	0	0	0
421081	0	0	0	0	0
421083	0	0	1	0	0
421087	1	0	0	0	0
421102	0	0	1	0	0
421121	0	0	1	0	0
421122	1	0	1	0	0
421123	1	0	1	0	0
421124	1	0	1	0	0
421125	1	0	1	0	0
421126	1	0	1	0	0
421127	0	0	0	0	0
421181	1	0	1	0	0
421182	1	0	1	0	0
421202	1	0	1	0	0
421221	0	0	1	0	0
421222	1	0	1	0	0
421223	1	0	1	0	0
421224	1	0	1	0	0
421281	1	0	1	0	0
421321	1	0	1	0	0
421381	1	0	1	0	0
422801	1	0	0	0	0
422802	1	0	0	0	0
422822	1	0	1	0	0
422823	1	0	1	1	0
422825	1	0	1	0	0
422826	1	0	0	0	0
422827	1	0	0	0	0
422828	1	0	1	0	0
429004	0	0	1	0	0
429005	0	0	0	0	0
429006	1	0	0	0	0
429021	0	0	1	0	0
430102	0	0	1	0	0
430103	1	0	1	0	0
430104	0	0	1	0	0
430105	0	0	0	0	0
430111	0	0	1	0	0
430121	1	0	0	0	0
430112	0	0	0	0	0
430124	1	0	1	0	0
430181	0	0	1	0	0
430202	0	0	1	0	0
430203	1	0	1	0	0
430204	1	0	1	0	0
430211	1	0	1	0	0
430221	1	0	1	0	0
430223	1	0	1	0	0
430224	1	0	1	0	0
430225	0	0	1	0	0
430281	0	0	1	0	0
430302	0	0	1	0	0
430304	0	0	0	0	0
430321	1	0	0	0	0
430381	1	0	0	0	0
430382	1	0	1	0	0
430405	0	0	1	0	0
430406	0	0	1	0	0
430407	1	0	1	0	0
430408	0	0	1	0	0
430412	1	0	1	0	0
430421	1	0	0	0	0
430422	1	0	1	0	0
430423	1	0	0	0	0
430424	1	0	1	0	0
430426	1	0	1	0	0
430481	1	0	1	0	0
430482	0	0	1	0	0
430502	1	0	1	0	0
430503	1	0	1	0	0
430511	1	0	1	0	0
430521	1	0	1	0	0
430522	1	0	1	0	0
430523	1	0	1	0	0
430524	1	0	1	0	0
430525	1	0	0	0	0
430527	0	0	1	0	0
430528	1	0	0	0	0
430529	0	0	0	0	0
430581	0	0	0	0	0
430602	1	0	1	0	0
430603	1	0	1	0	0
430611	0	0	1	0	0
430621	1	0	1	0	0
430623	0	0	0	0	0
430624	1	0	1	0	0
430626	1	0	1	0	0
430681	1	0	0	0	0
430682	1	0	1	0	0
430702	0	0	0	0	0
430703	0	0	0	0	0
430721	0	0	0	0	0
430722	0	0	0	0	0
430723	1	0	0	0	0
430724	1	0	0	0	0
430725	1	0	0	0	0
430726	1	0	0	0	0
430781	1	0	0	0	0
430802	1	0	0	0	0
430811	1	0	0	0	0
430821	1	0	0	0	0
430822	1	0	1	0	0
430902	0	0	0	0	0
430903	0	0	0	0	0
430921	0	0	0	0	0
430922	1	0	0	0	0
430923	1	0	0	0	0
430981	0	0	1	0	0
431002	0	0	1	0	0
431003	0	0	1	0	0
431021	1	0	1	0	0
431022	0	0	1	0	0
431023	0	0	1	0	0
431024	0	0	1	0	0
431025	0	0	1	0	0
431026	1	0	1	0	0
431027	0	0	1	0	0
431028	1	0	1	0	0
431081	0	0	1	0	0
431102	1	0	1	0	0
431103	0	0	1	0	0
431121	0	0	1	0	0
431122	0	0	1	0	0
431123	0	0	1	0	0
431124	0	0	1	0	0
431125	0	0	1	0	0
431126	0	0	1	0	0
431127	0	0	0	0	0
431128	0	0	1	0	0
431129	0	0	1	0	0
431202	1	0	0	0	0
431221	0	0	0	0	0
431222	1	0	0	0	0
431223	1	0	1	0	0
431224	1	0	1	0	0
431225	0	0	0	0	0
431226	1	0	0	0	0
431227	0	0	1	0	0
431228	1	0	1	0	0
431229	1	0	1	0	0
431230	1	0	1	0	0
431281	1	0	0	0	0
431302	1	0	0	0	0
431321	1	0	1	0	0
431322	1	0	1	0	0
431381	1	0	1	0	0
431382	1	0	0	0	0
433101	1	0	0	0	0
433122	1	0	0	0	0
433123	1	0	0	0	0
433124	1	0	1	0	0
433125	1	0	0	0	0
433126	1	0	0	0	0
433127	1	0	0	0	0
433130	1	0	1	0	0
440103	0	0	1	0	0
440104	0	0	1	0	0
440105	0	0	1	0	0
440106	0	0	1	0	0
440111	0	0	1	0	0
440112	0	0	1	0	0
440113	0	0	1	0	0
440114	0	0	1	0	0
440115	0	0	1	0	0
440116	0	0	1	0	0
440183	0	0	1	0	0
440184	0	0	1	0	0
440203	0	0	1	0	0
440204	0	0	1	0	0
440205	0	0	1	0	0
440222	0	0	1	0	0
440224	0	0	1	0	0
440229	0	0	1	0	0
440232	0	0	1	0	0
440233	0	0	1	0	0
440281	0	0	1	0	0
440282	0	0	1	0	0
440303	1	0	1	0	0
440304	0	0	0	0	0
440305	0	0	0	0	0
440306	0	0	0	0	0
440307	0	0	1	0	0
440308	0	0	1	0	0
440402	1	0	0	0	0
440403	0	0	1	0	0
440404	0	0	1	0	0
440507	0	0	1	0	1
440511	0	0	1	0	0
440512	0	0	0	0	0
440513	1	0	0	0	0
440514	0	0	1	0	0
440515	0	0	1	0	0
440523	0	0	1	1	0
440604	0	0	1	0	0
440605	0	0	1	0	0
440606	0	0	1	0	1
440607	0	0	1	0	0
440608	0	0	1	0	0
440703	0	0	1	0	0
440704	0	0	1	0	1
440705	0	0	1	0	0
440781	0	0	1	0	0
440783	0	0	1	0	0
440784	0	0	1	0	0
440785	0	0	0	0	0
440802	0	0	1	0	0
440803	0	0	1	0	0
440804	0	0	1	0	1
440811	0	0	1	0	0
440823	0	0	1	0	0
440825	0	0	1	0	0
440881	0	0	1	0	0
440882	0	0	1	0	0
440883	0	0	1	0	0
440902	0	0	1	0	0
440903	0	0	1	0	0
440923	0	0	1	0	0
440981	0	0	1	0	0
440982	0	0	1	0	0
440983	0	0	1	0	0
441202	0	0	1	0	0
441203	0	0	1	0	0
441223	0	0	1	0	0
441224	0	0	1	0	0
441225	0	0	1	0	0
441226	0	0	1	0	0
441283	0	0	1	0	0
441284	0	0	1	0	0
441302	0	0	1	0	0
441303	0	0	1	0	0
441322	0	0	1	0	0
441323	0	0	1	0	0
441324	0	0	1	0	0
441402	1	0	1	1	0
441403	0	0	1	0	0
441422	0	0	1	0	0
441423	0	0	1	0	0
441424	0	0	1	0	0
441426	0	0	1	0	0
441427	0	0	1	1	0
441481	0	0	1	0	0
441502	1	0	1	0	0
441521	0	0	1	0	0
441523	1	0	1	0	0
441581	0	0	1	0	0
441602	0	0	1	0	0
441621	0	0	1	0	0
441622	0	0	1	0	0
441623	0	0	1	0	0
441624	0	0	1	0	0
441625	0	0	1	0	0
441702	0	0	0	0	0
441721	0	0	1	0	0
441723	0	0	1	0	0
441781	0	0	0	0	0
441802	0	0	1	0	0
441821	0	0	1	0	1
441823	0	0	1	0	0
441825	0	0	1	0	0
441826	0	0	1	0	0
441803	0	0	1	0	0
441881	1	0	1	0	0
441882	0	0	1	0	0
441900	0	0	1	0	0
442000	0	0	0	0	0
445102	0	0	1	0	0
445122	0	0	1	0	0
445202	0	0	1	0	0
445203	0	0	1	0	0
445222	0	0	1	0	0
445224	0	0	1	0	0
445281	0	0	1	0	0
445302	0	0	0	0	0
445321	0	0	1	0	0
445322	0	0	1	0	0
445323	0	0	1	0	0
445381	0	0	1	0	0
450102	0	0	0	0	0
450103	0	0	1	0	0
450105	0	0	0	0	0
450107	0	0	0	0	0
450108	0	0	1	0	0
450109	0	0	0	0	0
450122	0	0	1	0	0
450123	0	0	1	0	0
450124	0	0	0	0	0
450125	0	0	1	0	0
450126	0	0	1	0	0
450127	0	0	0	0	0
450202	0	0	1	0	0
450203	0	0	1	0	0
450204	0	0	1	0	0
450205	0	0	1	0	0
450221	0	0	1	0	0
450222	0	0	1	0	0
450223	0	0	1	0	0
450224	1	0	1	0	0
450225	0	0	1	0	0
450226	1	0	1	0	0
450302	0	0	1	0	1
450303	0	0	1	0	0
450304	0	0	1	0	0
450305	0	0	1	0	0
450311	0	0	1	0	0
450321	0	0	1	0	0
450312	0	0	1	0	0
450323	0	0	1	0	0
450324	0	0	0	0	0
450325	0	0	1	0	0
450326	0	0	1	0	0
450327	0	0	1	0	0
450328	0	0	1	0	0
450329	1	0	0	0	0
450330	0	0	1	0	0
450331	0	0	1	0	0
450332	0	0	1	0	0
450405	0	0	1	0	0
450422	0	0	1	0	0
450423	0	0	1	0	0
450481	0	0	1	0	0
450502	0	0	0	0	0
450503	0	0	0	0	0
450512	0	0	0	0	0
450521	0	0	0	0	0
450603	0	0	0	0	0
450602	0	0	0	0	0
450621	0	0	1	0	0
450681	0	0	0	0	0
450702	0	0	0	0	0
450703	0	0	1	0	0
450721	0	0	1	0	0
450722	0	0	1	0	0
450802	0	0	1	0	0
450803	0	0	1	0	0
450804	0	0	1	0	0
450821	0	0	1	0	0
450881	0	0	1	0	0
450903	0	0	1	0	0
450921	0	0	1	0	0
450922	0	0	1	0	0
450923	0	0	1	0	0
450924	0	0	1	0	0
450981	0	0	1	0	0
451002	0	0	1	0	0
451021	0	0	1	0	0
451022	0	0	1	0	0
451023	0	0	1	0	0
451024	0	0	1	0	0
451025	0	0	1	0	0
451026	0	0	1	0	0
451027	0	0	1	0	0
451028	0	0	1	0	0
451029	0	0	1	0	0
451030	0	0	1	0	0
451031	0	0	1	0	0
451102	0	0	1	1	0
451121	0	0	1	0	0
451122	0	0	1	0	0
451123	0	0	1	0	0
451202	0	0	1	0	0
451221	0	0	1	0	0
451222	0	0	1	0	0
451223	0	0	1	0	0
451224	0	0	1	0	0
451225	0	0	1	0	0
451226	0	0	1	0	0
451227	0	0	1	0	0
451228	0	0	0	0	0
451229	0	0	1	0	0
451281	0	0	1	0	0
451302	0	0	1	0	0
451321	0	0	1	0	0
451322	0	0	1	0	0
451323	0	0	1	0	0
451324	0	0	1	0	0
451381	0	0	1	0	0
451402	0	0	1	0	0
451421	0	0	1	0	0
451422	0	0	1	0	0
451423	0	0	1	0	0
451424	0	0	1	0	0
451425	0	0	1	0	0
451481	0	0	1	0	0
460105	0	0	1	0	0
460106	0	0	1	0	0
460107	0	0	1	0	0
460108	0	0	1	0	0
460200	1	0	1	0	0
469001	1	0	1	0	0
469002	0	0	1	0	0
469003	1	0	1	0	0
469005	0	0	1	0	0
469006	1	0	1	1	0
469007	1	0	1	0	0
469021	1	0	1	0	0
469022	1	0	1	0	0
469023	1	0	1	0	0
469024	0	0	1	0	0
469025	1	0	1	0	0
469026	1	0	1	0	0
469027	1	0	1	1	0
469028	1	0	1	0	0
469029	1	0	1	0	0
469030	1	0	1	0	0
500101	1	0	1	0	0
500102	1	0	0	0	0
500103	0	0	1	0	0
500104	0	0	0	0	0
500105	1	0	0	0	0
500106	0	0	0	0	0
500107	0	0	0	0	0
500108	0	0	0	0	0
500109	0	0	0	0	0
500110	1	0	1	0	0
500111	0	0	0	0	0
500112	1	0	0	0	0
500113	0	0	0	0	0
500114	1	0	1	0	0
500115	1	0	1	0	0
500116	0	0	0	0	0
500117	0	0	0	0	0
500118	0	0	1	0	0
500119	1	0	0	0	0
500223	0	0	0	0	0
500224	0	0	0	0	0
500226	0	0	0	0	0
500227	0	0	0	0	0
500228	1	0	1	0	0
500229	1	0	1	0	0
500230	1	0	0	0	0
500231	1	0	1	0	0
500232	1	0	1	0	0
500233	1	0	0	0	0
500234	1	0	1	0	0
[truncated: 885 more rows]

## Sheet: Figure 2f
Figure 2f
code	Elevation	Relative humidity	Mixed coniferous and broad leaved	Shrubland	Meadow	Typical grassland	Desert grassland	Shrub grassland	Paddy field	Irrigated cropland	Rainfed cropland	Urban construction land	Rural settlement	Swamp	Inland water body	River and lake beach land	Bare rock	Bare land	Desert	Coniferous	Broad leaved	Alpine meadow steppe	Annual Mean Temperature	Mean Diurnal Range (Mean of monthly (max temp-min temp))	Isothermality(BIO2/BIO7)(*100)	Temperature Seasonality (standard deviation*100)	Max Temperature of Warmest Month	Min Temperature of Coldest Month	Temperature Annual Range (BIO5-BIO6)	Mean Temperature of Wettest Quarter	Mean Temperature of Driest Quarter	Mean Temperature of Warmest Quarter	Mean Temperature of Coldest Quarter	Annual Precipitation	Precipitation of Wettest Month	Precipitation of Driest Month	Precipitation Seasonality(Coefficient of Variation)	Precipitation of Wettest Quarter	Precipitation of Driest Quarter	Precipitation of Warmest Quarter	Precipitation of Coldest Quarter
110101	58.2222	55.6667	0	0	0	0	0	0	0	0	0	100	0	0	0	0	0	0	0	0	0	0	12.9055	10.1515	26.1641	1098.56	31.0738	-7.72542	38.7992	25.7717	-1.18876	25.7717	-1.18876	545.831	169.564	1.80015	121.284	390.208	7.79511	390.208	7.79511
110102	61.3191	56.4667	0	0	0	0	0	0	0	0	0	100	0	0	0	0	0	0	0	0	0	0	12.8444	10.2846	26.3906	1098.77	31.0221	-7.94865	38.9708	25.7121	-1.26192	25.7121	-1.26192	547.17	171.743	1.86362	121.143	388.804	7.80307	388.804	7.80307
110105	35.2876	56.75	0	0	0	0	0	0	0.9	23.6	0	57.6	14.6	0	2.2	0.2	0	0	0	0	0.9	0	12.6674	10.4786	26.9152	1094.72	30.9173	-8.01477	38.9321	25.5221	-1.35814	25.5221	-1.35814	560.726	167.746	1.70702	122.271	401.903	7.96295	401.903	7.96295
110106	72.1478	55.5	0	1	0	0	0	3.4	1	14.3	0.7	68.7	5.4	0	0	2	0	0	0	0	3.4	0	12.9111	10.3115	26.48	1102.13	31.0939	-7.84661	38.9405	25.8235	-1.2132	25.8235	-1.2132	536.674	171.916	1.59689	122.275	385.233	7.20796	385.233	7.20796
110107	152.107	54.75	0	0	0	0	0	6.8	0	0	0	65.9	0	0	0	0	0	0	0	0	27.3	0	12.9106	10.21	26.34	1093.6	31.0767	-7.68561	38.7623	25.7116	-1.12668	25.7116	-1.12668	539.765	169.803	2.16006	119.187	379.65	8.42974	379.65	8.42974
110108	91.5092	55.0833	1.2	0.2	0	0	0	0	18.7	0.7	5.8	44.8	11.8	0	1.2	0	0	0	0	0	15.7	0	13.0943	9.93743	25.8238	1097.19	31.1638	-7.31783	38.4816	25.9396	-0.978918	25.9396	-0.978918	556.559	175.454	1.97623	121.583	396.017	8.14402	396.017	8.14402
110109	722.168	54.6667	35.5	25.2	1.3	1.3	0	3.9	0	2.4	3.2	2.1	0.7	0	0.6	0.1	0	0	0	9.3	14.3	0	12.6225	10.2555	26.5558	1084.12	30.7551	-7.86378	38.6189	25.3522	-1.30444	25.3522	-1.30444	563.277	188.732	1.78605	123.952	405.023	7.82899	405.023	7.82899
110111	407.352	60.25	17.3	25.7	1.2	0.5	0	6.4	2.5	19.6	3	4.4	6.8	0	0.6	1.8	0	0	0	1.5	8.7	0	12.5394	10.4822	26.3213	1107.84	30.7951	-9.02893	39.8241	25.4839	-1.76182	25.4839	-1.76182	535.816	171.175	1.88478	119.637	372.58	7.34797	372.58	7.34797
110112	22.9119	56.25	0	0	0	0	0	0	1.6	64.6	0.6	8.4	18.5	0	4.6	0.8	0	0	0	0	0.9	0	12.8869	9.81944	25.221	1106.48	31.0816	-7.85191	38.9336	25.8173	-1.3468	25.8173	-1.3468	532.824	162.641	1.57824	121.155	384.189	7.31409	384.189	7.31409
110113	32.559	57.25	0	0.7	0	0	0	3	0.4	58.8	0.1	9.3	18.8	0	1.8	1.7	0	0	0	0.1	5.3	0	12.7578	9.96716	25.5194	1112.83	31.0003	-8.05696	39.0573	25.7698	-1.55083	25.7698	-1.55083	576.384	183.806	2.12556	125.017	412.565	8.56639	412.565	8.56639
110114	266.689	52.1667	17.9	16	0	0	0	0.7	1.7	19.1	2.7	9.7	8.7	0	1.4	0.8	0	0	0	8.5	12.8	0	12.6768	10.2505	26.3658	1096.69	30.9437	-7.93436	38.8781	25.5142	-1.40558	25.5142	-1.40558	509.524	164.73	2.16832	121.641	363.03	8.62095	363.03	8.62095
110115	30.1298	58.25	0	0	0	0	0	0	0.1	68.9	0.5	15.2	11.5	0	0.7	0.1	0	0	0	0	3	0	12.8091	10.2956	26.3146	1100.95	31.0238	-8.10127	39.1251	25.6909	-1.34875	25.6909	-1.34875	519.948	157.639	1.69487	118.222	362.332	7.78996	362.332	7.78996
110116	533.001	57.0417	5	18.4	5.4	0.1	0	8.9	0	5.4	6.9	1.6	2	0	0.8	0.4	0	0	0	2.9	42	0	12.1638	10.3924	26.0305	1121.48	30.5263	-9.39775	39.9241	25.1805	-2.38647	25.1805	-2.38647	620.973	194.374	2.44014	124.625	438.837	10.0571	438.837	10.0571
110117	217.397	59.8333	4.2	5.1	0.2	0	0	7.8	0	24.1	1.1	2.6	6.9	0	2.4	0.5	0	0	0	1.1	43.8	0.1	12.0135	11.1572	27.0539	1135.49	30.8233	-10.4172	41.2405	25.2908	-2.69252	25.2908	-2.69252	632.499	196.799	2.52642	125.635	460.004	8.49182	460.004	8.49182
110228	340.783	59.3333	3.1	10.1	1.5	0	0	14.6	0	12.5	8.3	1.7	2.7	0	4.4	4.2	0	0	0	6.4	30.7	0	11.6931	11.4132	27.5225	1142.87	30.5795	-10.8892	41.4688	25.0739	-3.0436	25.0739	-3.0436	630.004	193.745	2.21804	125.335	454.246	8.15015	454.246	8.15015
110229	723.868	54.025	9	8.2	2.9	2.9	0	4.9	0	19.1	3.9	1.3	3	0	0.7	0.8	0	0	0	4.4	39	0	11.0291	10.8785	26.8279	1131.79	30.0156	-10.5336	40.5492	24.256	-3.54771	24.256	-3.54771	499.104	151.41	1.9897	116.97	343.965	7.58408	343.965	7.58408
120101	3.45455	61.6167	0	0	0	0	0	0	0	0	0	100	0	0	0	0	0	0	0	0	0	0	13.1958	9.47691	24.6264	1108.25	31.0017	-7.48104	38.4827	26.0436	-1.13343	26.0436	-1.13343	517.741	146.021	2.79029	111.447	352.769	9.7721	352.769	9.7721
120102	2.69048	61.6167	0	0	0	0	0	0	2.3	4.7	0	90.7	0	0	2.3	0	0	0	0	0	0	0	13.1971	9.47672	24.6275	1108.11	31.0003	-7.47993	38.4802	26.0428	-1.1304	26.0428	-1.1304	517.44	145.596	2.7942	111.402	352.559	9.7878	352.559	9.7878
120103	8	61.2833	0	0	0	0	0	0	0	2.8	0	97.2	0	0	0	0	0	0	0	0	0	0	13.2736	9.4704	24.6342	1107.13	31.0765	-7.36763	38.4441	26.1214	-1.04066	26.1214	-1.04066	517.726	146.294	2.86945	110.716	351.338	10.2077	351.338	10.2077
120104	3.81395	61.6167	0	0	0	0	0	0	0	0	0	100	0	0	0	0	0	0	0	0	0	0	13.1944	9.47694	24.6252	1108.36	31.0024	-7.4824	38.4848	26.0439	-1.13616	26.0439	-1.13616	517.908	146.3	2.78763	111.472	352.871	9.76043	352.871	9.76043
120105	2.44	61.6167	0	0	0	0	0	0	0	16	0	48	20	0	16	0	0	0	0	0	0	0	13.1954	9.47707	24.6274	1108.25	31.0005	-7.48121	38.4817	26.0432	-1.13335	26.0432	-1.13335	517.722	146.026	2.78911	111.462	352.795	9.77963	352.795	9.77963
120106	2.85185	61.6167	0	0	0	0	0	0	0	11.1	0	81.5	0	0	7.4	0	0	0	0	0	0	0	13.1938	9.47716	24.6263	1108.38	31.0014	-7.48248	38.4839	26.0437	-1.13651	26.0437	-1.13651	517.935	146.396	2.78509	111.501	352.94	9.76226	352.94	9.76226
120116	7.65259	61.4167	0	0	0.1	0	0	0.2	7.5	22.2	0.6	34.8	2.9	0.3	18.6	12.3	0	0.1	0	0	0	0	13.4283	7.18637	19.8958	1100.63	30.1078	-6.01217	36.1199	26.1415	-0.786122	26.1415	-0.786122	543.758	152.907	3.26326	116.873	378.665	11.4033	378.665	11.4033
120110	4.17	61.3333	0	0	0	0	0	0	4.9	51.1	0	18.5	6	0	18.5	0.8	0	0	0	0	0.2	0	13.2623	8.96161	23.6377	1106.95	30.7687	-7.14368	37.9124	26.0662	-1.04788	26.0662	-1.04788	524.719	138.719	3.17294	109.606	353.837	10.7427	353.837	10.7427
120111	4.04839	61.25	0	0	0	0	0	0	6.5	36.6	0.2	34.6	8.3	0	12.6	0.2	0	0	0	0	1.1	0	13.4565	9.26709	24.2542	1105.72	31.1537	-7.05455	38.2082	26.275	-0.859257	26.275	-0.859257	514.937	152.276	2.43517	115.322	359.022	8.67407	359.022	8.67407
120112	5.19036	62.5	0	0	0	0	0	0	10.1	57.2	0	16.2	10.4	0	5.8	0	0	0	0	0	0.3	0	13.1725	9.24263	24.26	1104.06	30.7717	-7.32645	38.0982	25.9745	-1.10602	25.9745	-1.10602	522.659	143.167	2.94803	111.799	356.747	10.6991	356.747	10.6991
120113	5.60042	61.9167	0	0	0	0	0	0.4	2.1	58.3	0	9.1	10.6	0	16.6	0.2	0	0	0	0	2.6	0	13.0935	10.1197	25.7939	1110.59	31.2435	-7.98933	39.2328	25.9931	-1.24649	25.9931	-1.24649	502.778	141.068	2.12701	106.85	333.56	10.4803	333.56	10.4803
120114	6.33169	61.0833	0	0	0.1	0	0	0	0.6	73.3	0.3	5.1	8.4	0	10.2	1.3	0	0	0	0	0.6	0	12.985	9.792	25.1392	1114.14	31.0525	-7.89863	38.9511	25.8985	-1.41119	25.8985	-1.41119	521.791	153.131	2.32816	114.345	359.781	8.26057	359.781	8.26057
120115	5.9511	61.75	0	0	0.1	0	0	0	11.6	66.9	0.1	1.7	10.7	0	8.3	0	0	0	0	0	0.6	0	12.2495	10.7857	26.7145	1123.03	30.8571	-9.51706	40.3741	25.3887	-2.21001	25.3887	-2.21001	558.84	176.183	2.90771	122.332	399.908	9.80717	399.908	9.80717
120221	6.30775	65.4167	0	0	0.2	0	0	0	6.4	73.2	1.6	2.3	4.7	0	7.6	4	0	0	0	0	0.1	0	12.4862	9.18809	23.6902	1114.83	30.0964	-8.68798	38.7844	25.3772	-1.94781	25.3772	-1.94781	571.648	179.325	3.09025	120.412	400.878	10.9616	400.878	10.9616
120223	6.54599	59.4167	0	0	0.1	0	0	0	1.5	79.8	0.1	2.7	4.9	0	10.4	0.1	0	0	0	0	0.5	0	13.3595	9.75679	25.1525	1109.5	31.4331	-7.35742	38.7905	26.2853	-0.977272	26.2853	-0.977272	521.758	154.721	2.79225	110.892	352.185	10.3933	352.185	10.3933
120225	99.5105	57.75	1.2	2.1	0.1	0	0	5.5	4.4	47.5	1	2.5	10.4	0	7	0.2	0	0	0	0.4	17.7	0.1	12.9898	9.5231	24.3681	1123.11	30.9387	-8.14156	39.0802	26.0319	-1.51198	26.0319	-1.51198	617.7	182.648	3.15741	119.99	437.972	10.7956	437.972	10.7956
130102	64.9455	63.0333	0	0	0	0	0	0	0	41.8	20.9	15.5	10	0	0.9	10.9	0	0	0	0	0	0	13.514	10.3632	26.6003	1075.19	31.5882	-7.37065	38.9589	26.1174	-0.409939	26.1174	-0.409939	485.149	130.141	2.73955	107.805	316.084	10.9177	316.084	10.9177
130103	72.8919	63.0833	0	0	0	0	0	0	0	25	19.4	41.7	2.8	0	2.8	8.3	0	0	0	0	0	0	13.5844	10.1279	26.2676	1070.43	31.4929	-7.0636	38.5564	26.1094	-0.288605	26.1094	-0.288605	495.31	131.121	2.82435	107.75	322.079	11.2666	322.079	11.2666
130104	76.7662	62.7	0	0	0	0	0	0	0	8.8	5	82.5	2.5	0	0	0	0	0	0	0	1.3	0	13.5788	10.2261	26.6044	1062.25	31.478	-6.95976	38.4378	26.0256	-0.182596	26.0256	-0.182596	491.852	133.448	2.79888	107.67	316.781	11.3042	316.781	11.3042
130105	77.5938	62.0667	0	0	0	0	0	0	0	55.2	11.5	21.9	7.3	0	0	3.1	0	0	0	0	1	0	13.589	10.0066	26.1869	1061.92	31.3606	-6.8515	38.2121	25.9927	-0.188026	25.9927	-0.188026	501.102	135.016	3.0038	107.753	322.989	11.7129	322.989	11.7129
130107	333.935	59.9	0	0	0	0	0	16.4	0	19.7	27.9	14.8	9.8	0	0	0	0	0	0	9.8	1.6	0	13.2703	9.93776	26.3312	1045.56	30.8892	-6.85216	37.7414	25.4673	-0.297382	25.4673	-0.297382	508.404	133.724	3.11668	105.483	323.147	12.2138	323.147	12.2138
130108	64.1176	64.8167	0	0	0	0	0	0	0	61.4	0	19.8	16.8	0	0	0	0	0	0	0	2	0	13.447	10.6468	27.2363	1071.43	31.6636	-7.42703	39.0906	26.0805	-0.393459	26.0805	-0.393459	479.011	127.846	2.48144	107.476	310.942	10.6668	310.942	10.6668
130121	459.043	59.0833	0	4	0	0	0	24.3	0	2.6	32.4	1.3	3.7	0	0.2	1.5	0	0	0	10.9	19.2	0	13.5365	9.96341	26.6189	1032.76	31.0789	-6.35089	37.4298	24.0832	0.127305	25.6122	0.127305	498.408	141.284	3.19163	106.449	314.123	12.6872	312.422	12.6872
130123	65.6054	61.75	0	0	0	0	0	0	0	64.7	17.2	3.2	12.1	0	0	2.8	0	0	0	0	0	0	13.7874	9.97867	26.0404	1066.66	31.6596	-6.66038	38.32	26.2729	-0.0198032	26.2729	-0.0198032	480.324	132.314	2.90198	106.923	311.715	11.3462	311.715	11.3462
130124	55.6274	63.75	0	0	0	0	0	0	0	81.1	0.3	2.7	14.2	0	1.6	0	0	0	0	0	0	0	13.6164	10.436	26.8361	1071.91	31.7545	-7.1336	38.8881	26.2285	-0.255304	26.2285	-0.255304	486.287	132.447	2.45839	109.019	316.914	10.8519	316.914	10.8519
130125	192.319	65	0	0.8	0	0	0	26.4	0	26.9	36.8	0.4	4.2	0	0.7	2.3	0	0	0	0	1.5	0	12.7044	10.8799	27.3254	1076.09	31.0731	-8.74308	39.8162	25.3907	-1.22742	25.3907	-1.22742	494.075	137.204	2.79946	109.215	321.859	10.7417	321.859	10.7417
130126	384.995	62.6667	0	17.2	0.6	0	0	23.8	0	12.5	34.4	1.4	2.8	0	0.8	2.3	0	0	0	3.8	0.5	0	13.4026	9.88879	25.8363	1069.61	31.0704	-7.20437	38.2748	25.8288	-0.500065	25.8288	-0.500065	502.545	135.02	3.03086	107.708	323.013	11.4966	323.013	11.4966
130127	54.6627	65.5	0	0	0.6	0	0	0	0	70.9	9.9	7	9.9	0	0	1.7	0	0	0	0	0	0	13.7497	10.5274	27.2047	1065.62	31.8081	-6.88893	38.697	26.2996	-0.00482594	26.2996	-0.00482594	506.212	143.301	2.51941	109.707	327.634	11.0881	327.634	11.0881
130128	34.587	64.6667	0	0	0	0	0	0	0	74.7	5.9	2.5	13.6	0	3.1	0	0	0	0	0	0.3	0	13.3984	10.7238	27.2084	1086.14	31.8299	-7.5836	39.4135	26.1804	-0.61854	26.1804	-0.61854	474.53	134.99	2.24478	108.271	314.914	9.32657	314.914	9.32657
130129	267.399	59.5	0	2	0.6	0	0	18.4	0	5.5	51.4	1.3	4.5	0	0.6	3.3	0	0	0	0.6	11.7	0	13.9019	10.1857	26.6607	1058.63	31.6736	-6.5312	38.2048	26.2081	0.138821	26.2081	0.138821	510.906	144.469	2.53693	108.551	327.501	11.2807	327.501	11.2807
130130	44.0204	64.8333	0	0	0	0	0	0	0	69.9	14.3	1.6	12.5	0	0.2	1.4	0	0	0	0	0	0	13.2393	10.9285	27.2255	1093.22	31.7716	-8.36927	40.1408	26.1043	-0.911545	26.1043	-0.911545	468.412	132.126	2.28089	109.508	305.871	9.1955	305.871	9.1955
130131	578.553	63.0833	0	24.1	3.8	0.3	0	37.6	0.1	2.7	18.5	0.6	1.3	0	3.5	1.2	0	0	0	4.1	2	0	13.2568	9.77094	25.6799	1065.2	30.845	-7.20395	38.049	25.6364	-0.597143	25.6364	-0.597143	547.565	148.567	3.19223	110.2	358.294	12.6556	358.294	12.6556
130132	160.223	66.25	0	2	0.9	0	0	7.3	0	38.1	30.5	2	10.6	0	0.7	1.7	0	0	0	0	6.1	0	13.3879	10.8663	27.6765	1069.31	31.6659	-7.59576	39.2616	26.0113	-0.414347	26.0113	-0.414347	495.404	138.672	2.27103	109.794	322.909	10.3679	322.909	10.3679
130133	41.5	68.1667	0	0	0	0	0	0	0	78.6	7.5	2.6	10.3	0	1	0	0	0	0	0	0	0	13.0545	11.3787	28.5385	1073.83	31.6554	-8.21599	39.8714	25.8067	-0.778435	25.8067	-0.778435	461.118	123.834	2.14832	106.042	293.111	10.1561	293.111	10.1561
130181	29.3462	62.5833	0	0	0	0	0	0	0	73.2	14.6	2.4	9.6	0	0	0	0	0	0	0	0.1	0	14.0048	10.0649	26.1629	1078.03	32.0486	-6.42145	38.47	26.6558	0.0800649	26.6558	0.0800649	467.839	127.115	2.03344	109.944	304.972	10.8911	304.972	10.8911
130182	51.8629	64.1667	0	0	0	0	0	0	0	70.1	11.8	2.6	12.5	0	0	3	0	0	0	0	0	0	13.5083	10.569	26.97	1077.24	31.7607	-7.42736	39.188	26.2191	-0.400589	26.2191	-0.400589	469.238	122.743	2.55936	106.215	308.186	10.5012	308.186	10.5012
130183	37.5282	63.25	0	0	0	0	0	0	0	67.5	15.1	2.7	13.7	0	0.2	0.8	0	0	0	0	0	0	13.667	10.1447	26.313	1075.47	31.6364	-6.91766	38.554	26.2858	-0.241478	26.2858	-0.241478	458.986	124.564	2.24375	109.065	299.404	9.79582	299.404	9.79582
130184	59.8663	62.8333	0	0	0	0	0	0	0	57.2	25.7	3.3	9	0	0	4.2	0	0	0	0	0.6	0	13.0461	10.947	27.2811	1091.19	31.501	-8.62583	40.1268	25.8476	-1.08602	25.8476	-1.08602	491.187	142.026	2.74556	110.903	324.474	10.6882	324.474	10.6882
130185	148.77	62.0667	0	3.7	0	0	0	8.5	0	41.5	24.2	5.5	10.7	0	2.3	2.2	0	0	0	0	1.5	0	13.5833	10.0069	26.1959	1061.35	31.3469	-6.85348	38.2004	25.9788	-0.187713	25.9788	-0.187713	501.414	134.88	3.00744	107.722	323.115	11.7112	323.115	11.7112
130203	6.5034	64.1667	0	0	0	0	0	0	17.2	7.6	9	60	4.1	0	0.7	1.4	0	0	0	0	0	0	12.1176	10.4619	26.091	1121.5	30.3412	-9.75631	40.0975	25.1558	-2.39003	25.1558	-2.39003	568.2	170.973	3.61448	115.979	388.957	11.4476	388.957	11.4476
130202	2.75	64.2667	0	0	0	0	0	0	26.3	2.6	10.5	50	5.3	0	2.6	0	0	0	0	0	2.6	0	12.1217	9.62491	24.572	1117.58	29.9473	-9.22289	39.1702	25.0815	-2.33076	25.0815	-2.33076	579.776	173.779	3.58145	118.054	403.801	11.3291	403.801	11.3291
130204	45.6151	62.7	0	0.4	4.6	0	0	3.1	6.5	9.2	40.8	19.8	4.2	0	3.8	0	0	0	0.4	7.3	0	0	11.7831	10.4164	25.9977	1125.03	30.0302	-10.0363	40.0665	24.8541	-2.7536	24.8541	-2.7536	597.508	175.643	3.56559	118.212	417.67	10.735	417.67	10.735
130205	18.3469	62.3167	0	0	0.7	0	0	0	18.6	20.3	28.1	16.3	8.8	0	6.1	0.7	0	0	0	0.3	0	0	11.991	10.2309	25.6222	1125.1	30.2044	-9.72541	39.9298	25.0666	-2.54488	25.0666	-2.54488	598.476	177.592	3.47773	118.376	419.732	10.8297	419.732	10.8297
130207	4.33103	64.2667	0	0	0.1	0	0	0	16.3	28.1	33.3	3.6	8.6	2.1	6.6	0.2	0	0.2	0.8	0	0.2	0	12.145	9.62346	24.5843	1116.77	29.9543	-9.19042	39.1447	25.0927	-2.29681	25.0927	-2.29681	579.362	173.436	3.56563	118.006	403.471	11.3284	403.471	11.3284
130208	55.2662	61	0	1.3	0.1	0	0	4.7	5.3	39.4	22.4	3	13.2	0	1.4	0	0	0	0	9.1	0	0	12.0604	10.3783	25.8262	1131.86	30.3463	-9.83893	40.1853	25.1769	-2.59701	25.1769	-2.59701	628.049	187.523	3.39507	118.323	440.706	10.7283	440.706	10.7283
130223	60.4766	61.5	0	2	1.1	0	0	4	11.5	1.5	48.5	3	6.6	0	2.1	2.6	0	0.1	11.9	4.5	0.6	0	11.6335	10.3215	26.0611	1117.26	29.7584	-9.84648	39.6049	24.6302	-2.7868	24.6302	-2.7868	607.006	168.142	3.27108	115.511	420.161	10.4338	420.161	10.4338
130225	18.8335	65.4167	0	0.1	0.2	0	0	0	63	1	5.6	9	9.2	1.5	6	3.3	0	0	0.2	0	0.7	0	11.6989	9.55093	24.77	1101.85	29.2999	-9.25856	38.5585	24.5328	-2.49822	24.5328	-2.49822	572.187	168.916	3.64991	113.996	387.808	12.9216	387.808	12.9216
130227	230.961	58.1667	0	15.9	0	0	0	36	1.4	1.2	15.5	1.2	1.9	0	4.2	1.1	0	0	0	16.4	5.3	0	11.8125	10.9193	26.6681	1142.71	30.5045	-10.4408	40.9453	25.0753	-2.91005	25.0753	-2.91005	705.763	220.029	2.56587	123.788	509.79	11.0801	509.79	11.0801
130229	25.0828	60.4167	0	2.1	0.6	0	0	3	0	61.2	10.5	2.9	18.1	0.5	0.4	0	0	0	0	0.5	0	0	12.323	10.3957	25.6619	1132.5	30.8401	-9.67003	40.5102	25.5233	-2.27801	25.5233	-2.27801	622.631	196.338	2.71469	122.496	448.456	10.309	448.456	10.309
130281	126.945	58.6667	0	20.9	0.1	0	0	16.5	0.1	24.4	19.5	2	7	0	0.7	0.5	0	0	0	7.9	0.5	0	11.8753	11.0301	26.6036	1148.67	30.6401	-10.8206	41.4607	25.2271	-2.96884	25.2271	-2.96884	657.799	201.995	3.07915	122.134	469.902	9.9057	469.902	9.9057
130283	98.0215	62.3333	0	4.4	1.3	0	0	5.6	19.4	6.6	28.7	8.3	6.2	0	2.2	1.3	0	0	6.2	4.7	5.2	0	11.1692	11.3241	27.4119	1135.29	29.9234	-11.3875	41.3109	24.3953	-3.48045	24.3953	-3.48045	612.602	182.777	3.18393	120.546	433.106	9.73346	433.106	9.73346
130302	9.01504	61.3833	0	0	5.3	0	0	0	0	6	22.6	58.6	3.8	0	0	3.8	0	0	0	0	0	0	11.4734	9.78296	25.1064	1109.98	29.191	-9.77504	38.966	24.3445	-2.85792	24.3445	-2.85792	609.365	176.178	3.08133	116.613	421.374	10.4438	421.374	10.4438
130303	69.5965	61.55	1.8	6.4	15.2	0	0	3.9	0	13.8	20.5	10.6	7.1	0	1.8	3.9	0	0	0	15.2	0	0	11.3286	9.48382	24.4977	1111.64	28.8555	-9.85756	38.7131	24.2037	-3.0211	24.2037	-3.0211	610.158	171.499	3.00362	115.056	418.675	10.5664	418.675	10.5664
130304	20.5781	63	0	0	3.2	0	0	0	1.6	3.2	34.9	31.7	4.8	0	1.6	0	0	0	0	0	19	0	11.277	8.4752	22.6562	1085.75	28.4034	-9.00449	37.4079	23.8887	-2.6634	23.8887	-2.6634	592.714	164.657	3.18189	114.877	409.042	11.0636	409.042	11.0636
130321	406.027	59.3333	0.8	19.8	0.7	0	0	33.8	0.7	3.2	14.6	0.2	0.7	0	2.1	1.6	0	0	0	3.7	18	0	10.1809	11.8832	27.8643	1157.56	29.4887	-13.1581	42.6468	23.6968	-4.77989	23.6968	-4.77989	657.645	203.518	2.8538	121.404	467.229	8.84686	467.229	8.84686
130322	31.7283	60.25	0	0.1	0.9	0	0	1.7	3.3	18.6	43.7	2	8.7	0	3	3.8	0	0.1	7.4	0	6.6	0	11.9259	9.16657	24.2222	1092.02	29.2558	-8.58789	37.8437	24.5705	-2.16909	24.5705	-2.16909	602.548	172.75	3.0377	112.321	405.012	11.3001	405.012	11.3001
130323	152.275	62	3.7	6.2	0.8	0	0	10.7	7.9	5.3	31.3	1.9	3.6	0	1.8	2.5	0	0	0	17.8	6.5	0	11.4804	9.85443	25.2533	1114.2	29.0997	-9.92268	39.0224	24.3535	-2.95407	24.3535	-2.95407	625.048	188.579	3.20658	118.576	437.285	10.4236	437.285	10.4236
130324	98.9906	59.3333	0	1.5	0.1	0	0	8.5	2	14.2	50.6	1	6.2	0	1.4	1.7	0	0	0	2.6	10.3	0	11.7452	10.0672	25.4288	1126.86	29.8082	-9.78154	39.5897	24.7507	-2.82826	24.7507	-2.82826	615.61	175.616	3.00053	116.079	423.07	10.2783	423.07	10.2783
130402	71.0541	65.7833	0	0	0	0	0	0	0	0	33.3	59	7.7	0	0	0	0	0	0	0	0	0	14.3726	10.1317	27.2893	1023.49	31.7515	-5.37559	37.1271	26.4367	1.14868	26.4367	1.14868	513.523	147.68	3.5736	107.678	328.294	13.4237	328.294	13.4237
130403	64.1765	62.1667	0	0	0	0	0	0	0	16.2	0	83.8	0	0	0	0	0	0	0	0	0	0	14.7884	9.49758	26.1155	1025.45	31.8654	-4.50216	36.3676	26.8168	1.52399	26.8168	1.52399	505.991	139.661	3.03892	110.702	325.233	12.7171	325.233	12.7171
130404	79.28	66.7833	0	0	0	0	0	0	0	8.3	4.2	87.5	0	0	0	0	0	0	0	0	0	0	14.0602	10.5868	27.7804	1038.52	31.8976	-6.2114	38.1091	26.3463	0.661555	26.3463	0.661555	504.553	143.874	3.17272	108.983	323.605	12.687	323.605	12.687
130406	236.459	61.6667	0	0	0	0	0	18.1	0	0	61.3	8.9	10.9	0	0.6	0.3	0	0	0	0	0	0	15.0195	9.27265	26.1268	1002.22	31.6163	-3.87478	35.491	26.7114	2.02367	26.7114	2.02367	512.548	143.586	3.53111	109.509	327.955	13.3764	327.955	13.3764
130421	82.0457	66.5	0	0	0	0	0	0.4	0	36	47.9	4.6	10.8	0	0.4	0	0	0	0	0	0	0	14.0859	10.6037	27.7386	1043.53	31.9465	-6.28064	38.2271	26.4066	0.607592	26.4066	0.607592	503.722	146.088	3.24613	108.823	322.642	12.7984	322.642	12.7984
130423	66.1003	67.0833	0	0	0	0	0	0	0	58	20.5	1	15.8	0	0.4	3.6	0	0	0	0	0.7	0	14.2951	10.1603	27.276	1025.24	31.6751	-5.57474	37.2498	26.3765	1.03835	26.3765	1.03835	532.89	157.68	3.91082	107.054	341.755	14.2346	341.755	14.2346
130424	59.3827	68.5	0	0	0	0	0	0	0	69	18.1	2.5	10.4	0	0	0	0	0	0	0	0	0	13.9765	10.8703	28.2412	1039.82	31.9736	-6.51744	38.4911	26.2682	0.547484	26.2682	0.547484	502.264	150.646	3.56943	105.835	318.93	13.3513	318.93	13.3513
130425	50.0941	68.1667	0	0	0	0	0	0	0	55	30.3	1.2	12.9	0	0	0	0	0	0	0	0.5	0	14.195	10.2927	27.3232	1037.71	31.7393	-5.93109	37.6704	26.4938	0.790883	26.4938	0.790883	512.882	135.786	4.51346	100.234	316.672	15.3277	316.672	15.3277
130426	686.759	60.5	0	13.4	0	0.2	0	42.2	0	0.8	34.5	2.1	2	0	0	1.8	0	0	0	2.3	0.6	0	13.3751	11.9567	31.5973	976.075	30.9603	-6.88051	37.8408	24.9028	0.746019	24.9028	0.746019	536.895	141.385	3.25894	100.713	333.424	14.8073	333.424	14.8073
130427	191.039	69.5	0	0.8	0.7	0.7	0	16.9	0	17.2	48.4	1.4	7.6	0	3.9	2.3	0	0	0	0	0	0	13.7833	10.858	28.4451	1024.33	31.7857	-6.38589	38.1716	26.0093	0.621386	26.0093	0.621386	513.583	146.322	3.58472	107.198	327.13	13.6981	327.13	13.6981
130428	47.2353	68.0833	0	0	0	0	0	0	0	83.9	4.2	1.6	10.3	0	0	0	0	0	0	0	0	0	13.9424	10.9404	28.2004	1050.73	32.0809	-6.71432	38.7952	26.3596	0.365034	26.3596	0.365034	507.785	156.052	3.65551	107.157	320.921	14.0711	320.921	14.0711
130429	52.0588	66.4167	0	0	0.2	0	0	0	0	58.8	23.2	1.7	13	0	0.9	2.1	0	0	0	0	0	0	13.992	10.7395	27.8167	1048.26	32.1381	-6.46995	38.608	26.4343	0.493803	26.4343	0.493803	503.029	137.308	2.84056	110.73	324.104	12.1326	324.104	12.1326
130430	40.5593	65.75	0	0	0	0	0	0	0	82	6.6	1.7	9.1	0	0.6	0	0	0	0	0	0	0	14.2039	10.55	27.4318	1060.21	32.0023	-6.45685	38.4591	26.6249	0.458212	26.6249	0.458212	511.162	140.798	3.43397	106.104	323.26	14.114	323.26	14.114
130431	37.2135	67.3333	0	0	0	0	0	0	0	50.4	38.8	1.5	9.3	0	0	0	0	0	0	0	0	0	13.8568	10.8325	27.7436	1063.95	31.9161	-7.1291	39.0452	26.4405	0.0953409	26.4405	0.0953409	473.438	130.038	2.9687	103.547	293.844	12.9844	293.844	12.9844
130432	48.8148	69.0833	0	0	0	0	0	0	0	77.7	4.1	2.4	15.9	0	0	0	0	0	0	0	0	0	13.9743	10.5728	27.8332	1040.24	31.755	-6.23119	37.9862	26.3351	0.560465	26.3351	0.560465	515.657	145.877	3.92625	101.917	320.564	14.8134	320.564	14.8134
130433	40.1432	67.25	0	0	0	0	0	0	0	81.1	3.1	2.4	13.3	0	0	0	0	0	0	0	0	0	14.1319	10.3393	27.3362	1044.84	31.5725	-6.25022	37.8227	26.4157	0.582878	26.4157	0.582878	532.437	144.63	3.65482	101.619	331.03	14.263	331.03	14.263
130434	52.4373	69.6667	0	0	0	0	0	0	0	75	11	1.1	12.3	0	0.1	0.5	0	0	0	0	0	0	14.1879	10.3619	27.7108	1027.83	31.6583	-5.73463	37.3929	26.4155	0.947509	26.4155	0.947509	530.32	145.347	4.15302	99.4173	324.085	15.0628	324.085	15.0628
130435	39.0102	66.5	0	0	0	0	0	0	0	81.9	6.1	0.7	10.7	0	0.6	0	0	0	0	0	0	0	14.139	10.3936	27.21	1052.48	31.9353	-6.2626	38.1979	26.5733	0.547586	26.5733	0.547586	480.634	124.537	3.41311	101.671	296.028	13.4851	296.028	13.4851
130481	488.102	61.7917	0	0.2	1.5	0	0	29.6	0	2	49.9	2.9	3.6	0	0.2	2.4	0	0	0	6	1.7	0	13.8948	10.521	27.97	1022.93	31.2539	-6.36127	37.6152	24.2826	0.6019	25.8563	0.6019	529.21	154.59	3.32046	107.216	330.61	14.3303	328.507	14.3303
130502	66.8955	59.8333	0	0	0	0	0	0	0	40	3.1	44.6	12.3	0	0	0	0	0	0	0	0	0	14.7294	9.30587	25.4877	1035.64	31.8685	-4.64275	36.5112	25.3433	1.34598	26.8523	1.34598	499.872	148.368	3.20755	110.553	320.283	13.0448	318.163	13.0448
130503	81.4247	65.7	0	0	1.3	0	0	0	0	30.8	17.9	39.7	7.7	0	0	2.6	0	0	0	0	0	0	13.8401	10.7984	27.7666	1060.87	31.8794	-7.01035	38.8898	26.3389	0.1287	26.3389	0.1287	494.184	144.85	2.8036	111.551	319.348	11.5352	319.348	11.5352
130521	416.756	64.6333	0	0	0.3	0	0	39.1	0	8.2	31.9	0.6	2.8	0	0.5	2	0	0	0	6.3	8.2	0	13.8018	10.7331	27.659	1060.11	31.7701	-7.03516	38.8053	26.2598	0.0787419	26.2598	0.0787419	500.912	144.172	2.80041	112.118	324.791	11.3023	324.791	11.3023
130522	267.429	62.0833	0	0.4	3.5	0	0	10.8	0	10.3	47.3	1	4.1	0	1.9	1.1	0	0	0	1.7	17.8	0	13.7584	10.52	27.118	1064.41	31.6406	-7.15278	38.7933	26.1547	-0.0898455	26.1547	-0.0898455	518.06	150.284	2.42926	114.484	342.399	9.77853	342.399	9.77853
130523	315.009	66.6667	0	0.5	0.8	0	0	7	0	20.3	42.1	0.9	5.2	0	0.8	1.1	0	0	0	11.4	9.8	0	13.2541	11.6832	29.0644	1072.9	31.8486	-8.34915	40.1977	25.9239	-0.612003	25.9239	-0.612003	505.162	143.092	2.90267	115.531	335.255	11.1105	335.255	11.1105
130524	36.3235	70.25	0	0	0.4	0	0	0	0	69.3	13.1	3.4	13.5	0	0	0	0	0	0	0	0.4	0	13.2546	11.8853	29.1557	1091.38	32.1188	-8.64605	40.7649	26.2065	-0.793699	26.2065	-0.793699	489.904	134.29	2.69751	111.11	320.587	10.7086	320.587	10.7086
130525	38.3486	65.75	0	0	4.7	0	0	0	0	57.6	24.2	1.1	10.4	0	1.2	0	0	0	0	0	0.8	0	13.6845	10.9694	27.7382	1075.16	32.0576	-7.48851	39.5461	26.4146	-0.182822	26.4146	-0.182822	481.155	138.832	2.32123	111.337	316.467	10.2504	316.467	10.2504
130526	35.2084	67.25	0	0	1.3	0	0	0	0	68.3	18.7	1.7	9.9	0	0.2	0	0	0	0	0	0	0	13.6632	11.1792	28.111	1076.74	32.0297	-7.73841	39.7681	24.7677	-0.258088	26.3587	-0.258088	485.488	145.254	2.5255	109.752	308.806	11.0309	308.723	11.0309
130527	40.7734	67.4167	0	0	0.7	0	0	0	0	57.6	30	1.7	9.6	0	0	0	0	0	0	0	0.2	0	13.7754	10.8501	27.7476	1065.43	31.9498	-7.15301	39.1028	26.3557	0.0151471	26.3557	0.0151471	481.745	140.667	2.45146	110.059	311.719	10.9792	311.719	10.9792
130528	29.1526	66.75	0	0	0	0	0	0	0	68.1	20.2	0.8	9.8	0	1.1	0	0	0	0	0	0.1	0	13.3002	11.4151	28.3108	1087.34	32.0508	-8.2697	40.3204	26.2052	-0.725356	26.2052	-0.725356	452.423	120.949	2.0406	107.753	288.5	9.85731	288.5	9.85731
130529	27.7365	64.0833	0	0	0	0	0	0	0	83.3	3.3	1.8	10.8	0	0.5	0	0	0	0	0	0.3	0	14.041	10.5686	27.3668	1072.75	31.9026	-6.71566	38.6183	26.547	0.0972468	26.547	0.0972468	499.596	149.029	2.98861	107.599	320.3	13.17	320.3	13.17
130530	27.7207	64.75	0	0	0	0	0	0	0	75.1	12.3	1.1	7.8	0	3.6	0	0	0	0	0	0	0	13.8783	10.7257	27.2956	1086.15	32.0846	-7.21014	39.2947	26.5893	-0.185485	26.5893	-0.185485	454.275	117.417	2.32773	103.966	288.832	11.7377	288.832	11.7377
130531	27.0185	66.8333	0	0	0	0	0	0	0	76.6	12.2	1	9.3	0	0.8	0	0	0	0	0	0	0	13.9804	10.9106	27.8775	1071.96	32.0777	-7.0601	39.1378	26.5268	0.0765966	26.5268	0.0765966	481.733	133.412	2.63423	106.098	306.1	12.2621	306.1	12.2621
130532	27.4116	66.25	0	0	0	0	0	0	0	73.1	10.2	2.5	13.2	0	1	0	0	0	0	0	0	0	13.7407	11.1923	28.1343	1080.48	32.1619	-7.61962	39.7815	26.4245	-0.258322	26.4245	-0.258322	481.932	133.162	2.45249	106.984	310.704	11.7077	310.704	11.7077
130533	30.2988	66.0833	0	0	0	0	0	0	0	78.5	9.2	1	11	0	0.3	0	0	0	0	0	0	0	14.0033	10.7856	27.6878	1071.47	31.8958	-7.05844	38.9542	26.5167	0.0897633	26.5167	0.0897633	493.093	127.519	3.19566	103.92	310.93	13.4838	310.93	13.4838
130534	33.427	65.25	0	0	0	0	0	0	0	43.9	37.7	4.9	12.8	0	0.7	0	0	0	0	0	0	0	14.054	10.4973	27.1516	1073.08	31.8848	-6.7769	38.6617	26.6017	0.119116	26.6017	0.119116	481.129	121.772	3.19507	100.15	301.736	13.5058	301.736	13.5058
130535	32.238	67	0	0	0	0	0	0	0	80.3	7.8	4	7.8	0	0	0	0	0	0	0	0	0	13.8775	10.6294	27.7017	1052.94	31.7072	-6.66383	38.371	26.3315	0.262174	26.3315	0.262174	518.367	135.792	3.0315	101.813	323.702	13.356	323.702	13.356
130581	34.5803	64.1667	0	0	0	0	0	0	0	82.4	6.6	1.2	9.5	0	0.3	0	0	0	0	0	0	0	14.0264	10.7709	27.3764	1084.07	32.1692	-7.1746	39.3438	26.6651	-0.042117	26.6651	-0.042117	462.598	124.548	2.80738	102.148	285.534	13.7286	285.534	13.7286
130582	276.66	67.3333	0	0	0.1	0	0	22.8	0	16.7	39.4	3.2	4.2	0	0.8	6	0	0	0.6	3.4	2.8	0	13.763	10.9701	28.0897	1056.02	31.8683	-7.1854	39.0538	26.2224	0.113241	26.2224	0.113241	496.272	144.823	2.5472	112.154	320.841	11.4455	320.841	11.4455
130602	19.1192	63.2167	0	0	0	0	0	0	0	42.7	3.3	42	12	0	0	0	0	0	0	0	0	0	13.0251	10.4942	26.3946	1098.27	31.4452	-8.31385	39.759	25.9464	-1.16364	25.9464	-1.16364	507.815	152.212	2.19634	116.109	346.376	8.72354	346.376	8.72354
130603	15.7143	62.6333	0	0	0	0	0	0	0	65	11.7	21.7	1.7	0	0	0	0	0	0	0	0	0	13.1219	10.4291	26.167	1108.47	31.6118	-8.24418	39.856	26.1153	-1.20293	26.1153	-1.20293	497.068	150.409	2.17374	114.834	337.375	8.48485	337.375	8.48485
130604	11.5109	62.7333	0	0	0	0	0	0	0	37.9	4.2	50.5	7.4	0	0	0	0	0	0	0	0	0	13.0899	10.489	26.3326	1103.71	31.5365	-8.29637	39.8329	26.0451	-1.17451	26.0451	-1.17451	502.528	151.013	2.1994	115.662	342.805	8.56326	342.805	8.56326
130621	139.096	61.0833	0	3.4	0	0	0	26	0	40.3	14.2	5.3	8.7	0	0	1.6	0.2	0	0	0	0.5	0	13.1624	9.92772	25.4096	1096.9	31.2557	-7.8151	39.0708	25.9908	-1.04387	25.9908	-1.04387	543.557	161.484	2.13528	119.517	377.703	8.45607	377.703	8.45607
130622	16.8655	59.9167	0	0	0	0	0	0	0	68.8	12.5	1.5	14.4	0	0.1	2.7	0	0	0	0	0.1	0	13.783	9.47383	24.789	1090.9	31.7756	-6.44228	38.2179	26.559	-0.275507	26.559	-0.275507	495.899	153.786	1.96853	115.165	337.275	8.21636	337.275	8.21636
130623	560.193	60.65	2.5	21.5	1.8	0.3	0	12.1	0	10.1	11.9	0.5	3.6	0	0.6	0.4	0	0	0	0.1	34.6	0	12.6389	10.4637	26.3236	1106.56	30.9977	-8.7525	39.7502	25.5852	-1.64714	25.5852	-1.64714	527.803	163.656	2.13279	117.481	365.131	8.11634	365.131	8.11634
130624	721.694	55.5	0.1	23	2.8	0.9	0	54.4	0	0.8	7.7	0.2	0.1	0	0.8	1.4	0.1	0	0	5.8	1.7	0	12.6303	10.8187	27.9022	1060.86	30.3109	-8.46271	38.7736	24.9151	-1.15007	24.9151	-1.15007	578.653	170.208	2.34426	118.924	403.854	9.86313	403.854	9.86313
130625	29.5952	65.0833	0	0	2.5	0	0	3.7	0	66.7	8.3	3.8	14.5	0	0	0.1	0.3	0.1	0	0	0	0	12.6984	11.0416	27.0242	1114.36	31.5892	-9.26886	40.8581	25.8776	-1.6785	25.8776	-1.6785	504.46	154.148	2.49956	114.379	338.855	9.30772	338.855	9.30772
130626	33.4906	64.1583	0	0	0	0	0	0	0	65.1	12.8	3.6	15.5	0	1.6	0.7	0	0.3	0	0	0.4	0	12.7907	10.7323	26.5054	1118.31	31.4431	-9.0479	40.491	25.8862	-1.67299	25.8862	-1.67299	495.421	152.3	2.25618	115.546	335.9	8.46351	335.9	8.46351
130627	332.821	65.3333	0	7	0	0	0	49.6	2.3	11.8	16.9	0.8	5.3	0	1.7	1	0.1	0	0	1.4	2	0	13.0651	10.7287	27.2134	1081.3	31.2821	-8.14235	39.4244	25.7675	-0.913844	25.7675	-0.913844	510.291	143.969	2.61924	113.253	342.696	10.6079	342.696	10.6079
130628	13.5618	64.5	0	0	0	0	0	0	0.4	83.3	3.1	3.5	9	0	0	0.2	0	0	0	0	0.4	0	12.8473	11.2745	27.4682	1122.09	31.7019	-9.34379	41.0457	25.9804	-1.67747	25.9804	-1.67747	460.661	129.795	2.039	109.243	307.079	8.2713	307.079	8.2713
130629	12.7065	62.5833	0	0	0	0	0	0	0	63.9	10.2	3.4	20.7	0	1.7	0	0	0	0	0	0	0	13.0833	10.4203	25.9731	1120.16	31.6867	-8.43295	40.1196	26.1422	-1.4069	26.1422	-1.4069	479.774	150.129	2.02102	115.479	324.162	8.23961	324.162	8.23961
130630	1060.57	56	0	29.6	1.6	0.1	0	37	0	0.4	16.2	1.1	0.8	0	0.8	0.5	0	0	0	3.7	8.2	0	8.52058	13.5378	32.0609	1083.96	27.8119	-14.4134	42.2253	21.3299	-5.4176	21.3299	-5.4176	507.866	134.064	1.94874	106.349	333.363	8.70027	333.363	8.70027
130631	40.6323	66.9167	0	0	0	0	0	0	0	78.3	2.7	4.3	13.6	0	0	0.5	0	0.5	0	0	0	0	12.5205	11.3042	27.8133	1093.48	31.2349	-9.40832	40.6433	25.4691	-1.60512	25.4691	-1.60512	488.012	135.936	2.21768	111.791	325.683	9.07404	325.683	9.07404
130632	7.52852	66.375	0	0	0	0	0	0	5.8	34.6	24.6	0.9	7.7	0	5.4	21	0	0	0	0	0	0	12.6777	11.2418	27.0741	1131.86	31.6496	-9.87263	41.5222	25.9063	-2.00478	25.9063	-2.00478	468.176	147.963	2.32204	115.577	315.648	8.58062	315.648	8.58062
130633	400.612	62.25	0	17.9	2.9	0	0	32.3	0	7.3	21.8	0.9	3	0	1.2	0.8	0	0	0	0	12	0	12.8391	10.2219	25.83	1108.89	31.0532	-8.52066	39.5739	25.7789	-1.50105	25.7789	-1.50105	535.351	159.678	2.20183	116.411	367.739	8.15609	367.739	8.15609
130634	188.609	65.5	0	0.3	1	0	0	29.8	5.2	14	37.6	1.1	6.1	0	1.7	1	0.4	0	0	0	1.8	0	12.3318	11.6365	28.9238	1074.31	30.8555	-9.37616	40.2317	25.0299	-1.5364	25.0299	-1.5364	489.995	133.714	2.07185	111.288	326.108	8.89963	326.108	8.89963
130635	16.7394	64.25	0	0	0	0	0	0	0	72.1	9.7	3.4	13.1	0	0	1.1	0	0	0	0	0.4	0	13.0933	11.0426	27.1577	1111.77	31.882	-8.77881	40.6608	26.1251	-1.29719	26.1251	-1.29719	468.832	136.797	2.12984	112.186	313.169	8.20823	313.169	8.20823
130636	201.999	63.0833	0	6.3	0	0	0	37.3	0	22.3	23.5	1.2	7.8	0	0.1	0.9	0.1	0	0	0	0.6	0	12.8148	10.7264	26.8145	1094.52	31.1964	-8.8057	40.0021	25.6651	-1.35415	25.6651	-1.35415	509.252	153.129	2.14352	119.03	351.235	8.812	351.235	8.812
130637	27.7191	63.1167	0	0	0	0	0	0	0	78.3	3.7	1.7	15.2	0	0	1.1	0	0	0	0	0	0	13.3425	10.5409	26.5667	1100.38	31.7874	-7.88955	39.677	26.243	-0.879412	26.243	-0.879412	484.898	140.702	2.21816	112.514	324.968	8.9237	324.968	8.9237
130638	6.29659	62.25	0	0	0	0	0	0	0	42.7	39.1	3.2	12.1	0	1.2	1	0	0	0	0	0.6	0	13.1583	10.4097	26.1829	1119.59	31.5842	-8.17337	39.7576	26.1566	-1.36538	26.1566	-1.36538	489.432	171.561	2.39069	123.214	340.961	9.35096	340.961	9.35096
130681	36.6443	61.5833	0	0	0	0	0	0	1	42.3	31.4	4.5	14.9	0	1.6	2.5	0	0.4	0	0	1.4	0	12.6945	10.6144	26.4054	1114.97	31.242	-8.95577	40.1977	25.726	-1.70788	25.726	-1.70788	516.852	152.923	2.50217	113.35	353.204	8.9002	353.204	8.9002
130682	45.2	63.4167	0	0	0.1	0	0	0	0.1	71.3	10.1	1.7	13.7	0	0	2.8	0	0	0	0	0.2	0	13.2236	10.3593	26.5401	1077.64	31.3953	-7.63747	39.0328	25.85	-0.718583	25.85	-0.718583	469.859	132.763	2.27421	112.18	314.425	9.49074	314.425	9.49074
130683	29.0181	63.9167	0	0	2	0	0	0	0	73.4	6.1	3.4	14.7	0	0	0.5	0	0	0	0	0	0	13.2413	10.6697	26.8725	1093.57	31.6506	-8.05452	39.7051	26.108	-0.892962	26.108	-0.892962	469.89	126.637	2.18581	109.649	308.527	9.03691	308.527	9.03691
130684	19.3026	64.5	0	0	0	0	0	0	0	60.5	17.1	2.7	17	0	0.7	0	0	0	0	0	2	0	12.6143	10.7388	26.5817	1116.54	31.2047	-9.19454	40.3992	25.6848	-1.82075	25.6848	-1.82075	489.249	148.125	2.14045	115.883	332.6	8.12149	332.6	8.12149
130702	845.141	46.5833	0	8.1	0	33.3	0	0	9.6	11.1	16.3	16.3	3.7	0	0	0	0	0	0	1.5	0	0	9.79541	10.7271	25.584	1177.15	29.8153	-12.1135	41.9288	23.5072	-5.39604	23.5072	-5.39604	392.074	97.3979	2.26792	99.4973	244.164	8.05079	244.164	8.05079
130703	994.616	53.3833	0	5.5	0	50.6	0	0	1.2	8.5	18.3	11	0.6	0	0.6	2.4	0	0	0	1.2	0	0	7.17617	12.185	27.6183	1192.5	27.8028	-16.3165	44.1193	21.0637	-8.27316	21.0637	-8.27316	395.276	98.7507	2.3564	99.2219	245.081	8.53839	245.081	8.53839
130705	923.563	52.3333	0	11.7	2.3	23.7	0	0	1.3	10.7	29.8	10	3	0	0.7	0	0	0	0	0.7	6	0	8.74579	12.088	27.9155	1174.03	29.0789	-14.2232	43.3021	22.4206	-6.44488	22.4206	-6.44488	390.152	99.6923	2.20796	100.154	243.016	7.90233	243.016	7.90233
130706	869.532	52.3333	0	15.5	0	25.5	0	0	0	0	38.5	1.5	0.5	0	0	0	0	0	0	0	18.5	0	8.75819	12.0869	27.9211	1173.56	29.0822	-14.2072	43.2894	22.4254	-6.42719	22.4254	-6.42719	390.397	99.8513	2.20302	100.233	243.486	7.89234	243.486	7.89234
130721	979.214	53.6667	0	11.1	1.9	35.3	0	0	4.8	8.3	32.4	0.3	2.1	0	1.1	0.2	0	0	0.2	2.2	0.2	0	8.71534	13.1624	29.3743	1202.93	29.3934	-15.416	44.8093	22.656	-6.86443	22.656	-6.86443	354.982	89.3736	1.31865	99.9341	218.252	5.2058	218.252	5.2058
130722	1443.18	56.9167	0	0.7	0.7	13.5	0	0	0	0.4	69.3	0.1	2.4	5.5	2	1	0	0.3	0	4	0	0	3.98137	11.5769	26.1051	1204.8	24.6783	-19.669	44.3473	18.0706	-11.6412	18.0706	-11.6412	387.629	97.3445	1.88543	103.634	250.101	7.03684	250.101	7.03684
130723	1415.72	60.25	0	0.5	2.7	17.3	0	0	0	3.5	67.8	0.2	3.1	2.5	0.8	0.2	0.1	0.1	0	1.3	0	0	2.50176	13.3031	27.67	1279.5	24.949	-23.1289	48.0779	17.502	-14.0607	17.502	-14.0607	342.789	83.6369	2.00839	101.031	217.854	6.82198	217.854	6.82198
130724	1475.26	61.0833	0	2.3	2.9	18.1	0	0.5	0	2.3	53.3	0.1	2.1	14.4	0.8	0.4	0	0.1	0.1	2.4	0.2	0	2.98605	12.3738	26.2904	1276.08	24.7373	-22.3286	47.0659	17.8316	-13.653	17.8316	-13.653	399.622	96.6989	3.8399	95.8763	246.174	13.1664	246.174	13.1664
130725	1379.9	57.8333	0	8.5	2.1	24.3	0	0	0	2.2	51.1	0.1	1.8	0.5	1.8	0.5	0	1.6	0	5.2	0.3	0	4.35441	12.5568	27.8297	1207.41	25.497	-19.6231	45.1202	18.5188	-11.2217	18.5188	-11.2217	407.733	113.528	2.27202	105.387	261.179	8.05716	261.179	8.05716
130726	1307.13	54.75	0	14.5	12.4	14.9	0	0	1.1	10.9	33.7	0.3	1.9	1.4	0.4	0.8	0	0.1	0	2.2	5.5	0	8.21858	12.8826	28.2508	1203.48	28.9147	-16.6859	45.6006	22.1393	-7.52238	22.1393	-7.52238	399.933	106.524	1.79867	99.2576	243.514	6.81387	243.514	6.81387
130727	1052.2	49.9583	0	8.5	0.4	24.5	0	0	0.2	3	53.5	0.5	2.1	0.8	0.3	0.9	0	1	0	3.7	0.7	0	8.37722	12.4689	27.8432	1198.5	29.2928	-15.4898	44.7826	22.3022	-7.18866	22.3022	-7.18866	357.12	94.7096	1.97696	99.7051	217.59	7.32099	217.59	7.32099
130728	1090.43	52.3333	0	7.7	0	34.9	0	0	21.9	1.4	26.9	0.5	1.7	0.2	2	0.1	0	0	0	2	0.7	0	8.51788	12.1224	27.8812	1182.15	28.9558	-14.523	43.4788	22.2569	-6.75121	22.2569	-6.75121	375.279	99.0166	2.15365	101.398	235.709	7.93275	235.709	7.93275
130729	1054.82	53.3833	0	4.2	0	41.1	0	0	14	0.1	34	0.7	2.1	0	0.2	1.8	0	0	0	1.8	0	0	7.11124	12.1884	27.6016	1192.88	27.7567	-16.4017	44.1583	21.004	-8.34575	21.004	-8.34575	394.962	98.631	2.42592	99.2796	245.352	8.61416	245.352	8.61416
130730	787.106	50.1667	1	6.3	2.3	15.1	0	0.2	6.8	3.3	28.8	1.7	2.5	0.5	2.3	1	0	0	0.3	1.6	26.3	0	10.5837	11.1139	26.7388	1159.8	30.4059	-11.1589	41.5648	24.0957	-4.36856	24.0957	-4.36856	374.108	100.822	1.30368	104.066	238.033	5.25053	238.033	5.25053
130731	1075.32	53.8333	0.4	6.8	5.7	15.7	0	1.6	5.9	2.2	24	0.4	1.5	0	0.4	0	0	0	0	2	33.3	0	9.82873	12.091	28.6801	1135.89	29.7041	-12.4543	42.1583	23.1047	-4.83256	23.1047	-4.83256	367.753	102.543	1.89797	106.955	239.419	6.51666	239.419	6.51666
130732	1198.7	53.5	0	11.1	16.7	15.5	0	0	0.1	1	27.9	0.1	0.5	0	0.1	1	0	0	0.2	1.2	24.5	0	7.05114	12.6758	29.2525	1169.06	27.3062	-16.026	43.3322	20.8119	-7.94682	20.8119	-7.94682	420.291	117.178	1.16585	107.203	274.012	5.55748	274.012	5.55748
130733	1490.68	57.4167	0	28	17.1	20.4	0	0	0	1.5	28.6	0	0.4	0	0	0.4	0	0	0	1.7	1.9	0	4.74476	13.3517	28.9616	1195.59	26.056	-20.0452	46.1012	18.6899	-10.8321	18.6899	-10.8321	463.638	109.458	4.3282	93.6489	277.562	14.5832	277.562	14.5832
130802	474.318	56.6667	0	16.7	0	0	0	55.2	1.7	3.5	13.9	2.2	2.4	0	0	1.3	0	0	0	1.3	1.7	0	9.57719	12.3523	27.8243	1215.99	30.0559	-14.3381	44.394	23.6739	-6.18828	23.6739	-6.18828	501.603	136.818	1.6153	107.416	333.822	7.70263	333.822	7.70263
130803	608.231	57.6167	0	11.7	0	0	0	51.1	2.5	2.5	16.4	0.6	0.8	0	1.1	0	0	0	0	0	13.3	0	8.88251	12.4858	27.9976	1212.68	29.2826	-15.3134	44.5961	22.9808	-6.83947	22.9808	-6.83947	518.009	140.269	1.82588	107.268	341.827	7.70439	341.827	7.70439
130804	665.454	58.7833	0	14.1	0	0	0	18.1	0	0	14.8	7.4	0	0	0	0	0	0	0	0	45.6	0	9.7384	12.01	27.6934	1180.7	29.476	-13.8916	43.3676	23.4623	-5.57172	23.4623	-5.57172	586.209	172.308	2.25698	114.552	400.802	8.87263	400.802	8.87263
130821	651.261	58.3333	0	27	0.8	0	0	30.1	0.7	2.2	16.1	0.2	0.8	0	0.2	0.5	0	0	0	1.2	20.2	0	10.2209	12.2373	27.6247	1204.19	30.4358	-13.8626	44.2984	24.1592	-5.45632	24.1592	-5.45632	535.821	141.832	1.81723	110.535	362.823	6.87914	362.823	6.87914
130822	598.629	62.0833	0.5	22.1	0.3	0	0	22.5	0	0.3	7.8	0.3	0.3	0	0.6	0.5	0	0	0	5.1	39.8	0	8.46817	12.1157	28.4414	1136.51	27.7107	-14.8882	42.5989	21.7835	-6.2369	21.7835	-6.2369	685.959	222.674	2.65518	122.016	480.295	10.2928	480.295	10.2928
130823	746.013	58.25	0.1	29.1	6.6	0.1	0	30.4	1.7	4.8	18.4	0.3	1.2	0	0.2	1.1	0.1	0	0	1.1	4.9	0	8.1476	12.9098	28.7679	1207.59	28.5355	-16.3403	44.8758	22.2209	-7.46501	22.2209	-7.46501	519.098	136.611	1.91233	106.792	345.761	6.40474	345.761	6.40474
130824	618.48	58.1667	0.3	18	1.4	0	0	29.2	1.2	0.1	18.2	0.2	0.8	0	0.8	0.2	0	0	0	0.1	29.5	0	8.26392	12.3084	27.8063	1203.45	28.3569	-15.9081	44.2649	22.2484	-7.35839	22.2484	-7.35839	536.249	149.337	2.04471	106.801	344.541	9.46118	344.541	9.46118
130825	925.729	56.6667	0	17.1	5.5	0	0	9.8	1	1	20.2	0.1	0.6	0	0.6	0.9	0	0	2.1	0.1	41.1	0	8.01196	12.6403	27.9479	1231.13	28.893	-16.3352	45.2282	22.4073	-7.89704	22.4073	-7.89704	504.892	141.713	1.6524	107.539	329.642	8.09575	329.642	8.09575
130826	1148.15	53.0833	0	15.9	14.5	9.5	0	3.2	0.2	0.1	22	0.1	0.3	0.6	0.1	0.8	0	0.1	0.1	1.6	31	0	7.60803	12.9272	28.8958	1205.19	28.3894	-16.3479	44.7373	21.7206	-7.92453	21.7206	-7.92453	445.739	125.332	0.980578	109.807	294.513	5.437	294.513	5.437
130827	512.631	59.3333	0.7	31.8	0.5	0	0	21.7	0	0.6	11.5	0.3	0.3	0	2.2	0.6	0	0	0	2.6	27.2	0	10.0386	11.8504	27.7096	1165.76	29.6124	-13.1539	42.7663	23.6678	-4.99583	23.6678	-4.99583	612.35	177.067	2.3963	117.21	429.835	7.81967	429.835	7.81967
130828	1295.88	54.4167	0.1	22	8.8	2	0	13.9	0.1	0.3	22.6	0.1	0.4	1.5	0.5	1.1	0	0	1.9	5.4	19.5	0	6.13408	11.8774	26.8688	1220.07	27.1272	-17.0782	44.2053	20.4358	-9.57427	20.4358	-9.57427	437.682	122.114	1.43213	108.869	290.369	5.76802	290.369	5.76802
130902	8.71084	62.975	0	0	0	0	0	0	0	54.3	0	40.7	4.9	0	0	0	0	0	0	0	0	0	13.4216	10.3234	26.3238	1100.71	31.6644	-7.5526	39.217	26.3016	-0.817483	26.3016	-0.817483	535.48	175.995	2.98252	118.563	371.233	11.5294	371.233	11.5294
130903	9.89916	60.7917	0	0	0	0	0	0	0	57	5	19.8	17.4	0	0.8	0	0	0	0	0	0	0	13.7551	9.88857	25.5563	1094.9	31.8156	-6.87768	38.6933	26.5218	-0.420783	26.5218	-0.420783	544.828	169.079	2.72223	114.673	371.351	11.0484	371.351	11.0484
130921	7.84433	62.9583	0	0	0	0	0	0	0	80.3	2.4	0.9	15.6	0	0.7	0	0	0	0	0	0	0	13.4559	10.4529	26.5526	1100.14	31.7399	-7.62694	39.3668	26.3272	-0.785215	26.3272	-0.785215	531.526	176.192	2.88919	119.937	370.659	11.2503	370.659	11.2503
130922	6.82725	62.5	0	0	0	0	0	0	0	83.8	4.7	2	7	0	2.5	0	0	0	0	0	0.1	0	13.438	10.4017	26.2996	1111.92	31.8123	-7.73843	39.5507	26.378	-0.965443	26.378	-0.965443	510.807	163.235	2.91881	117.321	350.009	10.7238	350.009	10.7238
130923	13.2514	64.3333	0	0	0	0	0	0	0	73.8	12.6	1.6	10.5	0	1.6	0	0	0	0	0	0	0	13.5775	10.2649	26.5739	1085.18	31.5302	-7.09771	38.6279	26.2656	-0.470748	26.2656	-0.470748	524.592	175.343	3.05	119.353	364.894	12.2037	364.894	12.2037
130924	4.87008	64.25	0	0	0.3	0	0	0	0	58.9	9.3	20.5	4.7	0	3.3	3.1	0	0	0	0	0	0	13.2051	10.3405	26.1222	1107.94	31.4992	-8.08611	39.5853	26.1546	-1.14489	26.1546	-1.14489	547.647	167.656	2.94987	116.808	380.863	10.7135	380.863	10.7135
130925	9.36017	64.1667	0	0	0	0	0	0	0	77.8	8.5	1.4	11.2	0	1.1	0	0	0	0	0	0	0	13.2305	10.362	26.3613	1101.07	31.5064	-7.80105	39.3075	26.1412	-1.00311	26.1412	-1.00311	511.46	170.996	2.9162	118.599	354.555	11.5726	354.555	11.5726
130926	16.3725	64.3333	0	0	0	0	0	0	0	79.4	4.3	3.1	13.2	0	0	0	0	0	0	0	0	0	13.1243	11.0953	27.4138	1111.79	31.7974	-8.67591	40.4733	26.143	-1.25206	26.143	-1.25206	500.178	150.954	2.29007	115.79	342.079	9.68985	342.079	9.68985
130927	9.31981	63.6667	0	0	0	0	0	0	0	80.3	3	1.6	11.6	0	3.5	0	0	0	0	0	0	0	13.4834	10.5981	27.0252	1090.64	31.7143	-7.5014	39.2157	26.2714	-0.626807	26.2714	-0.626807	545.117	187.898	3.16284	123.41	386.111	12.6688	386.111	12.6688
130928	21.9601	66.1667	0	0	0	0	0	0	0	43.1	42.1	1	11.1	0	2.7	0	0	0	0	0	0	0	13.7173	10.5868	27.2847	1078.66	31.7214	-7.07988	38.8013	26.3475	-0.247185	26.3475	-0.247185	530.282	167.535	2.7666	118.084	370.552	12.1183	370.552	12.1183
130929	11.9529	63	0	0	0	0	0	0	0	66	20.3	0.9	11.2	0	1.6	0	0	0	0	0	0.1	0	13.7014	10.3201	26.3084	1101.64	31.9985	-7.22875	39.2272	26.5908	-0.546013	26.5908	-0.546013	497.586	149.727	2.10203	115.654	343.25	9.97157	343.25	9.97157
130930	7.73529	65.75	0	0	0	0	0	0	0	82.7	2.4	1.7	11.2	0	2	0	0	0	0	0	0	0	12.9831	11.0824	27.6573	1101.69	31.5162	-8.55442	40.0706	25.9934	-1.25893	25.9934	-1.25893	526.483	182.563	3.08634	121.737	367.533	11.5466	367.533	11.5466
130981	14.568	62.0833	0	0	0	0	0	0	0	76.6	3.7	2.1	15.4	0	2.1	0	0	0	0	0	0.1	0	13.6688	10.3045	26.2896	1098.43	31.8176	-7.37854	39.1962	26.4797	-0.564595	26.4797	-0.564595	525.805	177.629	2.47989	123.037	373.978	10.2497	373.978	10.2497
130982	16.49	61.1667	0	0	0	0	0	0	0	79.3	2.4	4.6	9.7	0	0.4	3	0	0	0	0	0.5	0	13.4027	10.1689	25.7047	1115.96	31.7898	-7.77051	39.5603	26.4052	-1.03931	26.4052	-1.03931	494.868	153.909	2.42701	117.859	340.185	9.4714	340.185	9.4714
130983	5.83131	62.1667	0	0	0	0	0	0.1	0	56.5	13	16.9	5	5.5	1.3	0.2	0	0.1	0	0	0.1	0	13.4637	9.65761	25.0987	1102.55	31.4241	-7.05448	38.4785	26.3283	-0.774697	26.3283	-0.774697	546.523	174.238	3.0017	116.247	378.376	11.6469	378.376	11.6469
130984	10.4228	62.3833	0	0	0	0	0	0	0	75.3	11.4	1.4	10.3	0	0.8	0	0	0	0	0	0.7	0	13.3239	10.585	26.4585	1117.07	31.8593	-8.14681	40.0061	26.366	-1.13003	26.366	-1.13003	499.416	154.61	2.43772	116.831	345.183	9.48397	345.183	9.48397
131002	11.912	60.1667	0	0	0	0	0	0	0	80.5	1.9	5	10.1	0	0.4	1.1	0	0	0	0	1	0	12.8655	10.5232	26.4356	1118.45	31.4172	-8.38979	39.807	25.9203	-1.54615	25.9203	-1.54615	515.049	152.51	2.3783	117.353	358.318	9.87033	358.318	9.87033
131003	20.8794	60.7333	0	0	0	0	0	0	0	65.8	6.8	14.1	9.4	0	0	1.4	0	0	0	0	2.6	0	12.7708	10.5058	26.3898	1116.21	31.2036	-8.60643	39.81	25.7929	-1.62868	25.7929	-1.62868	510.685	154.408	2.00794	116.425	352.657	8.45677	352.657	8.45677
131022	18.862	61.25	0	0	0	0	0	0	0	58.5	22.4	2.4	11.7	0	0	2.8	0	0	0	0	2.2	0	12.6233	10.6913	26.5943	1119.78	31.1093	-9.09234	40.2017	25.6907	-1.84282	25.6907	-1.84282	505.94	158.499	1.70777	117.918	347.524	7.73074	347.524	7.73074
131023	17.7713	62.9167	0	0	0	0	0	0	0	76.5	8.2	1.3	11.5	0	0	0.9	0	0	0	0	1.6	0	12.5208	11.2236	27.3463	1129.9	31.402	-9.64058	41.0426	25.7336	-2.0794	25.7336	-2.0794	486.224	148.201	1.90255	113.931	329.81	8.79629	329.81	8.79629
131024	8.3419	61.25	0	0	0	0	0	0	0	69.6	4.7	3.9	17.4	0	3.7	0	0	0	0	0	0.6	0	12.7137	10.2551	25.7104	1123.5	31.2332	-8.65369	39.8869	25.878	-1.73289	25.878	-1.73289	549.903	171.033	2.68052	119.457	387.253	9.72818	387.253	9.72818
131025	6.20629	62.9167	0	0	0	0	0	0	0	78.7	11.8	0.8	7.7	0	0.2	0.5	0	0	0	0	0.2	0	13.0351	10.9559	26.8678	1130.37	31.8007	-8.97635	40.777	26.2295	-1.59812	26.2295	-1.59812	494.237	159.115	2.33635	117.834	341.74	9.39555	341.74	9.39555
131026	9.83366	60.5	0	0	0	0	0	0	0	80.3	7.1	1.4	7.8	0	0.3	2.5	0	0	0	0	0.6	0	13.2859	10.3856	25.9384	1127.64	31.8751	-8.16459	40.0397	26.4168	-1.30676	26.4168	-1.30676	505.68	157.222	2.31012	116.898	353.528	8.91183	353.528	8.91183
131028	11.3592	60.2083	0	0	0	0	0	0	0	74.3	0	5.8	19.4	0	0.5	0	0	0	0	0	0	0	12.3862	10.6191	26.437	1123.14	31.083	-9.08464	40.1676	25.5568	-2.05875	25.5568	-2.05875	545.498	169.573	2.54004	117.731	379.067	9.34188	379.067	9.34188
131081	7.15102	59.25	0	0	0	0	0	0	0	76.7	4.1	3.3	11.7	0	2.9	0	0	0	0	0	1.3	0	13.2204	10.1993	25.7209	1123.58	31.685	-7.96873	39.6537	26.2934	-1.29838	26.2934	-1.29838	482.757	152.398	1.6354	118.128	337.856	7.97644	337.856	7.97644
131082	40.3937	60.75	0	0	0	0	0	4.8	0	58.3	0.5	12.6	18.7	0	1.6	0	0	0	0	0	3.4	0	12.3415	10.5149	26.3552	1118.64	30.7501	-9.14673	39.8969	25.4252	-2.05986	25.4252	-2.05986	584.091	186.835	2.78636	122.155	413.787	9.22006	413.787	9.22006
131102	23.781	63.5833	0	0	0	0	0	0	0	63	15.8	7.9	8.6	0	4.8	0	0	0	0	0	0	0	13.9212	10.2803	26.6666	1079.8	31.8161	-6.73516	38.5513	26.53	-0.0591629	26.53	-0.0591629	496.144	146.544	1.93036	111.069	333.992	10.3057	333.992	10.3057
131121	25.1578	62.5	0	0	0	0	0	0	0	82.1	4.4	1.6	10.1	0	1.8	0	0	0	0	0	0	0	14.1399	10.2942	26.6537	1083.42	32.2052	-6.41672	38.622	26.8618	0.168986	26.8618	0.168986	474.993	151.104	2.59888	115.863	321.949	11.5392	321.949	11.5392
131122	17.4618	64.9167	0	0	0	0	0	0	0	82.1	5	1.4	9.4	0	2.2	0	0	0	0	0	0	0	13.645	10.6007	26.9786	1092.5	31.8257	-7.46712	39.2928	26.4205	-0.509112	26.4205	-0.509112	493.754	145.901	2.01261	113.466	334.928	9.91097	334.928	9.91097
131123	10.6532	64.25	0	0	0	0	0	0	0	50.1	38.2	1.2	9.1	0	1.4	0	0	0	0	0	0	0	13.3528	11.0711	27.5674	1106.89	31.9046	-8.25539	40.16	26.2756	-0.990904	26.2756	-0.990904	501.567	151.898	2.00078	116.157	346.11	9.34172	346.11	9.34172
131124	22.7313	63.3333	0	0	0	0	0	0	0	75.3	11.3	1.9	10	0	1.5	0	0	0	0	0	0	0	13.396	10.6512	26.8193	1101.77	31.7914	-7.92349	39.7149	26.246	-0.883945	26.246	-0.883945	502.886	152.274	2.0822	115.639	344.497	10.0915	344.497	10.0915
131125	27.3933	63.1667	0	0	1	0	0	0	0	67.3	13.6	2.6	13.2	0	1.8	0.4	0	0	0	0	0.2	0	13.5129	10.4182	26.4857	1094.88	31.8642	-7.47084	39.3351	26.3274	-0.651195	26.3274	-0.651195	489.501	136.443	1.93053	111.275	324.92	9.37518	324.92	9.37518
131126	23.4378	63.9	0	0	0	0	0	0	0	76.9	11.5	1.8	9.8	0	0	0	0	0	0	0	0	0	14.0958	10.1115	26.5036	1071.53	31.8119	-6.33949	38.1514	26.6344	0.211323	26.6344	0.211323	487.447	136.909	2.69368	108.386	320.079	11.8574	320.079	11.8574
131127	25.0661	64.5833	0	0	0	0	0	0	0	75.8	11.6	1.3	11.1	0	0.2	0	0	0	0	0	0	0	13.6278	10.6782	27.2605	1086.02	31.6488	-7.52223	39.171	26.3272	-0.465325	26.3272	-0.465325	523.979	166.649	2.58282	119.019	366.007	11.3947	366.007	11.3947
131128	21.4057	63.5	0	0	0	0	0	0	0	62.6	20	1.7	14.6	0	1	0	0	0	0	0	0	0	13.7705	10.5234	26.8576	1092.87	31.9178	-7.26457	39.1823	26.5185	-0.415766	26.5185	-0.415766	519.55	162.047	2.29185	118.219	362.918	10.7274	362.918	10.7274
131181	21.6233	64.25	0	0	0	0	0	0	0	75	10	1.3	8.3	0	5.4	0	0	0	0	0	0	0	13.955	10.2879	26.5859	1079.57	31.961	-6.73565	38.6966	26.6174	-0.0264307	26.6174	-0.0264307	465.991	136.311	1.94748	108.76	303.369	10.5104	303.369	10.5104
131182	20.8396	63.4167	0	0	0	0	0	0	0	59.5	27.5	1.1	11.9	0	0	0	0	0	0	0	0	0	13.7446	10.2279	26.3256	1084.7	31.8882	-6.96352	38.8517	26.4389	-0.308047	26.4389	-0.308047	482.125	139.909	1.91863	112.703	321.519	10.212	321.519	10.212
140105	798.953	58.25	0	1.4	0	5.4	0	0.3	1	60	1	19.3	9.5	0	1.4	0	0	0	0	0	0.7	0	10.9579	12.0257	29.9877	1041.39	29.7835	-10.3187	40.1022	21.6623	-2.47843	23.1894	-2.47843	424.599	100.052	2.4976	95.2516	252.57	10.4308	250.536	10.4308
140106	1160.7	57.1333	0	36.7	11.9	11	0	1.8	0	7.3	0.9	21.1	0	0	0	0	0	0	0	0	9.2	0	10.3024	12.3866	30.0867	1062.67	29.539	-11.6307	41.1697	22.8064	-3.40392	22.8064	-3.40392	426.501	101.891	2.13286	96.2186	254.221	9.32333	254.221	9.32333
140107	1057.39	55.8167	0	16.6	43.9	1.9	0	0	0	11.5	3.2	15.9	1.9	0	0	0	0	0	0	4.5	0.6	0	10.6566	12.3619	30.1067	1058.71	29.9357	-11.1246	41.0602	21.5489	-2.99758	23.1106	-2.99758	416.487	99.5268	2.07197	96.3089	249.17	8.71906	247.858	8.71906
140108	915.86	53.9167	0	6.1	5.4	11.5	0	2.2	0	33.8	2.9	20.5	2.9	0.7	0.7	2.9	0	0	0	2.5	7.9	0	10.6741	12.2544	29.8509	1064.92	30.0726	-10.9793	41.0519	23.204	-3.04272	23.204	-3.04272	424.881	104.128	2.47878	95.716	253.329	11.1338	253.329	11.1338
140109	1127.57	56.1667	0	20.9	0	6.7	0	17.8	0	12.3	8.6	19.6	0.6	0	0	0.6	0	0	0	0	12.9	0	10.7347	12.2908	30.0496	1056.14	29.9431	-10.9587	40.9017	21.5806	-2.89156	23.1484	-2.89156	416.485	101.771	2.12777	97.1551	251.272	8.94482	248.914	8.94482
140110	972.146	55.45	0	16	0	8.2	0	3.1	5.3	28.6	5.3	9.4	6	0	2.2	1.3	0	0	0	0	14.5	0	10.9046	12.1242	29.881	1050.61	30.0151	-10.5597	40.5748	21.7042	-2.64951	23.2583	-2.64951	409.912	97.7349	2.11967	95.5239	244.111	8.82019	242.317	8.82019
140121	875.23	56.4167	0	3.2	0	14	0	0	0.5	62.4	7	1.9	6.5	0.2	2.4	0.2	0	0	0	0	1.9	0	11.3763	11.713	29.2793	1047.02	30.1605	-9.8438	40.0043	22.0677	-2.1559	23.6285	-2.1559	393.663	97.6261	1.94556	96.5198	237.308	8.10486	232.309	8.10486
140122	1308.19	58.25	5.1	25.7	4.5	19.5	0	9.8	0	18.4	3.1	0.5	0.9	0	0	0.4	0	0	0	8	4.2	0	10.1274	12.8974	30.3824	1087.18	29.7786	-12.6718	42.4504	21.2817	-3.90273	22.889	-3.90273	424.207	105.756	1.72182	100.136	261.437	7.7178	258.133	7.7178
140123	1468.31	55.5	0.4	17.9	0	19.9	0	6.8	0	17.1	11.2	0.1	0.5	0	1.7	0.6	0	0	0	2.9	20.8	0	8.93949	13.109	31.1224	1055.79	28.7353	-13.3856	42.1209	19.839	-4.6909	21.4243	-4.6909	427.225	104.695	1.83273	99.289	260.06	7.39037	259.299	7.39037
140181	1403.18	54	0	19.5	0	31.6	0	4.2	0	14.2	10.6	0.4	0.3	0	0.1	0.2	0	0	0	5.1	13.7	0	10.5217	12.5673	30.7447	1039.57	29.8807	-10.9957	40.8765	21.2706	-2.88324	22.8047	-2.88324	417.531	101.372	1.77182	98.0422	252.51	7.30138	251.283	7.30138
140202	1034.6	54.075	0	0	0	0	0	0	0	0	0	100	0	0	0	0	0	0	0	0	0	0	6.85633	12.981	28.8815	1173.9	27.7658	-17.1798	44.9457	20.556	-8.40609	20.556	-8.40609	393.369	97.9513	2.19763	99.1309	239.245	7.9694	239.245	7.9694
140203	1134.28	54.475	0	4	0	16	0	0	0	4	4	56	4	0	0	0	0	0	0	12	0	0	6.98421	13.076	28.8896	1176.85	27.9618	-17.3001	45.2619	20.7278	-8.32301	20.7278	-8.32301	391.327	96.5222	2.10901	98.2346	236.605	7.53761	236.605	7.53761
140211	1172.45	54.475	0	5	2.5	25.2	0	0	0	31.2	6.7	14.9	2.3	0	0.8	0.7	0.1	0.1	0	10.5	0	0	6.98936	13.0755	28.8871	1176.95	27.9679	-17.2964	45.2643	20.734	-8.31902	20.734	-8.31902	390.935	96.4213	2.10759	98.2104	236.289	7.52329	236.289	7.52329
140212	1260.65	52.9417	0	5.5	1	29.1	0	0	0	36.9	8.7	0.7	1.6	0	0.2	0.4	0.1	0	0	12.7	3.1	0	6.61081	12.6175	28.279	1177.85	27.5235	-17.0946	44.618	20.3911	-8.6608	20.3911	-8.6608	384.384	97.1589	1.95335	100.528	237.451	7.29933	237.451	7.29933
140221	1192.68	51.75	0	3.2	3.2	20.4	0	0	0	46.5	7.5	0.7	2.6	0	0.1	1.4	0.1	0.2	0	7.1	7.1	0	7.56081	12.4089	28.668	1148.15	27.8532	-15.4317	43.2849	20.904	-7.35876	20.904	-7.35876	384.55	99.2418	2.33497	101.308	237.939	8.47866	237.939	8.47866
140222	1271.29	53.3333	0	4.8	0.8	34.3	0	0	0	35.8	6	0.5	1.2	0	0.1	1.6	0.2	0	0	0.1	14.7	0	7.35992	13.3608	29.5724	1174.64	28.3593	-16.8207	45.18	21.0096	-7.92872	21.0096	-7.92872	381.018	101.784	1.32197	104.076	242.764	5.34357	242.764	5.34357
140223	1380.98	55.0833	0	7	0	29.9	0	7.6	0	31.6	8.5	0.3	2.2	0.3	0.2	0.9	0.1	0	0	3.9	7.5	0	7.34565	13.5322	29.6399	1185.19	27.7939	-17.8615	45.6553	20.98	-8.21286	20.98	-8.21286	379.803	93.0689	1.24693	101.978	236.371	5.09825	236.371	5.09825
140224	1261.25	56.8333	0	15.5	1.1	36.8	0	15.9	0	12.1	8.9	0.2	0.7	0	0.1	1.4	0	0	0	0.3	7	0	8.21442	12.996	30.2059	1117.81	27.9645	-15.0601	43.0245	21.3596	-6.21775	21.3596	-6.21775	423.833	107.844	1.37255	104.533	269.816	5.61334	269.816	5.61334
140225	1502.1	56.4167	0	16.5	12	11.5	0	8	0	27.3	7	0.5	1	0	0.2	1.6	0	0	0	2.4	11.9	0	7.07002	13.4504	29.7535	1159.52	27.7376	-17.4686	45.2062	20.5337	-8.08741	20.5337	-8.08741	419.007	102.511	2.65572	97.7152	252.127	9.78685	252.127	9.78685
140226	1437.29	53.5	0	5.9	3.5	29	0	0.5	0	37.5	6.3	0.7	1.1	0	0	1.4	0	0.1	0	13.9	0	0	6.3362	11.9788	27.7827	1145.47	27.0106	-16.1055	43.1161	18.1697	-8.47285	19.8197	-8.47285	412.993	101.807	2.37239	98.6195	250.495	9.05097	249.236	9.05097
140227	1129	54.5833	0	2.2	3.5	14.3	0	0	0	39.9	4.8	0.5	2.4	0.9	1.2	2.6	0.1	1.1	0.1	24.6	1.9	0	7.06863	13.987	29.821	1207.11	28.5529	-18.3503	46.9032	21.1332	-8.63612	21.1332	-8.63612	386.542	99.4171	2.14291	98.3659	234.958	7.33481	234.958	7.33481
140302	780.27	56.5833	0	10.5	0	2.6	0	7.9	0	0	5.3	65.8	0	0	0	0	0	0	0	0	7.9	0	10.6589	11.5655	29.8001	1017.75	28.8452	-9.96525	38.8104	22.6095	-2.49008	22.6095	-2.49008	502.246	119.311	2.78462	98.4683	305.731	11.8288	305.731	11.8288
140303	909.303	56.5833	0	25.8	0	0	0	35.5	0	6.5	9.7	12.9	0	0	0	3.2	0	0	0	0	6.5	0	10.6531	11.5654	29.7991	1017.85	28.8423	-9.96903	38.8113	22.6056	-2.497	22.6056	-2.497	502.438	119.561	2.78467	98.6029	306.182	11.8632	306.182	11.8632
140311	928.337	52.9167	0	14.4	0	5.7	0	40.5	0	16.2	3.8	7.7	2.8	0	0	0	0	0	0	0	8.9	0	12.1422	10.0879	27.5114	996.218	29.6075	-7.06064	36.6681	23.8047	-0.746399	23.8047	-0.746399	516.759	123.728	2.97261	98.1788	313.72	13.1779	313.72	13.1779
140321	842.921	55.25	0	22.7	0	22.5	0	18.5	0	17.3	5.4	2.2	1.5	0	0	0.1	0	0	0	5.5	4.4	0	11.6172	11.1971	29.4784	1008.89	29.4304	-8.55373	37.9842	23.3646	-1.46707	23.3646	-1.46707	510.34	125.595	2.89226	101.279	315.105	11.812	315.105	11.812
140322	1105.67	56.0833	0.2	21.9	0	29.7	0	14.3	0	14.5	3.7	0.5	0.8	0	0.3	0.4	0	0	0	4.2	9.6	0	9.97764	11.6124	30.0663	1010.68	28.0919	-10.5307	38.6225	21.8751	-3.04121	21.8751	-3.04121	530.071	127.424	2.69141	100.842	331.182	12.2136	331.182	12.2136
140402	931.721	62.6167	0	0	0	0	0	0	0	21.9	7.8	50	9.4	0	0	0	0	0	0	0	10.9	0	10.4854	11.6553	30.4584	988.389	28.163	-10.1033	38.2664	22.1026	-2.32105	22.1026	-2.32105	535.765	129.84	5.1129	89.9007	304.782	19.3096	304.782	19.3096
140411	935.891	62.7333	0	0.9	0	1.5	0	0	0	61.6	4.5	3.9	13.4	0	6.8	0.9	0	0	0	0	6.5	0	10.4	11.9898	30.9306	994.614	28.2707	-10.4928	38.7634	22.1124	-2.47484	22.1124	-2.47484	528.88	131.062	4.67412	91.8396	305.522	17.701	305.522	17.701
140421	1030.67	60.9167	0	1.8	0	2	0	0	0	67	7.5	2.2	9.2	0	0.2	0	0	0	0	0	10.1	0	10.5678	11.2273	30.0057	975.772	27.9747	-9.44251	37.4172	21.9886	-2.09822	21.9886	-2.09822	549.732	127.763	5.7651	89.6271	315.603	20.9517	315.603	20.9517
140423	1015.77	64.1667	0	2.9	0	12.4	0	7.1	0	57.7	8.5	0.4	3.6	0	1.2	0.2	0	0	0	5.6	0.6	0	10.2649	13.2504	32.5117	1019.58	28.8927	-11.8631	40.7559	22.3351	-2.90672	22.3351	-2.90672	500.73	130.28	3.1702	95.0155	291.51	12.4867	291.51	12.4867
140424	1050.23	62.3333	0	2.2	0	11.3	0	2.9	0	52	15.2	0.7	3.1	0	1	0.2	0	0	0	0	11.5	0	10.7094	11.618	30.2584	995.114	28.4529	-9.94285	38.3958	21.001	-2.1666	22.4325	-2.1666	524.749	130.009	4.32713	90.4392	297.88	17.3246	293.687	17.3246
140425	1179.43	59	0	1.7	0	13.4	0	18.9	0	7.5	19.4	0.2	0.7	0	0.3	0.2	0	0	0	0	37.8	0	10.1958	10.7938	29.6508	950.756	27.4627	-8.94023	36.4029	21.3529	-2.1445	21.3529	-2.1445	554.08	138.376	4.87406	98.0296	335.74	17.9991	335.74	17.9991
140426	1016.66	60.8333	9.3	1.2	0	17.1	0	18.9	0	18.5	16.4	0.4	0.9	0	0.4	0.3	0	0	0	6.1	10.4	0	11.5511	11.7645	30.9323	979.535	29.2975	-8.73562	38.0331	23.153	-1.10192	23.153	-1.10192	513.493	129.595	3.27541	97.7933	310.341	13.5389	310.341	13.5389
140427	1236.79	63.9167	0	2	0	17.4	0	3.3	0	19	21.7	1	3	0	0.3	0.2	0	0	0	3.3	28.7	0	10.1677	11.9589	30.9456	987.372	27.9352	-10.7098	38.6449	21.7803	-2.61641	21.7803	-2.61641	544.927	132.541	5.49575	92.4644	324.144	19.9357	324.144	19.9357
140428	1046.3	63.5833	0	1.5	0	13.6	0	0.1	0	53.3	10.2	0.5	4.9	0	0.2	0	0	0	0	0	15.8	0	10.687	11.5799	30.2481	988.319	28.3627	-9.92042	38.2831	20.8265	-2.13921	22.2873	-2.13921	534.154	123.869	5.3701	85.2625	290.548	20.3949	286.984	20.3949
140429	1201.28	62.1667	6.3	3.2	0.1	28.5	0	3.2	0	36	13.8	0.1	0.8	0	0.4	0.1	0	0	0	1.6	6	0	10.0588	12.9367	31.5605	1029.59	28.814	-12.176	40.99	22.1904	-3.27773	22.1904	-3.27773	497.343	121.45	3.73587	94.4981	294.08	15.2925	294.08	15.2925
140430	1078.23	63.25	0	1.3	0	23.2	0	4.4	0	34.3	13.6	0.2	1	0	0.7	0.1	0	0	0	2.8	18.4	0	10.1209	12.6938	31.4156	1015.1	28.4714	-11.9348	40.4062	22.0427	-3.07448	22.0427	-3.07448	542.338	131.205	3.552	96.898	325.609	15.6991	325.609	15.6991
140431	1423.22	64.25	8.3	0.5	0	10.7	0	8.3	0	7.1	11.3	0.2	0.2	0	0.4	0.3	0	0	0	0.9	51.9	0	9.91461	13.0505	32.4454	996.649	28.1774	-12.0456	40.223	21.6398	-3.0207	21.6398	-3.0207	578.122	142.677	5.03494	92.823	337.034	17.5379	337.034	17.5379
140481	925.813	62.3333	0	6.3	0	13.6	0	5.1	0	45.5	16.1	1.7	4.8	0	0.5	0.3	0	0	0	0	6	0	10.3935	11.8904	30.7562	997.321	28.2444	-10.4158	38.6602	22.1566	-2.49882	22.1566	-2.49882	519.603	132.154	4.61085	92.3904	299.493	17.5867	299.493	17.5867
140502	770.982	61.5833	0	0	0	0	0	5.3	0	47.4	10.5	22.8	7	0	0	0	0	0	0	7	0	0	12.3852	10.1504	28.5263	955.999	29.0442	-6.53822	35.5824	22.398	0.0643986	23.7136	0.0643986	575.66	124.073	6.27175	86.6269	321.697	25.205	317.632	25.205
140521	1036.98	60.75	8.6	1.4	0	8.7	0	11.4	0	8.2	18.4	0.1	0.5	0	0.4	0	0	0	0	5.4	37.1	0	11.397	10.651	29.2878	958.058	28.7823	-7.58434	36.3666	21.4633	-0.951634	22.7836	-0.951634	566.026	125.82	5.55448	83.5221	313.008	23.9449	299.341	23.9449
140522	905.602	61	0	0.3	0	2.1	0	4.4	0	23.6	16.2	0.4	1.4	0	0.4	0.2	0	0	0	41.8	9.3	0	12.7058	10.3402	28.4299	972.661	29.8503	-6.52055	36.3709	22.8132	0.135074	24.2078	0.135074	577.136	128.708	6.13103	83.9287	319.597	26.1401	307.104	26.1401
140524	1224.77	62.0833	9.7	2.8	0	8.2	0	4	0	15.7	12.5	0.6	0.7	0	0.1	0.1	0	0	0	27	18.5	0	9.44378	9.40362	27.1527	939.722	25.9486	-8.68384	34.6324	20.5703	-2.65162	20.5703	-2.65162	578.022	130.235	6.10243	89.8107	332.264	22.0303	332.264	22.0303
140525	832.688	63.2833	9.4	0.5	0	1.3	0	3	0	28.9	14.4	0.1	2.9	0	0.2	0	0	0	0	37.8	1.4	0	13.4344	10.2625	28.5842	966.501	30.2376	-5.66496	35.9026	23.4946	0.972537	24.8914	0.972537	566.278	131.277	6.82324	86.4418	316.031	26.116	312.325	26.116
140581	957.106	66.0833	0	4.8	0	7.1	0	1.7	0	50.5	14.4	2.2	7.1	0	0	0.1	0	0	0	2	9.9	0	11.3046	11.9081	31.3391	977.134	28.9659	-9.03153	37.9975	22.878	-1.29319	22.878	-1.29319	561.095	128.58	6.71427	87.0392	313.72	24.5568	313.72	24.5568
140602	1263.02	53.9167	0	5.6	5.5	10.5	0	0.2	0	56.8	2.8	2.4	3.3	0	1.1	1.1	0.1	0.2	0	6.9	3.6	0	7.68492	13.6936	30.9789	1126.84	27.8629	-16.34	44.2029	20.7581	-7.02677	20.7581	-7.02677	404.914	111.589	1.68321	105.894	259.998	6.3767	259.998	6.3767
140603	1539.51	54	0	10.1	25.5	16.3	0	0	0	30.1	9	1.8	0.3	0	0	0.6	0	0	0	5.1	1	0	6.39264	11.2731	27.1186	1117.17	26.1504	-15.4193	41.5696	19.4842	-8.05278	19.4842	-8.05278	414.504	100.079	2.19175	101.517	257.375	8.41147	257.375	8.41147
140621	1240.39	52	1.2	6.1	3.3	14.3	0	1.1	0	54.2	5.6	1	2.4	0	0.2	0.6	0.1	0.7	0	9.3	0	0	8.11537	12.9271	29.294	1147.57	28.4648	-15.664	44.1287	21.4486	-6.8357	21.4486	-6.8357	371.279	93.1232	1.60425	100.216	228.133	6.21386	228.133	6.21386
140622	1262.12	53.75	0	9.5	14.3	15	0	0	0	44.7	5.1	0.7	2.9	0	0.5	0.4	0	1.2	0.1	4.2	1.4	0	8.17565	12.8753	28.7962	1158.97	28.736	-15.9759	44.712	21.686	-6.9199	21.686	-6.9199	377.878	92.4768	1.54184	96.5569	226.6	6.34238	226.6	6.34238
140623	1442.74	58.75	0	7	3.8	21	0	0	0	32.8	14.5	0.3	0.8	0	0.2	0.8	0	0.1	0	18.3	0.3	0	4.59074	14.9955	31.1089	1200.49	26.6239	-21.5793	48.2032	18.6314	-11.0593	18.6314	-11.0593	412.719	101.651	2.01203	101.189	254.853	7.78933	254.853	7.78933
140624	1088.05	54.05	0	3.9	3.1	3.9	0	5.9	0	52.9	9.3	3.1	1.8	0	0.2	1.5	0	0.9	0	13.5	0	0	7.36217	13.0441	29.093	1164.43	28.125	-16.7107	44.8357	20.9431	-7.79088	20.9431	-7.79088	392.316	95.9984	2.1223	97.9111	237.247	7.69388	237.247	7.69388
140702	1001.15	54.6667	0	9.3	2.9	21.5	0	2	0.1	35.6	15	3.3	3.4	0	0.4	0	0	0	0	0	6.5	0	10.9622	12.0665	29.5451	1060.49	30.1349	-10.706	40.8409	21.8953	-2.72086	23.4341	-2.72086	392.622	87.444	1.67321	92.6281	227.161	6.99368	226.574	6.99368
140721	1231.51	58	0	15.5	0	47.4	0	2.7	0	15.3	6.1	0.3	0.7	0	0.8	0.1	0	0	0	0	11.2	0	9.68467	12.4433	31.0472	1019.17	28.3714	-11.7073	40.0787	20.262	-3.50245	21.7056	-3.50245	508.335	129.871	3.78246	96.4815	302.683	14.241	301.052	14.241
140722	1312.21	61.1667	18	12.4	0.5	22	0	27.5	0	5.9	5	0.1	0.5	0	0.1	0.5	0.1	0	0	5	2.3	0	9.01462	13.233	32.2145	1015.84	27.7453	-13.3324	41.0777	21.0367	-4.10576	21.0367	-4.10576	496.208	133.632	2.83217	102.056	310.399	11.262	310.399	11.262
140723	1431.7	63	4.8	22.2	0.7	6.4	0	26.8	0	9.6	5.1	0.3	0.4	0	0	0.4	0.1	0	0	3.9	19.5	0	7.96092	13.1943	32.7804	989.806	26.4632	-13.7873	40.2506	19.6843	-4.84017	19.6843	-4.84017	509.374	119.029	2.5456	96.6901	307.383	10.7995	307.383	10.7995
140724	1108.95	58.0833	0.7	22.4	1.6	21.7	0	12.3	0	15.2	6.9	0.1	1	0	0.1	0	0	0	0	9.6	8.5	0	10.6621	12.234	31.0495	1016.13	29.1115	-10.2901	39.4016	22.6205	-2.45414	22.6205	-2.45414	492.984	119.734	3.08807	97.1925	295.786	12.4411	295.786	12.4411
140725	1185.76	60.5833	0	13.4	0	49.8	0	3.4	0	23.9	3	0.4	1.2	0	0	0.1	0	0	0	1.5	3.4	0	8.76213	12.6944	30.6759	1058.55	27.8691	-13.5133	41.3824	21.2732	-4.89004	21.2732	-4.89004	469.321	112.657	2.31991	97.1995	283.606	10.2168	283.606	10.2168
140726	1062.98	58.1667	0	12.4	4.2	21.1	0	0.1	0	31.2	10.4	2	3.6	0	0.3	0.4	0	0	0	0	14.3	0	10.981	12.3552	30.323	1039.62	30.3964	-10.3488	40.7452	21.7316	-2.41169	23.2874	-2.41169	401.055	89.971	2.26033	89.9646	229.976	8.43763	224.415	8.43763
140727	1058.53	59.1667	0	5.6	0.1	27.9	0	0	0	41.4	6.7	1.7	4.6	0	0.2	1	0	0	0	0	10.8	0	11.1314	12.6667	30.9521	1038.89	30.4137	-10.51	40.9236	21.8253	-2.2862	23.3853	-2.2862	390.804	89.1765	2.35393	90.7661	228.139	8.70469	218.695	8.70469
140728	1065.75	59	0	1.8	0.2	21.8	0	0	0	49	5.5	1.6	4.9	0	0.5	0.2	0	0	0	0	14.6	0	11.2843	12.6353	30.958	1039.74	30.6207	-10.1937	40.8144	22.0038	-2.13103	23.5985	-2.13103	400.962	89.9188	2.18104	91.4721	237.15	8.77003	220.664	8.77003
140729	1051.55	59.3333	0	1.6	1.6	41.3	0	0	0	23.2	10.7	0.7	0.3	0	0	0.3	0	0	0	11.1	9.1	0	11.6579	11.6825	29.6477	1019.9	30.3025	-9.10167	39.4042	22.0945	-1.50888	23.6962	-1.50888	474.83	114.944	4.15378	93.7592	281.973	15.8016	276.034	15.8016
140781	1012.28	59.1167	8.3	3.3	1.1	12.9	0	0.1	0	56.8	3.6	2.8	3.3	0	0.7	0.4	0	0	0	3.7	2.9	0	11.2593	12.4215	30.6244	1032.85	30.4101	-10.1506	40.5607	21.87	-2.09418	23.45	-2.09418	436.418	97.5257	3.11237	91.8214	257.922	11.753	246.208	11.753
140802	472.383	61.1667	0	4.2	2.2	5.6	0	0.1	0	60.7	8.1	8.7	4.3	0	2.6	0	0	1	0	0	2.6	0	14.645	10.1778	27.0774	1015.9	32.5969	-4.99087	37.5878	25.2608	1.63926	26.7833	1.63926	514.308	94.1686	4.29104	75.889	262.865	16.4131	243.893	16.4131
140821	462.574	63.9167	0	0	1.3	2	0	1.5	0	81	3.8	0.5	7.6	0	0.8	0.8	0	0	0	0	0.7	0	14.0947	10.7718	28.7762	995.482	32.0289	-5.40407	37.433	24.4969	1.36766	26.0203	1.36766	477.791	86.0881	4.26189	74.6253	245.345	18.0352	226.13	18.0352
140822	597.072	62.6667	0	1.1	2.7	4.5	0	0.8	0	68.9	8.7	0.3	5.3	0	0.8	0.8	0	0	0	0	5.9	0	12.6411	11.4525	29.4461	1013.26	31.0778	-7.81526	38.8931	23.2967	-0.3509	24.7849	-0.3509	500.854	97.3908	4.87666	79.0758	266.92	19.1734	252.423	19.1734
140823	704.374	65.9167	0	6.2	1.6	7.4	0	5.1	0	56.5	6.5	1.2	4.8	0	0.5	0.7	0	0	0	5.8	3.7	0	13.4567	11.3159	29.6521	998.037	31.6874	-6.47499	38.1624	24.0427	0.739371	25.4884	0.739371	487.417	90.9249	4.58981	76.5382	252.847	17.243	239.431	17.243
140824	586.939	63.6667	0	4	0	12.8	0	0.4	0	61.6	5	0.8	6	0	0.1	0	0	0	0	5	4.3	0	14.0364	11.5226	29.3937	1022.02	32.6408	-6.56027	39.2011	24.6414	0.925628	26.243	0.925628	458.654	90.3917	4.02301	79.1086	245.649	16.1659	231.178	16.1659
140825	503.626	63.0833	0.5	0	0	3.1	0	1.5	0	77.7	1.4	2.2	5.4	0	1.5	0.3	0	0	0	0	6.3	0	13.9088	11.118	28.6385	1025.43	32.4829	-6.33884	38.8217	24.6609	0.82404	26.1856	0.82404	500.371	103.299	5.72454	78.5117	267.133	19.2352	249.756	19.2352
140826	894.138	60.9167	0	1.6	0.1	3.2	0	6.4	0	40.9	5.5	0.6	3.2	0	0	1.5	0	0	0	36.7	0.4	0	12.3734	9.48795	26.038	989.486	29.5965	-6.84237	36.4389	22.7129	-0.392505	24.1246	-0.392505	568.287	112.484	6.05227	76.1878	295.298	23.1024	279.877	23.1024
140827	754.46	61.4167	0	13	0.1	2.3	0	8.7	0	23.3	12.6	0.5	0.7	0	1.4	1.1	0	0	0	34.8	1.5	0	13.9315	9.74775	28.0032	945.279	30.7129	-4.09651	34.8094	23.8256	1.80995	25.2475	1.80995	615.209	141.787	7.29437	83.9742	341.1	26.7646	323.163	26.7646
140828	765.066	65.75	0	28.7	0	3.6	0	5	0	35.1	11.1	0.7	2.4	0	0.2	0	0	0	0	12.5	0.8	0	13.6949	11.6144	29.6515	1018.14	32.0838	-7.08584	39.1696	24.3686	0.660618	25.8769	0.660618	516.899	102.349	4.96068	77.3039	270.041	18.2302	254.041	18.2302
140829	709.738	62.5	0	21	0	22.8	0	7	0	26.8	16.7	0.7	3.5	0	0.3	0.3	0	0	0	0.3	0.5	0	14.5726	9.49897	26.8527	967.309	31.5846	-3.78969	35.3743	24.6422	2.14096	26.0883	2.14096	543.294	109.535	4.30768	78.4759	283.202	17.3994	265.096	17.3994
140830	664.179	66.6667	0	6.6	0	21.6	0	0.4	0	54.1	6.8	0.6	4.9	0	1	0.5	0	0	0	0	3.6	0	13.3593	10.5547	28.7892	972.51	30.7784	-5.88371	36.6621	23.5865	0.910456	25.0332	0.910456	514.196	95.9588	4.0758	75.8529	262.77	17.039	241.661	17.039
140881	472.965	65.5	0	7.9	0	7.3	0	0.1	0	63.7	7.8	1	7	0.7	2.4	0.7	0	0	0	0	1.4	0	14.1135	10.4039	28.0707	987.767	32.3559	-4.70724	37.0631	24.5154	1.58657	26.0248	1.58657	509.668	87.2023	4.4309	71.3592	248.415	16.6895	230.157	16.6895
140882	505.289	58.5833	0	1	1.5	17.9	0	0	0	45.4	12	5.7	6.6	0	3.2	1.9	0	0	0	2.4	2.4	0	14.2772	9.6991	26.5999	992.354	31.9038	-4.55905	36.4628	24.4789	1.49775	26.0618	1.49775	465.339	95.6096	3.93221	79.9934	248.058	15.3871	235.306	15.3871
140902	1034.99	61.3333	0.3	9.4	0.4	6.8	0	22.9	0	40.2	7.9	1	3.3	0	0.4	1.6	0	0.2	0	0.4	5.4	0	9.23417	13.604	30.9379	1125.39	28.9255	-15.0465	43.972	22.125	-5.52189	22.125	-5.52189	419.723	103.289	2.55199	100.511	264.164	8.40598	264.164	8.40598
140921	964.626	62.1667	0.2	14.7	5.6	19.5	0	3.7	0.1	45.3	3.7	1.8	3.3	0	0.5	0.2	0	0.4	0	0.1	0.7	0	9.5363	13.941	31.2821	1124.3	29.71	-14.8553	44.5653	22.4679	-5.20468	22.4679	-5.20468	408.617	102.756	2.29025	99.0369	253.998	8.81828	253.998	8.81828
140922	1435.97	59.25	0	13.4	17.3	20.5	0	20.1	0	8.3	3.5	0.2	1.2	0	0	0.6	0.1	0	0	3	11.6	0	7.30558	14.1402	32.5297	1075.7	27.1904	-16.2782	43.4686	19.9287	-6.64002	19.9287	-6.64002	523.397	142.239	2.81103	106.793	340.924	11.3956	340.924	11.3956
140923	1424.81	55	5.3	18.4	9.6	21.8	0	8.4	0.1	22.5	2.5	0.9	1.7	0	0.3	1.2	0.1	0.2	0	0.1	7	0	9.03205	12.9296	30.6489	1097.59	28.5793	-13.6071	42.1863	21.8545	-5.14019	21.8545	-5.14019	434.081	112.123	1.76619	106.441	282.493	7.32783	282.493	7.32783
140924	1498.85	54.6667	4.3	12.8	24.9	17.7	0	6.6	0.1	21.1	2.6	0.6	1.3	0	0.2	1.1	0.1	0	0	0.2	6.3	0	8.53455	12.7366	30.0885	1104.41	28.2648	-14.0658	42.3306	21.4666	-5.728	21.4666	-5.728	421.969	104.97	1.58408	102.542	267.919	6.46158	267.919	6.46158
140925	1810.74	49.25	0	19	19.5	7.6	0	6.8	0	14.9	9.9	0.8	0.4	0	0.2	0.7	0.1	0	0	3	17.2	0	7.35523	10.1797	26.367	1047.32	25.8637	-12.7442	38.6078	19.639	-6.19128	19.639	-6.19128	432.924	108.881	1.99485	104.187	276.892	7.80522	276.892	7.80522
140926	1573.24	60.5833	0	8.8	7.3	8.5	0	29.4	0	25.3	9.7	0.1	0.3	0	0.4	0.8	0	0	0	0.1	9.2	0	8.24602	13.6511	31.7631	1066.02	28.205	-14.7729	42.9778	19.3371	-5.51185	20.8603	-5.51185	451.037	113.381	1.71125	101.092	277.896	7.48334	276.903	7.48334
140927	1568.03	55.8333	0	14.4	3.7	25.7	0	2	0	35	10.5	0.5	0.7	0	0	0.5	0	0	0	0.3	6.6	0	5.76542	11.2692	27.7304	1085.23	25.1123	-15.5261	40.6384	18.5072	-8.27582	18.5072	-8.27582	465.971	116.98	3.0335	99.3488	286.114	11.1122	286.114	11.1122
140928	1513.58	57.9167	0	17.1	1.3	17	0	1.6	0	31.6	17	0.3	0.9	0	0.1	0.3	0	0	0	6.6	6.3	0	5.952	13.9752	31.1042	1117.63	26.5208	-18.4096	44.9304	18.915	-8.69773	18.915	-8.69773	464.691	108.983	3.34682	96.5241	279.749	12.0209	279.749	12.0209
140929	1621.35	53.8333	0	29.9	0.4	8	0	15.6	0	12.6	9.6	0.3	0.3	0	0.2	0.3	0	0	0	12.8	10	0	7.00574	12.2383	28.7493	1100.25	26.6201	-15.9491	42.5692	19.9135	-7.29055	19.9135	-7.29055	450.451	108.691	2.27211	101.534	279.561	8.27872	279.561	8.27872
140930	1203.15	58.3333	0	2.9	14.3	23.7	0	0.2	0	15.2	37	0.3	0.3	0	1.7	0.4	0	0	0.1	0.8	3.1	0	8.76809	14.5206	30.5085	1197.39	30.5818	-17.0135	47.5952	22.598	-6.96991	22.598	-6.96991	390.642	101.399	1.90623	104.882	247.418	7.15935	247.418	7.15935
140931	1085.04	53.9167	0	2.1	46.4	3.2	0	1	0	10.9	28.2	0.4	0.1	0	1.5	0.2	0	0	0	4.1	1.8	0	9.12005	12.4657	28.2906	1145.82	29.5994	-14.4638	44.0632	20.7026	-5.86617	22.444	-5.86617	428.908	106.475	2.7157	102.27	266.853	9.14112	265.507	9.14112
140932	1385.79	53.3333	0	13.3	4.8	45.3	0	0.2	0	12.2	19.1	0.4	0.3	0	1	0.4	0	0	0	0	3	0	8.45615	12.8708	28.3077	1182.57	29.7601	-15.7074	45.4675	22.2609	-6.96811	22.2609	-6.96811	419.432	108.474	3.11926	100.354	257.443	10.1848	257.443	10.1848
140981	1217.88	53	0	15.3	13	13.9	0	5.2	0.2	30.5	6.4	1.1	2.4	0	0.4	1.4	0	0	0	1.3	8.8	0	10.0263	11.9607	28.7758	1099.26	29.314	-12.2511	41.565	22.789	-4.21813	22.789	-4.21813	418.74	109.465	1.65713	105.609	267.958	6.73231	267.958	6.73231
141002	789.617	62	3.9	7.3	1	14	0	7.8	0.4	43.4	10.4	3	5.8	0.3	1.5	0.5	0	0	0	0	0.7	0	13.735	11.061	28.4529	1028.41	32.2228	-6.652	38.8748	24.4452	0.570946	26.0224	0.570946	457.402	109.256	3.59903	88.5944	259.809	12.9178	251.986	12.9178
141021	545.912	64.75	0	0	1.3	3.2	0	0.6	0	74	3.2	1.5	7	0	1.3	0.6	0	0	0	0	7.2	0	13.3804	11.486	29.5383	1021.24	31.937	-6.94807	38.885	24.0649	0.296692	25.574	0.296692	500.728	106.713	5.39612	79.3244	270.755	20.9927	253.808	20.9927
141022	1005.35	60.9167	2.9	2.2	0.2	5.9	0	6.2	0	29.7	16.5	1.4	3.1	0	0.1	0.4	0	0	0	20	11.5	0	13.5348	10.1989	27.3019	1003.93	31.5397	-5.81631	37.356	24.0207	0.646838	25.5247	0.646838	494.018	110.274	5.52245	83.6969	271.476	19.3171	265.034	19.3171
141023	547.201	65.75	0.1	1.9	0	7.1	0	0.7	0	74.1	2.5	0.6	8.9	0	1	1.2	0	0	0	0.1	1.7	0	13.3203	11.9527	30.4402	1016.87	32.1232	-7.14282	39.266	23.9665	0.317242	25.4942	0.317242	503.611	111.028	4.42628	85.7492	276.616	14.5486	276.159	14.5486
141024	734.156	62.5833	1.8	4.7	12.9	6.6	0	0	0.2	53.3	5.6	0.7	7.1	0	0.5	1.5	0	0	0	2.1	2.9	0	13.4851	11.3589	28.9565	1028.47	32.1785	-7.04901	39.2275	24.2	0.327784	25.7904	0.327784	444.429	104.335	3.67776	87.4869	250.198	12.3709	243.355	12.3709
141025	1117.76	60.8333	11.3	2.8	1.5	17.6	0	2.6	0	20.6	14.6	0.1	0.3	0	0	0	0	0	0	10.2	18.4	0	12.5992	11.0488	28.7352	1007.89	30.902	-7.54841	38.4504	23.1024	-0.3905	24.5933	-0.3905	514.291	130.031	4.32551	93.4216	302.106	15.4396	295.514	15.4396
141026	1101.24	66.75	0	3.7	0	15	0	3.1	0	5.7	18.9	0.1	0.2	0	0.2	0.1	0	0	0	3.7	49.3	0	10.4661	13.2483	32.4201	1011.71	29.3295	-11.5351	40.8645	21.1325	-2.62733	22.4443	-2.62733	537.522	119.747	4.9791	87.0344	305.941	18.3246	290.211	18.3246
141027	1015.73	59	0	3.8	0.6	21.8	0	5.3	0	39.4	8.1	0.2	1	0	0	0	0	0	0	0	19.8	0	12.3766	10.0338	27.281	985.468	30.1115	-6.66788	36.7794	22.5946	-0.317863	24.1002	-0.317863	529.547	119.309	4.409	88.3103	300.651	15.8097	292.457	15.8097
141028	1111.23	59.875	0.1	24	3.8	33.4	0	9.5	0	6	17.4	0.1	0.1	0	0.1	0.1	0	0	0	1.3	4.2	0	11.1194	11.5513	29.6877	1001.42	29.6498	-9.25955	38.9094	21.5013	-1.86102	22.9375	-1.86102	499.998	109.322	4.20166	87.746	282.936	15.8058	274.81	15.8058
141029	1151.87	59.3333	6.3	20	0	13.1	0	16	0	5.5	18.7	0.1	0.1	0	0.1	0.4	0	0	0	16.5	3.1	0	11.3087	11.3491	29.7411	978.679	29.313	-8.84651	38.1595	21.5475	-1.34912	22.9156	-1.34912	512.377	115.323	3.94238	91.0579	293.905	14.0334	289.067	14.0334
141030	961.057	61.3333	0	10	6.4	56.9	0	1.2	0	7.2	16.2	0	0.4	0	0.9	0.1	0	0	0	0.6	0	0	11.7877	12.6174	30.2361	1059.8	31.525	-10.2045	41.7295	22.6213	-2.04145	24.1745	-2.04145	467.803	103.079	3.25239	88.6221	266.669	12.5725	259.589	12.5725
141031	1274.88	56.6667	0	18.9	4.5	46.3	0	0	0	6.9	19	0.1	0.1	0	0	0	0	0	0	2.7	1.4	0	10.4671	11.6476	29.4442	1022.65	29.2618	-10.2964	39.5582	20.9713	-2.80901	22.4929	-2.80901	482.202	112.358	3.63104	91.2408	282.784	14.1156	272.041	14.1156
141032	1068.64	59.75	0	3.6	5.5	55.8	0	0	0	6.7	24.8	0.2	0	0	0.1	0.1	0	0	0	3.2	0	0	10.6919	12.8627	30.7375	1050.95	30.3742	-11.4726	41.8468	21.5553	-2.91692	23.0786	-2.91692	480.66	110.104	3.43092	92.8566	284.884	13.3417	275.041	13.3417
141033	1303.03	61.5833	0.1	30.4	0.1	35.9	0	8.6	0	6.3	15.2	0.1	0	0	0	0.3	0	0	0	0.4	2.6	0	10.0372	11.8149	29.8071	1021.39	28.9842	-10.6537	39.6379	20.6121	-3.22291	22.0591	-3.22291	475.436	106.3	3.66963	89.9107	272.444	13.0235	267.431	13.0235
141034	1029.85	54.9167	0	8	18.6	32.6	0	0	0	21.5	15.5	0.3	0.7	0	0	0.2	0	0	0	1.1	1.4	0	11.2376	8.97163	25.1497	986.074	28.6261	-7.04685	35.6729	21.3695	-1.44129	22.926	-1.44129	517.063	113.863	4.53008	89.2986	297.732	17.9074	290.469	17.9074
141081	472.561	65	0	0	0	9.3	0	2.6	0	61.1	7.8	9.8	6.7	0	2.1	0.5	0	0	0	0	0	0	13.5985	11.4711	29.4869	1017.34	32.1183	-6.78386	38.9022	24.1937	0.540097	25.7336	0.540097	493.909	105.653	5.46303	79.0748	264.236	20.0396	249.563	20.0396
141082	1062.8	58.8333	8.3	1.3	14.2	4	0	0	0	35.5	8.7	1.1	2.4	0	0.5	0.4	0	0	0	15.6	7.8	0	13.1505	11.5404	29.1543	1032.68	32.0166	-7.56739	39.584	23.8482	-0.0983399	25.4349	-0.0983399	437.21	98.5904	3.33799	91.7347	255.486	13.2648	252.237	13.2648
141102	1405.69	57.4167	0	36.5	8.8	6.7	0	7.3	0	18.7	10.7	0.8	0.3	0	0.1	0	0	0	0	5.7	4.3	0	10.271	12.2724	29.2049	1083.3	30.0828	-11.939	42.0217	21.2686	-3.83471	22.9653	-3.83471	469.669	109.722	2.76559	92.8739	278.102	11.0284	267.272	11.0284
141121	1150.41	62.4167	5.9	10.3	0.4	1.1	0	2.9	0	41.7	5.8	0.7	5.2	0	0.5	0.7	0	0	0	0.9	24	0	10.8463	12.6752	30.8218	1036.36	30.1785	-10.9456	41.1241	21.5676	-2.58848	23.0714	-2.58848	434.716	95.5574	2.7936	90.8287	254.473	10.5671	243.295	10.5671
141122	1488.45	61.9167	1.9	39.4	0.7	8.3	0	3.3	0	8.5	9.1	0.7	0.9	0	0.3	0.2	0	0	0	4.6	22	0	10.9504	12.5987	30.7559	1041.23	29.9863	-10.9774	40.9637	21.5738	-2.56206	23.1572	-2.56206	408.097	95.0764	2.21789	95.1024	243.417	8.26456	238.061	8.26456
141123	1213.66	53.5833	0.1	5.6	11.7	22.4	0	3.3	0	12.7	25.8	0.1	0.1	0	1.4	0.5	0	0	0	0.5	15.7	0	9.91947	11.6104	27.2105	1123.95	30.0723	-12.5965	42.6688	21.2987	-4.80286	22.9761	-4.80286	471.322	113.266	3.97521	96.1637	281.529	13.1326	280.078	13.1326
141124	1089.08	51.75	0.3	2.4	31.8	5.9	0	3.9	0	19.2	28.2	0.1	0.4	0	0.5	0.1	0	0	0	0	7.1	0	9.90947	10.4309	26.1793	1077.48	28.9707	-10.8735	39.8441	20.8015	-4.12047	22.4758	-4.12047	489.777	111.431	3.88977	90.9707	285.775	13.7542	274.456	13.7542
141125	959.925	55.25	0	0.4	56.4	0	0	0	0	15	23.1	0.2	0.6	0	1	0.3	0	0	0	0.5	2.5	0	11.5119	11.2026	26.9944	1102.55	31.1903	-10.3096	41.4999	22.6155	-2.88365	24.3629	-2.88365	461.772	106.257	3.35957	92.6853	273.048	11.5115	263.502	11.5115
141126	1063.91	55.25	0	6.1	47.3	0.6	0	1	0	10.1	27.2	0	0.1	0	1	0.1	0	0	0	5.6	1	0	10.2381	9.40507	24.6777	1049.78	28.5172	-9.59438	38.1116	20.8821	-3.46039	22.4393	-3.46039	466.928	106.741	3.62562	93.1804	273.645	12.305	272.173	12.305
141127	1514.37	59.3333	0	11.4	2.2	2.7	0	16.2	0	31.9	11.7	0.1	1	0	0.5	0.9	0	0	0	0	21.4	0	7.82271	14.463	32.9154	1073.12	28.2146	-15.7254	43.9399	18.8314	-6.08981	20.4847	-6.08981	465.075	107.626	2.57706	94.2636	276.664	10.5135	269.137	10.5135
141128	1531.69	56.4167	0.9	26.5	3.7	1.6	0	10	0	19.4	8	0.2	0.3	0	0.1	0.1	0	0	0	10.3	19	0	8.72671	12.2892	29.4227	1067.94	28.3943	-13.3734	41.7678	19.6726	-5.14559	21.2465	-5.14559	509.769	115.217	3.50977	93.6252	304.004	13.318	291.19	13.318
141129	1434.99	57.4167	0	30.9	17.4	0.8	0	5.1	0	10.8	12.8	0.2	0	0	0	0.1	0	0	0	17.6	4.2	0	9.07126	10.7809	27.5682	1036.92	27.9042	-11.2019	39.1061	19.7158	-4.42097	21.24	-4.42097	493.678	113.942	3.17604	94.0736	294.464	11.7814	283.387	11.7814
141130	1346.88	60.25	0	27.8	0.2	29.8	0	1.3	0	9.6	8.6	1	0.5	0	0	0.1	0	0	0	21.3	0	0	8.09319	10.8661	29.6612	950.545	26.0313	-10.6026	36.6339	18.0418	-4.12838	19.4243	-4.12838	565.405	127.452	4.40293	93.3691	333.847	18.3236	328.049	18.3236
141181	1008.32	56.5	0	8.8	0.4	38.5	0	0	0	34.8	4.8	2.7	3.3	0	1.1	0.4	0	0	0	5.2	0	0	11.4554	11.9811	29.9622	1027.74	30.5611	-9.42624	39.9874	21.999	-1.82374	23.5841	-1.82374	450.199	105.771	3.18845	92.7581	268.412	12.6247	254.58	12.6247
141182	1067.02	58.3333	0	15.3	0.2	11.5	0	2.1	0	35.2	17.9	1.2	4	0	0	0.1	0	0	0	6.1	6.3	0	10.9472	13.137	31.5881	1045.21	30.3717	-11.2167	41.5885	21.6354	-2.58768	23.2507	-2.58768	428.97	100.913	2.80212	92.8469	254.537	10.7884	244.162	10.7884
150102	1470.24	53.8833	0	13.2	13.9	30.1	0	0	0	13.8	3.2	4.8	3.9	0	0	1.1	0.3	0	0.1	0	15.6	0	6.24579	12.1368	26.8492	1209.12	27.5143	-17.6894	45.2036	18.6469	-9.44262	20.3984	-9.44262	380.16	103.727	2.18777	105.584	241.034	9.19499	240.957	9.19499
150103	1314.1	51.5	0	16	0.5	38	0	0	0	10.5	3	19.5	3.5	0	0	2.5	0	0	0	0	6.5	0	7.61011	11.4334	25.8441	1212.43	28.8082	-15.4318	44.24	19.9814	-6.54965	21.8294	-8.063	398.826	107.082	2.15678	107.436	257.236	9.23213	254.444	9.72917
150104	1050.91	52	0	0	12.3	0.5	0	0	0	47.1	6.9	7.8	8.8	0	3.4	1.5	0	9.8	0	0	2	0	8.03105	11.372	25.4977	1212.57	28.996	-15.6042	44.6002	20.4406	-6.20939	22.162	-7.76812	396.376	108.659	2.32321	101.899	246.157	9.83809	240.988	10.0105
150105	1147.32	54.35	0	0.8	5.5	25.9	0	0	0	27.1	14.7	1.3	7.4	0	2.7	1.5	0	2	0	0	11.1	0	6.53123	12.331	27.0965	1208.99	27.87	-17.6378	45.5077	20.6453	-9.21042	20.6453	-9.21042	395.267	107.762	2.18413	104.473	248.896	9.36833	248.896	9.36833
150121	1224.87	52.9167	0	14	7.6	14.3	0	0	0	40.5	1.4	0.7	4.4	0.8	1.3	0.9	0.5	5.1	0	0	8.4	0	7.80353	11.9035	26.4685	1211.84	28.8303	-16.1419	44.9722	19.9862	-6.43839	21.8376	-8.0284	385.934	100.714	2.0789	106.937	247.592	8.95693	246.085	9.21816
150122	1033.09	52.5	0	0.5	16.6	8	0	0	0	45.7	5.9	0.7	6.8	0.3	1.1	0.1	0.1	6.3	0.1	0	7.5	0	8.29382	11.9354	26.1212	1224.99	29.7663	-15.926	45.6923	20.6924	-7.7206	22.4964	-7.7206	356.033	85.8753	2.92321	94.4572	212.69	10.1832	206.585	10.1832
150123	1254.77	56.0833	0	3.8	3	25	0	0	0	15.3	31.1	0.1	6.1	0.3	1.3	0.7	0	0.6	0.5	0	12.2	0	7.03017	12.4735	27.0529	1217.22	28.4853	-17.6224	46.1077	21.2037	-8.86657	21.2037	-8.86657	392.864	103.265	2.17535	101.161	242.263	9.60588	242.263	9.60588
150124	1334.18	51	0	5.4	0	60	0	0	0	4.2	21.1	0.1	3.2	0	0.9	0.3	0	0.5	0	0	4.3	0	8.01897	11.3815	26.0281	1169.2	28.6706	-15.0571	43.7277	21.6711	-7.2057	21.6711	-7.2057	423.015	111.566	2.56033	102.261	261.9	9.06254	261.9	9.06254
150125	1743.5	54.3333	0	7.6	0	44.2	0	0	0	26.8	8.3	0.3	4.6	0	0.3	1.5	0.3	0.3	0.1	0	5.6	0	4.04904	12.184	27.1603	1194.9	25.2371	-19.6227	44.8597	18.1932	-11.3065	18.1932	-11.3065	339.743	93.4629	1.95952	106.517	218.383	8.07461	218.383	8.07461
150202	1085.14	51.8833	0	4.4	48.7	0.9	0	0	0	16.8	0	22.1	4.4	0	0	1.8	0	0.9	0	0	0	0	7.38241	11.8717	26.4629	1204.64	28.5271	-16.3345	44.8617	19.64	-6.62431	21.4362	-8.27435	341.105	89.0965	1.80373	105.397	217.99	7.89755	213.916	7.90161
150203	1056.74	50.9167	0	0	13	0.7	0	0	0	16.7	0	61.6	0.7	0	3.6	0	0	3.6	0	0	0	0	7.57012	11.7522	26.1605	1211.04	28.7924	-16.1309	44.9232	19.9287	-6.46418	21.7194	-8.15033	306.923	80.9503	1.57217	105.519	197.596	6.82806	192.157	6.98749
150204	1070.66	50.9167	0	1	25.8	0	0	0	0	8.2	0	45.4	4.1	0	0	0	0	9.3	0	0	6.2	0	7.57315	11.7514	26.1644	1210.78	28.7914	-16.1223	44.9137	19.9281	-6.45882	21.7192	-8.1442	307.508	81.1163	1.57609	105.547	197.993	6.82271	192.486	6.99392
150205	1544.77	52.6833	0	15.8	20.5	51.7	0	0	0	2.5	3.3	0	1.5	0	0.3	0	0.2	0.2	0.2	0	3.8	0	7.57057	12.3184	26.8372	1224.79	29.0707	-16.8298	45.9006	19.9816	-8.39572	21.8105	-8.39572	338.782	87.6918	2.10767	103.748	215.191	8.46675	209.349	8.46675
150206	1590.9	50.5333	0	0.9	0	29.9	66.2	0	0	0	0	0	0.3	0	0	0	2.1	0.3	0	0	0.3	0	6.01266	12.3008	26.4769	1245.03	28.0248	-18.4338	46.4586	18.8564	-10.0548	20.6741	-10.0548	283.709	73.8261	2.09658	106.165	183.579	7.96502	180.63	7.96502
150207	1233.99	50.9167	0	11.9	42.4	8	0	0	0	17.9	0.1	4.2	3.6	0.2	3.1	0.3	0.7	4.7	0	0	3	0	7.57296	11.7512	26.1637	1210.81	28.7914	-16.1228	44.9143	19.9285	-6.45943	21.7193	-8.14512	307.312	81.0623	1.57182	105.509	197.818	6.81899	192.324	6.99296
150221	1165.22	53.5	0	6.8	12.3	17.9	0	0	0	40.7	3.8	0.4	6.9	0.4	1.2	1.3	1	2.6	0.2	0	4.6	0	8.18594	12.0504	26.7495	1203.74	29.1259	-15.9231	45.049	20.2954	-7.58624	22.1002	-7.58624	357.661	95.0944	1.61664	106.332	232.283	7.86353	220.491	7.86353
150222	1613.73	51.1667	0	4.9	7.8	24.1	8.8	0	0	37.8	2.8	0.1	4.9	0	0.4	1	2.2	0.5	0.4	0	4.4	0	5.82555	12.8083	27.3679	1240.81	27.9307	-18.8696	46.8003	18.6639	-8.46835	20.477	-10.1487	293.623	78.6634	2.0876	107.369	191.245	7.5783	186.119	8.41219
150223	1388.64	48.1667	0	0.5	0.1	30	52	0	0	5.7	1.4	0	1	0.9	0.3	0.9	4.1	1.8	0.6	0	0.7	0	5.27235	12.8027	26.7709	1270.48	27.987	-19.8361	47.8231	20.3394	-11.0519	20.3394	-11.0519	255.804	68.677	1.98657	107.074	167.707	7.59528	167.707	7.59528
150302	1286.18	41.4167	0	0	0	0	37.3	0	0	1.8	1.1	10.9	0.9	0.2	1.1	2.9	34.2	0	5.9	0	3.9	0	10.5023	11.8591	26.2329	1215.32	32.0326	-13.1744	45.2069	23.0239	-3.61872	24.859	-5.1742	157.879	36.2764	1.05173	94.7153	96.3266	3.82242	94.623	4.62053
150303	1204.46	47.6	0	0	4.7	0	67	0	0.1	6.8	1.4	4.3	1.9	0	1.1	3.1	4.5	1.1	4	0	0.2	0	9.71221	12.1482	27.7413	1151.71	30.5577	-13.2334	43.7911	23.2624	-3.67642	23.2624	-5.20012	189.458	45.4605	0.862943	98.1704	117.045	4.04359	117.045	4.35512
150304	1183.06	47.7167	0	0	13.4	0	9.2	0	0	1.4	2.1	34.5	10.6	0	4.2	0	2.1	20.4	0	0	2.1	0	9.98447	12.1297	27.6109	1161.46	30.9373	-12.9936	43.9309	23.6297	-3.5256	23.6297	-5.06089	165.194	39.2326	0.771901	97.0613	101.811	3.33805	101.811	3.70875
150402	582.897	51.2833	0	4.6	0.9	16.1	0	0	17.1	17.1	8.8	17.1	4.6	0	4.6	0	0	0	0	7.8	1.4	0	6.96804	12.1311	26.943	1233.79	27.9318	-17.0932	45.025	21.4028	-8.88609	21.4028	-8.88609	404.255	121.357	1.22222	112.689	276.231	4.62463	276.231	4.62463
150403	605.68	51.2833	0.3	5.7	3.1	13.6	0	0	0.7	20	33.2	4.9	4.5	0	1.3	0.1	0	0	0	9.3	3.4	0	6.98476	12.1342	26.9543	1233.42	27.9419	-17.0758	45.0177	21.4144	-8.86326	21.4144	-8.86326	405.096	121.505	1.21282	112.594	276.63	4.6397	276.63	4.6397
150404	928.727	53.5	0	5.2	4.6	29.8	0	0.2	4.3	9.2	24.8	0.1	2.7	0.1	2	0	0	0.1	0	7.8	9.2	0	5.28109	12.7486	28.569	1203.66	26.217	-18.4068	44.6238	19.4325	-10.073	19.4325	-10.073	388.232	125.175	1.15983	121.982	281.93	4.02375	281.93	4.02375
150421	532.821	49	0	9.2	8.9	39.9	0	0	0.9	3.7	13.5	0.1	1.2	2.8	1.2	0.8	0	0.9	7.1	2	7.9	0	6.67572	13.2285	27.0079	1354.48	29.3243	-19.6558	48.9801	22.5311	-10.6926	22.5311	-10.6926	349.71	117.489	1.21875	121.435	249.659	4.22009	249.659	4.22009
150422	802.883	49.9167	0	17.5	14.2	15.7	0	0	0	2.3	26.1	0.1	2.4	0.1	0.7	0.1	0	0	0.8	2.3	17.7	0	6.07277	12.9156	27.5762	1305.83	28.3187	-18.5176	46.8363	21.4988	-10.5461	21.4988	-10.5461	373.427	122.973	0.877116	126.831	282.665	3.50715	282.665	3.50715
150423	781.712	49.75	0	6	8.4	47.7	0	0	0	0.9	12.6	0.1	1.1	1.7	1.1	0.2	0.2	1.4	7.2	2.6	8.8	0	6.15849	12.4174	26.7981	1304.06	28.3902	-17.9466	46.3368	21.5386	-10.4058	21.5386	-10.4058	363.9	116.128	1.24774	122.049	268.42	5.0276	268.42	5.0276
150424	999.249	49.5	0	18	10.7	26.3	0	0	0	1.9	27.4	0.2	2.2	0.2	0.8	0.1	0	0	2.1	1.9	8.3	0	5.38294	11.8325	25.8223	1283.35	27.2943	-18.5286	45.823	20.4432	-11.0407	20.4432	-11.0407	365.995	109.89	0.855387	118.549	264.264	3.77619	264.264	3.77619
150425	1344.7	58.1667	0	15	10.7	41	0	0	0	0.2	8.9	0	0.6	2.8	1.6	0.1	0	0.3	6.3	3.7	9	0	3.72653	12.3026	25.7768	1336.67	26.6004	-21.1272	47.7276	19.2872	-13.6636	19.2872	-13.6636	386.952	108.158	2.43672	107.713	257.297	9.29936	257.297	9.29936
150426	672.902	47.3333	0	4.5	2	38.7	0	0	2.1	4.1	16	0.1	1.7	2.2	2.1	1	0	0.7	19.7	4.2	0.8	0	7.01795	11.457	25.5759	1258.46	28.22	-16.576	44.796	21.7611	-9.1145	21.7611	-9.1145	344.363	111.042	1.14072	116.608	239.314	4.21641	239.314	4.21641
150428	981.162	50.3333	0.3	6.8	7.4	11.3	0	0	0	5.6	26.3	0.3	4.1	0	1.4	0	0	0.1	0	7.5	28.8	0	7.25988	12.3887	27.799	1199.34	28.1109	-16.4544	44.5653	21.3385	-8.11518	21.3385	-8.11518	435.33	125.8	1.04426	109.462	290.297	4.69838	290.297	4.69838
150429	826.542	54.9167	0.1	6	12.3	8.5	0	0	0	6.3	33.7	0.4	4.1	0	1.5	0	0	0	0	3	24.2	0	7.86111	12.7174	27.4578	1245.23	28.6995	-17.6167	46.3161	22.3252	-8.29297	22.3252	-8.29297	445.766	131.182	1.13606	110.607	300.373	4.7263	300.373	4.7263
150430	558.52	50.3333	0.2	5.4	5.3	22.9	0	0	2.5	17.8	26.4	0.1	3.5	0.8	1.4	0.5	0	0.6	2.6	7.4	2.5	0	7.34396	11.378	25.3217	1262.59	28.3551	-16.5787	44.9337	22.1006	-8.87754	22.1006	-8.87754	420.408	118.495	1.27506	107.76	277.139	5.464	277.139	5.464
150502	173.262	54.0833	0	0.8	10.5	7.3	0	0	0.7	5.8	48	1.1	4.1	2.9	0.6	1.7	0	5.8	2.2	5.4	3.2	0	7.49136	11.173	23.7966	1349.59	29.1955	-17.7567	46.9522	23.2	-9.95534	23.2	-9.95534	370.783	99.3934	1.39313	114.062	263.998	4.96256	263.998	4.96256
150522	186.009	56.6667	0	1.2	11.3	26.9	0	0	1.3	1.9	23.7	0.1	2.2	9.6	1.3	0.4	0	3	12.3	3.1	1.7	0	7.22439	10.6846	23.4276	1320.4	28.229	-17.3778	45.6067	22.589	-9.84404	22.589	-9.84404	413.882	115.334	1.96017	109.32	280.009	6.3201	280.009	6.3201
150521	165.749	57.25	0	0.2	9.1	15.9	0	0	0.2	11.6	30	0.2	2.3	2.7	0.7	0.3	0	13.3	6.3	3.6	3.4	0	6.7096	11.2292	23.1559	1401.66	28.9131	-19.5808	48.494	23.0327	-11.4182	23.0327	-11.4182	395.469	116.368	1.49729	113.978	275.355	5.20748	275.355	5.20748
150523	229.008	51.75	0	1	5.5	26.3	0	0	0.8	9.2	31.6	0.1	2.7	4.1	1	1.7	0	4.4	7.2	3.2	1	0	7.36367	11.7076	24.7396	1351.75	29.4498	-17.8736	47.3235	23.1577	-10.027	23.1577	-10.027	330.618	92.0697	1.15009	111.727	229.893	4.54828	229.893	4.54828
150524	311.054	52.1667	0.3	2.1	7.8	27.8	0	0	0	9.6	24.5	0.1	2.2	2.6	0.7	0.4	0	0.1	13.6	2.1	6	0	7.93914	10.2608	23.0962	1298.09	28.6624	-15.764	44.4264	23.0235	-8.79599	23.0235	-8.79599	398.059	109.62	1.82794	107.637	267.501	5.77482	267.501	5.77482
150525	333.862	52.5	0	1.7	5.9	25.3	0	0	1.2	10.8	20	0.1	2.3	3.4	1.4	1.2	0	1	17.4	4.7	3.6	0	7.77625	11.0385	24.278	1303.33	29.1096	-16.3575	45.4671	23.0119	-8.98003	23.0119	-8.98003	358.39	105.995	1.12533	111.077	244.114	4.68049	244.114	4.68049
150526	554.413	47.5833	0	14.4	16.3	24	0	0	0.3	2.1	12.2	0.1	0.8	4.1	0.9	1.1	0	2.1	4.1	1.4	16.2	0	7.50084	11.053	24.3105	1325.87	29.2535	-16.2126	45.4661	23.1144	-9.37472	23.1144	-9.37472	368.061	123.049	0.760482	126.953	276.534	2.85247	276.534	2.85247
150581	951.472	50.3	0	15.8	22.9	33.6	0	0	0	0	6.6	6.3	0.5	3.6	0.2	0.8	0	0	0	3.6	6	0	5.88778	11.8764	25.4647	1341.19	28.1324	-18.5063	46.6387	21.674	-11.1864	21.674	-11.1864	391.392	133.683	1.21378	125.637	289.845	5.1197	289.845	5.1197
150602	1429.62	48.5	0	1.3	0	64.9	0	0	0	9.3	7.8	1.6	1.7	0.2	0.8	4.7	0	2.1	2.5	0	3.3	0	7.27494	9.71115	23.9433	1123.64	26.9845	-13.5745	40.559	20.5452	-7.17161	20.5452	-7.17161	368.106	92.5754	1.71168	103.3	231.956	7.26108	231.956	7.26108
150621	1175.49	53.3333	0	0.3	10.8	34.1	4.7	0	0	10.3	5.5	0.3	3.2	0.5	1.6	4.3	0	1.7	20.7	0	1.9	0	7.75702	12.8668	27.5461	1234.22	29.5625	-17.1475	46.71	20.1983	-8.37974	22.0536	-8.37974	312.834	83.4147	1.69716	104.98	199.358	6.80102	194.525	6.80102
150622	1195.69	54.0833	0	1.9	0.4	62.7	0	0	0	3	16	0.2	1.6	0.2	1.1	1.1	0.5	0.5	6.6	0	4.2	0	8.517	12.791	27.9215	1200.75	29.6929	-16.1178	45.8107	22.4554	-7.16329	22.4554	-7.16329	394.341	109.848	2.08776	108.581	257.928	7.58845	257.928	7.58845
150623	1366.6	49.9167	0	0.2	4	35.1	29	0	0	0.4	0.7	0.1	0.3	0.1	1.2	0	0	2.6	26	0	0.1	0	8.30923	13.7644	30.4019	1130.38	29.2996	-15.9752	45.2748	21.5966	-6.40431	21.5966	-6.40431	262.151	67.1945	1.35088	96.422	156.714	6.47179	156.714	6.47179
150624	1379.21	46.3333	0	1	7.3	25.7	41.4	0	0	0.5	0.3	0.1	0.3	0.5	0.6	0.7	1.6	4.5	15.2	0	0.2	0	7.99095	12.4204	28.1909	1145.7	28.9278	-15.1304	44.0583	21.5475	-6.76596	21.5475	-6.76596	269.01	77.4028	1.21875	104.398	169.574	5.74814	169.574	5.74814
150625	1238.99	47.5	0	0	5.6	15	29	0	0	3.6	0.9	0	0.6	0.2	1.3	2.1	0	1.7	39.8	0	0.3	0	7.26226	12.1655	27.1084	1181.21	28.6756	-16.2017	44.8773	19.4389	-6.32092	21.1875	-7.98704	274.388	73.4098	1.2231	106.813	177.591	4.60553	174.824	4.78699
150626	1314.89	50.5	0	1.4	3.2	43.9	0.4	0	0	1.1	0.8	0.1	0.3	1.3	0.8	0	0	4.5	41.7	0.1	0.5	0	8.35428	12.2394	28.3	1125.19	28.7296	-14.5191	43.2486	19.8884	-6.23306	21.5615	-6.23306	343.923	93.9503	1.47212	105.466	216.407	6.79054	215.553	6.79054
150627	1357.2	49.8333	0	0.7	0	69.3	0	0	0	1.6	2.3	0.7	0.7	0.3	1.3	1	0	2.9	11.2	0	8	0	7.47009	12.0783	27.3572	1156	28.127	-16.0232	44.1502	21.0407	-7.52125	21.0407	-7.52125	345.403	92.1395	1.30912	109.314	223.582	6.12495	223.582	6.12495
150702	644.263	66.5833	0	0.5	16.8	29.8	0	0	0	3.8	25.9	2.6	1	16.9	2.1	0	0	0.1	0.6	0	0	0	-0.064713	11.0633	20.1614	1653.67	25.8659	-29.0074	54.8733	19.0343	-17.9764	19.0343	-21.6839	348.893	93.4105	3.56104	107.334	235.559	13.698	235.559	14.8165
150721	459.427	61.1667	0	2.2	5.6	0.2	0	0	0.6	5.6	22.4	0.1	0.9	12	0.1	0.9	0	0	0	1.8	47.5	0	3.57523	11.3979	22.8757	1464.31	27.0742	-22.7513	49.8254	20.7554	-15.272	20.7554	-15.272	479.492	149.063	1.61988	118.861	342.053	7.67551	342.053	7.67551
150722	312.674	62.75	0	5.9	8.6	1.1	0	0	0.3	8.2	36.2	0.1	1.3	15.8	0.8	0.5	0	0	0	0.3	21	0	2.71424	11.1683	21.3844	1560.62	27.0418	-25.1845	52.2263	20.7893	-17.6522	20.7893	-17.6522	496.732	144.769	1.78117	114.072	343.508	9.60038	343.508	9.60038
150723	586.256	66.3333	0.1	3.2	3.4	0.1	0	0	0	0.7	5.1	0.1	0.1	19.2	0.4	0	0	0	0	20.4	47.1	0	0.180862	13.4163	25.3408	1522.04	25.4212	-27.5221	52.9433	18.0524	-19.2144	18.0524	-19.2144	558.42	175.981	2.6918	120.093	402.515	12.7467	402.515	12.7467
150724	856.429	65.4167	0	3.4	26.6	20.8	0	0	0	0.3	5.7	0	0.2	9.8	0.3	0.2	0	0.8	0.7	10.6	20.5	0	-0.517936	11.9719	21.304	1673.81	26.0205	-30.1752	56.1957	18.8426	-18.7623	18.8426	-22.3652	329.353	90.2908	3.10201	111.112	226.772	11.4308	226.772	12.497
150725	682.508	65.5	0	0.9	35.4	36.2	0	0	0	0.5	7	0.2	0.3	9.1	0.8	0	0	0.4	3.7	2.7	2.9	0	-0.45085	12.0685	21.2128	1691.78	26.0691	-30.8233	56.8924	19.0239	-18.8607	19.0239	-22.6544	327.477	90.1902	2.89382	112.993	228.386	11.9365	228.386	12.5522
150726	706.018	61.9167	0	1	11.9	60.6	0	0	0	0.1	2.6	0	0.1	7.4	2.1	0.1	0	3.9	6.3	1.3	2.5	0	1.11085	11.0425	20.3885	1627.34	27.0403	-27.12	54.1603	20.1218	-16.4771	20.1218	-20.013	276.57	78.7831	2.58575	107.921	186.806	10.2731	186.806	10.7581
150727	650.68	58.5833	0	0.4	0.3	82.8	0	0	0	0	0.2	0	0.1	3.4	8.8	0.1	0	3.6	0.4	0	0	0	2.00133	11.2545	21.3136	1562.73	27.5475	-25.257	52.8044	20.5196	-18.0266	20.5196	-18.0266	241.067	71.4769	1.2274	122.671	174.72	5.03773	174.72	5.03773
150703	630.167	62.8833	0	0	2.6	69.2	0	0	0	0	1.9	10.6	0.7	14.1	0.9	0	0	0	0	0	0	0	0.484474	11.4867	21.0903	1620.37	26.4576	-28.0069	54.4644	19.424	-16.9165	19.424	-20.5229	292.851	84.6246	2.31756	113.947	205.271	9.50947	205.271	9.60573
150782	888.978	69.3333	0	1.5	6.7	0.2	0	0	0	0.3	5.2	0.2	0.2	17.1	0.2	0	0	0	0	28.1	40.4	0	-1.49106	12.2335	21.7054	1674.56	24.9366	-31.4249	56.3615	17.6719	-19.7466	17.6719	-23.4908	390.272	96.3901	3.85614	102.31	256.422	15.3875	256.422	16.4434
150783	671.923	55.6667	0	2.2	10.7	0.2	0	0	1.1	2	12.9	0.1	0.6	7.5	0.2	0.4	0	0	0	4.8	57.2	0	4.08919	10.7733	22.7101	1411.19	26.8834	-20.5551	47.4384	20.7768	-13.8648	20.7768	-13.8648	498.375	155.374	1.477	122.18	365.243	8.0782	365.243	8.0782
150784	725.472	66.0833	0	1.3	12.1	2.7	0	0	0	0.6	6.1	0.1	0.1	8.5	0.3	0	0	0	0	54.9	13.1	0	-1.74878	12.5845	21.6532	1733.3	25.4261	-32.6923	58.1184	18.0264	-20.5093	18.0264	-24.5229	363.62	99.4541	3.3833	111.392	254.207	13.854	254.207	15.0887
150785	903.85	69.3333	0.1	3.1	5.9	2.1	0	0	0	0	0.2	0.2	0.1	13.6	0.2	0	0	0	0	63.8	10.7	0	-3.11263	14.555	24.9093	1651.78	24.1309	-34.3011	58.432	16.0093	-24.4466	16.0093	-24.4466	435.806	112.12	3.06321	110.118	299.392	13.16	299.392	13.16
150802	1037.19	46.5	0	0	23.2	0	0	0	0	53.4	0	1.3	11	0.4	3.3	1.3	0	4.8	0.2	0	1.1	0	9.12405	11.4683	25.7819	1209.56	30.6554	-13.8267	44.4821	21.5372	-6.4551	23.3626	-6.4551	148.671	44.1874	0.85202	104.578	96.8751	3.12139	93.1907	3.12139
150821	1024.25	52.0833	0	0	26	0	0	0	0	48.7	0	0.7	11.6	0.4	2.9	1.3	0	6.2	1.2	0	1.1	0	8.10603	12.0029	26.2925	1236.8	29.7978	-15.8535	45.6513	20.8169	-6.24191	22.62	-7.90238	172.52	45.5415	0.771	103.335	113.614	3.88666	108.33	4.80788
150822	1139.84	46.9167	0	0.3	7.2	0	3.2	0	0	14.1	0	0.3	1.6	2.7	1.1	0.1	22.3	1.7	44.6	0	0.7	0	9.2573	12.3227	27.5074	1196.72	30.7531	-14.0448	44.7978	23.3042	-6.1987	23.3042	-6.1987	144.399	39.163	0.606449	98.8583	89.8935	2.52674	89.8935	2.52674
150823	1215.93	48.0833	0	2.1	18.9	2.3	32.1	0	0	21.6	0.4	0.1	3.1	2.9	3.3	1.5	2.9	3.2	3.3	0	2.3	0	8.76503	11.3186	25.0921	1236.23	30.086	-15.0222	45.1081	21.379	-5.52404	23.2007	-7.28286	218.783	59.5338	1.04027	109.261	147.842	3.80991	139.995	4.86039
150824	1359.96	48.1667	0	0	1.5	1.7	69.1	0	0	3.6	0.4	0	0.8	1	0.3	0.9	17.8	1.3	0.9	0	0.5	0	6.15305	11.988	25.6545	1280.35	28.6319	-18.0967	46.7286	19.3574	-8.68774	21.2804	-10.2774	202.648	56.1062	1.45143	112.655	138.721	5.0341	136.388	5.10617
150825	1289.24	41	0	0.2	0.9	0	34.8	0	0	0.3	0.1	0	0.2	0	0	2.4	44.8	1.1	15.2	0	0	0	6.00215	11.3994	24.5075	1278.3	28.6171	-17.8967	46.5138	21.1971	-10.3354	21.1971	-10.3354	135.31	35.2831	1.36353	100.318	88.5935	4.80135	88.5935	4.80135
150826	1035.54	50.6667	0	0	21.8	0	0.4	0	0	56.5	0.2	0.7	12.1	0.5	1	0.1	0	0.8	4.9	0	1.1	0	8.26836	12.3988	27.5047	1194.35	29.6893	-15.3894	45.0787	20.4292	-5.58717	22.1844	-7.26626	136.475	32.7835	0.655879	98.752	87.2189	2.80529	84.0889	3.08382
150902	1414.53	52.5833	0	10.7	0	6.7	0	0	0	12	9.3	54.7	0	0	0	0	1.3	2.7	0	0	2.7	0	5.10052	11.7446	27.0431	1169.52	25.8797	-17.5497	43.4294	18.907	-9.92616	18.907	-9.92616	350.325	96.5206	1.44837	108.144	230.847	5.89416	230.847	5.89416
150921	1645.54	58.6667	0	4.4	3.2	44.3	0	0	0	18.7	12.6	0.2	5.3	0	0.1	1	0.2	0.2	0	0	9.7	0	3.87762	13.8218	29.231	1212.11	25.8054	-21.4794	47.2848	18.0908	-11.8477	18.0908	-11.8477	380.262	107.286	2.38973	106.466	245.237	8.99277	245.237	8.99277
150922	1448.23	56.0833	0	0.1	0.5	46.9	0	0	0	42.5	2.9	0.2	3.4	0	0.3	0	2	0.2	0.1	0.1	0.8	0	3.75574	10.9498	24.6496	1244.54	25.198	-19.2238	44.4219	18.4114	-12.2155	18.4114	-12.2155	317.268	89.816	1.46882	106.925	207.373	5.14683	207.373	5.14683
150923	1439.62	58.8333	0	0.1	0.2	36.7	0	0	0	48.6	1.1	0.2	4.5	0.3	1.5	0.1	1.1	3.1	0.1	0	2.4	0	4.63467	11.9589	26.7281	1214.03	26.0643	-18.6783	44.7426	18.9566	-10.9692	18.9566	-10.9692	339.314	92.5544	1.81063	105.141	219.755	7.24214	219.755	7.24214
150924	1412.94	54.3333	0	0.1	0	37.1	0	0	0	48.2	1.4	0.1	4.4	0.7	0.4	1.2	0.8	1	0.1	0.5	4	0	5.57867	12.455	27.6514	1201.29	26.8501	-18.1929	45.043	19.7207	-9.89013	19.7207	-9.89013	372.765	94.7326	2.18619	103.013	240.768	7.78212	240.768	7.78212
150925	1465.06	53.5	0	2.7	3.5	33.2	0	0	0	28.1	6.5	0.2	5.6	0.6	2.8	1.9	0.3	0.7	0.1	0	14	0	6.06903	12.5656	27.7338	1189.26	27.2183	-18.0896	45.3079	19.8898	-9.51784	19.8898	-9.51784	408.505	111.481	1.90373	106.332	263.049	8.50033	263.049	8.50033
150926	1426.68	50.75	0	0.1	0.1	38.4	0	0	0	45.4	1.6	0.9	4.1	1.1	2.2	0.1	0.4	3.2	0	0	2.5	0	5.93443	11.6217	26.6447	1181.91	26.6432	-16.9742	43.6174	19.8272	-9.30137	19.8272	-9.30137	363.664	96.0666	1.27006	104.561	235.353	5.94299	235.353	5.94299
150927	1693.72	57.6667	0	1.7	3.2	41.7	0	0	0	33.3	8.9	0.1	3.3	1	0.2	0.2	0.4	2.3	0	0	3.6	0	2.57277	11.5108	26.4678	1181.35	23.6277	-19.8621	43.4898	16.5746	-12.5094	16.5746	-12.5094	346.963	93.388	2.07133	102.252	220.302	8.23947	220.302	8.23947
150928	1526.78	52.3333	0	0.4	0	58	0	0	0	29.3	1.8	0.1	3.9	1	0.7	0.1	1	1.9	0	0	1.9	0	4.75257	12.0844	27.0296	1204.91	26.1509	-18.5571	44.7079	18.9656	-10.7239	18.9656	-10.7239	320.439	97.527	1.70224	110.359	209.384	6.14268	209.384	6.14268
150929	1281.18	51.6667	0	0.3	0	34.3	45.4	0	0	8.4	0.9	0	0.7	0.7	0.3	0.7	3.9	2.8	1.1	0	0.4	0	4.61937	11.8213	25.9064	1224	26.3267	-19.3041	45.6308	19.0544	-11.1672	19.0544	-11.1672	312.955	76.6892	3.16692	98.4179	191.452	11.1102	191.452	11.1102
150981	1454.64	54.125	0	0.1	0	45.3	0	0	0	41.2	3.6	0.5	4.1	0.1	0.2	0.8	0	0.5	0	0.1	3.4	0	6.05787	13.0946	28.3842	1204.94	27.406	-18.7276	46.1336	20.1497	-9.60115	20.1497	-9.60115	378.037	98.9195	1.51632	102.8	234.514	5.8605	234.514	5.8605
152201	321.795	54.5833	0	0.9	25.2	4.7	0	0	11.8	4.4	36.7	2	3.9	0	0.4	3.3	0	0	0	0.3	6.4	0	5.42978	11.9147	24.5075	1400.46	28.068	-20.5484	48.6163	21.8194	-12.5552	21.8194	-12.5552	397.451	134.311	1.32989	123.836	290.879	5.32234	290.879	5.32234
152202	1117.13	68.9167	0	1.4	21.8	0.1	0	0	0	0.1	2.5	0.1	0.1	5.5	0.2	0	0.4	0	0	9	58.9	0	-1.94928	13.2349	24.7385	1514.79	23.2647	-30.2347	53.4994	15.6346	-21.5576	15.6346	-21.5576	440.302	114.527	5.47249	96.4589	275.332	20.5663	275.332	20.5663
152221	660.392	56.5833	0	3.8	35.8	7.3	0	0	1	2.1	15.4	0.1	0.7	3.8	0.3	0.7	0	0	0	1.7	27.3	0	3.48556	13.3231	27.3432	1368.85	26.6522	-22.0731	48.7254	19.5767	-13.9707	19.5767	-13.9707	450.869	155.654	1.67579	126.113	332.074	6.90274	332.074	6.90274
152222	464.265	47.5833	0	10.1	19.2	21.2	0	0	0.8	1.7	16.6	0.1	1.5	6.7	0.9	0.5	0.1	6.3	2.9	1.2	10.2	0	7.10995	10.5316	23.1986	1345.14	28.8587	-16.5389	45.3975	22.9043	-10.0371	22.9043	-10.0371	367.506	129.098	0.964873	126.176	270.926	5.05788	270.926	5.05788
152223	353.095	56.1833	0	1.6	21.5	5.8	0	0	3.6	4.2	29.1	0.1	1.7	8.2	0.9	1.1	0	0.4	0.1	0.3	21.3	0	5.00075	11.6528	23.6468	1429.05	27.846	-21.4324	49.2784	21.7008	-13.4133	21.7008	-13.4133	416.196	135.037	1.52138	121.209	301.41	6.29688	301.41	6.29688
152224	432.605	49.8333	0	2.1	24	5.5	0	0	0.8	6.2	36.4	0.2	2.7	1.6	0.9	0.9	0	2.1	0.1	0.8	15.7	0	6.1109	11.4312	24.8147	1343.75	28.1739	-17.8922	46.0662	21.9117	-10.989	21.9117	-10.989	396.223	143.248	1.27663	130.271	298.156	5.11634	298.156	5.11634
152501	996.472	47.4167	0	0.1	0	0	83.6	0	0	0	0.1	0.4	0.2	0.6	0.4	0.1	0	4.2	10.4	0	0	0	5.15191	12.9387	24.4995	1465.82	30.212	-22.6001	52.8122	22.3184	-13.9222	22.3184	-13.9222	137.497	35.2183	0.922394	101.749	91.8123	3.23074	91.8123	3.23074
152502	1133.28	56	0	0.2	0.4	87.3	0	0	0	1.1	0.9	0.1	0.4	1.7	0.5	0.1	1.5	2.9	1.7	0	1.1	0	3.53225	12.4718	24.3516	1451.88	27.7437	-23.4718	51.2155	20.4328	-15.3767	20.4328	-15.3767	261.2	73.555	2.05769	107.666	177.204	7.47957	177.204	7.47957
152522	1208.26	55.5833	0	0.1	0	88.9	0	0	0	0	0.1	0	0	0.7	0.6	0.1	0.4	2.7	6.5	0	0	0	2.43157	12.5578	23.6299	1508.44	27.3804	-25.7633	53.1438	19.9106	-17.3431	19.9106	-17.3431	237	68.3981	1.25358	111.764	166.43	5.07596	166.43	5.07596
152523	1084.58	54.1333	0	0	0	33.4	56.2	0	0	0	0	0	0.1	0.8	0.3	0	1.9	3.1	4.3	0	0	0	3.68801	12.414	24.5981	1409.2	27.6204	-22.8469	50.4673	20.1647	-14.6195	20.1647	-14.6195	250.507	67.1711	2.14041	103.077	164.448	7.29225	164.448	7.29225
152524	1102.92	53.4833	0	0.1	0	17.3	69.4	0	0	0.5	0.1	0.1	0.1	0.5	0.5	0.4	1.9	3.1	6.1	0	0.1	0	4.51166	11.9635	25.5318	1288.34	26.9434	-19.914	46.8574	19.679	-12.0848	19.679	-12.0848	274.749	76.4253	1.75744	104.917	178.455	5.9647	178.455	5.9647
152525	952.866	57	0	1.1	8.8	74.9	0	0	0	0.7	1.6	0	0.1	7.3	0.9	0.2	0.1	3	1.1	0	0.2	0	2.33947	12.7543	24.092	1512	27.4465	-25.4937	52.9402	20.064	-17.2111	20.064	-17.2111	258.048	83.9192	1.60447	118.695	186.321	6.74208	186.321	6.74208
152526	1071.29	58.5833	0	0.4	8	71	0	0	0	0.4	1.1	0	0.2	4.3	0.2	0	0.2	2.2	2.8	0.1	9.2	0	2.31888	12.1572	24.5124	1412.62	26.016	-23.5802	49.5962	18.8444	-15.9608	18.8444	-15.9608	327.799	100.048	2.50068	110.133	220.232	8.9337	220.232	8.9337
152527	1445.65	59.3333	0	0.3	0	45	0	0	0	43.9	1.3	0.2	3.1	2.1	1.1	0	0.8	1.4	0	0	0.8	0	2.81212	11.3478	24.9084	1266.66	24.4065	-21.1517	45.5581	17.6048	-13.5933	17.6048	-13.5933	384.891	98.392	3.72103	97.8708	237.975	12.2464	237.975	12.2464
152528	1277.8	52.75	0	0	0	89.6	0.6	0	0	0.4	0.8	0.1	0.3	1	0.2	0.3	4	0.8	1.8	0	0.1	0	4.23478	11.8227	25.103	1299.77	26.8149	-20.282	47.0969	19.5543	-12.499	19.5543	-12.499	277.241	72.891	2.83363	98.6997	172.485	8.79724	172.485	8.79724
152529	1263.86	58.9167	0	0	0	76.1	0	0	0	7.6	2	0	0.5	0.7	0.6	0	1.1	1.9	9.4	0	0.1	0	3.05845	12.2345	25.6372	1310.42	25.7547	-21.967	47.7216	18.4212	-13.9443	18.4212	-13.9443	351.999	89.3585	4.24684	97.5244	219.008	13.2545	219.008	13.2545
152530	1329.15	59.6667	0	0.4	0.2	74.2	0	0	0	3	1.6	0	0.3	2.5	0.9	0	0.2	0.6	15.4	0	0.7	0	2.86838	12.4266	26.0666	1308.89	25.5037	-22.1687	47.6725	18.1275	-14.2007	18.1275	-14.2007	358.458	95.4399	2.34195	102.777	230.181	7.96154	230.181	7.96154
152531	1358.68	60.1667	0	1.4	0.2	53.9	0	0.2	0	14.2	12.3	0.3	1	5.2	0.5	0	0.1	0	8.7	0.2	1.6	0	3.25913	12.4818	26.439	1283.41	25.3917	-21.818	47.2098	18.1567	-13.5231	18.1567	-13.5231	378.713	98.1433	1.43308	108.232	252.556	5.64821	252.556	5.64821
152921	1302.32	49.3833	0	0.4	0.4	0	9.2	0	0	0.3	0	0.1	0	1.1	0.1	0.3	76	4.3	7.6	0	0	0	10.0983	12.039	27.6783	1144.62	30.7267	-12.7694	43.4961	21.8659	-3.25512	23.5294	-4.76723	176.101	43.8914	0.836475	98.37	108.739	3.72761	108.679	4.0036
152922	1361.33	50.0667	0	0	0.2	0	2.6	0	0	0	0	0	0	0.1	0	0	91.4	5.1	0.5	0	0	0	8.34164	13.6589	31.0971	1091.79	29.1004	-14.823	43.9233	21.1407	-5.86389	21.1407	-5.86389	146.233	32.4987	1.45419	89.0782	85.5173	4.73708	85.5173	4.73708
152923	1123.8	49.95	0	0.9	3.6	0	3.1	0	0	0	0	0	0	0	0.4	0	70.9	5.1	15.6	0	0.2	0	7.96464	13.396	30.8798	1085.58	28.4099	-14.9713	43.3813	20.7001	-6.15199	20.7001	-6.15199	156.766	35.9047	1.53146	91.1288	93.8118	5.73643	93.8118	5.73643
210102	41.8889	64.3333	0	0	0	0	0	0	0	0	0	100	0	0	0	0	0	0	0	0	0	0	8.44796	10.6262	23.3194	1295.36	28.6929	-16.8751	45.5679	23.431	-8.51441	23.431	-8.51441	687.928	182.256	6.4564	101.91	437.383	24.1991	437.383	24.1991
210103	45.2222	64.3333	0	0	0	0	0	0	0	0	0	100	0	0	0	0	0	0	0	0	0	0	8.44236	10.6267	23.3164	1295.55	28.6916	-16.8847	45.5763	23.4276	-8.52265	23.4276	-8.52265	688.058	182.261	6.4614	101.878	437.431	24.2365	437.431	24.2365
210104	51	63.7667	0	0	0	0	0	0	0	2.2	6.5	91.3	0	0	0	0	0	0	0	0	0	0	8.43189	10.5835	23.1688	1303.34	28.7454	-16.9344	45.6798	23.4856	-8.64603	23.4856	-8.64603	665.947	177.058	5.98745	102.804	426.081	22.4841	426.081	22.4841
210105	46.7	63.7667	2.4	0	0	0	0	0	0	0	22	65.9	9.8	0	0	0	0	0	0	0	0	0	8.43613	10.5825	23.173	1303.16	28.7433	-16.924	45.6672	23.4874	-8.63901	23.4874	-8.63901	665.451	177.058	5.94556	102.908	425.943	22.3499	425.943	22.3499
210106	39.3947	64.55	0	0	0	0	0	0	0	0	0	100	0	0	0	0	0	0	0	0	0	0	8.54977	10.5891	23.3494	1294.3	28.7099	-16.6407	45.3507	23.5142	-8.38608	23.5142	-8.38608	661.028	176.945	5.6368	103.299	422.027	21.3395	422.027	21.3395
210111	59.3001	64.1167	3.7	1.3	1.2	0.4	0	0.3	18.8	14.3	35.2	3.7	11.6	0	1	1.8	0	0	0	4.2	2.3	0	8.81851	10.3701	23.0778	1282.11	28.809	-16.1262	44.9353	23.6338	-7.96179	23.6338	-7.96179	689.387	179.487	6.61179	101.338	434.279	24.3307	434.279	24.3307
210112	71.1364	63.0833	6.7	3	1.1	0.1	0	0.1	14	20.1	29.5	6.3	10.2	0	2.3	0.4	0.1	0	0	5	1.1	0	8.79848	10.2001	22.6645	1291.76	28.8814	-16.1232	45.0046	23.7563	-8.10941	23.7563	-8.10941	686.407	169.379	7.03519	98.1222	426.054	26.0134	426.054	26.0134
210113	65.0533	65.1667	5.9	0.1	0.2	0	0	0.5	21.3	15.3	39.3	2.8	8.9	0	1	1.6	0.1	0	0	2.2	0.8	0	8.37936	10.6524	23.0945	1319.91	28.7718	-17.3533	46.1251	23.5429	-8.93906	23.5429	-8.93906	646.514	194.276	5.14112	110.67	428.77	20.7971	428.77	20.7971
210114	30.5972	63.5833	0.7	0.3	0.1	0	0	0	27.2	16.5	32.2	12.5	8.7	1	0.6	0.3	0	0	0	0	0	0	8.87355	10.297	23.0309	1284.23	28.8165	-15.893	44.7096	23.7096	-7.91407	23.7096	-7.91407	646.784	169.532	5.46304	102.578	409.844	20.5353	409.844	20.5353
210122	10.7067	65	1.3	1	0.1	0	0	0	42.6	3.4	27.4	1.8	9.5	1.9	2.3	8.5	0.1	0	0	0	0.1	0	9.10769	10.0487	22.9843	1263.43	28.6174	-15.1024	43.7198	23.7087	-7.37592	23.7087	-7.37592	636.14	172.37	4.32606	105.516	401.917	16.1056	401.917	16.1056
210123	96.4428	59.25	7.4	0.4	4.1	0.2	0	0.2	3.1	25.9	42.6	0.5	6.7	2.1	4.2	1.2	0	0.5	0.3	0.3	0.4	0	8.05946	9.77541	21.8935	1316.34	28.2028	-16.447	44.6499	23.216	-9.10513	23.216	-9.10513	515.687	137.855	2.86995	111.912	352.877	9.19584	352.877	9.19584
210124	85.9141	61.9167	10.8	0.5	0.7	0.1	0	0	3.9	28.9	42	0.3	7	0.7	2.5	0.1	0.1	0	0	0.9	1.5	0	7.81058	10.4977	23.0454	1320.01	28.1043	-17.4482	45.5525	23.0347	-9.44378	23.0347	-9.44378	577.89	151.917	3.517	107.367	386.36	11.7065	386.36	11.7065
210181	29.2882	61.25	4.7	0.3	0.6	0	0	0	18.6	23.2	36.4	0.7	9	1.1	1.3	3.9	0	0	0	0	0.1	0	8.91015	9.88128	22.5751	1278.71	28.6549	-15.1158	43.7707	23.7058	-7.73675	23.7058	-7.73675	569.812	146.803	3.78152	102.775	361.121	13.2118	361.121	13.2118
210202	45.3438	66.6667	62.5	0	0	0	0	0	0	0	0	31.3	0	0	0	0	0	0	0	0	6.3	0	11.3117	7.51294	21.1014	1054.16	27.9839	-7.62003	35.604	23.5061	-2.21419	23.5061	-2.21419	585.547	158.118	6.36186	102.385	370.096	21.6955	370.096	21.6955
210203	35.4286	64.75	15.8	0	0	0	0	0	0	0	0	84.2	0	0	0	0	0	0	0	0	0	0	11.6267	6.24841	18.5862	1023.93	27.4221	-6.19637	33.6185	23.3913	-1.48979	23.3913	-1.48979	577.369	156.363	6.497	98.4594	353.644	23.1784	353.644	23.1784
210204	42.1905	66.6667	24.4	0	0	0	0	0	0	0	0	70.7	0	0	0	0	0	0	0	4.8	0	0	11.3149	7.51222	21.0978	1054.4	27.9845	-7.62217	35.6067	23.5129	-2.21473	23.5129	-2.21473	585.495	158.166	6.36716	102.45	370.316	21.6453	370.316	21.6453
210211	73.8759	66.6667	27.4	1.8	0.2	0	0	0	0	3.7	23.5	27.6	4.3	0.9	1.1	0	0	0	0	5.7	2.1	0	11.3108	7.51299	21.0933	1055	27.9817	-7.63618	35.6179	23.5167	-2.22655	23.5167	-2.22655	585.121	157.451	6.3501	102.385	370.024	21.5643	370.024	21.5643
210212	54.551	66.6667	39.9	2.3	1	0	0	0	0	10.2	18	7.7	11.9	0.2	0.4	0.2	0	0.4	0	6.9	0.8	0	11.3297	7.50908	21.1083	1053.5	27.9778	-7.59624	35.574	23.515	-2.18795	23.515	-2.18795	584.176	156.067	6.4019	102.251	369.63	21.6159	369.63	21.6159
210213	55.1363	65.1667	18	0.8	0.3	0	0	0	1.5	23.3	27.8	9.4	10.9	0.1	1.4	0.5	0	0	0	1.8	3.6	0	11.2737	7.1711	20.0139	1063.09	28.0566	-7.77409	35.8306	23.6036	-2.33594	23.6036	-2.33594	567.411	155.78	5.2096	104.585	363.404	18.1869	363.404	18.1869
210224	56.7564	66.5833	54.3	0	0	0	0	0	0	0	29.8	2.1	11.7	0	2.1	0	0	0	0	0	0	0	10.6497	8.08273	21.6991	1081.51	27.9379	-9.31121	37.2491	23.1779	-3.25817	23.1779	-3.25817	615.895	158.188	5.98585	101.941	387.212	20.5053	387.212	20.5053
210281	71.314	64.75	19.1	4	2.7	0	0	0.3	1.5	12.4	30.7	5.2	8.8	0.3	2.5	0.4	0	0	0	7.9	3.5	0	10.3155	8.67998	22.4691	1129.25	28.1269	-10.5038	38.6307	23.4019	-4.25852	23.4019	-4.25852	614.274	167.953	4.46807	105.567	396.191	16.8707	396.191	16.8707
210282	90.0704	69.4167	15	3	0.4	0	0	0.1	5.6	12.6	37.4	2.7	7.5	0.2	3.5	0.5	0	0	0	8.6	2.9	0	10.2949	9.49197	24.0303	1120.91	28.4913	-11.0087	39.5	23.3699	-4.13512	23.3699	-4.13512	627.582	161.415	5.65599	104.226	398.364	20.2853	398.364	20.2853
210283	113.226	68.8333	13.5	1.3	0.7	0	0	0.6	8.5	5.4	31.6	1.3	7.3	0.1	3.3	0.3	0	0	0	16.1	9.9	0	9.59296	8.84421	22.4292	1113.81	27.5336	-11.8981	39.4317	22.5658	-4.79107	22.5658	-4.79107	731.335	186.476	6.73151	103.895	461.507	23.8038	461.507	23.8038
210302	80.1964	56.9167	28.3	0	0	0	0	0	0	0	11.3	45.3	7.5	0	0	0	0	0	0	7.6	0	0	10.4963	8.32657	20.3502	1220.47	29.3306	-11.5859	40.9165	24.5985	-5.3695	24.5985	-5.3695	709.162	178.878	8.77176	98.6658	433.029	29.5592	433.029	29.5592
210303	31.4762	62.5333	0	0	0	0	0	0	10.8	0	10.8	75.4	3.1	0	0	0	0	0	0	0	0	0	9.4241	9.76949	22.5267	1251.44	28.8817	-14.4868	43.3684	23.8961	-6.90282	23.8961	-6.90282	686.804	173.869	6.72355	100.635	425.465	23.5408	425.465	23.5408
210304	39.6852	62.5333	3.9	2	7.8	0	0	0	3.9	3.9	13.7	54.9	9.8	0	0	0	0	0	0	0	0	0	9.41395	9.7703	22.5229	1251.66	28.8786	-14.5008	43.3794	23.8892	-6.91611	23.8892	-6.91611	687.311	173.567	6.758	100.582	425.824	23.5999	425.824	23.5999
210311	121.278	62.5333	10.8	3.4	0.8	0.2	0	0.6	9.3	2.1	22.3	14.2	10.2	0	0.4	0	0	0	0	21.6	3.8	0	9.41508	9.77127	22.5268	1251.44	28.8783	-14.4978	43.3761	23.8884	-6.91195	23.8884	-6.91195	687.947	173.719	6.75506	100.607	426.078	23.5866	426.078	23.5866
210321	4.48288	63.4167	2.8	0.3	1.7	0	0	0	19.4	11.8	39.1	1.5	12.2	1	0.7	9.3	0.1	0	0	0.1	0	0	9.42333	9.53875	22.4163	1242.66	28.5259	-14.0268	42.5527	23.7946	-6.72974	23.7946	-6.72974	609.695	157.349	4.3018	105.681	383.135	13.9752	383.135	13.9752
210323	271.267	68.5	6.6	0.4	0.1	0	0	0.1	0.6	1.1	21.7	0.4	1.8	0	1.1	0.6	0	0	0	12.2	53.3	0	8.76708	10.7271	24.8961	1198.71	28.226	-14.8614	43.0874	22.7869	-6.80547	22.7869	-6.80547	797.079	221.322	6.69135	108.363	519.289	25.5447	519.289	25.5447
210381	120.227	62.1833	9.8	1.6	0.5	0	0	1.1	10.6	8.6	31.1	3.3	7.5	0.2	0.8	2.9	0	0	0	14.4	7.6	0	10.0086	9.14564	21.7704	1222.04	28.9839	-13.0257	42.0095	24.1894	-5.87469	24.1894	-5.87469	652.252	167.903	6.40955	102.725	408.909	22.7571	408.909	22.7571
210411	153.543	68.25	24.3	0.3	0	0	0	0.3	3.6	1.5	30	4.5	3.3	0	0.9	0.3	0	0	0	24.6	6.5	0	7.51108	12.1519	25.2278	1319.88	28.5839	-19.5846	48.1685	22.8241	-9.83995	22.8241	-9.83995	774.081	205.183	7.88852	102.523	497.273	29.2255	497.273	29.2255
210403	119.095	64.3	20.2	5.8	0.8	0	0	0	5.4	3.3	26	20.7	4.5	0	3.3	1.7	0	0	0	7.4	0.8	0	8.29901	10.6524	23.1655	1303.88	28.6931	-17.2905	45.9836	23.3584	-8.81051	23.3584	-8.81051	714.78	190.034	7.09815	101.892	454.091	25.7406	454.091	25.7406
210404	82.0424	64.3	8.5	3	0	0	0	0.6	5.5	10.3	23	29.7	9.7	0	3	0	0	0	0	6	0.6	0	8.32705	10.653	23.1864	1302.92	28.705	-17.24	45.9451	23.3765	-8.76798	23.3765	-8.76798	710.411	188.468	6.99106	101.926	451.966	25.7386	451.966	25.7386
210402	75.16	64.3	0	0	0	0	0	0	0	0	3.8	69.2	7.7	0	19.2	0	0	0	0	0	0	0	8.30843	10.6523	23.1708	1303.66	28.6979	-17.2749	45.9728	23.3653	-8.7978	23.3653	-8.7978	712.998	189.502	7.03439	101.913	453.192	25.7016	453.192	25.7016
210421	284.555	64.3	10	0.5	0.1	0	0	0.2	2.5	0.9	16.4	0.1	1.8	0	2	1.9	0	0	0	33.4	30.1	0	8.27934	10.6547	23.1645	1304.03	28.679	-17.3167	45.9957	23.3413	-8.83147	23.3413	-8.83147	717.821	190.676	7.22085	101.905	455.86	25.8482	455.86	25.8482
210422	495.608	71.8333	12	0.7	0.2	0	0	0	3.9	0.4	12	0.1	1.6	0	0.5	0.2	0	0	0	7.3	60.9	0	6.29828	12.8282	26.0156	1327.84	27.8534	-21.4561	49.3094	21.7907	-11.1521	21.7907	-11.1521	776.495	200.375	7.58058	100.555	490.341	27.5907	490.341	27.5907
210423	438.8	69.5	8.7	0.2	0.1	0	0	0.1	4.1	0	14	0.3	1.9	0	0.5	0.2	0	0	0	12.9	57	0	6.87669	12.4121	25.3359	1336.21	28.5221	-20.4682	48.9903	22.4602	-10.6632	22.4602	-10.6632	774.145	193.586	7.37893	99.511	487.831	26.4455	487.831	26.4455
210502	242.551	63.7	4.4	0.6	0	0	0	0	0	8.2	17	10.1	2.5	0	1.9	0	0	0	0	30.8	24.5	0	8.85341	10.071	22.9979	1253.64	28.5051	-15.2858	43.7909	23.4144	-7.50404	23.4144	-7.50404	757.165	188.559	8.61604	99.7589	472.574	29.3298	472.574	29.3298
210503	198.216	65.9667	7.2	1.3	0	0	0	0	1.6	1.6	21.8	7.5	6.8	0	0	0.3	0	0	0	47.5	4.2	0	8.30811	10.8329	23.9482	1273.41	28.3963	-16.8386	45.2349	23.107	-8.34602	23.107	-8.34602	766.045	192.683	8.38962	100.194	481.906	29.3122	481.906	29.3122
210504	318.783	63.9167	2.1	0	0	0	0	0	0.6	0	20.6	3.2	2.1	0	1.3	0.2	0.2	0	0	34.4	35.2	0	8.51038	10.2412	22.8092	1269.94	28.5004	-16.3992	44.8996	23.222	-8.12267	23.222	-8.12267	784.267	198.292	9.10257	98.1501	486.913	30.927	486.913	30.927
210505	493.178	64.7	1	0	0	0	0	0	0	0	10.9	3.1	0.7	0	0	0	0	0	0	5.7	78.7	0	8.82525	10.1246	23.4073	1235.6	28.2246	-15.0293	43.2539	23.2068	-7.27469	23.2068	-7.27469	817.534	215.056	8.74992	103.487	518.995	30.3308	518.995	30.3308
210521	464.413	71.1667	2.9	0.3	0.2	0	0	0.1	0.4	0.7	14.4	0.3	1	0	1.9	0.3	0	0	0	9	68.6	0	7.29299	10.8732	24.9196	1223.59	27.0643	-16.5687	43.633	21.7064	-8.5663	21.7064	-8.5663	882.41	231.456	9.20742	105.165	566.808	32.618	566.808	32.618
210522	494.024	70.6	5.8	0.7	0.2	0	0	0.1	2.8	0.3	12.3	0.1	0.8	0.5	2.8	0.5	0	0	0	4.7	68.3	0	6.91352	11.5029	24.5685	1288.91	27.3997	-19.4199	46.8196	21.9096	-10.0229	21.9096	-10.0229	898.464	232.606	9.86359	100.421	561.053	35.4141	561.053	35.4141
210602	55.411	70	11.1	0	1.4	0	0	0	0	12.5	26.4	19.4	6.9	0	2.8	0	0	0	0	6.9	12.5	0	8.53457	10.1364	23.9237	1183.92	27.686	-14.6839	42.3699	22.391	-6.84304	22.391	-6.84304	922.368	244.015	8.48306	107.606	595.423	32.504	595.423	32.504
210603	51.8	70	6.4	0	0	0	0	0	0	0	10.6	48.9	0	0	4.3	0	0	0	0	12.8	17	0	8.55633	10.1349	23.9293	1183.21	27.7009	-14.6528	42.3537	22.4029	-6.81285	22.4029	-6.81285	921.841	244.396	8.46321	107.589	594.905	32.501	594.905	32.501
210604	98.9603	70	10.2	1.8	0.2	0	0	0	0.3	4.8	25.4	1.7	4.5	0	2.7	2	0	0	0	27.7	18.7	0	8.51541	10.1377	23.9182	1184.56	27.6727	-14.712	42.3847	22.3805	-6.87003	22.3805	-6.87003	922.917	244.701	8.51111	107.606	595.871	32.5309	595.871	32.5309
210624	357.081	70.5	5	0.2	0.1	0	0	0.1	0.3	0.5	13.7	0.3	1	0	2.6	1	0	0	0	15.9	59.2	0	7.80921	10.6433	24.1554	1213.07	27.1638	-16.898	44.0618	21.9514	-8.04682	21.9514	-8.04682	1070.76	292.566	11.7737	107.406	691.764	41.9838	691.764	41.9838
210681	40.7677	71.75	8.4	0.5	0.4	0	0	0	31.6	3.6	23.4	1.3	6.8	2	5.6	0.3	0	0	0	6.4	9.7	0	9.53379	8.0005	20.6951	1109.16	27.4173	-11.2417	38.6589	22.4948	-4.76327	22.4948	-4.76327	860.835	218.405	7.25692	101.499	532.286	31.3637	532.286	31.3637
210682	248.721	68.0833	4.5	0.5	0.1	0	0	0.1	0.6	1.4	19.4	0.4	2.5	0	1.3	0.5	0	0	0	7.5	61.2	0	8.86172	10.4628	24.3983	1197.82	28.2768	-14.6067	42.8835	22.8648	-6.70405	22.8648	-6.70405	988.837	293.026	8.10538	113.907	655.539	31.1794	655.539	31.1794
210702	29	59.65	4.3	0	0	0	0	0	0	0	4.3	87	0	0	0	4.3	0	0	0	0	0	0	9.78165	10.6097	24.93	1202.99	28.7543	-13.8036	42.5579	23.7097	-5.83027	23.7097	-5.83027	541.961	145.709	2.72913	109.222	361.688	8.69155	361.688	8.69155
210703	30.0222	62.5167	22.2	2.2	0	0	0	0	0	13.3	17.8	31.1	0	0	4.4	0	0	0	0	2.2	6.7	0	9.76956	9.8257	23.6093	1196.44	28.3036	-13.3144	41.618	23.6437	-5.73048	23.6437	-5.73048	577.179	152.697	3.46466	108.944	381.066	11.0195	381.066	11.0195
210711	41.5804	59.65	18.9	0.3	1.9	0.3	0	2.2	0.8	4.6	42.4	7.6	14.3	0	2.2	1.1	0	0	0	1.4	1.9	0	9.78013	10.6092	24.9332	1202.87	28.7485	-13.8021	42.5506	23.7064	-5.83029	23.7064	-5.83029	541.947	145.796	2.73651	109.227	361.724	8.70867	361.724	8.70867
210726	27.3618	63.15	3.3	0.5	1.3	0	0	0	2.9	22.6	56.1	0.9	8.8	1.1	0.4	1.1	0	0.7	0	0.1	0.2	0	9.05685	9.87578	22.7655	1261.89	28.5244	-14.8561	43.3805	23.6701	-7.34698	23.6701	-7.34698	582.345	153.51	3.71502	105.235	373.237	12.3692	373.237	12.3692
210727	151.633	58.85	28.6	1.1	2	1.1	0	2.2	0	8.1	37.4	0.7	5.1	0.2	0.9	2.7	0	0	0	5.6	4.3	0	9.63961	10.8037	24.787	1232.76	29.1605	-14.4257	43.5862	23.9192	-6.35804	23.9192	-6.35804	531.682	141.485	2.84838	107.915	353.12	9.54101	353.12	9.54101
210781	50.8691	62.5167	14.6	0.9	3.1	0.7	0	2.4	8	12.4	38	2	7.4	2.7	2.8	1.9	0.1	0.2	0	0.6	2	0	9.77115	9.82631	23.6113	1196.34	28.3052	-13.3117	41.617	23.6448	-5.72599	23.6448	-5.72599	577.427	152.781	3.46686	108.899	381.061	11.0435	381.061	11.0435
210782	54.8966	64.3333	13.7	0.2	0.2	0.1	0	0.1	9.3	14.1	46.1	1.1	9.1	1	0	1.6	0.1	0.1	0	2.7	0.4	0	9.36391	9.32128	22.0046	1242.15	28.3549	-14.0057	42.3605	23.7638	-6.75852	23.7638	-6.75852	612.359	159.305	4.32846	105.647	390.483	14.4604	390.483	14.4604
210802	3.35	64.4667	0	0	0	0	0	0	5	0	0	90	0	0	5	0	0	0	0	0	0	0	9.97227	9.01417	21.7857	1205.14	28.5959	-12.7807	41.3765	23.9934	-5.65048	23.9934	-5.65048	615.963	164.087	5.28802	106.456	393.333	18.7402	393.333	18.7402
210803	5.88889	65.9167	0	0	0	0	0	0	0	0	0	87.5	0	9.4	0	0	0	0	0	0	0	0	10.0506	8.07599	19.8636	1211.09	28.4004	-12.2568	40.6572	24.1615	-5.61584	24.1615	-5.61584	635.995	172.553	6.04249	106.587	403.506	20.4284	403.506	20.4284
210804	53.0549	66.0833	28.8	1.1	0.4	0	0	0	0	21.4	25.3	10.9	10.9	0	0	0	0	0	0	1.5	0	0	9.82937	10.1811	23.9986	1194.2	28.7922	-13.6318	42.4239	23.7247	-5.72497	23.7247	-5.72497	581.6	161.581	5.07758	103.948	362.361	18.5002	362.361	18.5002
210811	7.30357	64.4667	1.2	0	0	0	0	0	32.8	4.3	1.2	46.2	6.3	0.4	6.3	0.6	0	0	0	0.4	0.2	0	9.96977	9.014	21.777	1205.37	28.6003	-12.792	41.3923	23.9943	-5.65722	23.9943	-5.65722	616.259	164.361	5.29378	106.352	393.179	18.7815	393.179	18.7815
210881	242.91	61.9167	20.1	1.5	0.5	0	0	0.3	2.3	4.1	18.8	0.9	5.2	0	1	0.2	0	0	0	37.6	7.3	0	10.2716	8.98413	21.8068	1198.48	28.967	-12.2317	41.1987	24.1962	-5.28822	24.1962	-5.28822	588.743	156.322	4.5293	103.171	369.688	18.9655	369.688	18.9655
210882	132.613	62.75	6.6	3.5	0.4	0	0	0.1	31.1	6.9	13.6	3	7.8	1.1	1	1	0.1	0	0	17.3	6.5	0	9.84546	9.62651	22.7074	1215.57	28.8988	-13.495	42.3938	23.9787	-5.9357	23.9787	-5.9357	624.668	168.931	5.3783	109.007	407.329	17.9751	407.329	17.9751
210902	130.228	59.15	1.7	3.4	0	0	0	0	0	20.3	16.9	52.5	5.1	0	0	0	0	0	0	0	0	0	8.91762	10.2953	23.5415	1263.05	28.7574	-14.9753	43.7327	23.5715	-7.44457	23.5715	-7.44457	510.694	136.261	2.74362	106.303	334.959	8.67641	334.959	8.67641
210903	233.157	60.5833	23.1	1.5	0.8	0	0	0	0	17.7	16.9	26.2	7.7	0	0	3.1	0	0	0	3.1	0	0	8.81589	9.92374	22.7946	1268.56	28.5326	-15.003	43.5356	23.5251	-7.63392	23.5251	-7.63392	534.657	140.82	3.21188	105.394	346.588	10.2127	346.588	10.2127
210904	207.775	59.15	15.8	2	0	0	0	1	0	13.9	20.8	36.6	6.9	0	1	0	1	0	0	1	0	0	8.91672	10.2954	23.5406	1263.23	28.7576	-14.9771	43.7347	23.5725	-7.44768	23.5725	-7.44768	510.789	136.123	2.73784	106.221	334.827	8.67591	334.827	8.67591
210905	96.8319	60.1667	5	5	1.7	0	0	0	0	13.4	43.7	5	16	0	0.8	9.2	0	0	0	0	0	0	9.58321	10.1106	23.5722	1233.95	28.893	-13.9992	42.8922	23.8967	-6.40789	23.8967	-6.40789	553.443	145.447	3.23989	106.562	361.301	10.7368	361.301	10.7368
210911	152.974	59.15	6.3	1.8	3.6	0	0	0	0	10.8	34.2	33.3	7.2	0.9	0	1.8	0	0	0	0	0	0	8.90925	10.2962	23.5373	1263.31	28.7555	-14.9885	43.744	23.5666	-7.45581	23.5666	-7.45581	510.587	136.088	2.72479	106.303	334.944	8.62781	334.944	8.62781
210921	226.832	58.7167	18.1	3.2	1.8	3.8	0	0.1	0.1	26	35.7	0.2	5.6	0.2	0.5	2.6	0	0.2	0	0.5	1.4	0	8.81979	10.3678	23.5706	1270.27	28.7919	-15.1944	43.9863	23.5593	-7.63847	23.5593	-7.63847	503.218	134.153	2.62199	105.917	330.675	8.51613	330.675	8.51613
210922	135.416	59.75	15	1.7	4.6	2	0	0.1	2.6	23.8	35.9	0.4	4.9	2.7	2	1.4	0.1	0.9	1.7	0.1	0.2	0	8.23965	11.011	24.1871	1306.7	28.7672	-16.7569	45.5241	23.3735	-8.74149	23.3735	-8.74149	493.081	139.018	2.16366	109.262	332.632	6.82261	332.632	6.82261
211002	21.2222	62.4667	0	0	0	0	0	0	0	0	11.8	88.2	0	0	0	0	0	0	0	0	0	0	9.28992	9.90264	22.5828	1261.07	28.9414	-14.9089	43.8503	23.8776	-7.18364	23.8776	-7.18364	702.392	175.72	7.30042	99.4369	435.015	25.8807	435.015	25.8807
211003	24.2	62.4667	0	0	0	0	0	0	0	0	8.3	66.7	0	0	16.7	8.3	0	0	0	0	0	0	9.28721	9.9031	22.5825	1261.09	28.9406	-14.9124	43.853	23.8753	-7.18654	23.8753	-7.18654	702.734	175.656	7.31734	99.4258	435.228	25.9023	435.228	25.9023
211004	62.3175	63.4167	16.9	0	0	0	0	0	3.4	18.6	27.1	11.9	3.4	0	0	5.1	0	0	0	11.9	1.7	0	9.26581	10.7047	23.8464	1265.16	29.2176	-15.6726	44.8902	23.8953	-7.28242	23.8953	-7.28242	703.769	176.165	7.4815	98.5444	435.025	26.706	435.025	26.706
211005	209.062	63.7	7.3	0	0	0	0	0	0	0.3	16.2	7.3	2	0.3	5.3	1	0	0	0	48.2	12.2	0	8.90453	10.07	23.0168	1252.79	28.531	-15.2195	43.7506	23.455	-7.44072	23.455	-7.44072	752.885	186.795	8.35043	99.8623	469.44	29.1415	469.44	29.1415
211011	33.3604	62.4667	4.6	1	3	0	0	0	10.7	13.7	31	11.7	12.2	0	2.5	2.5	1	0	0	4	2	0	9.28036	9.90358	22.5806	1261.22	28.9375	-14.9213	43.8589	23.8703	-7.19507	23.8703	-7.19507	702.931	175.515	7.33427	99.4083	435.428	25.924	435.428	25.924
211021	216.465	64.0833	2.4	0.4	0.2	0	0	0	11.2	4.4	22.4	1.7	5.5	0.1	1.8	2.9	0	0	0	16.2	30.8	0	8.9929	10.0389	23.0801	1247.23	28.5009	-14.9948	43.4957	23.472	-7.27025	23.472	-7.27025	740.795	187.588	7.682	100.971	462.558	27.1837	462.558	27.1837
211081	71.9865	62.4667	3.1	0.7	0.4	0.2	0	0.1	26.9	9.3	27.4	1.6	10.4	0.2	1.8	1.2	0.2	0	0	15.7	0.9	0	9.24852	9.90472	22.5687	1262.03	28.923	-14.9641	43.8871	23.8487	-7.238	23.8487	-7.238	702.612	174.996	7.35511	99.3199	435.595	25.9805	435.595	25.9805
211102	3.06173	65.2667	0	0	0	0	0	0	55.4	0	7.2	18.1	10.8	0	4.8	3.6	0	0	0	0	0	0	9.6023	8.95474	21.4615	1228.73	28.3088	-13.4159	41.7247	23.865	-6.32668	23.865	-6.32668	626.24	164.797	4.8089	106.281	399.005	16.0993	399.005	16.0993
211103	3.14211	64.8167	0.5	0	0	0	0	0	61.9	0	0	16.9	6.9	10.1	3.2	0.5	0	0	0	0	0	0	9.74415	8.86928	21.3925	1219.47	28.3595	-13.1002	41.4597	23.9155	-6.04812	23.9155	-6.04812	622.439	164.006	4.99238	107	399.266	16.4031	399.266	16.4031
211121	3.94155	65.6667	0.3	0	0	0	0	0	72	0	0.9	2.9	8.3	7.6	6.3	1.6	0	0	0	0	0	0	9.81871	8.20545	20.3223	1208.87	27.9477	-12.4289	40.3766	23.8902	-5.77288	23.8902	-5.77288	647.119	176.036	5.42154	108.553	418.391	18.0361	418.391	18.0361
211122	3.34049	66.3333	1	0	1.2	0	0	0	40.9	3.1	9	0.9	7.5	30.4	1.6	4.2	0	0	0	0	0	0	9.62078	8.88052	21.4467	1220.83	28.117	-13.2904	41.4074	23.8071	-6.17864	23.8071	-6.17864	607.274	154.905	4.04644	104.996	388.285	12.8565	388.285	12.8565
211202	103.059	61.0833	15.7	3.7	0.5	0	0	0	5.8	2.1	34	12	6.3	0	1	0.5	0	0	0	17.2	1	0	8.46103	10.0189	22.0494	1311	28.7732	-16.6652	45.4383	23.5322	-8.76739	23.5322	-8.76739	662.232	172.792	5.98924	102.582	423.074	21.3268	423.074	21.3268
211204	182.399	65.35	16.4	0	0	0.2	0	0	5	2.4	22	2.2	2.2	0	10.3	1.8	0	0	0	26.1	11.5	0	7.42612	11.1424	23.3963	1342.99	28.3809	-19.2435	47.6244	22.9098	-10.262	22.9098	-10.262	677.448	177.286	6.08411	104.451	440.524	21.0352	440.524	21.0352
211221	157.423	64.4667	8.8	0.9	0.6	0.2	0	0.1	11	9.4	28.8	0.5	5.8	0.4	2.7	0.6	0	0	0	20.8	9.2	0	7.95402	10.867	23.3326	1323.65	28.5465	-18.0278	46.5743	23.2072	-9.43407	23.2072	-9.43407	667.33	181.841	5.73862	105.816	436.244	20.7465	436.244	20.7465
211223	310.339	69.4167	3.7	0.5	0.4	0	0	0.3	4.6	2.7	26.6	0.2	2.3	0	0.2	1.5	0	0	0	12.1	44.9	0	5.96703	12.96	25.0596	1398.89	28.1566	-23.5601	51.7167	22.1263	-12.5913	22.1263	-12.5913	687.393	178.068	6.0544	104.772	449.536	19.8267	449.536	19.8267
211224	124.85	62.0833	4.3	0.1	0.1	0	0	0	3.3	18.7	58.4	0.7	9.7	0.1	0.4	1.4	0	0.1	0	1.5	1.3	0	7.55134	9.5672	21.122	1339.09	27.9023	-17.3927	45.295	22.9514	-9.98463	22.9514	-9.98463	594.256	149.645	4.20914	105.284	390.487	14.5286	390.487	14.5286
211281	78.8163	62.6667	2.5	0	0.8	0	0	0	8.7	36.8	27.7	8.7	10.3	2.5	0.8	0	0	0	0	1.2	0	0	8.07799	10.393	22.6743	1322.13	28.4703	-17.366	45.8363	23.2911	-9.25958	23.2911	-9.25958	612.916	167.451	4.65654	107.839	406.346	16.5829	406.346	16.5829
211282	208.825	65.9167	9.2	0.1	0.2	0	0	0.1	9.4	5	27.9	0.7	4.5	0	0.9	1.6	0	0	0	19	21.2	0	7.6362	11.0192	23.2192	1345.14	28.475	-18.9821	47.4571	23.1038	-10.1052	23.1038	-10.1052	666.759	182.449	5.98035	108.723	442.859	20.2079	442.859	20.2079
211302	228.095	51.3333	14.3	13.5	7.3	6.4	0	1.5	6.4	3.2	27.2	6.7	6.1	0	2.3	3.2	0.3	0	0	0	1.5	0	9.85648	12.127	26.8522	1245.15	30.2178	-14.9445	45.1623	24.2191	-6.33482	24.2191	-6.33482	467.932	130.639	1.61208	110.96	320.967	5.8229	320.967	5.8229
211303	289.445	53.45	22.4	4.5	0.3	5.6	0	1	0	5.6	41.6	1.7	11.5	0	0	1.7	0	0	0	1	2.8	0	9.58739	12.1242	26.9358	1235.87	29.8728	-15.1385	45.0113	23.8782	-6.46366	23.8782	-6.46366	467.858	126.383	1.67762	109.343	317.42	5.81006	317.42	5.81006
211321	358.889	56.8333	24.8	2.7	3.5	10.3	0	4.8	2	3.2	28.8	0	5.1	0.1	1.1	1.1	0	0	0	3.2	9.5	0	9.58206	13.0177	28.2006	1240.21	29.8237	-16.3375	46.1613	23.8181	-6.64062	23.8181	-6.64062	498.706	134.401	2.17085	112.073	342.983	6.94099	342.983	6.94099
211322	637.595	51.25	11.2	20.1	7.1	5.9	0	0.2	0	15	32.1	0.3	3.8	0.1	1.6	0	0	0	0	0.7	1.8	0	9.28089	11.6397	26.3904	1221.31	29.5733	-14.5325	44.1059	23.488	-6.4707	23.488	-6.4707	447.873	120.611	1.43381	107.891	302.194	5.31158	302.194	5.31158
211324	436.247	53.75	17.7	20.9	0.4	4.9	0	0.4	0	7.7	25.9	0.3	5	0	0.7	0	0	0	0	4.2	11.7	0	9.65835	12.0893	27.0456	1217.67	29.7563	-14.9434	44.6997	23.7544	-6.15688	23.7544	-6.15688	472.985	126.997	1.63414	107.949	316.93	5.58605	316.93	5.58605
211381	299.962	54.0833	20.6	4.4	5.8	11.7	0	2.9	0.9	5.1	29.8	0.4	5	0	1.4	3	0.1	0	0	2.3	6.4	0	9.42396	11.7561	26.2392	1251.39	29.8061	-14.9976	44.8037	23.9422	-6.78028	23.9422	-6.78028	450.639	123.259	1.33679	108.754	304.152	4.98329	304.152	4.98329
211382	544.398	52.8333	23.1	27	0.5	2.8	0	1.8	0	3.9	22.8	0.6	3.1	0	0.3	0	0	0	0	7.7	6.5	0	8.94959	12.4428	27.5038	1223.48	29.3715	-15.8687	45.2401	23.1636	-6.8842	23.1636	-6.8842	457.368	130.054	1.45212	109.63	309.453	5.21794	309.453	5.21794
211402	145.659	60.5833	41.2	0.9	0.8	0.5	0	2.4	1.4	5.6	32.9	2.8	5.5	0	0.3	1.4	0.1	0	0	1.9	2.4	0	10.084	9.82344	23.9979	1169.08	28.4497	-12.4849	40.9346	23.6182	-5.05782	23.6182	-5.05782	568.427	149.391	2.84991	108.455	374.355	9.05263	374.355	9.05263
211403	25.0792	59.75	20.2	0	3.8	0	0	1	0	0	28.8	26.9	15.4	0	0	1	0	0	0	1	1	0	9.82071	10.6359	25.4692	1174.84	28.4327	-13.3273	41.76	23.4195	-5.41145	23.4195	-5.41145	552.64	148.006	2.55565	110.469	371.801	8.40161	371.801	8.40161
211404	177.943	57.3833	32.8	1.9	3.5	3.5	0	13.2	0.8	0	29.7	2.5	3.9	0.6	2.5	0.6	0	0	0	3.5	1.2	0	9.73601	11.0958	25.9236	1195.38	28.8718	-13.9301	42.8019	23.5581	-5.79049	23.5581	-5.79049	526.502	142.936	2.29876	110.357	355.48	7.39408	355.48	7.39408
211421	128.606	63.1667	39.7	2.5	2.3	0	0	1	5.9	13.5	22.7	0.7	5.5	0.1	2.6	1.1	0	0	0	0.6	0.8	0	10.3928	9.83206	24.3984	1141.59	28.4739	-11.824	40.2979	23.6268	-4.3278	23.6268	-4.3278	616.355	171.453	2.82945	113.382	419.344	10.3853	419.344	10.3853
211422	399.767	55	43.6	15.4	0.6	2.3	0	1.1	0.3	4.7	19.3	0.2	4.6	0	1.4	0	0.1	0	0	4	2.4	0	9.33638	11.3256	26.5991	1179.57	28.6261	-13.9527	42.5787	22.9693	-5.97187	22.9693	-5.97187	532.457	142.659	1.85187	110.056	360.183	6.23651	360.183	6.23651
211481	87.6528	63.1667	33	0.8	1.1	0.1	0	0.9	1.6	16.3	30.7	2	6.8	0.2	1.3	1.4	0	0.2	0	1.9	1.6	0	9.82147	9.1809	23.1353	1143.55	27.7999	-11.8836	39.6835	23.1258	-4.89777	23.1258	-4.89777	575.774	159.841	2.78568	113.061	389.173	8.74169	389.173	8.74169
220102	236.686	64.2333	0.6	1.4	4.5	0	0	0	5.5	5.1	37.4	13.1	6.1	0.2	2.9	0	0.6	0	0	22.3	0.2	0	6.02818	10.5094	21.9011	1396.94	27.5018	-20.4842	47.986	22.1571	-12.3108	22.1571	-12.3108	584.671	167.081	4.76703	110.668	398.329	16.0443	398.329	16.0443
220103	199.727	63.5333	0.4	0	1.1	1.1	0	0	13.4	12.3	51.8	7.6	8	0.4	2.5	0.7	0	0.7	0	0	0	0	5.95827	10.4494	21.717	1408.57	27.5299	-20.5861	48.116	22.2083	-12.5262	22.2083	-12.5262	560.514	162.501	4.2608	112.124	385.061	14.5818	385.061	14.5818
220104	213.845	64.2333	1	0	2.1	0	0	0	14.8	5.8	30.2	22	7.6	1.4	4.1	7.9	0	0.3	0	2.7	0	0	6.02782	10.509	21.8986	1397.21	27.504	-20.4854	47.9895	22.1603	-12.3143	22.1603	-12.3143	583.754	166.847	4.73351	110.744	397.885	16.0027	397.885	16.0027
220105	229.884	64.2333	3.3	0.6	1.6	0	0	0	4.7	7	46.6	4.3	6.1	1.6	7.2	1.6	0.2	0.6	0	12.9	1.6	0	6.03147	10.5108	21.9076	1396.46	27.4996	-20.4782	47.9778	22.1544	-12.3009	22.1544	-12.3009	585.374	167.404	4.84175	110.514	398.374	16.1197	398.374	16.1197
220106	211.374	61.9167	0	0	0	0.4	0	0	1.1	11.7	45.2	30.4	8.8	0	1.8	0	0.4	0.4	0	0	0	0	6.41312	9.46893	20.5508	1381.16	27.4011	-18.6745	46.0757	22.3455	-11.6365	22.3455	-11.6365	581.33	167.964	4.23151	112.495	400.384	15.0843	400.384	15.0843
220112	238.65	64.9167	6.5	0.4	0.5	0	0	0	19.7	4.3	49.1	1.2	7.6	0.1	0.9	2.4	0.1	0	0	6.1	1.2	0	6.0484	10.8277	22.3974	1387.65	27.5624	-20.781	48.3434	22.0496	-12.2334	22.0496	-12.2334	628.685	182.972	5.4778	110.02	423.721	18.5253	423.721	18.5253
220122	191.441	62.0833	0.6	0.5	4.5	1.6	0	0	1.8	19.1	57.1	0.4	8.4	0.9	1.8	0.8	0	1.8	0.2	0.4	0.1	0	5.70305	10.7149	21.9406	1426.81	27.5134	-21.3227	48.8361	22.1788	-12.9849	22.1788	-12.9849	500.782	140.469	3.63311	110.745	342.716	12.3153	342.716	12.3153
220181	208.067	64.4167	3	4.7	0.3	0	0	0	12.5	9.5	51.7	0.8	5.5	0	2	0.2	0	0.1	0	5.9	3.9	0	6.08124	10.3747	21.5231	1411.76	27.6615	-20.5411	48.2026	22.3877	-12.4586	22.3877	-12.4586	566.241	160.926	5.17992	109.503	384.974	16.5986	384.974	16.5986
220182	180.292	65.0833	1.5	1.2	0.6	0.1	0	0	17	5.3	64.5	0.3	5.2	1.2	0.7	2.1	0	0	0	0.3	0.1	0	5.19768	10.1356	20.7346	1441.75	27.2672	-21.6156	48.8828	21.7313	-13.7712	21.7313	-13.7712	580.03	155.305	4.9717	107.845	389.228	16.5916	389.228	16.5916
220183	173.836	64.3333	0	1.4	1	0.3	0	0	21	8.2	55.8	0.8	6.6	0.5	1.3	3	0	0	0.1	0	0	0	5.4944	10.8733	22.0981	1437.73	27.4789	-21.7259	49.2048	22.0506	-13.3915	22.0506	-13.3915	520.92	154.888	3.03906	115.541	365.452	10.6942	365.452	10.6942
220202	198.557	67.1667	5.3	2.9	0.1	0.1	0	0	26.8	0.8	37.9	4.9	5.4	0.2	2.2	0.4	0	0	0	7.5	5.6	0	5.62503	11.2596	22.583	1414.05	27.5615	-22.297	49.8585	21.8976	-13.1194	21.8976	-13.1194	650.984	165.855	6.56398	102.297	422.267	22.2747	422.267	22.2747
220203	239.558	66.8	17.6	1.9	0.6	0	0	0	17.2	0.8	25.2	4.4	2.8	0.1	1.7	0.1	0	0	0	19.9	7.9	0	5.43028	10.9875	22.2434	1410.36	27.3014	-22.0951	49.3965	21.6772	-13.2252	21.6772	-13.2252	664.903	179.201	6.86427	103.237	431.312	23.2287	431.312	23.2287
220204	251.435	65.8833	2.2	3.3	0.7	0	0	0	13.6	0.6	41.7	5.9	3.3	0.2	1.5	0.2	0	0	0	18.9	8.1	0	5.70273	10.9196	22.27	1403.25	27.4866	-21.5464	49.033	21.8965	-12.8145	21.8965	-12.8145	656.265	183.137	6.4815	105.68	431.383	21.8329	431.383	21.8329
220211	334.189	67.9833	12.7	2.6	0.4	0	0	0	3	0.5	15.4	2.4	2	0.1	13.2	0.9	0	0	0	19.6	27.2	0	5.25367	11.271	22.4703	1415.69	27.2463	-22.9134	50.1597	21.5476	-13.5318	21.5476	-13.5318	720.582	197.91	7.5444	103.201	464.815	26.1525	464.815	26.1525
220221	324.687	65.75	9.7	1.2	0.8	0	0	0	14.5	1.5	30.3	0.6	4.4	0.2	1.3	0.3	0	0	0	21.2	14.1	0	5.79173	11.3543	23.074	1380.21	27.6542	-21.554	49.2082	21.7831	-12.4035	21.7831	-12.4035	703.194	193.264	7.05761	103.302	455.003	24.478	455.003	24.478
220281	455.249	69.5	28.9	0.6	1.9	0	0	0	5.2	0.4	17.2	0.3	1.9	1.3	1.1	0.3	0	0	0	14.4	26.8	0	4.62052	11.1447	22.1693	1426.51	26.63	-23.6407	50.2706	20.9376	-14.4082	20.9376	-14.4082	700.119	184.435	7.25195	102.023	449.613	24.908	449.613	24.908
220282	478.141	70.3333	25.2	0.5	2.3	0	0	0	3.7	0.4	20.1	0.3	1.1	0.2	1.9	0.1	0	0	0	27.2	17.1	0	5.31628	11.8049	22.874	1426.69	27.3158	-24.2924	51.6082	21.6801	-13.718	21.6801	-13.718	785.168	205.802	9.13094	98.1754	492.937	33.1698	492.937	33.1698
220283	314.107	67.1667	19.7	1.4	1.9	0	0	0	15.3	0.4	20.8	0.8	2.8	1.2	0.8	0.7	0	0	0	9.9	24.3	0	4.90013	10.817	21.7769	1426.18	26.9574	-22.7145	49.6719	21.3328	-13.9486	21.3328	-13.9486	698.646	188.111	7.28713	101.732	444.753	25.8176	444.753	25.8176
220284	370.748	68.8333	17	0.8	1.3	0	0	0	11.2	0.7	31	0.8	3.1	0	0.9	0.1	0	0	0	24.6	8.5	0	5.2161	11.6653	23.0989	1404.62	26.9701	-23.5314	50.5015	21.3639	-13.4486	21.3639	-13.4486	719.302	198.497	6.81965	105.59	472.869	23.7853	472.869	23.7853
220302	156.795	62.9167	0	0	0	0	0	0	0	0	66.4	23.3	9.5	0	0	0	0	0	0	0.9	0	0	7.32626	10.0179	21.9527	1342.91	27.9612	-17.6729	45.6341	22.866	-10.2047	22.866	-10.2047	602.218	163.847	5.33653	108.263	404.976	18.0301	404.976	18.0301
220303	233.165	64.8667	6.7	0.9	0.9	0	0	0	0	0.3	50.8	8.8	3.6	0	0.6	0	0	0	0	23.4	4	0	6.77057	10.8631	22.7584	1365.9	27.905	-19.8274	47.7324	22.5356	-11.1798	22.5356	-11.1798	612.684	159.971	5.26084	106.49	407.043	16.8135	407.043	16.8135
220322	175.242	61.0833	3.5	0.2	0.6	0	0	0	4.7	7.3	65.1	0.7	6.6	0.2	1.2	1.9	0	0.3	0	7.5	0.2	0	6.93484	10.1946	21.8439	1370.31	27.8672	-18.8028	46.67	22.7223	-10.996	22.7223	-10.996	552.559	151.015	3.62503	111.636	380.534	11.4982	380.534	11.4982
220323	286.99	67.8333	9.3	0.5	0.6	0	0	0	9.2	6.2	47.2	0.4	5.6	0.1	0.6	1.8	0.1	0	0	11	7.3	0	5.88924	11.1658	23.0083	1379.78	27.3834	-21.146	48.5294	21.8443	-12.2684	21.8443	-12.2684	635.161	177.873	5.39918	109.566	429.568	17.6985	429.568	17.6985
220381	200.159	63.1667	2.5	0	0.7	0.1	0	0	3.2	16.8	64.2	1	8.5	0.1	1.1	0.4	0.1	0.1	0	1.1	0.1	0	6.45904	10.3182	21.8829	1379.88	27.6311	-19.5207	47.1517	22.3953	-11.6051	22.3953	-11.6051	573.035	160.418	4.59045	110.721	391.221	14.7702	391.221	14.7702
220382	142.696	62.1667	3.5	0.4	3.4	2.1	0	0	7.2	9	52.6	0.6	4.3	0.6	0.9	0.6	0	8.5	0	5.8	0.4	0	6.85744	11.4432	23.7201	1375.84	28.4716	-19.7709	48.2425	22.8173	-11.094	22.8173	-11.094	456.44	136.606	2.24177	116.68	321.296	7.4641	321.296	7.4641
220402	292.489	68.8333	3.1	0	0	0	0	0	6.2	4.7	39.5	18.6	5.4	0	0	3.1	0	0	0	18.6	0.8	0	6.14706	11.5845	23.5082	1374.11	27.6696	-21.6092	49.2787	22.0423	-11.9757	22.0423	-11.9757	624.758	154.929	6.01302	102.12	403.473	20.6428	403.473	20.6428
220403	305.482	67.5333	13.8	1.1	2.3	0	0	0	3.4	1.1	36.8	19.5	1.1	0	0	0	0	0	0	20.7	0	0	6.12891	11.57	23.5224	1376.31	27.651	-21.536	49.187	22.0484	-12.0155	22.0484	-12.0155	642.615	168.792	5.85724	105.19	422.934	19.5513	422.934	19.5513
220421	378.223	68.6667	16.3	1.3	1.2	0	0	0	13.6	1.7	39.5	0.2	5.3	0	0.8	1.5	0	0	0	15.9	2.6	0	5.31911	12.1081	23.8515	1387.94	27.1022	-23.6623	50.7644	21.3825	-13.0666	21.3825	-13.0666	659.716	170.567	5.72	103.084	427.211	21.0133	427.211	21.0133
220422	329.972	68.7167	12.1	0.5	1.4	0	0	0	7.5	1.6	44.1	0.1	5.7	0	1	0.5	0	0	0	23.8	1.8	0	5.72356	11.8945	23.7215	1388.23	27.4623	-22.6801	50.1423	21.7595	-12.6405	21.7595	-12.6405	663.099	174.954	6.005	104.743	434.898	20.5752	434.898	20.5752
220502	551.023	67.4167	2.9	0.3	0.3	0	0	0	0	0	17.6	6.1	1.2	0	1.2	0	0	0	0	25.1	45.5	0	6.55023	10.7535	23.2936	1297.14	26.9941	-19.1708	46.1649	21.661	-10.4594	21.661	-10.4594	885.571	220.819	9.83477	98.4832	543.902	35.5012	543.902	35.5012
220503	588.519	69.5167	2.3	1.5	0.3	0	0	0	0.3	0	22.2	3.8	2.3	0	0.8	1	0	0	0	18.9	46.7	0	6.03715	11.4529	23.965	1326.59	27.1096	-20.6804	47.79	21.4398	-11.4319	21.4398	-11.4319	827.36	202.622	9.78727	94.0163	498.384	35.9172	498.384	35.9172
220521	631.271	73.1667	7.5	1.1	0.3	0	0	0	1.9	0.2	16	0.2	1.2	0	0.6	0.2	0	0	0	27.7	43.2	0	5.71835	12.3038	24.7891	1347.6	26.8517	-22.7822	49.6339	21.3081	-12.1066	21.3081	-12.1066	837.066	203.593	7.55794	97.701	516.413	28.9637	516.413	28.9637
220523	433.65	69.8333	17.9	4.2	1.6	0	0	0	14.1	0	21.9	0.4	3	0	0.5	0.3	0	0	0	28	8.2	0	5.22089	11.8106	23.5594	1386.31	26.8971	-23.2342	50.1313	21.2207	-13.1587	21.2207	-13.1587	748.562	195.127	7.78135	99.0996	471.39	29.0499	471.39	29.0499
220524	538.535	67.6667	13.8	2.8	0.5	0	0	0	10.1	0.2	24.9	0.5	2.5	0.5	0.5	0.2	0	0	0	24	19.4	0	6.14458	11.1683	23.5345	1328.12	27.1657	-20.2892	47.4549	21.5687	-11.3132	21.5687	-11.3132	745.719	184.34	8.31341	93.7164	447.577	32.2656	447.577	32.2656
220581	349.529	72.1667	17.3	0.6	1	0	0	0	23.5	0.5	30.8	1.5	4.9	0	1.9	2.8	0	0	0	9.3	5.8	0	5.46486	11.6006	22.8119	1415.87	27.0891	-23.7643	50.8533	21.7443	-13.3964	21.7443	-13.3964	714.767	188.788	6.9032	101.299	458.46	25.1352	458.46	25.1352
220582	551.272	70.0833	1.9	0.1	0.1	0	0	0	1.2	0.1	10.7	0.2	0.4	0	1.2	0.4	0	0	0	14.1	69.5	0	8.16198	10.9535	24.1433	1263.89	28.5199	-16.8488	45.3687	22.8357	-8.46093	22.8357	-8.46093	911.355	242.32	11.8882	96.4351	553.029	42.0984	553.029	42.0984
220602	700.693	70.1667	11.6	1.5	0.2	0	0	0	0.7	0	16.1	1.7	1.4	0	1.5	0.1	0	0	0	21	44.3	0	5.39632	11.5161	24.3173	1317.76	26.6053	-20.7525	47.3578	20.771	-11.8665	20.771	-11.8665	856.128	209.149	11.7918	90.7454	506.302	43.1452	506.302	43.1452
220605	802.554	68.75	9.2	2.3	1.4	0	0	0	0.2	0	18.2	1.2	1	0	0	0	0	0	0	48.1	18.5	0	5.2725	11.4328	24.0517	1320.02	26.4691	-21.0651	47.5343	20.6312	-12.075	20.6312	-12.075	833.075	205.797	10.3604	92.623	498.384	37.8265	498.384	37.8265
220621	855.105	66.8333	26.8	2.6	0.9	0	0	0	0	0	6.4	0.5	0.4	0	1	0	0	0	0	41.3	19.5	0.5	4.07529	10.6324	23.4212	1280.64	24.8282	-20.5682	45.3964	19.0413	-12.6196	19.0413	-12.6196	827.947	192.645	10.783	85.5822	468.797	40.0147	468.797	40.0147
220622	632.188	70.1667	11.2	0.9	2.7	0	0	0	0.1	0.1	11.5	0.3	0.7	0	2.3	0.2	0	0	0	49	20.8	0	4.11278	12.7378	25.4455	1350.98	26.0143	-24.0448	50.0591	19.8302	-13.6873	19.8302	-13.6873	781.872	203.163	7.98886	97.8649	487.724	31.2657	487.724	31.2657
220623	1087.63	68.5833	37.8	0.3	0.4	0	0	0	0.1	0	5.9	0.1	0.2	0	0.1	0.1	0	0	0	43.2	11.9	0	3.43424	11.9909	25.4557	1312.18	25.0171	-22.0877	47.1049	18.6743	-13.7848	18.6743	-13.7848	655.902	159.405	8.37918	88.4819	377.704	31.8644	377.704	31.8644
220681	813.895	69.1667	11	0.5	0.5	0	0	0	0.1	0.1	8.2	0.3	0.9	0	0.4	0	0	0	0	46.8	31.3	0	6.29958	11.5067	23.7895	1344.27	27.8595	-20.5095	48.369	21.8251	-11.51	21.8251	-11.51	812.912	200.445	11.7052	90.1283	477.458	40.3441	477.458	40.3441
220702	135.932	60.9167	0.4	1.9	1.1	0.2	0	0	5.5	12.8	47.2	2.5	4.6	16	2.3	2	0	2.5	0	1.1	0	0	6.03066	10.0916	20.6663	1445.06	28.183	-20.648	48.831	22.7544	-12.8695	22.7544	-12.8695	421.152	119.792	2.2327	113.154	294.776	8.28567	294.776	8.28567
220721	159.551	60.75	3	0.9	5.5	3.3	0	0	10.7	9	37.4	0.1	3.8	3.9	6.5	1.9	0	8.9	0.5	4.3	0.2	0	6.12519	10.0746	20.7704	1437.95	28.1121	-20.3926	48.5047	22.7749	-12.6648	22.7749	-12.6648	419.02	124.814	2.12502	112.689	289.768	8.07838	289.768	8.07838
220722	175.033	59.3333	1.7	0.3	6.3	3.2	0	0	0.2	8.2	50.9	0.3	4.6	0.5	1.5	0	0	15.7	0	6.5	0	0	6.33958	10.432	21.8596	1403.47	28.1086	-19.6141	47.7227	22.6212	-11.8984	22.6212	-11.8984	421.733	120.992	2.08156	112.633	291.942	7.3639	291.942	7.3639
220723	133.713	59.4167	0.7	0.2	5.5	2.3	0	0	0	13	46.8	0.3	2.7	1.2	5.8	0	0	20.6	0	1	0	0	6.18504	10.2627	21.1962	1435.15	28.4036	-20.0141	48.4177	22.8248	-12.4801	22.8248	-12.4801	401.855	124.609	1.37494	121.755	294.515	5.41731	294.515	5.41731
220802	152.16	55.3333	0.6	0.3	2.2	2.6	0	0	16.1	13.6	47.3	2	5.1	2.4	0.6	0.3	0	4	0.1	2.6	0.2	0	5.68638	11.9862	24.065	1430.63	28.3754	-21.4322	49.8076	22.339	-12.8074	22.339	-12.8074	373.497	122.367	0.909942	121.773	270.753	3.65319	270.753	3.65319
220821	133.502	56.8333	0.3	0.2	7.9	4.3	0	0	4.9	4.4	29.2	0.2	2.5	19.9	4.2	0.7	0	18.6	0	2.7	0	0	5.45264	11.6775	23.2477	1453.74	28.4518	-21.7788	50.2306	22.3947	-13.3668	22.3947	-13.3668	386.95	127.246	1.54347	120.891	280.081	6.2858	280.081	6.2858
220822	150.865	55.6667	0.1	1.5	6.5	6.2	0	0	0	5.3	35	0.2	2	6.8	1.6	0	0	25.2	2.3	7.3	0	0	6.34907	11.327	23.1019	1423.78	28.9839	-20.0467	49.0306	22.973	-12.0278	22.973	-12.0278	368.871	118.313	0.936859	120.212	266.781	3.90783	266.781	3.90783
220881	193.959	54.3333	0.9	0.6	4.8	4.4	0	0	2.2	15.6	45.4	0.4	3.2	3	1.9	2.2	0	11.9	0.2	3.3	0.1	0	6.37703	11.1021	22.907	1416.73	28.7629	-19.7028	48.4657	22.9259	-11.8738	22.9259	-11.8738	375.556	118.749	1.15661	118.853	270.063	4.82167	270.063	4.82167
220882	133.102	60.75	0	0	8.4	5.5	0	0	0.3	5.1	26.6	0.3	2	10.8	6.6	1.2	0	31.2	0	1.9	0	0	5.54982	10.4348	21.1305	1458.48	28.0142	-21.3681	49.3824	22.4686	-13.4561	22.4686	-13.4561	414.063	130.323	1.67274	119.742	298.277	7.29581	298.277	7.29581
222401	528.522	64.5833	36.5	1.3	2.5	0	0	0	1.4	1.3	10	2.8	1.3	0	0.3	0	0	0	0	16.6	25.9	0	6.22995	11.5729	25.6121	1272.28	26.8544	-18.3309	45.1853	21.0293	-10.3192	21.0293	-10.3192	537.14	131.447	5.14649	95.655	323.092	17.448	323.092	17.448
222402	358.195	65.7333	38.5	3.7	4.1	0	0	0	1.2	0.5	14	0.8	0.7	0	1.3	0	0	0	0	5.9	29.3	0	5.8803	11.4177	25.2408	1265.66	26.2731	-18.9618	45.2349	20.5284	-10.6443	20.5284	-10.6443	586.712	141.53	6.19494	93.094	347.468	21.3297	347.468	21.3297
222403	684.134	67.75	40.8	1	1.4	0	0	0	3.7	0.8	12.7	0.3	0.7	3.4	0.5	0.1	0	0	0	21	13.6	0	4.1785	11.1983	24.006	1319.48	25.1941	-21.4537	46.6478	19.5066	-13.0556	19.5066	-13.0556	642.832	159.556	5.01843	100.207	410.105	19.1488	410.105	19.1488
222404	418.627	65.1667	8.7	1.9	3	0	0	0	2.5	0	6.2	0.4	0.8	0.3	0.8	0.8	0	0	0	15.2	59.1	0	6.81903	10.054	23.9862	1183.08	26.2363	-15.6793	41.9156	20.4072	-8.57152	20.4072	-8.57152	627.366	143.877	8.25309	88.3208	356.399	25.7416	356.399	25.7416
222405	481.188	64.8333	23.7	5.9	2.3	0	0	0	5.6	1.5	22.3	0.7	2	0	0.5	0.1	0	0	0	11.9	23.5	0	6.26207	11.3362	25.2176	1270.75	26.5941	-18.3594	44.9535	21.0091	-10.3048	21.0091	-10.3048	565.648	136.114	5.06311	93.9793	334.523	18.8804	334.523	18.8804
222406	835.273	61.1667	32.5	0.7	3.9	0	0	0	2.5	0.5	8.2	0.4	0.4	0.1	0.2	0	0	0	0	29.7	21.1	0	5.80583	11.1821	25.8507	1210.83	25.6061	-17.6503	43.2564	19.8977	-9.93228	19.8977	-9.93228	571.286	138.898	4.29833	99.4624	357.438	18.2085	357.438	18.2085
222424	614.241	67.1667	48.7	0.4	3.3	0	0	0	1.9	0.1	8.2	0.1	0.6	0	0.1	0.1	0	0	0	18.5	17.9	0	5.15523	12.1658	25.5039	1309.72	26.0768	-21.6247	47.7015	20.2401	-12.0669	20.2401	-12.0669	557.619	130.095	6.2777	90.1961	322.022	21.9138	322.022	21.9138
222426	765.893	66.9167	42	0.5	3.6	0	0	0	3	0.2	6.2	0.3	0.3	0.6	0.1	0	0	0	0	26.5	16.7	0	4.74976	11.9303	25.6664	1296.25	25.4535	-21.0288	46.4824	19.826	-12.1778	19.826	-12.1778	657.207	166.228	6.15333	96.957	406.175	23.4818	406.175	23.4818
230102	133.981	65.0833	0	0.2	19.3	0.4	0	0	2.4	0	48.8	11.1	7.1	1.9	5.6	3.2	0	0	0	0	0	0	4.65764	10.2111	20.3944	1494.21	27.4447	-22.6232	50.068	21.8427	-15.0256	21.8427	-15.0256	514.972	150.966	3.30184	111.68	351.486	11.6766	351.486	11.6766
230103	171.56	65.0833	0	0	1.3	0	0	0	0	3.8	46.8	39.7	7.7	0	0	0	0	0.6	0	0	0	0	4.65686	10.2045	20.3809	1494.67	27.4465	-22.6223	50.0687	21.8441	-15.0363	21.8441	-15.0363	515.776	151.084	3.29817	111.643	352.117	11.6649	352.117	11.6649
230104	147.245	66.45	0	0	16	0.4	0	0	15.3	17.6	26.7	11.1	3.1	5	2.3	1.9	0	0	0	0.4	0.4	0	4.45808	10.2708	20.3655	1504.22	27.3332	-23.0991	50.4323	21.7123	-15.416	21.7123	-15.416	540.042	158.869	3.25796	112.093	368.875	11.8671	368.875	11.8671
230108	186.316	66.3167	0	0	0	0	0	0	0	12.2	62.2	17.3	7.1	0	1	0	0	0	0	0	0	0	4.50837	10.4601	20.6615	1502.31	27.4278	-23.1985	50.6263	21.75	-15.3238	21.75	-15.3238	538.403	157.216	3.39658	111.724	367.445	12.1825	367.445	12.1825
230109	121.806	66.6	0	0.7	9.7	0.1	0	0	2.3	7.6	59.3	1.5	4.8	0.9	3.6	9.2	0	0.1	0	0	0.1	0	4.34245	10.5997	20.787	1514.33	27.3856	-23.6064	50.992	21.7313	-15.6541	21.7313	-15.6541	517.207	153.92	2.99632	113.486	357.373	10.8108	357.373	10.8108
230110	166.108	66.45	0	0	4.5	0.6	0	0	8.7	3.4	55.6	16	10.1	0.3	0	0	0	0.3	0	0.3	0.3	0	4.46021	10.2698	20.365	1504.06	27.3344	-23.0941	50.4285	21.7127	-15.4122	21.7127	-15.4122	539.747	158.42	3.27467	111.943	368.383	11.8916	368.383	11.8916
230111	146.494	65.75	0	1.1	2.3	0	0	0	9	3.3	68.5	0.7	5.1	2.1	0.9	5.9	0	0.1	0	0	0.9	0	4.70083	10.2072	20.2868	1507.14	27.5479	-22.7668	50.3147	22.0141	-15.1917	22.0141	-15.1917	513.543	152.738	3.34366	112.286	350.846	12.5732	350.846	12.5732
230112	253.976	66.75	3.1	1.1	2.3	0	0	0	8.9	3.2	38.6	0.8	2.8	0.2	0.4	1.7	0.2	0	0	1	35.9	0	4.61263	10.4282	20.692	1493.29	27.4593	-22.9381	50.3974	21.794	-15.0937	21.794	-15.0937	546.87	158.409	3.64104	110.288	366.945	12.9609	366.945	12.9609
230123	184.965	69	4	2.2	1.8	0	0	0	9.6	10.4	38.1	0.4	2	3.9	1.9	0.8	0	0	0	2.4	22.7	0	4.24431	10.164	20.977	1453.32	27.0553	-21.398	48.4533	21.0783	-14.7388	21.0783	-14.7388	563.749	135.797	4.46907	100.426	360.172	17.2361	360.172	17.2361
230124	208.857	71.3333	4.5	1.1	0.9	0	0	0	11.3	0.9	10.9	0.4	1.6	2.2	2.8	5.5	0	0	0	1.1	56.5	0	4.13231	10.3038	20.3461	1498.46	27.2398	-23.4028	50.6426	21.406	-15.623	21.406	-15.623	607.84	148.133	5.31588	99.1208	381.783	19.8121	381.783	19.8121
230125	197.343	63.5833	0.7	4.4	2.7	0	0	0	3.7	2.9	53.8	0.2	2.2	0.5	2.1	5.4	0	0	0	0.4	21	0	5.07551	9.4087	19.4467	1452.78	27.3502	-21.0317	48.3819	21.7565	-14.0177	21.7565	-14.0177	588.923	168.536	4.31205	108.51	389.261	15.3174	389.261	15.3174
230126	166.588	71.1667	0.3	0.4	0.6	0	0	0	9.4	6.3	62.5	0.4	3.5	1.7	0.4	1.8	0	0	0	0.3	12.5	0	3.51731	11.3449	21.4133	1553.1	27.059	-25.9218	52.9808	21.2103	-17.1454	21.2103	-17.1454	592.566	180.073	2.94383	115.297	411.845	11.2971	411.845	11.2971
230127	204.47	70.3333	1.9	2.7	2.4	0	0	0	10	2.8	20.3	0.3	1.4	2.2	0.6	4	0	0	0	0.8	50.6	0	3.59041	11.3694	21.0598	1565.86	27.6064	-26.3801	53.9865	21.5113	-17.2398	21.5113	-17.2398	615.703	169.804	4.0812	107.688	408.374	14.9401	408.374	14.9401
230128	272.343	72.9167	19.8	0.5	3.5	0	0	0	8.4	0.4	8.5	0.2	0.7	4.6	1.2	2.2	0	0	0	1.6	48.6	0	3.18495	11.3485	21.4304	1546.42	26.9415	-26.014	52.9555	20.9547	-17.2864	20.9547	-17.2864	584.048	160.105	4.18979	105.801	378.928	16.5081	378.928	16.5081
230129	225.139	73.3333	2.6	6.2	3.4	0	0	0	13.7	2	27.1	0.2	1.6	1.6	0.2	1.2	0	0	0	0.6	39.4	0	3.7126	11.5762	22.1681	1506.03	26.9628	-25.2573	52.2202	21.0892	-16.2149	21.0892	-16.2149	607.297	158.307	4.09333	104.832	395.115	14.622	395.115	14.622
230182	152.31	64.75	0	1	5.2	0.3	0	0	4.4	6.1	70.3	1	5.3	3.3	1.5	1.1	0	0.5	0	0	0	0	4.84228	10.6206	21.1644	1480.19	27.5182	-22.6634	50.1817	21.8724	-14.6299	21.8724	-14.6299	510.528	144.259	3.37817	111.451	350.775	11.7966	350.775	11.7966
230183	380.611	71.8333	7.7	2.5	5.2	0	0	0	5.5	0.7	18.2	0.4	1.1	0.6	0.4	0.1	0	0	0	2.4	55.4	0	3.74451	11.784	22.686	1490.45	27.0541	-24.8899	51.944	20.9992	-15.9139	20.9992	-15.9139	662.702	183.712	6.4731	104.752	428.286	24.0135	428.286	24.0135
230184	320.755	68.9167	10.7	1.8	2.8	0	0	0	16	0.8	22.4	0.4	2.4	1	0.8	1.6	0	0	0	2.3	37.1	0	4.9191	10.2648	20.6788	1461.7	27.337	-22.3019	49.639	21.7817	-14.3336	21.7817	-14.3336	593.918	147.756	5.67225	102.746	388.404	19.2932	388.404	19.2932
230202	139.622	60.15	0	0	7.7	2.7	0	0	2.7	7.1	28.4	33.3	8.2	3.8	4.9	0	0	0	0	1.1	0	0	4.41942	10.2842	20.3575	1510.61	27.7691	-22.7489	50.5181	21.9477	-15.2667	21.9477	-15.2667	442.629	139.102	1.93736	118.151	312.723	8.00088	312.723	8.00088
230203	139.966	59.3333	0	0.4	25.1	5.9	0	0	2.1	2.1	29.7	4.2	1.7	17.2	2.9	4.2	0	0	0	4.6	0	0	4.64235	10.3094	20.3197	1511.59	27.8736	-22.8624	50.736	22.1809	-15.0689	22.1809	-15.0689	443.188	141.3	2.08698	116.627	308.016	9.20525	308.016	9.20525
230204	137.978	60.15	0	0.1	22.9	15.3	0	0	0.3	0.4	18.8	0.6	1.3	27.5	3.6	0	0	8.2	0	1.1	0	0	4.41029	10.2865	20.3564	1510.65	27.7601	-22.7719	50.532	21.9399	-15.2738	21.9399	-15.2738	444.251	138.422	1.93673	117.948	314.109	8.03761	314.109	8.03761
230205	136.444	60.15	0	0.2	15.9	13.3	0	0	0.8	3.7	23	1.7	3.1	25.1	3.3	0.4	0	7.5	0	1.9	0	0	4.42683	10.2886	20.3688	1510.01	27.771	-22.7404	50.5114	21.9499	-15.249	21.9499	-15.249	442.693	138.876	1.93865	118.147	312.903	8.01854	312.903	8.01854
230206	144.015	58.1833	0	0.3	15	2.4	0	0	0.9	7.9	30.6	10.9	3.2	17.4	6.8	2.9	0	1.2	0	0.3	0.3	0	4.86565	10.2869	20.746	1481.02	27.8574	-21.7277	49.5851	22.1092	-14.3453	22.1092	-14.3453	437.173	137.773	1.72073	119.009	312.055	7.5343	312.055	7.5343
230207	280.594	58.0667	1.8	6.5	11.3	0	0	0	1.5	8.7	47.3	1.8	3.6	6.9	0	2.5	0	0	0	2.5	5.5	0	4.36923	10.6825	21.7926	1457.06	27.3962	-21.6225	49.0188	21.4277	-14.4147	21.4277	-14.4147	468.418	146.125	1.76168	119.162	334.789	8.11688	334.789	8.11688
230208	145.895	59.6333	0	0	7.3	2.6	0	0	5.6	11.1	49.4	0.1	3.1	15.4	1.3	0.9	0	0.8	0	2.2	0.4	0	4.24157	10.6467	21.2984	1487.17	27.5091	-22.4792	49.9883	21.558	-15.0579	21.558	-15.0579	458.748	142.987	1.90642	117.757	323.507	8.40049	323.507	8.40049
230221	209.231	55.4167	0.3	0.4	7.9	1.1	0	0	6.6	9	53	0.4	3.9	7.1	1.7	2.4	0	1.5	0	1.2	3.5	0	4.93591	10.5517	21.7118	1446.73	27.6616	-20.9372	48.5989	21.8177	-13.7373	21.8177	-13.7373	467.406	145.923	1.54663	120.591	337.142	7.42683	337.142	7.42683
230223	196.602	64.4167	0	0.2	3.5	1.2	0	0	1.7	11.5	69.5	0.2	5	4.9	1.1	0.1	0	0.4	0	0.3	0.4	0	3.03963	10.1229	19.7115	1566.31	27.0417	-24.3137	51.3554	21.104	-17.4413	21.104	-17.4413	489.245	136.7	2.62809	112.71	338.522	11.6018	338.522	11.6018
230224	134.909	56.75	0	0.5	9.6	2.3	0	0	15.5	10.7	32.9	0.1	3.3	14.2	4	1.3	0	3.7	0	1.8	0.1	0	5.4464	10.6445	21.5401	1464.27	28.247	-21.1703	49.4173	22.5128	-13.5194	22.5128	-13.5194	398.212	122.848	1.74933	117.78	285.557	7.29951	285.557	7.29951
230225	182.578	58.75	0	0.5	5.5	1.7	0	0	13.1	8.4	57.9	0.4	3.3	4.4	1	2.1	0	0.1	0	1.3	0.4	0	4.33343	10.4181	21.2473	1468.97	27.352	-21.6808	49.0328	21.4792	-14.662	21.4792	-14.662	461.219	142.792	1.81375	118.78	329.731	8.41658	329.731	8.41658
230227	156.73	63.5	0	0.2	7	2.9	0	0	4	13.8	44.7	0.4	2.9	19.3	0.7	0.3	0	2	0	1.4	0.5	0	3.55603	10.5844	20.5148	1538.82	27.3595	-24.2345	51.594	21.3601	-16.5888	21.3601	-16.5888	452.08	132.904	2.20538	112.809	308.999	9.50482	308.999	9.50482
230229	281.757	65.0833	0.2	1.5	3.2	0	0	0	1.6	3.7	72.2	0.4	4.4	7.5	0.3	0.5	0	0	0	1.6	2.9	0	2.44986	10.2664	19.5749	1589.52	26.6369	-25.8098	52.4466	20.7007	-18.4327	20.7007	-18.4327	517.226	152.153	2.89333	114.978	361.03	11.982	361.03	11.982
230230	267.194	65.3333	0.8	0.4	6.3	0	0	0	2.7	7.3	62.5	0.5	3.7	3.6	0.7	5.2	0	0	0	1.7	4.7	0	2.40175	9.28195	18.4166	1569.38	26.1384	-24.2616	50.4	20.4675	-18.134	20.4675	-18.134	518.221	138.896	3.149	107.402	344.158	12.6188	344.158	12.6188
230231	243.162	65.6667	0.1	1.6	9.4	0	0	0	1.1	2	78.5	0.3	3.7	1.8	0.6	0.1	0	0	0	0.3	0.3	0	2.45186	10.7205	20.3055	1578.65	26.633	-26.163	52.796	20.615	-18.3189	20.615	-18.3189	503.596	148.421	2.40426	116.403	355.895	9.52742	355.895	9.52742
230281	249.602	64.75	0.5	2.1	7.5	0.5	0	0	3.5	10.2	59.1	0.4	4.3	6.5	0.5	0.5	0	0	0	0.6	3.7	0	2.33633	11.4485	21.1923	1603.51	26.9974	-27.0248	54.0221	20.7315	-18.7665	20.7315	-18.7665	487.912	140.129	2.67699	111.523	334.519	12.6986	334.519	12.6986
230302	250.66	64.25	2	4.1	2	0	0	0	2	1.4	42.9	21.8	2.7	0	1.4	7.5	0	0	0	10.9	1.4	0	4.85823	9.96292	21.3788	1379.09	26.6615	-19.9403	46.6018	20.8292	-13.1273	20.8292	-13.1273	560.807	129.49	5.28218	92.6114	334.179	19.9296	334.179	19.9296
230303	368.758	64.7833	14.4	0.9	5.4	0	0	0	6.7	0	21.3	9.5	2.6	0	0	0	0	0	0	18.3	20.9	0	4.64377	10.6632	22.178	1401.56	26.756	-21.324	48.0801	20.8845	-13.6759	20.8845	-13.6759	539.486	128.378	4.25793	92.8172	321.872	17.4328	321.872	17.4328
230304	341.581	64.7833	9.8	2.5	2.5	0	0	0	6.7	6.9	27.6	2.7	1.4	0.2	1.2	0	0	0	0	18	20.4	0	4.66167	10.6674	22.1659	1402.71	26.7895	-21.3358	48.1254	20.9172	-13.6696	20.9172	-13.6696	537.763	128.307	4.29692	92.8074	320.876	17.4696	320.876	17.4696
230305	424.911	64.7833	15.3	1.9	2.7	0	0	0	8.2	0	6.8	7.9	0.3	0.3	0.5	0	0	0	0	4.4	51.5	0	4.64478	10.6667	22.1846	1401.36	26.7539	-21.3275	48.0815	20.8851	-13.6697	20.8851	-13.6697	538.512	128.7	4.29528	93.2659	323.001	17.4622	323.001	17.4622
230306	322.266	64.7833	11.4	0	1	0	0	0	7.5	5	11.9	14.9	2	0.5	0	0.5	0	0	0	27.4	17.9	0	4.6534	10.6653	22.1684	1402.39	26.7778	-21.3329	48.1106	20.9036	-13.6759	20.9036	-13.6759	538.675	128.15	4.24235	92.5383	320.261	17.4145	320.261	17.4145
230307	367.264	64.7833	5.9	2.7	4	0	0	0	6.3	2.3	45	1	1.1	1	0	0	0	0	0	13.8	17	0	4.65831	10.6711	22.1794	1402.01	26.7766	-21.3359	48.1125	20.9078	-13.6612	20.9078	-13.6612	537.055	128.839	4.33529	93.4427	322.813	17.5041	322.813	17.5041
230321	303.097	65	11.4	0.4	2.1	0	0	0	11.3	7	21	0.5	3.2	3.2	0.5	3.7	0	0	0	5.2	30.4	0	5.02121	10.3957	22.1382	1395.1	26.6389	-20.3192	46.9581	21.195	-13.1584	21.195	-13.1584	534.305	126.025	5.39129	87.9594	306.345	20.1765	306.345	20.1765
230381	112.546	70.0833	6.2	1.9	4.7	0	0	0	25.9	1.5	17.7	0.4	1	14.6	1	2.3	0	0	0	1.2	21.7	0	4.05278	9.38562	19.5567	1448.83	25.9002	-22.0916	47.9918	20.6062	-15.0509	20.6062	-15.0509	582.621	120.429	7.50043	79.9411	313.837	27.5938	313.837	27.5938
230382	130.764	66.4167	2.4	1	3.9	0	0	0	17.8	3.2	25.3	0.4	1.6	10.4	16.1	3.9	0	0	0	1.6	12.3	0	4.36547	9.69048	20.8227	1396.92	25.9615	-20.5765	46.538	20.4978	-13.8776	20.4978	-13.8776	537.524	122.281	4.91144	90.9835	314.867	18.1025	314.867	18.1025
230402	169.913	66.75	0	0	0	0	0	0	0	24	0	72	0	0	0	0	0	0	0	0	4	0	3.59152	10.1632	20.4693	1482.11	26.613	-23.0379	49.6509	20.7307	-15.7398	20.7307	-15.7398	571.189	138.864	4.79059	100.096	363.575	17.239	363.575	17.239
230403	162.097	66.75	0	0	0	0	0	0	7.1	0	0	85.7	0	0	0	0	0	0	0	7.1	0	0	3.59074	10.1618	20.466	1482.18	26.6137	-23.0386	49.6524	20.7307	-15.7427	20.7307	-15.7427	571.461	138.956	4.79009	100.147	363.889	17.2471	363.889	17.2471
230404	151.381	66.75	0	4.7	4.7	1.6	0	0	3.1	20.3	20.3	43.8	1.6	0	0	0	0	0	0	0	0	0	3.59899	10.1616	20.4645	1482.17	26.6214	-23.0332	49.6546	20.7378	-15.7356	20.7378	-15.7356	570.772	138.871	4.80952	100.076	363.219	17.2894	363.219	17.2894
230405	115.522	66.75	0	0	2.2	0	0	0	0	13	34.8	45.7	4.3	0	0	0	0	0	0	0	0	0	3.60963	10.1617	20.4627	1482.12	26.632	-23.0277	49.6597	20.7471	-15.7261	20.7471	-15.7261	570.19	138.875	4.84082	100.052	362.763	17.3714	362.763	17.3714
230406	274.774	61.5833	31.3	1.1	5	0	0	0	5.9	3.6	9.8	0.4	0.4	6.9	0.6	0.2	0	0	0	2.4	32.3	0	3.89539	8.67551	18.8401	1412.5	26.0597	-19.9885	46.0481	20.3831	-14.2309	20.3831	-14.2309	651.757	160.893	4.87142	103.442	425.193	18.136	425.193	18.136
230407	201.942	66.75	10.8	0	6.2	0	0	0	3.1	1.5	13.8	16.9	1.5	0	1.5	0	6.2	0	0	15.4	23.1	0	3.58658	10.1662	20.4765	1481.95	26.6063	-23.042	49.6483	20.7254	-15.7398	20.7254	-15.7398	571.426	138.85	4.78286	100.112	363.812	17.2162	363.812	17.2162
230421	190.377	68.1667	16.5	0.4	3	0	0	0	7.6	7.7	29.2	0.9	0.8	8.7	1.2	0.3	0	0	0	2.5	21.1	0	2.90564	10.875	21.2419	1512.23	26.5309	-24.6654	51.1962	20.381	-16.8082	20.381	-16.8082	582.91	142.309	3.51883	102.736	371.324	13.0507	371.324	13.0507
230422	57.2442	68.5833	0.3	0.9	7.6	0	0	0	17.9	8.9	49.9	0.6	1.9	3.9	3.2	1.6	0	0	0	0.9	2.3	0	3.61573	9.31657	18.7483	1529.04	26.7684	-22.9245	49.6929	21.1983	-16.3936	21.1983	-16.3936	526.43	117.734	4.92862	93.3025	316.623	18.0337	316.623	18.0337
230502	156.336	62.25	0	9.4	2.3	0.8	0	0	0.8	30.5	25.8	9.4	5.5	0	0	0	1.6	0	0	5.5	8.6	0	4.67619	9.20668	19.5319	1421.95	27.1111	-20.0255	47.1366	21.1161	-13.8018	21.1161	-13.8018	555.189	128.355	6.43495	92.3771	334.759	24.3078	334.759	24.3078
230503	333.88	65.65	3	1.1	1.6	0	0	0	1.4	1.5	13.2	3.9	0.3	0.1	0	0	0.1	0	0	1.9	71.9	0	4.2482	9.83454	20.1766	1460.49	26.9913	-21.7509	48.7422	21.1177	-14.8184	21.1177	-14.8184	540.7	125.5	5.56604	94.0444	330.128	20.2188	330.128	20.2188
230505	151.697	65.65	0.6	3.9	1.3	0	0	0	0.6	34.8	41.9	0.6	0.6	0	0	0	0	0	0	6.5	9	0	4.22821	9.83324	20.169	1461.43	26.9751	-21.779	48.7542	21.1066	-14.8492	21.1066	-14.8492	540.366	125.37	5.56666	94.405	331.122	20.1977	331.122	20.1977
230506	168.596	65.1	3.2	0.4	2	0	0	0	9.4	17.6	34.8	3.2	2.5	2.7	0.2	0.2	0	0	0	3	20.9	0	4.31009	9.72545	20.0798	1453.18	26.9206	-21.5135	48.4341	21.0815	-14.6584	21.0815	-14.6584	531.39	119.57	5.18557	93.7109	322.527	19.1769	322.527	19.1769
230521	110.34	63.0833	0.1	0.4	2.5	0	0	0	18.2	16.2	45.6	0.6	2.9	1.3	0.5	0	0.1	0	0	0.8	10.8	0	4.53811	9.58506	19.9523	1449.88	27.1908	-20.849	48.0398	21.2775	-14.3605	21.2775	-14.3605	547.212	130.443	6.18434	94.9914	337.934	20.976	337.934	20.976
230522	72.9219	64.95	0.2	0.1	5.6	0	0	0	6.4	24.4	56.3	0.5	1.9	1.5	0.3	0	0	0	0	0.4	2.4	0	4.18052	9.48419	19.5386	1470.06	26.9377	-21.6031	48.5408	21.1098	-15.0233	21.1098	-15.0233	529.957	118.833	5.66867	92.0058	317.267	20.5543	317.267	20.5543
230523	149.662	63.0833	2.2	0.2	1.5	0	0	0	9.6	5.7	34.8	0.3	1.1	12	0.5	0.6	0	0	0	0.9	30.7	0	4.47482	9.8729	20.4277	1437.04	26.8185	-21.5123	48.3309	21.0097	-14.3236	21.0097	-14.3236	497.577	116.151	4.31344	90.9724	289.697	17.3831	289.697	17.3831
230524	137.951	70.9167	4.3	0.2	2.6	0	0	0	8.6	4.6	23.7	0.2	0.5	11.2	1	0	0	0	0	0.6	42.6	0	2.97375	10.7196	20.6903	1521.09	26.3527	-25.4573	51.81	20.2967	-17.1478	20.2967	-17.1478	581.208	127.944	6.9201	85.2915	321.27	27.3629	321.27	27.3629
230602	146.585	62.8667	0	0	25.3	10.7	0	0	0	3	14.1	7.9	4.2	7.5	11.5	0	0	14.8	0	1.1	0	0	4.12937	10.0925	19.9164	1521.48	27.496	-23.1784	50.6744	21.7194	-15.7674	21.7194	-15.7674	461.867	146.895	1.87894	121.579	334.995	7.20558	334.995	7.20558
230603	139.237	63.0333	0	0	18	6.9	0	0	0.2	3.9	18.9	8.3	3	18.7	9.9	0	0	9.5	0	1.4	1.2	0	4.33508	10.3634	20.372	1516.84	27.6504	-23.2202	50.8707	21.8721	-15.5185	21.8721	-15.5185	452.977	141.938	1.92664	119.999	326.282	7.41786	326.282	7.41786
230604	139.494	62.0333	0	0.3	25.8	8.7	0	0	0	5.8	28.1	4.2	1.6	2.4	3.8	0	0	13.9	0	5.3	0.1	0	4.36927	10.2412	20.1655	1516.93	27.6985	-23.0871	50.7855	21.9327	-15.4505	21.9327	-15.4505	447.377	141.532	1.86533	120.088	321.184	7.38847	321.184	7.38847
230605	128.472	62.5	0	0.3	20.7	7.4	0	0	0	4.4	21.9	2.5	4.4	2.6	4.3	0	0	30.9	0	0.7	0	0	4.57944	10.552	20.709	1511.03	27.8541	-23.0998	50.954	22.053	-15.1949	22.053	-15.1949	445.154	136.941	1.91503	118.824	319.252	7.37906	319.252	7.37906
230606	131.452	62.15	0	0.1	6.7	1	0	0	0	14.3	36.5	0.3	3.6	2.4	9.7	0	0	20.9	0	4.1	0.3	0	5.01719	10.489	20.8156	1490.7	27.9416	-22.4485	50.3901	22.2629	-14.4747	22.2629	-14.4747	431.327	132.729	1.6473	119	310.058	6.56069	310.058	6.56069
230621	159.83	63.5	0	0	6.4	1.3	0	0	0	5.3	65	0.5	5.9	0.5	0.7	0	0	13.2	0	0.6	0.8	0	4.88328	10.9664	21.5603	1493.72	27.8554	-23.0084	50.8638	22.0948	-14.7394	22.0948	-14.7394	460.37	132.81	1.80207	117.413	329.554	6.98051	329.554	6.98051
230622	130.159	63.6667	0	0	17.8	1.4	0	0	8	2.8	32	0.2	2.6	15.1	7.6	0.6	0	10.4	0	0.7	0.9	0	5.25279	10.7114	21.3085	1478.87	27.8925	-22.3756	50.2681	22.3198	-14.1398	22.3198	-14.1398	422.666	127.239	1.71955	115.872	298.156	6.5746	298.156	6.5746
230623	160.859	61.8333	0	0	19.6	4.9	0	0	1.6	11.9	40.4	0.3	4.1	9.8	0.4	0	0	5.2	0	1.7	0.2	0	4.00036	10.5001	20.4304	1534.96	27.746	-23.6486	51.3946	21.7763	-16.0529	21.7763	-16.0529	440.66	135.989	2.22356	119.049	314.891	8.65032	314.891	8.65032
230624	134.148	60.6667	0	0.6	16.1	7.3	0	0	2.3	4.7	23.3	0.1	1.5	13.6	13.8	0.2	0	12	0	3.9	0.6	0	4.90648	9.50577	18.9623	1513.53	28.0721	-22.0576	50.1298	22.4924	-14.7915	22.4924	-14.7915	421.62	133.572	1.39858	120.705	304.851	5.58738	304.851	5.58738
230702	278.462	68.5333	13.6	0	19.4	0	0	0	0	1	4.9	4.9	2.9	3.9	6.8	0	0	0	0	13.6	29.1	0	1.84169	11.7041	22.2078	1523.2	26.2129	-26.4898	52.7027	19.4488	-18.0399	19.4488	-18.0399	630.293	154.869	5.49949	100.473	401.635	20.668	401.635	20.668
230703	371.012	66.8667	36.5	1.1	5.6	0	0	0	0.4	0.1	4.9	0.5	0.7	1.9	0.4	0.1	0	0	0	7.2	40.5	0	3.54536	10.4892	21.0565	1473.53	26.7171	-23.0975	49.8145	20.6005	-15.683	20.6005	-15.683	593.033	141.233	5.24604	100.627	380.532	19.1199	380.532	19.1199
230704	376.068	69.6667	49.3	1	5.5	0	0	0	0	0.3	1.6	0.4	0.7	10.5	0.1	0	0	0	0	12.9	17.6	0	1.57804	11.9904	22.2732	1553.48	26.26	-27.5734	53.8335	19.4758	-18.7831	19.4758	-18.7831	607.841	151.419	5.09779	100.872	387.866	19.4678	387.866	19.4678
230705	360.834	68.0333	58.8	0.4	7.2	0.4	0	0	0	0	3.1	0.2	2	0.2	0.4	0	0	0	0	14.1	13	0	2.59592	11.2459	21.7047	1510.41	26.4981	-25.315	51.8132	20.059	-17.1514	20.059	-17.1514	619.744	149.684	5.36859	100.909	396.82	19.5228	396.82	19.5228
230706	429.476	69.75	45.7	2.4	1.2	0	0	0	0	0	2.9	0.3	0.4	3.6	0	0	0	0	0	4.7	38.8	0	2.16822	11.6444	21.6082	1567.08	26.6348	-27.2539	53.8887	20.1566	-18.5132	20.1566	-18.5132	608.115	157.515	4.79689	103.266	393.401	18.4114	393.401	18.4114
230707	454.846	68.6667	51.7	1.1	4.8	0	0	0	0	0	0.3	0.7	0.7	0	0	0	0	0	0	22.9	17.8	0	1.50426	11.7661	22.0597	1546.68	26.1811	-27.1565	53.3376	19.3392	-18.6711	19.3392	-18.6711	616.435	146.159	5.7661	98.7667	388.03	21.6666	388.03	21.6666
230708	486.478	68.1	62.6	0.1	1.5	0	0	0	0	0	1.7	0.1	0.2	3.6	0.2	0	0	0	0	8.9	21.1	0	1.91462	11.6669	22.3404	1510.44	26.1572	-26.0661	52.2233	19.4092	-17.72	19.4092	-17.72	619.599	148.911	5.31399	100.574	394.38	19.6896	394.38	19.6896
230709	463.995	67.6	48.4	0	3.9	0.1	0	0	0	0.1	2.6	0	0.9	0.2	0.3	0	0	0	0	4.2	39.3	0	2.66127	11.1942	21.801	1499.22	26.4462	-24.9011	51.3474	20.0231	-16.8703	20.0231	-16.8703	610.297	144.307	5.14659	101.119	390.47	18.4954	390.47	18.4954
230710	443.478	70.3333	37.9	0.8	1.7	0	0	0	0	0	0.1	0.8	0.5	0	0.1	0	0	0	0	33	25.1	0	0.943795	13.262	24.1093	1551.97	26.2605	-28.7471	55.0076	18.9547	-19.2429	18.9547	-19.2429	621.576	149.736	6.53169	96.7272	384.046	23.8704	384.046	23.8704
230711	448.353	69	40.1	1.5	1.5	0	0	0	0.2	0	4.8	0.3	0.6	4.3	0.1	0	0	0	0	3.1	43.6	0	1.94561	12.4598	23.0229	1535.89	26.6691	-27.4501	54.1191	19.6382	-18.2174	19.6382	-18.2174	638.644	162.096	6.0096	102.013	411.096	22.3115	411.096	22.3115
230712	470.415	71.4167	44.9	0	4.5	0	0	0	0	0	0.7	0.4	0.3	0.4	0	0	0	0	0	22.9	26	0	-0.154695	13.0778	23.9116	1540.5	25.2069	-29.4854	54.6923	17.6571	-20.1073	17.6571	-20.1073	592.911	145.068	5.13135	97.9343	369.946	20.6	369.946	20.6
230713	488.473	68.0333	58.2	2.3	0.9	0	0	0	0	0	1.4	0	0.9	1.1	0.1	0	0	0	0	12.1	23	0	2.6109	11.2534	21.6967	1511.99	26.5266	-25.3402	51.8668	20.0858	-17.1636	20.0858	-17.1636	619.236	150.176	5.45697	101.011	396.396	19.7964	396.396	19.7964
230714	362.929	69.7333	59.9	0.1	1.4	0	0	0	0	0	1.6	0.3	0.1	2.5	0	0	0	0	0	2.9	31.2	0	1.04339	12.1543	22.0957	1595.36	26.3481	-28.6596	55.0077	19.3773	-19.833	19.3773	-19.833	582.468	145.775	5.8401	98.1442	363.903	22.7058	363.903	22.7058
230715	445.871	68.6667	47.6	3.9	8.1	0	0	0	0	0	1.7	0.6	0.6	0	0.2	0	0	0	0	17	20.3	0	1.51138	11.7622	22.0442	1547.37	26.1939	-27.1634	53.3573	19.3513	-18.6807	19.3513	-18.6807	618.466	146.869	5.75135	98.8565	389.733	21.7015	389.733	21.7015
230716	379.852	68.5333	38.2	4.4	1.3	0	0	0	0	0.6	4.1	0	0.6	3.5	0.3	0	0	0	0	9.2	37.9	0	1.83849	11.7201	22.2444	1521.75	26.198	-26.4899	52.6879	19.4374	-18.0102	19.4374	-18.0102	628.389	153.909	5.49905	100.325	399.936	20.5841	399.936	20.5841
230722	247.705	71	24.4	0.6	5.1	0	0	0	0	3.3	12.2	0.3	0.3	4.9	1.5	0.4	0	0	0	3	44	0	0.917591	11.3068	19.8632	1700.6	26.7844	-30.1389	56.9233	20.1327	-21.669	20.1327	-21.669	581.224	133.632	5.89575	94.2964	352.652	23.7874	352.652	23.7874
230781	440.219	70.3333	24.6	0.8	3.6	0	0	0	4.8	0.1	10.4	0.6	0.9	2.5	0	0.8	0	0	0	2.7	48.2	0	2.58554	11.155	20.8368	1567.01	26.8094	-26.7257	53.5351	20.5538	-18.1755	20.5538	-18.1755	617.103	157.99	4.90974	101.646	392.76	18.6118	392.76	18.6118
230803	72.125	65.7333	0	0	0	0	0	0	0	0	20.8	70.8	4.2	0	4.2	0	0	0	0	0	0	0	4.00005	9.90705	20.1994	1469.24	26.821	-22.2253	49.0463	20.9821	-15.1732	20.9821	-15.1732	558.851	136.324	5.47119	98.1579	352.262	19.3011	352.262	19.3011
230804	74.6842	65.7333	0	0	0	0	0	0	0	0	27.8	66.7	0	0	5.6	0	0	0	0	0	0	0	4.00052	9.90904	20.2044	1469.08	26.8196	-22.2243	49.0439	20.9812	-15.1692	20.9812	-15.1692	559.287	136.269	5.45918	98.076	352.303	19.2608	352.303	19.2608
230805	71.2313	65.8667	0	2	0	0	0	0	45.3	0	27.3	4	5.3	0.7	10	5.3	0	0	0	0	0	0	4.1185	10.0183	20.3362	1471.4	26.9963	-22.2672	49.2635	21.0971	-15.1194	21.0971	-15.1194	541.509	129.907	5.72471	95.8787	336.126	20.3533	336.126	20.3533
230811	123.549	65.8333	1.9	2.5	0.7	0	0	0	22.5	4.6	37.9	1	4	1.2	3.8	6.9	0	0	0	7.1	5.9	0	4.08693	10.3914	20.8169	1478.1	27.1245	-22.7934	49.9179	21.1534	-15.2736	21.1534	-15.2736	541.555	132.611	6.36255	94.4485	332.093	22.6953	332.093	22.6953
230822	237.607	67.8333	3.8	1.2	1.4	0	0	0	10.6	6.3	34.6	0.5	1.9	2.6	0.5	0.9	0	0	0	5.4	30.3	0	4.12023	9.67831	20.133	1448.45	26.6867	-21.3852	48.0719	20.8855	-14.7884	20.8855	-14.7884	531.437	128.464	4.02208	95.9288	324.24	15.1838	324.24	15.1838
230826	87.2514	69.25	0.6	1.1	1.9	0	0	0	33.7	10.3	31.6	0.4	2.2	7.6	2.9	3.2	0	0	0	2.5	2.1	0	3.69105	10.2746	20.254	1513.65	26.8005	-23.9279	50.7284	21.1224	-16.1296	21.1224	-16.1296	518.398	126.4	5.24957	96.9328	324.147	18.691	324.147	18.691
230828	180.959	68.9167	9.1	0.8	2.7	0.1	0	0	17.7	5.7	29.4	0.5	1.9	6.7	2.3	2.3	0	0	0	1.6	19	0	3.61106	10.6745	21.1857	1488.86	26.7097	-23.6757	50.3854	20.7869	-15.9275	20.7869	-15.9275	555.238	131.206	3.83134	101.055	357.329	14.6772	357.329	14.6772
230833	55.1305	66.5	0.1	2.2	11.3	0	0	0	3.9	4.7	35.8	0.1	0.2	32.6	2.6	0.1	0	0	0	0.5	5.9	0	3.06285	7.93853	16.0667	1534.91	26.1492	-23.2605	49.4097	19.2264	-17.0239	20.6168	-17.0239	616.852	154.549	7.07909	89.8246	350.507	25.9167	346.985	25.9167
230881	62.0122	69.4167	0.6	0.2	9.3	0	0	0	10.8	5.9	40.6	0.2	0.6	20.4	2.4	1.2	0	0	0	0.8	6.9	0	3.08628	9.73586	19.0318	1543.5	26.6961	-24.4597	51.1558	20.7658	-17.1527	20.7658	-17.1527	539.875	127.453	6.00826	90.3761	314.236	21.7971	314.236	21.7971
230882	59.0831	67.75	0.1	0.5	11.6	0	0	0	14.8	15.9	41.1	0.3	1.5	9.9	0.8	0.3	0	0	0	0.9	2.2	0	3.58468	9.48298	19.1177	1513.37	26.7967	-22.8063	49.6031	20.9556	-16.2241	20.9556	-16.2241	520.285	115.924	6.23741	88.9141	304.464	22.884	304.464	22.884
230902	196.044	65.05	4.4	0.9	1.8	0	0	0	6.2	4.4	27.4	30.1	1.8	0.9	0	8	0.9	0	0	11.5	1.8	0	4.62826	10.2232	21.4443	1407.23	26.7455	-20.9279	47.6734	20.9391	-13.7286	20.9391	-13.7286	536.197	128.219	4.26159	93.5623	322.418	17.0441	322.418	17.0441
230903	189.902	64.8333	1.7	3.3	0	0	0	0	0	1.7	31.7	30	1.7	1.7	15	5	0	0	0	6.6	1.7	0	4.68032	9.85241	20.9678	1403.16	26.5906	-20.3977	46.9883	20.9246	-13.6148	20.9246	-13.6148	535.152	125.683	4.49698	92.038	316.868	17.2838	316.868	17.2838
230904	246.2	64.6	5.2	0.8	3.4	0	0	0	4.8	8.6	38.4	0.3	1.4	4.1	1.1	0.1	0.1	0	0	6.9	25	0	4.59509	9.83841	20.7974	1413.43	26.6021	-20.704	47.3061	20.9383	-13.8447	20.9383	-13.8447	522.784	123.184	4.25244	91.7628	308.136	16.6931	308.136	16.6931
230921	269.815	60.6667	6.2	1.2	1.7	0	0	0	7.4	8.8	31.2	0.6	1.4	4.7	0.2	0.8	0	0	0	3.5	32.6	0	4.94505	9.51572	20.3763	1394.71	26.88	-19.82	46.7	21.0927	-13.2048	21.0927	-13.2048	509.358	123.094	2.89615	95.1691	308.433	13.4964	308.433	13.4964
231002	633.53	65.6667	20.3	0.7	1.3	0	0	0	1.8	0.5	9.5	0.4	1.6	0.5	0.2	0.2	0	0	0	9.3	53.6	0	5.23671	10.8978	22.3434	1408.3	27.4695	-21.3044	48.7739	21.5404	-13.2393	21.5404	-13.2393	572.374	140.177	5.59291	95.8982	351.239	19.8942	351.239	19.8942
231003	354.917	66.5833	3.8	10.4	2.9	0	0	0	5.8	5.5	38.3	4.6	2	0.9	1.1	0	0	0	0	7.5	17.3	0	4.62838	11.427	23.0377	1414.48	27.0556	-22.5456	49.6012	20.9926	-13.9636	20.9926	-13.9636	547.585	133.437	4.54817	96.8779	338.981	17.0272	338.981	17.0272
231004	461.627	66.5833	10.7	5.8	7.5	0	0	0	0.9	3.5	11.5	4.6	0	0.6	0	0	0	0	0	4	51	0	4.63242	11.4299	23.035	1414.94	27.067	-22.5527	49.6197	21.0011	-13.9647	21.0011	-13.9647	547.337	133.59	4.58531	97.0134	339.153	17.1083	339.153	17.1083
231005	315.487	66.5833	3	10	2.2	0	0	0	3.9	11.3	48.7	5.2	2.6	0	2.6	0	0	0	0	3.5	7	0	4.62909	11.4274	23.0404	1414.47	27.0522	-22.5452	49.5974	20.9928	-13.9641	20.9928	-13.9641	546.951	134.071	4.55628	97.2603	339.452	17.0397	339.452	17.0397
231024	531.823	62.1667	22.5	0.6	5	0	0	0	0.8	0.8	11.7	0.3	0.6	0.4	0.1	0	0	0	0	7.5	49.7	0	6.1466	11.0233	24.5767	1289.4	26.908	-17.9447	44.8526	21.0421	-10.6376	21.0421	-10.6376	525.279	115.726	5.85582	88.7133	304.195	21.7116	304.195	21.7116
231025	403.901	67.5	5.4	3	4.9	0	0	0	2.9	2.8	26.4	0.2	0.8	2.2	0.3	0.2	0	0	0	5	46	0	4.14042	11.5339	23.0898	1418.35	26.7795	-23.1729	49.9524	20.6226	-14.4272	20.6226	-14.4272	550.556	135.932	3.84699	98.2607	346.836	16.7295	346.836	16.7295
231081	548.008	66.75	41.2	1.1	4.8	0	0	0	0	0.3	15.4	1.3	0.3	0	0	0	0	0	0	9.6	26.1	0	3.47063	10.3128	23.1773	1296.62	24.2588	-20.2368	44.4955	18.5316	-13.3795	18.5316	-13.3795	587.69	130.484	7.60859	86.577	337.041	26.344	337.041	26.344
231083	581.025	65.8333	19.8	3.1	3.5	0	0	0	2.1	1.6	10.7	0.2	0.6	0.7	1.3	0	0	0	0	4	52.5	0	4.70249	11.4152	23.3708	1397.87	27.1349	-21.709	48.8439	20.9418	-13.5932	20.9418	-13.5932	548.967	130.715	4.67355	98.1915	343.158	15.4671	343.158	15.4671
231084	526.456	67.4167	13.8	2.4	2.2	0	0	0	4.2	1.1	25.3	0.2	1.3	0.8	1.7	0.2	2.7	0	0	5.3	38.8	0	4.78138	11.4084	22.7918	1420.21	27.0034	-23.0515	50.055	21.0778	-14.0277	21.0778	-14.0277	542.316	130.238	4.67135	96.986	331.163	16.4982	331.163	16.4982
231085	533.702	66.5	15	4.1	5.2	0	0	0	3.1	5	21.3	0.2	0.5	1	0.1	0.4	0	0	0	6.3	37.8	0	4.27372	11.9591	23.7129	1424.86	26.8872	-23.5457	50.4329	20.7622	-14.4628	20.7622	-14.4628	521.511	130.729	4.27677	95.6749	317.746	17.3928	317.746	17.3928
231102	411.147	65.0833	12.8	2.5	14.6	0.1	0	0	0	1.8	8.9	0.1	0.3	5.1	0.9	0.6	0	0	0	1.1	51.1	0	1.24508	10.7185	20.4459	1588.66	26.2495	-26.1742	52.4237	19.6946	-15.219	19.6946	-19.2615	533.585	140.403	3.37773	104.96	347.173	14.9927	347.173	15.3889
231121	365.396	65.3333	7.3	5.1	7	0	0	0	0	4.2	34.3	0.2	1	15	0.4	0.2	0	0	0	0.7	24.6	0	0.985048	11.9656	21.7066	1639.25	26.3456	-28.7788	55.1244	19.7745	-16.3363	19.7745	-20.505	488.791	137.06	2.41518	110.528	330.793	11.5638	330.793	12.0413
231123	360.717	66.9167	25.9	3.2	9.8	0	0	0	0	1.4	10.8	0	0.2	4.6	1.3	0.1	0	0	0	5.9	36.7	0	1.59487	10.6188	19.498	1656.24	26.9205	-27.5406	54.4611	20.5754	-16.0119	20.5754	-20.0632	485.142	149.323	5.7053	105.082	307.893	22.9453	307.893	23.4535
231124	324.173	69.5833	13	2.5	12.6	0	0	0	0.1	2.4	23.6	0.2	0.3	5.6	0.8	0	0	0	0	4.5	34.3	0	0.558102	12.8161	23.4098	1579.2	26.0845	-28.662	54.7464	18.8683	-19.9341	18.8683	-19.9341	548.101	145.318	4.11448	103.962	354.785	17.6597	354.785	17.6597
231181	327.167	69.1667	5.4	1.1	5.5	0	0	0	0.8	3.8	36.7	0.5	1.2	14.4	0.7	1.4	0	0	0	2.1	26.4	0	1.44137	11.1218	20.5326	1616	26.2974	-27.869	54.1664	19.9409	-19.8477	19.9409	-19.8477	531.804	146.402	3.12967	108.737	357.515	12.1569	357.515	12.1569
231182	348.124	68.75	3.3	3.9	9.8	0	0	0	0.7	4	37.5	0.2	1	6.7	1.5	2	0.7	0.2	0	1.7	26.6	0	1.24365	11.1494	20.6098	1624.45	26.1904	-27.9072	54.0976	19.8142	-20.129	19.8142	-20.129	522.502	141.707	3.52836	104.646	336.593	13.987	336.593	13.987
231202	158.442	67.4167	0	0.4	0.9	0	0	0	23.9	3.3	51.5	0.9	4.8	3	0.8	10.4	0	0	0	0	0	0	3.51866	10.4303	20.0754	1554.01	26.9494	-25.0063	51.9557	21.3057	-17.0278	21.3057	-17.0278	549.152	161.973	3.7838	109.209	364.617	14.4795	364.617	14.4795
231221	175.879	66.1667	0	0.8	7.6	0.3	0	0	6	3.4	69.8	0.4	4.7	2.4	0.9	3.6	0	0	0	0	0	0	3.62382	10.5877	20.4074	1548.67	27.3138	-24.5676	51.8814	21.4005	-16.8013	21.4005	-16.8013	512.652	152.318	2.69563	115.14	360.876	10.8403	360.876	10.8403
231222	148.041	65	0	0.2	1.8	0.5	0	0	2.5	5.4	70.9	0.4	3.9	0.8	1.3	8.1	0	4.3	0	0	0	0	4.28976	10.063	20.0724	1512.2	27.1603	-22.9735	50.1338	21.6868	-15.6391	21.6868	-15.6391	476.28	146.096	2.27282	115.67	332.907	8.4255	332.907	8.4255
231223	196.734	66.1667	0	0.8	11.1	2.2	0	0	1.8	6	63.8	0.3	3.8	1.4	0.3	5.7	0	2.8	0	0	0.2	0	3.68353	10.0594	19.941	1521.1	26.8474	-23.5983	50.4457	21.1972	-16.2912	21.1972	-16.2912	496.738	157.402	1.86746	121.704	360.664	7.21355	360.664	7.21355
231224	268.79	69.8333	10.6	0.5	2.7	0	0	0	11	0.5	20.9	0.2	1.7	9.7	0.3	2.1	0	0	0	2.8	36.9	0	3.07839	10.4758	19.7584	1580.76	26.9927	-26.0268	53.0195	21.123	-17.8936	21.123	-17.8936	568.74	158.3	3.66931	107.283	374.063	14.8974	374.063	14.8974
231225	215.054	63.5	0	2.1	13	4.9	0	0	0.9	14.6	58.1	0.4	4	1.2	0.2	0.1	0	0	0	0.3	0.3	0	3.416	9.59211	19.1088	1534.17	26.8297	-23.3677	50.1974	21.0816	-16.6654	21.0816	-16.6654	518.495	166.882	2.32537	122.863	378.534	8.45826	378.534	8.45826
231226	306.268	69.25	15.4	1.8	6.8	0	0	0	6.3	1.2	25.5	0.3	1.5	7.4	0.3	0.8	0	0	0	5.5	27.2	0	2.32158	10.8623	20.192	1603.69	26.5001	-27.2951	53.7952	20.5654	-19.049	20.5654	-19.049	579.682	155.087	3.12755	109.834	393.624	12.9262	393.624	12.9262
231281	153.912	62.1667	0	0	26.6	5.1	0	0	0	7.2	37.8	0.7	2.9	6	3.4	0	0	9.7	0	0.2	0.2	0	4.45798	10.7993	21.0653	1510.55	27.8411	-23.4245	51.2657	21.9082	-15.3176	21.9082	-15.3176	439.476	139.515	1.5822	121.99	321.071	6.17095	321.071	6.17095
231282	143.45	64.3333	0	0	12.4	1.8	0	0	5.9	3.3	57.7	0.8	4.6	4.9	0.7	0.5	0	7.2	0	0.2	0.1	0	4.52228	10.9878	21.4775	1506.48	27.6483	-23.5112	51.1595	21.8913	-15.2593	21.8913	-15.2593	469.755	141.115	2.57676	115.184	330.69	9.60141	330.69	9.60141
231283	218.41	67.25	1.5	0.3	4.9	0	0	0	6.6	3.4	62.8	0.4	4	6.4	0.9	0.8	0	0	0	1.5	6.5	0	2.59898	9.95659	19.2001	1577.88	26.4307	-25.4264	51.8571	20.6311	-18.2336	20.6311	-18.2336	551.848	136.179	3.19468	107.021	369.126	12.5831	369.126	12.5831
232721	574.913	65.5833	21.8	2.2	6.7	0	0	0	0	0.1	1.5	0	0.1	11.7	0.6	0.3	0	0	0	40.1	14.7	0	-0.0445446	11.688	20.984	1678.61	26.3864	-29.3132	55.6996	19.3963	-21.6968	19.3963	-21.6968	476.427	118.173	3.74457	101.047	304.787	16.397	304.787	16.397
232722	466.292	67	12.3	1.8	18	0	0	0	0	0	0.4	0.2	0.2	12.4	0.6	0.4	0	0	0	35.8	17.9	0	-1.79254	13.9683	24.8691	1617.06	25.1705	-30.9969	56.1674	17.2169	-18.185	17.2169	-22.2738	479.743	121.988	3.43596	100.73	306.935	16.243	306.935	16.7056
232723	618.537	69.75	7.1	2	23.1	0	0	0	0	0	0.2	0.2	0.1	4.5	0.6	0.2	0	0	0	51.6	10.5	0	-3.30809	15.2457	25.3073	1730.65	25.4491	-34.7933	60.2424	16.8133	-20.8904	16.8133	-25.4171	451.034	105.521	4.04332	94.6999	275.077	17.2058	275.077	19.8609
310101	6.6875	77.2833	0	0	0	0	0	0	0	0	0	88.2	0	0	11.8	0	0	0	0	0	0	0	16.945	6.84956	22.5407	865.883	32.0022	1.61474	30.3875	27.2398	13.2883	27.2398	6.12867	1195.61	181.862	41.5742	48.3326	510.717	157.18	510.717	162.669
310104	4.58182	74.25	0	0	0	0	0	0	0	0	0	100	0	0	0	0	0	0	0	0	0	0	17.4418	6.5821	21.7412	865.948	32.5532	2.27847	30.2747	27.6908	13.8425	27.7386	6.60606	1258.56	201.795	42.2624	50.8681	550.369	163.963	493.276	166.793
310105	7.30556	77.2833	0	0	0	0	0	0	0	0	0	100	0	0	0	0	0	0	0	0	0	0	16.9444	6.85005	22.5349	866.197	32.0053	1.6078	30.3975	27.2443	13.2825	27.2443	6.12416	1195.46	181.521	41.4432	48.3797	510.854	156.634	510.854	162.619
310106	6.66667	77.2833	0	0	0	0	0	0	0	0	0	100	0	0	0	0	0	0	0	0	0	0	16.9433	6.84996	22.5382	866.055	32.0027	1.61014	30.3926	27.2408	13.2844	27.2408	6.12506	1195.75	181.925	41.5579	48.3413	510.71	157.024	510.71	162.686
310107	7.18966	76.4833	0	0	0	0	0	0	1.7	1.7	0	96.7	0	0	0	0	0	0	0	0	0	0	17.0309	6.78501	22.2903	868.556	32.1306	1.69132	30.4393	27.3451	13.3636	27.3451	6.17004	1183.57	176.589	41.0495	47.7575	505.441	156.707	505.441	163.82
310108	7.17241	77.2833	0	0	0	0	0	0	0	0	0	100	0	0	0	0	0	0	0	0	0	0	16.9322	6.85053	22.5367	866.285	31.9948	1.59759	30.3972	27.2337	13.2724	27.2337	6.11233	1197.98	182.943	41.7013	48.3123	510.863	157.444	510.863	162.897
310109	7.18182	77.2833	0	0	0	0	0	0	0	0	0	95.7	0	0	4.3	0	0	0	0	0	0	0	16.9326	6.85016	22.5388	866.145	31.9933	1.60052	30.3928	27.2317	13.2747	27.2317	6.11429	1197.94	182.956	41.7278	48.302	510.849	157.608	510.849	162.892
310110	6.72881	76.95	0	0	0	0	0	0	0	0	0	93.1	0	0	6.9	0	0	0	0	0	0	0	16.9798	6.68104	22.1488	862.914	31.9115	1.74713	30.1644	27.2186	13.4114	27.2573	6.20958	1200.27	182.034	42.6137	47.5346	510.144	160.888	458.498	165.898
310112	5.84573	77.75	0	0	0	0	0	0	31.8	1.1	0.6	46.7	16.9	0	1.9	0	0	0	0	0	0.8	0	16.978	7.04257	23.0513	865.551	32.0832	1.53145	30.5518	27.2995	13.2812	27.2995	6.17122	1186.89	173.375	41.7405	46.3824	492.535	156.153	492.535	163.928
310113	7.81053	75.5	0	0	0	0	0	0	30.8	1.7	1.7	51.6	11.1	0	2.8	0.3	0	0	0	0	0	0	16.9948	6.06094	20.3823	864.096	31.7729	2.03654	29.7363	27.1956	13.5101	27.3016	6.20857	1181.03	193.195	41.2021	50.1722	519.046	156.753	463.701	162.423
310114	8.03261	77.1667	0	0	0	0	0	0	59.4	0.6	1.7	13.8	21	0	1.5	0	0	0	0	0	1.9	0	16.8693	7.09963	23.0672	874.906	32.0591	1.281	30.7781	27.2664	13.0996	27.2664	5.90933	1151.28	172.463	40.0062	47.9667	496.011	152.085	496.011	162.239
310115	5.26106	80.0833	0	0	0.8	0	0	0	54.9	3.2	5.4	18.4	12.8	0	2.5	0.3	0	0	0	0	1.5	0	16.6539	6.61881	22.4469	844.401	31.1195	1.63292	29.4866	26.6797	13.3472	26.7967	6.18655	1214.64	173.369	46.6434	43.2566	493.101	171.994	440.497	172.988
310116	6.28458	80.75	0	0	0	0	0	0	82.7	0.2	2.4	4.2	8.2	0	1.9	0	0	0	0	0	0.3	0	16.6542	6.95676	22.9167	863.552	31.5726	1.21578	30.3568	26.9833	13.0062	26.9833	5.91894	1197.14	178.59	45.0582	41.1034	465.588	167.294	465.588	177.761
310117	6.45095	81.75	0	0	0	0	0	0	61.8	0	1.2	14.3	14.3	0	5.3	0	0	0	0	0	3.1	0	16.3759	7.46466	24.3506	861.455	31.5003	0.845397	30.6549	26.7216	12.6099	26.7216	5.65974	1209.15	184.367	42.1003	47.6927	498.854	155.118	498.854	158.255
310118	6.30956	77.75	0	0	0	0	0	0	63	0.1	1.7	5.8	11.8	0	15.4	0	0	0	0	1.1	1	0	16.8418	7.13719	23.1258	872.898	32.1527	1.29035	30.8624	27.2527	13.0442	27.2527	5.92061	1140.3	174.088	39.4865	44.8301	470.2	153.222	470.2	163.509
310120	5.26479	80.6667	0	0	0	0	0	0	73.9	1.8	5	5.6	10.4	0	1.8	0	0	0	0	0	1.3	0	16.6022	7.04925	23.3845	856.755	31.4075	1.26256	30.145	26.8448	13.005	26.8827	5.97427	1202.09	181.825	44.3847	43.7205	482.269	164.2	423.491	169.219
310230	7.1653	79.5833	0	0	0.1	0	0	0	74.7	3.7	1.4	0.8	7.7	0	8	0.9	0	0	0	1.4	1.2	0	16.2564	6.94549	22.8653	871.67	31.177	0.80141	30.3756	26.6894	12.5869	26.6894	5.40661	1139.76	177.256	37.8416	51.0582	506.643	150.724	506.643	151.633
320102	44.6111	76.3667	0	0	0	0	0	0	0	1.4	6.8	45.9	4.1	0	2.7	0	0	0	0	0	39.2	0	16.1884	7.97039	24.6369	914.054	31.8161	-0.535336	32.3514	27.0731	4.58144	27.0731	4.58144	1096.31	202.98	31.5266	58.4263	524.742	130.061	524.742	130.061
320104	5.3	76	0	0	0	0	0	0	0	0	2.2	80.4	4.3	0	10.9	0	0	0	0	0	2.2	0	16.3203	7.87653	24.4048	913.303	31.9131	-0.361415	32.2745	27.1881	4.71421	27.1881	4.71421	1107.29	202.911	32.0697	57.9239	527.176	132.913	527.176	132.913
320105	6.22222	75.4333	0	0	1.2	0	0	0	0	6.1	17.1	52.4	0	0	23.2	0	0	0	0	0	0	0	16.4461	7.80357	24.1725	914.446	32.0466	-0.236238	32.2828	27.3113	4.81304	27.3113	4.81304	1110.3	202.673	32.51	57.1448	524.298	134.201	524.298	134.201
320106	19.7115	76.3667	0	0	2	0	0	0	0	0	0	58.8	0	0	29.4	0	0	0	0	0	9.8	0	16.1849	7.97106	24.6353	914.141	31.8145	-0.541687	32.3562	27.0712	4.57679	27.0712	4.57679	1096.35	202.832	31.4408	58.4237	524.689	129.929	524.689	129.929
320111	21.5803	75.25	0	0.1	2.1	0.2	0	0	34.6	2.2	17.5	3.6	18.8	0	10.8	0.2	0	0	0	0.4	9.6	0	16.3066	7.95155	24.6027	914.483	31.8971	-0.422741	32.3199	27.1791	4.68275	27.1791	4.68275	1145.55	210.454	31.7127	59.4473	553.957	132.588	553.957	132.588
320113	13.7702	76.3667	0	0.5	6.4	0	0	0	35.6	1	2.3	18.1	6.4	0	21.9	0.3	0	0	0	1	6.6	0	16.1862	7.96989	24.6316	914.338	31.8159	-0.540504	32.3564	27.0743	4.57585	27.0743	4.57585	1094.68	202.937	31.4598	58.3508	523.374	129.757	523.374	129.757
320114	8.09155	75.3833	6.3	0	0.7	0	0	0	15.5	0	23.9	28.9	8.5	0	16.2	0	0	0	0	0	0	0	16.5772	7.63836	23.7843	911.984	32.1303	0.0151212	32.1152	27.4158	4.97887	27.4158	4.97887	1127.29	201.09	33.5111	56.0474	526.193	139.031	526.193	139.031
320115	21.5074	74.9167	1.7	1.2	0.8	0	0	0	33.9	0.7	25.9	6.6	10.1	0	5.9	0	0.1	0	0	11.9	1.2	0	16.4186	7.96418	24.5172	915.683	32.1012	-0.382824	32.484	27.3041	4.79257	27.3041	4.79257	1100.35	209.714	31.8649	58.8436	525.455	132.181	525.455	132.181
320116	18.7542	77	0	1.8	0.2	0.3	0	0	57	1	11.2	3.6	15	0	4.5	0.5	0	0	0	0	4.8	0	16.074	8.16323	24.9671	921.923	31.7906	-0.905341	32.696	27.0467	4.3431	27.0467	4.3431	1052.31	200.053	29.7608	59.2482	504.897	120.545	504.897	120.545
320117	23.7037	77.0833	0	0.1	0	0	0	0.3	40.9	0	24.8	2.3	7.5	0	10.7	0.1	0.1	0	0	13.1	0	0	16.5177	7.76053	24.0913	911.712	32.2164	0.00346388	32.2129	27.3654	7.03566	27.3654	4.93946	1152.82	193.701	35.9055	51.9604	516.351	151.066	516.351	153.645
320118	10.1651	77.25	0	0.4	0	0	0	0	54.4	0.1	5.7	1.9	6.9	0	25.6	1	0	0	0	4.1	0	0	16.9722	7.42532	23.1801	907.564	32.6984	0.665235	32.0332	27.7667	12.4354	27.7667	5.44783	1253.21	203.719	39.6282	50.3073	544.011	164.603	544.011	169.222
320202	11.6667	76.3333	0	0	0	0	0	0	0	0	10	70	0	0	20	0	0	0	0	0	0	0	16.586	7.25098	23.095	895.966	31.99	0.593623	31.3963	27.2595	12.4689	27.2595	5.29639	1113.03	184.592	35.1851	52.5975	502.569	147.158	502.569	147.483
320203	10.0667	76.3333	0	0	0	0	0	0	0	0	0	100	0	0	0	0	0	0	0	0	0	0	16.5878	7.25087	23.095	895.92	31.9912	0.595446	31.3958	27.2602	12.4708	27.2602	5.29848	1113.18	184.618	35.2837	52.5669	502.504	147.296	502.504	147.682
320204	14.6154	76.3333	0	0	0	0	0	0	0	4	8	88	0	0	0	0	0	0	0	0	0	0	16.585	7.25083	23.0941	896.016	31.9889	0.592082	31.3968	27.259	12.4667	27.259	5.29447	1113.04	184.745	35.1966	52.6297	502.807	147.161	502.807	147.505
320205	8.81304	76.3333	0	0	0	0.2	0	0	70.7	0	0.4	8.5	13.3	0	5.2	0	0	0	0	1.7	0	0	16.7148	7.3409	23.1888	898.04	32.3101	0.652988	31.6571	27.4339	12.5295	27.4339	5.40306	1126.7	181.272	35.6271	50.0311	496.548	149.413	496.548	153.742
320206	13.7358	76.3333	0	0.3	0	0.3	0	0	62.2	0	1.4	12.2	14.7	0	7.9	0	0	0	0	1.1	0	0	16.5813	7.2507	23.0928	896.146	31.9856	0.587457	31.3981	27.2573	12.4608	27.2573	5.28894	1112.88	184.978	35.1063	52.7229	503.305	147.022	503.305	147.316
320211	11.0934	77.2667	0	0.4	0	0.3	0	0	24.9	0	1.7	13.2	8.2	0	41.9	0	0	0	0	9.4	0	0	16.7181	7.04279	22.4735	895.078	32.163	0.824793	31.3382	27.3839	12.5441	27.3839	5.43161	1175.29	181.002	39.081	47.7601	505.425	157.843	505.425	166.84
320281	12.2097	75.25	0	0.1	0.2	0.1	0	0	61.1	0	0.5	14.1	14.1	0	6.7	0.5	0	0	0	2.6	0	0	16.5959	7.34833	23.2769	899.867	32.1097	0.540542	31.5692	27.3189	7.51776	27.3189	5.25736	1122.35	200.549	33.4926	55.7109	519.935	141.535	519.935	142.186
320282	27.9581	78.5833	0.1	0.1	0.1	0	0	0	41.1	0	5.6	3.3	8.2	0	25.7	0.4	0.1	0	0	0	15	0	16.4975	7.12903	22.454	903.142	32.1244	0.374873	31.7495	27.2624	12.1167	27.2624	5.09113	1293.22	196.124	45.0472	45.5095	544.735	184.242	544.735	190.969
320302	37.4796	69.4667	0	0	0	0.5	0	0	28.7	22.8	6.4	13.4	17.3	0	7.4	0	0	0	0	0	3.5	0	15.1995	8.9253	26.1418	968.241	31.241	-2.90085	34.1418	26.674	2.7432	26.674	2.7432	830.453	242.761	14.3197	98.7309	503.496	50.2612	503.496	50.2612
320303	43.8421	70.4833	0	0	0	5.5	0	0	15.6	33	17.4	10.1	8.3	0	2.8	0	0	0	0	0	7.3	0	15.2079	9.06034	26.451	965.745	31.3342	-2.91913	34.2533	26.7042	2.81996	26.7042	2.81996	836.912	243.543	14.4695	97.1022	502.876	52.3468	502.876	52.3468
320305	47.0813	69.3167	0	10.2	0	0.3	0	0.6	39	8.3	18.2	3.5	12.2	0	3.5	0	0.2	0	0	0.5	3.5	0	14.982	8.97405	26.1874	972.844	30.9684	-3.30016	34.2686	26.4618	2.43489	26.4618	2.43489	830.812	240.5	13.6551	100.021	513.124	47.7516	513.124	47.7516
320311	40.8603	68.5833	0	0	0	0	0	0	19.3	13.3	8.1	30.4	10.4	0	11.9	0	0	0	0	0	6.7	0	15.2872	8.72834	25.6749	967.812	31.3002	-2.69539	33.9956	26.7685	2.85313	26.7685	2.85313	846.219	253.569	15.3933	98.3275	511.563	55.9926	511.563	55.9926
320321	38.1291	70.5	0	0	0	0	0	0	17.6	30.8	24.1	2	14.7	0	0.5	1.2	0	0	0	0	9	0	14.9199	9.13731	26.5776	972.456	31.2617	-3.11797	34.3797	26.5062	2.43127	26.5062	2.43127	719.406	178.056	12.4935	89.2584	417.119	44.5342	417.119	44.5342
320322	44.1368	70	0	0	0.3	0	0	2.4	38.1	21.9	11.2	2.8	16.5	0	3.6	1.6	0	0	0	0	1.7	0	15.183	8.83326	25.7593	974.466	31.2942	-2.99741	34.2916	26.7233	2.60706	26.7233	2.60706	751.42	187.61	13.3633	91.6514	443.242	47.0012	443.242	47.0012
320312	41.7945	69.4667	0	4.1	0.1	1.2	0	0.7	31.2	15.3	25.2	2.1	11.3	0	3.7	0.5	0.1	0	0	0.2	4.5	0	15.1998	8.92532	26.1419	968.215	31.2412	-2.90064	34.1419	26.6741	2.74401	26.6741	2.74401	830.512	242.733	14.3245	98.7184	503.498	50.2895	503.498	50.2895
320324	28.0432	73.0833	0	0	0	0	0	0	33.9	6.9	33.8	2.4	19.9	0	1	0	0	0	0	0	2.1	0	15.1409	8.59299	25.7948	946.393	30.8971	-2.41578	33.3129	26.4192	3.02517	26.4192	3.02517	907.25	245.481	15.7876	88.5617	519.049	65.3123	519.049	65.3123
320381	29.6858	71.1667	0	0.6	0	0	0	0	25	9.3	37.4	2.2	13.7	0	7.5	1.7	0	0	0	0	2.6	0	14.8384	8.72566	25.7591	962.547	30.7791	-3.09499	33.8741	26.2223	2.48302	26.2223	2.48302	877.999	232.9	15.3427	92.6509	519.513	58.8877	519.513	58.8877
320382	28.1894	72.0833	0	0	0	0	0	0	27.9	23.1	19.4	1.7	18.1	0	3	4.8	0	0	0	0	1.8	0	14.9299	8.6645	25.646	960.35	30.6937	-3.09137	33.785	26.2855	2.56745	26.2855	2.56745	859.441	241.86	14.4554	95.7053	521.475	56.0871	521.475	56.0871
320402	9.49351	76.4167	0	0	0	0	0	0	28	0	2.7	49.3	12	0	8	0	0	0	0	0	0	0	16.4825	7.39399	23.353	903.155	31.9768	0.314979	31.6618	27.259	5.08309	27.259	5.08309	1108.04	188.36	34.5204	53.0868	501.855	144.942	501.855	144.942
320404	7.34021	76.3833	0	0	0	0	0	0	26.1	0	0	64.1	9.8	0	0	0	0	0	0	0	0	0	16.3929	7.4486	23.4844	905.263	31.881	0.163745	31.7173	27.1827	4.95653	27.1827	4.95653	1091.33	188.382	33.8934	53.8265	498.494	140.66	498.494	140.66
320405	14.1	76.2667	0	0	0	0	0	0	42.9	0	0	50	3.6	0	3.6	0	0	0	0	0	0	0	16.4968	7.39249	23.3072	903.975	32.017	0.299355	31.7177	27.2696	5.08036	27.2696	5.08036	1098.43	182.885	34.3289	52.496	495.865	143.822	495.865	143.822
320411	3.82579	76	0	0	0.2	0	0	0	64.1	0	5.2	8.5	14.6	0	6.1	0.7	0	0	0	0	0.7	0	16.3362	7.46724	23.6111	904.122	31.7834	0.15745	31.6259	27.114	4.91636	27.114	4.91636	1080	186.952	33.2705	54.6284	498.705	136.628	498.705	136.628
320412	8.09508	76.75	0	0.2	0	0.1	0	0	60	0	1.3	5.7	10.7	0	20.4	0.2	0	0	0	0.3	1.1	0	16.5416	7.2956	23.0302	902.815	32.0737	0.395206	31.6785	27.3094	7.3656	27.3094	5.14461	1148.5	187.594	36.8286	50.7799	509.182	154.521	509.182	155.567
320481	23.6959	78.5833	0	0.2	0.1	0	0	0	46.9	0.1	20.9	1.8	8	0	9.8	0.4	0.1	0	0	2.1	9.7	0	16.5423	7.58392	23.6096	905.55	32.4005	0.278334	32.1222	27.385	12.0488	27.385	5.10538	1154.99	182.966	38.9539	47.6787	488.548	156.86	488.548	165.458
320482	8.70314	77.8333	0	0	0	0.1	0	0	51.9	0.1	12.9	2.7	7.7	0	18.6	0.2	0	0	0	1.2	4.5	0	16.4526	7.27747	22.9242	908.299	31.9153	0.169608	31.7457	27.2973	7.15633	27.2973	4.96272	1116.14	190.536	35.599	52.0698	496.43	150.06	496.43	150.836
320508	7.01734	77.9	0	0	0	0	0	0	32.6	0	0	28.4	8.8	0	29.6	0	0	0	0	0.6	0	0	16.7577	6.97208	22.5141	884.632	32.042	1.07441	30.9676	27.306	12.7779	27.306	5.63643	1159.13	181.596	38.7292	48.4782	503.343	152.326	503.343	163.173
320505	6.79765	77.5667	0	0	0.3	1.8	0	0	35	0.3	0.3	18.1	7.1	0	34.7	0	0.3	0	0	2.1	0	0	16.774	7.00441	22.5303	888.139	32.0943	1.00551	31.0888	27.3615	12.7348	27.3615	5.59342	1147.34	180.348	38.5483	47.8438	494.543	152.656	494.543	162.961
320506	7.67965	77.3333	0	0.4	0	0	0	0	13.6	0.1	0.5	2.8	4	0	72	0.1	0.1	0	0	6.5	0	0	16.9318	6.36384	20.7863	885.775	32.1378	1.52228	30.6155	27.4593	12.9185	27.4593	5.74754	1179.94	184.007	42.1196	45.5201	494.69	158.356	494.69	177.615
320507	8.07188	77.7	0	0	0	0	0	0	48.1	0	0.2	3.3	13.5	0	34.2	0.2	0	0	0	0.4	0	0	16.7141	7.16753	22.987	887.253	32.0751	0.894268	31.1808	27.3023	12.6961	27.3023	5.56339	1147.62	180.509	37.5273	49.381	503.182	150.479	503.182	158.581
320581	9.09524	76.9167	0	0	0.6	0.1	0	0	51.9	2.8	8.1	5.3	13.3	0	15.7	1.3	0	0	0	0.9	0	0	16.7049	7.06109	22.7825	887.328	31.9373	0.943768	30.9935	27.2567	12.7415	27.2567	5.55151	1141.1	186.454	36.9953	52.4987	518.045	151.457	518.045	154.1
320582	10.1479	77.4167	0	0.1	0.6	0	0	0	52.7	0.8	4.5	9.1	8.1	0	21.6	2.4	0	0	0	0.1	0	0	16.4095	7.12411	22.9109	890.773	31.6401	0.545302	31.0948	27.016	5.20203	27.016	5.20203	1088.61	190.344	33.3702	54.1571	494.079	142.872	494.079	142.872
320583	7.21364	78.4167	0	0	0	0	0	0	51.6	0	0	12.7	8.6	0	26.1	0.2	0	0	0	0.7	0	0	16.6516	7.2238	23.2495	881.03	31.9562	0.885405	31.0708	27.2033	12.7236	27.2033	5.59774	1137.01	173.099	37.5641	48.8988	494.467	149.442	494.467	156.758
320509	7.6322	78.8333	0	0	0	0.1	0	0	55.6	0	0.7	3.6	8.7	0	30.9	0.1	0	0	0	0.2	0	0	16.8567	7.03596	22.649	887.072	32.1324	1.0671	31.0652	27.4319	12.7859	27.4319	5.69484	1162.57	181.828	39.1298	44.9004	475.553	154.967	475.553	169.61
320585	7.07557	78	0	0	0.3	0	0	0	78.5	0	0.2	6.3	8.8	0	5.8	0	0	0	0	0	0	0	16.6366	7.17733	23.0986	881.195	32.0404	0.967858	31.0725	27.1596	12.728	27.1596	5.59935	1181.55	184.738	38.1791	53.014	537.586	149.139	537.586	157.601
320602	6.33103	78.2	0	0	0.5	0	0	0	45	1.6	2.9	13.6	11	0	25.1	0.3	0	0	0	0	0	0	16.37	7.26035	23.3577	885.973	31.6757	0.592314	31.0833	26.9359	12.4622	26.9359	5.2618	1116.86	178.053	34.619	53.8796	512.672	143.36	512.672	145.109
320611	4.77249	78.8333	0	0	0	0	0	0	72.4	0	0.5	11	4.3	0	11.9	0	0	0	0	0	0	0	16.0072	7.43646	23.85	888.936	31.3282	0.148086	31.1801	26.6215	4.87054	26.6215	4.87054	1080.07	178.976	32.7879	54.8085	498.528	134.816	498.528	134.816
320621	11.7531	77.5	0	0	0	0	0	0	91.7	2.4	0.1	2.3	3	0	0.5	0	0	0	0	0	0	0	15.8349	7.75617	24.4969	900.619	31.3184	-0.343382	31.6618	26.5811	4.49755	26.5811	4.49755	1021.91	185.111	30.1219	57.8807	483.322	119.077	483.322	119.077
320623	4.99758	79	0	0	1.2	0	0	0	71.5	16	3	1	1.9	0	2.3	0	0	0	0	0	0	0	15.8846	7.02919	22.7635	886.934	31.0386	0.159416	30.8792	26.4475	4.77371	26.4475	4.77371	1077.34	177.204	32.9262	56.1212	502.315	130.085	502.315	130.085
320681	8.82049	80.5	0	0	0.2	0	0	0	0.7	83.7	4.8	2	2.7	0	2.8	0	0	0	0	0	0	0	15.9641	7.10925	23.4205	865.932	30.9601	0.60522	30.3549	26.2942	5.22639	26.3454	5.22639	1117.08	182.919	37.1805	53.2012	507.85	146.147	443.201	146.147
320682	6.68441	79.0833	0	0	0.8	0	0	0	86.5	1	3.1	1.1	5.9	0	1.3	0.2	0	0	0	0	0	0	15.5935	8.08363	25.5336	896.12	31.1478	-0.510964	31.6588	26.3424	4.37697	26.3424	4.37697	1053.94	184.239	31.6161	54.7949	483.779	126.99	483.779	126.99
320612	3.51404	78.6667	0	0	0.5	0	0	0	71.6	12.9	4.4	1.3	6.3	0	2.5	0.1	0	0	0	0	0	0	16.1192	7.40115	23.6755	889.892	31.5287	0.267955	31.2608	26.7344	4.96701	26.7344	4.96701	1101.4	178.237	33.2027	55.601	509.243	136.107	509.243	136.107
320684	7.41926	80	0	0	0.5	0	0	0	6	66.6	16.4	1	7	0	1.5	0	0	0	0	0	0	0	15.9998	7.52104	24.2949	879.628	31.2511	0.293743	30.9573	26.5029	12.2288	26.5029	5.01782	1074.85	173.068	33.5648	55.6259	504.025	136.447	504.025	138.399
320703	52.0902	73.2167	0	0	1.5	0	0	0	2.5	0	8.8	66.2	3.3	0	1.3	0	0	0	0	1.8	14.6	0	14.6667	8.4005	25.2721	947.565	30.368	-2.87215	33.2402	25.8907	2.57876	25.8907	2.57876	909.081	241.408	16.6059	94.0544	539.551	61.947	539.551	61.947
320705	51.3938	71.5	0	0.7	1.2	0.5	0	0	58.7	0.2	5.7	7.2	10	0	3.3	0.2	0	0	0	11.9	0.2	0	14.5399	8.51131	25.3393	958.806	30.3117	-3.27764	33.5893	25.8509	2.24932	25.8509	2.24932	886.356	248.42	14.8948	98.0898	537.117	56.2583	537.117	56.2583
320706	31.6308	70.1667	0	1.1	0	0	0	0	36.7	22.3	15.5	6.5	12.9	0	0.4	0	0	0	0	4.7	0	0	15.004	8.19006	24.6511	953.117	30.6856	-2.5384	33.224	26.2027	2.77259	26.2027	2.77259	884.057	257.888	14.743	100.064	540.457	54.0774	540.457	54.0774
320721	31.1594	71.8333	0	0	1	0.4	0	0.1	62.7	0.7	4.8	7	11.8	0	6.2	0	0	0.1	0	3.5	1.7	0	14.3437	7.8014	23.5948	958.798	29.84	-3.22406	33.064	25.6273	2.07917	25.6273	2.07917	909.347	246.163	14.7143	97.774	551.671	55.295	551.671	55.295
320722	34.1565	71.4167	0	0.6	0	0	0	0.5	40	5.5	33.4	1.7	11	0	5.3	0.3	0	0	0	0	1.6	0	14.6119	8.68023	25.6816	961.343	30.4989	-3.30061	33.7995	25.981	2.24854	25.981	2.24854	892.974	240.768	15.3906	95.2876	533.192	58.7992	533.192	58.7992
320723	16.3962	73.75	0	0.5	1.3	0.1	0	0	14.1	36.3	15.9	11.5	14	0	2	4.2	0	0	0	0.1	0.1	0	14.6305	8.79031	26.1798	949.159	30.3971	-3.17953	33.5767	25.9274	2.54604	25.9274	2.54604	892.689	230.572	16.9546	91.1937	521.838	64.675	521.838	64.675
320724	6.38755	75	0	0	0.9	0	0	0	20.9	29.4	15.1	1.7	20.2	0	3.3	8.4	0	0	0	0	0.1	0	14.7117	8.73469	26.0932	942.392	30.5895	-2.88539	33.4749	25.9495	2.71169	25.9495	2.71169	926.914	229.236	18.3511	88.0351	532.933	68.2543	532.933	68.2543
320802	16.4731	75.2	0	0	0	0	0	0	1	25	0	50	17.7	0	4.2	0	0	0	0	0	2.1	0	15.2356	7.87583	24.3645	931.238	30.6855	-1.63953	32.325	26.3145	3.37158	26.3145	3.37158	971.281	237.55	21.349	81.1139	538.941	82.1819	538.941	82.1819
320803	10.8887	76.9167	0	0	0.2	0	0	0	57.6	10	7.4	1	17	0	3.4	2.7	0	0	0	0	0.6	0	14.9767	8.09511	25.2477	923.895	30.248	-1.81486	32.0628	26.025	3.24172	26.025	3.24172	949.833	235.468	20.2437	82.0158	529.699	78.6184	529.699	78.6184
320804	11.6459	75.4	0	0	0.1	0	0	0	9.7	36	15.7	0.8	25.7	0	5.8	2.7	0	0	0	0	3.6	0	15.0488	8.12273	24.9094	935.152	30.605	-2.00408	32.6091	26.1843	3.12914	26.1843	3.12914	956.313	239.266	19.6676	83.9425	539.089	76.6682	539.089	76.6682
320811	7.53036	75.2	0	0	0	0	0	0	56.6	7.8	9.8	0.4	23.4	0	2	0	0	0	0	0	0	0	15.2468	7.87553	24.3631	931.192	30.6954	-1.6302	32.3256	26.3241	3.38193	26.3241	3.38193	972.212	237.209	21.4214	80.9269	538.65	82.4931	538.65	82.4931
320826	3.8657	76.1667	0	0	0	0	0	0	17.2	38.4	22.2	0.2	21.5	0	0.3	0	0	0	0	0	0.3	0	14.9024	8.35248	25.672	930.896	30.5055	-2.02981	32.5353	26.0123	3.08496	26.0123	3.08496	979.726	242.495	20.7521	85.163	558.744	78.8285	558.744	78.8285
320829	5.08228	75.5	0	0	0.1	0	0	0	40.9	0.3	0.5	0.7	10.2	0	42.9	4.4	0	0	0	0	0	0	15.5099	7.16809	22.4187	935.873	30.8317	-1.14186	31.9736	26.5753	3.54995	26.5753	3.54995	954.85	231.176	22.4416	78.1337	517.819	85.4843	517.819	85.4843
320830	26.9934	75.3333	0	0.2	0	4.4	0	0	41.2	1.6	9	1	10.2	0	17.1	4	0	0	0	0	11.3	0	15.5643	7.96852	24.4154	929.355	31.1284	-1.50891	32.6373	26.5518	3.64476	26.5518	3.64476	1050.04	239.309	25.4447	73.0359	552.535	100.963	552.535	100.963
320831	7.06241	76.25	0	0	0	0	0	0.1	50.6	0.1	0.5	1	5.8	0	36.6	5.4	0	0	0	0	0	0	15.596	7.95792	24.6362	924.06	30.904	-1.39768	32.3017	26.5645	3.80162	26.5645	3.80162	1021.08	228.081	26.0794	71.6174	533.69	102.583	533.69	102.583
320902	3.5845	77.1667	0	0	0	0	0	0	57.2	25.1	8.5	4.3	3.2	0	1.6	0	0	0	0	0	0	0	15.2137	8.06117	25.0849	916.687	30.7184	-1.41716	32.1356	26.1206	3.64	26.1206	3.64	1002.7	222.691	25.4935	73.6508	524.737	91.126	524.737	91.126
320903	3.9959	77.35	0	0	0	0	0	0	86.6	0	0	1.1	4.7	0	3.8	3.5	0	0	0	0	0.2	0	15.3532	7.93358	24.7497	917.587	30.8295	-1.2258	32.0553	26.2927	3.77226	26.2927	3.77226	1030.96	226.544	26.3667	71.0618	534.753	97.8687	534.753	97.8687
320921	14.6396	75.3333	0	0	0.7	0	0	0	3.1	36.7	22.6	19.9	14.1	0	1.9	0.8	0	0	0	0	0.1	0	14.6891	8.4794	25.7851	935.947	30.3871	-2.49782	32.8849	25.8187	2.81012	25.8187	2.81012	945.062	239.932	19.2969	92.6368	555.584	69.028	555.584	69.028
320922	6.25	74.4167	0	0	1.6	0	0	0	21.5	37.9	19.5	6.3	10.1	0	2.5	0.4	0	0	0	0	0.1	0	14.8237	8.15444	25.0925	932.248	30.3896	-2.10781	32.4975	25.8959	2.99292	25.8959	2.99292	961.852	253.74	20.6526	89.8167	553.556	73.4747	553.556	73.4747
320923	7.00809	76.3333	0	0	0.5	0	0	0	53.2	14.8	12.7	1.5	13.7	0	1.4	1.9	0	0	0	0	0.3	0	14.9833	8.31942	25.4325	930.797	30.6116	-2.1002	32.7118	26.0658	3.16451	26.0658	3.16451	964.137	227.276	21.0246	84.4887	550.59	77.446	550.59	77.446
320924	4.71924	76.9167	0	0	6.6	0.3	0	0	27.1	36.6	12.3	9.3	2.4	0	3.1	0.2	0	0	0	1	0	0	14.8962	7.90529	24.6104	920.902	30.4101	-1.71166	32.1218	25.8662	3.31169	25.8662	3.31169	990.554	234.622	24.1033	78.9984	534.462	86.6281	534.462	86.6281
320925	12.2045	76.0833	0	0	0	0	0	0	80.3	0.7	1.4	1.4	4.4	0	4.3	7.4	0	0	0	0	0.1	0	15.2052	8.08487	25.0018	927.131	30.6288	-1.70838	32.3371	26.2561	3.46353	26.2561	3.46353	967.607	221.347	23.7892	75.0512	510.89	88.9197	510.89	88.9197
320981	10.2312	78.8333	0	0	4	0	0	0	28.8	44.4	15.1	1.7	2.9	0	1.8	0	0	0	0	0	0	0	15.5187	7.80211	24.5027	911.561	31.0186	-0.823213	31.8418	26.4028	4.02996	26.4028	4.02996	1063.03	219.875	28.3124	65.7177	530.674	107.765	530.674	107.765
320982	5.70583	79.4167	0	0	1.7	0	0	0.3	21	44.7	17.9	4.8	1.7	0	5.5	0	0	0	0	0.8	0	0	14.9578	8.32437	25.9166	909.683	30.6218	-1.49801	32.1198	25.863	3.56921	25.863	3.56921	1064.77	242.423	25.8124	74.0198	562.647	96.3229	562.647	96.3229
321003	5.31264	74.8333	0	0	1.1	0	0	0	57	2.3	3.8	5.9	10.6	0	15.6	3.6	0	0	0	0	0	0	16.185	7.6993	23.8142	920.714	31.8176	-0.513138	32.3307	27.1088	4.48141	27.1088	4.48141	1048.78	201.871	31.9317	57.3945	491.408	126.485	491.408	126.485
321023	6.08322	73.6667	0	0	0	0	0	0.1	64.1	0.1	3.1	1.2	8.9	0	11.4	11.1	0	0	0	0	0.1	0	15.6239	7.83571	24.0832	932.27	31.1245	-1.41155	32.536	26.699	3.74155	26.699	3.74155	1000.91	228.268	25.2224	74.3573	532.114	94.3455	532.114	94.3455
321081	18.7955	76.25	0	0.8	0	0	0	0	63.4	0.2	18	3.3	11.5	0	2	0	0	0	0	0	0.8	0	16.1266	7.90252	24.4501	912.415	31.8086	-0.512408	32.321	26.9893	4.54469	26.9893	4.54469	1065.51	194.954	31.8329	56.8993	502.517	127.233	502.517	127.233
321084	7.50821	75.1667	0	0	0	0	0	0	61.1	0.2	0.5	0.8	7.3	0	26.3	3.6	0	0	0	0	0.3	0	15.8536	7.58564	23.5842	924.884	31.3481	-0.815986	32.1641	26.8309	4.09564	26.8309	4.09564	1037.9	221.874	28.7258	66.8414	524.691	109.617	524.691	109.617
321012	3.45697	74.5833	0	0	0.2	0	0	0	80.5	0.2	0.5	1.4	11.5	0	5.3	0.3	0	0	0	0	0.2	0	16.1123	7.84882	24.2003	917.643	31.8168	-0.615975	32.4328	27.0463	4.45639	27.0463	4.45639	1025.55	198.013	30.7905	58.0298	484.298	122.572	484.298	122.572
321102	7.22637	75.3167	0	0	5.3	0	0	0	41	4.4	2.7	11.1	7.1	0	24.8	0	0	0	0	1.8	1.8	0	16.1664	7.63572	23.9144	910.176	31.6856	-0.243691	31.9293	27.0059	4.63277	27.0059	4.63277	1067.34	196.79	32.9806	56.3789	500.752	132.281	500.752	132.281
321111	13.0741	74.3333	0	0	8.4	0	0	0	25.2	0	0.9	24.3	3.7	0	27.1	0.9	0	0	0	9.3	0	0	16.1568	7.64323	23.9293	905.67	31.7201	-0.220711	31.9409	26.9128	4.67262	26.9128	4.67262	1110.1	202.246	35.3332	56.2505	522.909	141.688	522.909	141.688
321112	23.3879	76.15	0	1	0.4	0	0	0	66.3	0	4.5	2.1	9.1	0	7.4	0.4	0	0	0	8.3	0.6	0	16.1383	7.74615	24.1699	910.352	31.7016	-0.347151	32.0487	26.979	4.59964	26.979	4.59964	1085.01	199.579	33.1329	56.6397	511.018	134.429	511.018	134.429
321181	8.95301	76.9167	0	0.4	0.1	0	0	0	68.6	0.1	4.3	5.5	12.5	0	4.4	0.7	0.4	0	0	0	2.9	0	16.1983	7.61997	24.069	904.678	31.6305	-0.0284393	31.6589	27.0036	4.78104	27.0036	4.78104	1090.42	197.652	33.5923	56.2873	509.101	138.191	509.101	138.191
321182	3.77622	75.9167	0	0	3.2	0	0	0	44.8	0	2.5	2.9	14.1	0	31	1.4	0	0	0	0	0	0	16.178	7.37061	23.5526	902.515	31.4416	0.147287	31.2943	26.9601	4.77186	26.9601	4.77186	1059.52	183.119	32.9259	55.3057	494.564	131.519	494.564	131.519
321183	38.129	78.4167	0	0.8	0.1	0	0	0	51	0	18.3	2.2	7.1	0	4.2	0	0	0	0	8.3	8.1	0	16.025	7.86965	24.5785	909.036	31.5323	-0.486128	32.0184	26.8916	4.51288	26.8916	4.51288	1106.59	199.227	32.2109	57.549	526.102	136.661	526.102	136.661
321202	11.3574	76.8333	0	0	0	0	0	0	69.9	0	0.7	10.5	14.1	0	4.6	0.3	0	0	0	0	0	0	15.9146	7.63058	23.9456	907.531	31.4342	-0.432139	31.8664	26.7079	4.46325	26.7079	4.46325	1042.46	183.313	31.4402	56.1266	485.878	121.322	485.878	121.322
321203	6.78371	76.1667	0	0	0.6	0	0	0	71.3	0	0.8	1.1	20.8	0	5.3	0	0	0	0	0	0	0	16.0266	7.67324	24.0831	908.456	31.5316	-0.329841	31.8614	26.8524	4.54347	26.8524	4.54347	1039.12	183.365	31.5095	55.738	484.628	124.918	484.628	124.918
321281	10.9137	75.25	0	0	0	0	0	0	79.6	0.8	1	1	6.7	0	8.7	2.1	0	0	0	0	0.2	0	15.8507	7.39081	23.2591	920.738	31.1293	-0.646658	31.776	26.7624	4.17166	26.7624	4.17166	1060.2	228.875	28.1755	69.1829	548.86	105.392	548.86	105.392
321282	4.88215	75.75	0	0	0.3	0	0	0	75	0	0.4	3.4	4.7	0	14.5	1.6	0	0	0	0	0	0	16.4498	7.38757	23.3299	904.244	31.913	0.247337	31.6657	27.2362	5.02628	27.2362	5.02628	1084.27	180.962	33.18	52.7699	487.573	137.472	487.573	137.472
321283	7.5225	76.1667	0	0	0	0	0	0	78.9	0	0.5	1.7	17	0	1.5	0.3	0	0	0	0	0	0	16.2455	7.61402	23.8305	909.542	31.8132	-0.137552	31.9507	27.0478	4.7359	27.0478	4.7359	1039.37	171.058	31.685	53.9717	479.763	130.255	479.763	130.255
321204	19.1195	77.3333	0	0	0	0	0	0	84.1	0.1	0	1.5	8.9	0	4.9	0.4	0	0	0	0	0	0	15.6747	7.90502	24.8828	905.365	31.1449	-0.624126	31.7691	26.4945	4.28472	26.4945	4.28472	1025.96	181.015	30.4172	56.556	477.712	117.931	477.712	117.931
321302	22.1185	72.4167	0	0	0.3	0	0	0	30.9	20.3	17.8	4.9	21.1	0	3.8	0.2	0	0	0	0	0.6	0	14.916	8.31327	25.0342	949.073	30.611	-2.59664	33.2076	26.2046	2.74762	26.2046	2.74762	909.711	240.08	16.7908	87.3541	515.129	67.2748	515.129	67.2748
321311	16.0425	73.0167	0	0	0	0	0	0	54.5	1.4	6.1	0.7	17.3	0	19.1	0	0	0	0	0	0.9	0	14.9545	8.52331	25.5339	948.933	30.7521	-2.62827	33.3804	26.236	2.80246	26.236	2.80246	917.17	241.789	16.4589	88.791	528.516	66.3273	528.516	66.3273
321322	6.55868	74.6667	0	0	0.4	0	0	0	23.4	30.4	18.1	3.2	19.9	0	1.6	2.8	0	0	0	0	0.1	0	14.6487	9.07128	26.7082	952.205	30.6887	-3.27571	33.9644	26.0129	2.48692	26.0129	2.48692	921.717	239.379	16.3258	89.605	533.915	65.5043	533.915	65.5043
321323	13.1897	73.75	0	0	0	0	0	0	14.4	24.4	16.4	2	23.2	0	16.6	1.6	0	0	0	0	1.4	0	15.2279	7.91676	24.3281	934.345	30.7954	-1.74619	32.5416	26.3246	3.28434	26.3246	3.28434	968.003	248.834	18.469	85.8357	551.003	75.2508	551.003	75.2508
321324	13.9293	74	0	0	0	0	0	0	20.4	30	9.1	1.1	12.2	0	26.1	0.6	0	0	0	0	0.5	0	15.3133	8.59685	25.5283	949.61	31.195	-2.48069	33.6757	26.6265	3.16617	26.6265	3.16617	915.103	219.66	18.5779	76.8161	483.373	78.2006	483.373	78.2006
330102	21.7273	75.6667	0	0	0	0	0	0	8.3	0	0	70.8	0	0	4.2	0	0	0	0	16.7	0	0	17.5398	7.30065	23.2379	871.494	33.4748	2.05768	31.4171	27.9122	13.3958	27.9122	6.52433	1450.8	223.579	52.4241	40.4765	557.74	205.043	557.74	219.833
330103	13.4138	77.4167	0	0	0	0	0	0	3.3	0	13.3	83.3	0	0	0	0	0	0	0	0	0	0	17.3879	7.6558	24.0634	875.646	33.436	1.62095	31.8151	27.8456	13.124	27.8456	6.33207	1453.43	221.02	54.6052	39.7435	553.482	206.185	553.482	222.433
330104	10.7704	77.85	0	0	0	0	0	1.1	35.4	6.3	1.6	21.2	9	0	23.8	0.5	0	0	0	1.1	0	0	17.2928	7.42847	23.5304	875.705	33.2035	1.63377	31.5697	27.7536	13.0895	27.7536	6.24698	1410.98	214.611	53.8775	39.6145	538.262	201.577	538.262	217.758
330105	25	77.4167	0	0	0	0	0	0	16.9	0	1.5	61.5	7.7	0	0	0	0	0	0	0	12.3	0	17.388	7.65513	24.0595	875.74	33.437	1.61948	31.8175	27.8468	13.123	27.8468	6.33058	1452.67	220.83	54.6276	39.7348	553.185	205.992	553.185	222.465
330106	56.6026	77.3167	0	0.6	0	0	0	1	28	0	2.9	17.4	7.1	0	8.4	0	0.6	0	0	30.6	3.5	0	17.3009	7.98454	24.8952	874.211	33.4412	1.36862	32.0726	27.7384	13.0284	27.7384	6.25823	1452.24	228.15	51.9275	42.2752	571.111	199.032	571.111	217.155
330108	11.5	77.4167	0	0	0	0	0	0	23.5	8.8	1.5	38.2	2.9	0	16.2	0	0	0	0	0	8.8	0	17.3919	7.6571	24.0727	875.458	33.4368	1.62854	31.8082	27.8461	13.1269	27.8461	6.3377	1454.04	221.606	54.5276	39.8115	553.89	206.287	553.89	222.178
330109	50.9193	77.9167	0	0.1	0	0	0	0.3	50.9	2.9	1.6	7.2	8.4	0	6.6	0.1	0	0	0	16.8	5	0	17.4273	7.62781	24.0682	874.506	33.4635	1.77101	31.6925	27.8854	13.1821	27.8854	6.40572	1450.48	221.021	55.759	38.7714	543.37	208.439	543.37	227.722
330110	69.7415	77.3167	2	1.5	0	0	0	0.3	46.8	0	3.7	6.1	5.1	0	2.8	0	0	0.2	0	28	3.6	0	17.2972	7.98107	24.8743	874.698	33.4432	1.35749	32.0857	27.7416	13.0206	27.7416	6.24767	1449.2	226.971	52.0396	42.2096	569.902	198.278	569.902	217.407
330122	295.597	77.3333	0.6	1.3	0	0	0	1.6	11.4	0	3.3	1.3	0.8	0	1.8	0.3	0	0	0	56	21.4	0	17.5799	8.23126	25.6264	867.185	33.9332	1.81299	32.1202	21.6065	13.1491	27.9538	6.61973	1508.08	254.349	55.0388	43.1178	563.169	206.503	551.843	233.73
330127	347.088	75.8333	1.4	2.9	0	0.9	0	2.4	4.5	0	2.3	0.1	0.2	0	10	0	0	0	0	44.9	30.4	0	17.9221	7.44245	24.4997	847.562	33.2556	2.87792	30.3777	21.5988	13.9619	27.941	7.25821	1515.61	282.697	50.0696	53.1743	644.622	181.077	538.339	227.581
330182	259.798	78.5	1.8	1.5	0	0	0	3.3	11.4	0	2.2	0.5	0.4	0	2.4	0	0	0	0	69.1	7.2	0	17.8303	8.94809	28.1396	839.553	34.0282	2.22923	31.7989	21.6137	13.7084	27.7701	7.2005	1573.2	274.198	53.8059	48.9352	638.81	186.968	571.11	237.609
330183	179.85	77.4167	0	0.8	0	0	0	2.8	17.5	0	3.5	2.3	3.3	0	3.2	0	0	0	0	57.9	8.8	0	17.4439	8.31502	25.7139	873.331	33.6667	1.33008	32.3366	27.8717	13.0696	27.8717	6.40899	1483.32	231.622	52.6112	42.7054	576.874	195.18	576.874	219.902
330185	423.545	78.3333	0.1	6.7	0	0.1	0	1.2	9.4	0	2.8	0.7	0.5	0	0.3	0	0	0	0	69.6	8.6	0	16.9842	8.85914	27.0119	866.907	33.4411	0.64394	32.7972	27.3422	12.6737	27.3422	6.00713	1470.07	241.472	48.8422	48.0583	619.039	186.027	619.039	210.025
330203	7.03448	77.9917	0	0	0	0	0	0	12.5	0	0	78.1	0	0	6.3	0	0	0	0	3.1	0	0	17.4646	7.13127	23.3019	848.003	33.063	2.45905	30.6039	27.6116	9.13364	27.6116	6.86424	1414.77	198.017	56.5526	39.6057	531.038	206.107	531.038	206.303
330204	6.14706	77.9917	0	0	0	0	0	0	0	0	5.4	86.5	0	0	8.1	0	0	0	0	0	0	0	17.4641	7.13178	23.3101	847.753	33.059	2.46372	30.5953	27.608	9.1377	27.608	6.86769	1413.51	198.207	56.5003	39.6255	530.539	205.83	530.539	206.119
330205	39.9128	77.9917	0	0	0	0	0	0	71.3	0	2.8	16.7	3.7	0	3.2	0	0	0	0	2.3	0	0	17.4645	7.13025	23.2892	848.447	33.0694	2.45333	30.6161	27.6172	6.85881	27.6172	6.85881	1418.44	196.91	57.0572	39.3598	531.291	207.342	531.291	207.342
330206	82.0217	77.75	2.2	0.2	0	0	0	0.2	28.2	0	1.9	12.9	3.9	0	3	0.2	0	0	0	43.8	2.6	0	17.3218	6.18613	21.2514	827.356	32.2726	3.16335	29.1093	27.2025	7.10409	27.3451	7.10409	1355.15	192.081	59.0213	36.8997	479.747	204.51	450.121	204.51
330211	29.6	77.9917	0	0	0	0	0	0	65	0	2.8	15	7.2	0	3.9	0.6	0	0	0	5	0	0	17.4634	7.13156	23.307	847.935	33.062	2.46369	30.5983	27.6099	6.86627	27.6099	6.86627	1416.07	196.923	57.1142	39.2537	529.64	207.276	529.64	207.276
330212	111.063	77.1667	1.8	2.3	0	0	0	0.8	29.7	0	2.1	9.9	7.7	0	3.3	0.2	0.1	0	0	39.6	2.1	0	17.7631	7.18164	23.4155	847.546	33.3384	2.668	30.6704	27.8895	9.44387	27.8895	7.16481	1438.1	206.063	56.2482	40.9142	551.63	205.905	551.63	205.961
330225	89.3817	78.1667	2.5	2.8	0	0	0	1.2	22.6	0	5	1.4	2.7	0	5.3	0	0	0	0	37.8	15.3	0	17.5758	7.41469	24.538	825.67	32.8319	2.61473	30.2171	27.4238	7.27662	27.4291	7.27662	1523.27	214.302	51.1333	45.8887	611.554	192.967	585.663	192.967
330226	207.935	79.3333	4.1	1.9	0	0	0	2.4	21.2	0	3.9	2.1	2.1	0	2.4	0	0	0	0	57.3	1.6	0	17.4712	7.65406	25.4673	817.75	32.469	2.41461	30.0544	27.2278	7.26876	27.2278	7.26876	1699.82	285.324	48.3099	55.4765	755.763	188.083	755.763	188.083
330281	162.955	77	0	0.5	0	0	0	0.2	40.9	0	1.1	7.7	6.5	0	2.1	0	0	0	0	34.5	6.4	0	17.55	7.41344	23.6228	860.476	33.6352	2.2526	31.3826	27.8412	6.74006	27.8412	6.74006	1447.35	193.076	62.9304	36.8024	532.284	224.425	532.284	224.425
330282	23.1823	79.2917	0	0.4	0	0	0	0.2	66.7	0	2.2	17	6.6	0	3.6	0.2	0	0	0	3.1	0	0	17.1699	7.02928	22.7434	865.563	32.9824	2.07553	30.9068	27.5385	8.64165	27.5385	6.33444	1364.03	186.04	53.6934	37.3241	506.11	198.903	506.11	205.157
330283	191.607	78.75	2.5	0.4	0	0	0	1.6	23.5	0	4.5	2.4	3.7	0	1.6	0.1	0.1	0.1	0	50.9	8.1	0	17.4846	7.84688	25.3506	840.86	33.0539	2.10048	30.9534	27.5585	6.94219	27.5585	6.94219	1476.6	205.337	52.1561	45.1003	577.407	196.032	577.407	196.032
330302	154.291	77.0167	0	0.8	0	0	0	4.2	16.4	0	5.5	16	2.1	0	13.4	0.4	0	0	0	14.3	26.5	0	19.0614	7.60024	26.9918	749.262	33.2001	5.04255	28.1576	27.9062	11.7682	27.9556	9.69561	1621.96	254.463	42.9167	52.6492	668.642	171.251	591.577	178.07
330303	77.1375	77.3833	0	0.6	0	0	0	3.3	27.8	0	7.2	31.1	1.1	0	10	0	0	0	0	16.1	1.1	0	18.9271	7.17383	26.1562	740.664	32.6131	5.18617	27.4269	27.6597	11.8759	27.7748	9.72354	1683.16	263.798	46.3471	52.9804	696.102	184.627	645.369	185.627
330304	194.337	77.85	1.2	0.2	0	0	0	3.2	21.2	0	5.4	14.4	4.6	0	1.2	0	0	0	0	18.7	29.9	0	19.1234	7.37804	26.9937	731.163	32.8275	5.49509	27.3324	27.7432	12.1799	27.8593	10.05	1683.04	255.972	43.0825	53.9201	699.662	171.621	640.212	179.153
330322	96.8281	77.4667	0	0	0	0	0	28.8	1.5	0	9.1	1.5	1.5	0	6.1	0	0	0	0	0	51.5	0	18.6756	6.83832	25.0778	748.708	32.1822	4.91375	27.2684	27.4882	9.38749	27.6421	9.38749	1624.16	251.647	46.2695	51.092	652.531	186.113	617.644	186.113
330324	422.217	76.6667	4	0.8	0	0.5	0	2.1	9.9	0	3.8	0.8	0.8	0	0.6	0	0.1	0	0	37.9	38.8	0	19.2818	7.8099	27.6892	742.922	33.5224	5.3168	28.2056	28.0498	12.1749	28.1573	10.0419	1735.39	274.207	44.5978	55.1486	738.169	177.352	680.046	181.456
330326	217.876	78.2167	21.9	2.5	0	0	0	5.9	25.3	0	4.1	2.6	1.7	0	0.6	0.2	0	0	0	14.3	20.6	0	18.8291	7.96144	28.5708	724.203	32.8796	5.01401	27.8656	27.4269	11.8099	27.4269	9.78541	1784.26	276.457	42.1549	55.7275	755.669	170.473	755.669	184.143
330327	211.153	80.1167	5	1.3	0	0	0	2.8	23.5	0	7.9	3.8	2	0	1.5	0.1	0.1	0.1	0	5.8	46	0	18.433	7.75366	28.5813	706.145	32.1622	5.03381	27.1284	26.8452	11.6561	26.8452	9.63792	1791.42	277.867	42.9222	54.8092	741.707	171.405	741.707	193.607
330328	554.107	78.9167	19.5	1.8	0	0	0	2.8	6.5	0	3.1	0.3	0	0	0.4	0.1	0	0.2	0	12.2	53.1	0	19.2201	8.49399	29.5927	730.87	33.8962	5.19318	28.703	27.9186	12.0127	27.9186	10.0851	1811.66	283.802	41.688	57.4854	784.05	166.636	784.05	178.017
330329	598.863	82.25	27.2	2.4	0	0.3	0	0.8	6.5	0	1.8	0.2	0	0	1.5	0	0	0	0	20.2	39	0	17.1825	8.63213	30.3073	715.136	31.5376	3.05549	28.4821	25.7053	9.85953	25.7053	8.14786	2020.24	313.625	53.0806	53.2534	826.03	201.993	826.03	227.263
330381	233.788	78.3667	25.7	1.3	0	0	0	5.4	20.7	0	6.3	5.4	2.8	0	3.7	0	0.1	0	0	9.2	19.5	0	18.9412	8.11764	28.7475	730.147	33.2087	4.97093	28.2378	27.596	11.8055	27.596	9.81522	1794.06	274.521	44.3098	54.7772	754.49	176.133	754.49	188.522
330382	201.614	77.7667	7.1	1	0	0	0	3.2	21.7	0	2.3	6.7	2.6	0	1.7	0	0	0	0	17.4	35.7	0	18.5166	6.86688	24.8796	757.849	32.1904	4.5899	27.6005	27.4464	9.10885	27.5947	9.10885	1631.11	262.742	46.4891	52.3098	667.986	184.792	636.999	184.792
330402	8.21224	80.3333	0	0	0	0	0	0	68.6	0	0.2	12.4	17.3	0	1.4	0	0	0	0	0	0	0	16.8734	7.18417	23.0801	873.134	32.3915	1.26432	31.1272	27.3106	12.841	27.3106	5.91332	1210.65	188.212	45.5109	42.681	481.738	162.125	481.738	184.431
330411	7.9668	79.2667	0	0	0	0	0	0	68.7	0	0	9.5	14.3	0	7.5	0	0	0	0	0	0	0	16.9278	6.99031	22.5416	875.602	32.4029	1.39214	31.0107	27.3964	12.9383	27.3964	5.95824	1248.49	193.872	47.5121	42.2073	494.088	168.852	494.088	191.558
330421	8.38622	79	0	0	0	0	0	0	67.9	0	0	12.8	8.8	0	10.3	0	0	0	0	0.2	0	0	16.8402	7.20726	23.1481	876.61	32.3118	1.17636	31.1355	27.3075	12.8977	27.3075	5.87255	1200.21	187.87	44.3161	43.8518	482.699	157.989	482.699	177.614
330424	9.60333	78.8333	0.9	0.5	0	0	0	0	73.5	0	2.8	4.9	11.9	0	0.9	0	0	0	0	1.4	0.9	0	16.9784	6.09864	20.2065	872.671	32.1059	1.92424	30.1816	27.4166	13.2145	27.4166	6.13354	1318.63	203.507	49.8246	42.8031	526.088	178.632	526.088	198.094
330481	9.58848	79.5833	0	0.7	0	0	0	0	72	0	0.8	6.9	16.6	0	1.9	0	0	0	0	1	0.1	0	16.9519	7.17744	23.0532	874.09	32.5006	1.3663	31.1343	27.4069	12.894	27.4069	5.96975	1275.04	197.589	49.1877	41.7088	501.377	173.531	501.377	197.817
330482	6.07085	80.4167	0	0	0	0	0	0	72.3	0	0.6	3.2	18.8	0	3.4	0.2	0	0	0	0	1.4	0	16.6117	6.77034	22.1644	871.517	31.733	1.18705	30.546	27.1325	12.7271	27.1325	5.81536	1283.54	191.991	47.8737	42.3087	505.03	173.163	505.03	191.043
330483	9.03533	78.5833	0	0	0	0	0	0	76.4	0	0.5	8.6	13.8	0	0.5	0	0	0	0	0	0.1	0	16.9964	7.28633	23.1851	880.687	32.6956	1.2688	31.4268	27.5248	12.8505	27.5248	5.92305	1261.81	199.799	49.2102	41.2054	493.017	176.742	493.017	199.859
330502	45.2669	78.25	2.9	0.1	0	0	0	1.3	44.9	0	2.6	5.1	3.6	0	11.3	0	0	0	0	24.2	3.7	0	16.9086	6.90181	22.0098	890.175	32.5299	1.17203	31.3579	27.535	12.5701	27.535	5.67238	1309.74	209.619	47.9584	42.6872	528.075	187.943	528.075	201.863
330503	8.68107	78.2	0	0	0	0	0	0	84.9	0	0.4	2.2	8.2	0	4	0	0	0	0	0	0.1	0	16.9724	7.10757	22.6862	883.157	32.5953	1.26534	31.33	27.5147	12.8006	27.5147	5.84234	1282.02	201.898	47.7737	42.4899	513.133	178.213	513.133	197.131
330521	66.9499	77.25	2.3	3.6	0	0	0	0.6	48.4	0	2.6	2.3	5.1	0	6	0	0.1	0	0	21.3	7.7	0	17.0617	7.80995	24.3329	885.088	33.1003	1.00398	32.0963	27.6342	12.7544	27.6342	5.89278	1392.34	221.179	50.0862	42.8042	555.13	195.541	555.13	207.548
330522	75.494	77.75	3.9	0.8	0	0	0	0.6	48.6	0	2.1	2.4	2.5	0	2.9	0.1	0.1	0	0	29.4	6.4	0	16.7451	7.65064	23.819	894.798	32.7157	0.595809	32.1199	27.4736	12.3026	27.4736	5.45308	1299.4	205.741	45.2683	44.2382	530.115	180.356	530.115	189.602
330523	194.56	78.75	4.1	0.9	0	1.3	0	1.3	23.2	0	3.6	1.6	0.7	0	1	0.1	0	0.1	0	61	1.2	0	16.8286	9.20552	27.6243	890.251	33.4816	0.157556	33.324	27.5045	7.51463	27.5045	5.55973	1426.87	226.423	50.373	45.4243	595.954	200.189	595.954	202.081
330602	39.4138	78.0667	0	0.4	0	0	0	0.6	43.1	0	0.8	13.1	11.4	0	7.6	0.4	0	0	0	19.2	3.3	0	17.495	7.66451	24.1637	869.672	33.5783	1.85921	31.7191	27.889	13.2343	27.889	6.50532	1424.73	213.528	55.9942	38.6654	525.516	203.922	525.516	219.321
330603	121.832	78.8333	0	0.7	0	0	0	0.3	29.2	0	2.2	4.2	6.1	0	3.5	0	0	0.1	0	41.2	12.4	0	17.46	7.22193	22.9322	873.734	33.4522	1.95972	31.4925	27.9065	13.1885	27.9065	6.4177	1473.23	207.797	60.9062	36.186	529.344	221.372	529.344	233.615
330624	302.259	77.5	1.1	2.4	0	0.1	0	3.4	17.8	0	5.7	1.3	1.4	0	0.5	0	0	0	0	48.8	17.4	0	17.4696	8.55689	26.442	854.781	33.9899	1.62888	32.361	27.697	13.2735	27.697	6.65986	1378.12	221.68	50.3115	45.7289	548.82	175.995	548.82	191.608
330681	161.51	79.5	0.1	1.2	0	0.1	0	2.2	23.5	0	2.4	3	2.3	0	1.7	0	0	0	0	42.3	21.2	0	17.5269	8.05987	25.1567	869.574	33.654	1.6154	32.0386	27.8899	13.0946	27.8899	6.50288	1386.36	212.323	52.6481	40.2935	498.791	187.687	498.791	211.544
330604	76.405	77.5833	0	0.7	0	0	0	0.2	39.2	0	2	3.9	7.8	0	3.4	0.2	0	0	0	32.6	9.9	0	17.5995	7.15773	22.8698	870.991	33.5353	2.23762	31.2977	28.0222	13.437	28.0222	6.60198	1474.13	202.63	62.9867	35.4682	531.786	228.376	531.786	232.824
330683	247.664	76.5	0.3	0.7	0	0.2	0	1.8	27.9	0	3.6	1.9	3.2	0	1.2	0.1	0.1	0	0	33.2	25.9	0	17.522	8.26707	25.8182	858.059	33.8118	1.79151	32.0203	27.7684	13.3199	27.7684	6.67093	1326.25	225.665	46.1574	46.2674	521.647	169.493	521.647	187.457
330702	269.282	74.5	3.7	0.3	0	0.9	0	1.6	27.6	0	7.3	3.1	1.6	0	2.3	0.5	0	0	0	5.1	46.1	0	18.4113	7.53381	24.1539	854.314	34.1384	2.94753	31.1909	22.3557	14.1777	28.4972	7.54578	1442.21	257.741	50.4299	50.1994	596.383	175.328	509.976	216.192
330703	127.41	75.95	1.4	1.3	0	0	0	0.1	43.6	0	6.6	3.6	2.7	0	2.3	0.6	0.1	0	0	11.4	26.1	0	18.1848	7.93038	25.1239	855.852	34.1627	2.59762	31.5651	22.1387	13.9204	28.3281	7.31478	1453.59	257.824	50.1544	48.6296	586.393	180.259	522.102	215.44
330723	366.262	79.25	2	2.2	0	0.3	0	0.7	17	0	2.6	2.9	1.4	0	0.6	0	0.1	0	0	13.8	56.6	0	18.1197	8.59587	26.944	842.063	34.3235	2.42082	31.9027	22.1033	13.7832	28.0927	7.40128	1509	258.881	52.4435	46.8912	596.982	189.366	538.632	217.394
330726	283.058	78.9167	0	1.4	0	0	0	1.9	19.9	0	2.4	4.9	0.4	0	1	0	0	0	0	31	37.1	0	17.5825	8.4359	26.4232	856.503	33.7616	1.83553	31.9261	21.5467	13.32	27.7495	6.71541	1470.49	257.154	51.4041	46.5557	574.613	187.711	533.523	221.373
330727	551.12	75.25	17.5	0.8	0	0	0	2.6	9.8	0	4.6	0.6	0.8	0	0.2	0	0	0	0	51.2	12.1	0	18.2008	8.27239	26.1933	840.048	34.1443	2.56221	31.5821	28.1943	14.0399	28.1943	7.55684	1422.44	237.373	45.3357	47.1781	550.538	170.769	550.538	189.904
330781	163.791	73.9167	0	2.3	0	0	0	3.4	38.7	0	7.3	1.4	1.9	0	1.7	0.5	0	0.1	0	35.2	7.4	0	18.5251	7.53399	24.1213	860.094	34.3259	3.09211	31.2338	22.4168	14.2855	28.7251	7.62373	1457.05	264.546	49.8692	51.2691	608.598	178.061	516.279	219.259
330782	179.781	73.1667	0	1.4	0	0	0	1.1	29.4	0	6.5	10	1.9	0	1.4	0	0	0	0	17.4	31.1	0	18.2636	7.54641	23.935	865.313	34.2299	2.70118	31.5287	22.2423	14.0156	28.5475	7.27889	1389.09	248.305	48.0362	48.2828	549.09	172.133	510.229	205.016
330783	270.372	73.5833	1.2	1.6	0	0.1	0	4	21.3	0	5.2	5.5	2	0	0.9	0	0	0	0	11.3	47.1	0	18.1979	7.90662	24.9422	855.994	34.213	2.51318	31.6998	22.1817	13.9618	28.3738	7.30905	1402.08	242.439	49.955	46.2555	540.944	181.036	515.299	206.198
330784	222.593	74.1667	3.2	0.6	0	0	0	0.1	27	0	3.1	4.2	1.4	0	1.6	0	0	0	0	11.3	47.4	0	18.5962	8.21962	25.7371	848.607	34.7001	2.76334	31.9368	22.6074	14.266	28.6637	7.79733	1447.41	243.872	50.1731	45.759	553.994	183.195	528.841	206.716
330802	230.807	78.4667	4.5	2.4	0	0	0	5.8	27.4	0	4.1	8.4	1.7	0	0.7	0.9	0	0	0	39.7	4.5	0	18.0437	8.39715	26.9945	830.211	33.7406	2.63362	31.107	21.8947	13.8666	27.8195	7.50062	1697.15	311.053	56.0742	55.2552	743.834	195.365	595.282	248.209
330803	327.923	78.4667	11.1	2.6	0	0.5	0	3.3	19.4	0	3.9	2	0.6	0	1.9	1.5	0	0.1	0	33.1	20	0	18.037	8.39724	27.0095	829.778	33.7266	2.63658	31.09	21.8853	13.8625	27.8076	7.4997	1695.02	310.684	55.6702	55.2404	742.412	194.913	595.158	247.629
330822	268.416	75.8333	0	4.2	0	1.2	0	5.1	18.5	0	4.9	0.9	1.2	0	1.3	0.2	0	0	0	54.7	7.9	0	18.3265	8.03086	25.9587	840.098	33.8852	2.94823	30.937	22.0944	14.2489	28.147	7.65919	1748.08	320.476	59.1284	57.2007	783.094	202.088	605.694	258.3
330824	360.286	81.6667	4.5	4.1	0	0.2	0	4.5	9.7	0.1	2.6	0.1	0.1	0	0.2	0	0	0	0	65.4	8.6	0	17.744	9.01218	28.8361	826.019	33.3628	2.1097	31.2531	21.5703	13.5741	27.4391	7.26363	1819.56	341.378	56.5609	58.7472	813.027	193.915	667.205	262.613
330825	196.287	77.25	1	27.6	0	0.4	0	2.9	32.1	0	5.2	2.1	1	0	1.7	1	0	0	0	11.3	13.8	0	18.0573	7.98561	25.4549	850.354	34.0408	2.6692	31.3716	22.0368	13.7535	28.1187	7.2618	1619.04	278.81	58.4483	49.2004	669.532	207.742	534.752	255.247
330881	386.894	79.25	2.4	1.9	0	0.2	0	1.6	15.5	1.2	4.6	0.6	0.4	0	0.7	0.6	0	0.1	0	28	42.3	0	18.0392	7.70395	24.9793	840.58	33.7001	2.85882	30.8413	21.9724	13.8021	27.974	7.38671	1741.29	329.073	56.0686	58.7079	793.316	198.371	598.231	251.388
330902	86.1923	78.5	0	11	0	0	0	0.2	21.4	0	9.5	4.5	3.5	0	3.2	0	0	0	0	45.7	0	0	17.2873	6.39444	23.0958	788.245	31.1415	3.45498	27.6866	26.556	7.64273	26.9245	7.64273	1413.59	182.386	63.3546	36.5456	481.134	206.251	474.674	206.251
330903	59.1026	79.8333	0.4	15.3	0	0	0	4.9	22	0	12.7	1.9	1.9	0	1.5	0	0	0	0	30.2	0	0	17.0933	5.39765	20.2869	767.645	30.5412	3.93458	26.6066	18.9707	7.75251	26.5176	7.75251	1296.25	170.533	61.8973	31.8182	402.023	207.067	374.723	207.067
330921	42.1512	78.5	0	4.5	0	0	0	0.6	18.5	0	12.4	10.7	2.8	0	2.8	0	0	0	0	38.2	5.1	0	17.1906	4.76458	18.0907	791.069	30.5402	4.20311	26.3371	26.3653	7.52742	26.8941	7.52742	1107.3	141.16	54.2621	28.4585	348.08	180.268	325.024	180.268
330922	40.2667	78.6667	0	0	0	0	0	0	0	0	0	0	0	0	0	0	0	0	0	100	0	0	16.8094	4.6733	18.0365	775.636	29.8146	3.90442	25.9102	25.7406	10.1089	26.3181	7.37847	1115.23	165.719	52.0897	34.1441	391.839	173.094	319.957	176.71
331002	9.17512	79.3333	2.2	0	0	0	0	0	60	0	0.4	13.5	3.5	0	2.2	0	0	0	0	13.9	3.5	0	18.173	6.86569	24.2839	775.085	32.1925	3.91995	28.2726	27.3441	8.55049	27.4341	8.55049	1566.29	240.454	42.5923	50.033	615.7	180.321	609.26	180.321
331003	244.395	77.9833	8.9	0.5	0	0.1	0	0.5	15.6	0	2.4	2.8	1.7	0	3.5	0.1	0	0	0	34.1	29.8	0	18.3256	7.10051	25.0722	771.84	32.3752	4.05487	28.3203	27.4461	8.7055	27.5343	8.7055	1577.59	248.954	46.0083	51.547	644.559	182.937	605.135	182.937
331004	12.9713	78	0	0	0	0	0	0.5	65.7	0	1.9	11.1	1.4	0	1.4	0	0	0	0	7.9	7.4	0	18.2585	6.95134	24.6906	771.674	32.1951	4.04138	28.1538	27.3617	8.66606	27.4944	8.66606	1610.72	262.861	46.1932	51.928	663.215	182.713	640.184	182.713
331021	85.2293	79.6667	0	5.7	0	0	0	21.7	22.6	0	3.3	6.6	0	0	3.9	0	0	0	0	26.8	6.9	0	17.9679	4.92482	20.1865	721.544	29.9371	5.54056	24.3966	26.3051	15.8818	26.7633	9.21556	1404.68	209.352	45.7343	47.4804	508.997	174.052	476.114	180.334
331022	127.485	77.8333	7.6	1.3	0	0	0	4.1	23.4	0	4.5	1.5	2.2	0	4.1	0	0	0	0	44.5	4.5	0	17.9281	8.2183	26.8017	805.37	33.3068	2.64348	30.6633	27.462	7.83976	27.4973	7.83976	1667.03	272.312	42.7728	54.6908	723.913	171.446	709.514	171.446
331023	345.237	77.5833	8.7	2.1	0	0	0	2.5	22.7	0	2.5	1.7	2.3	0	0.3	0	0	0	0	39.4	17.9	0	17.6577	8.74713	27.8779	824.53	33.4213	2.0447	31.3766	27.5049	13.6291	27.5049	7.28749	1411.52	212.09	38.9716	51.5436	592.246	157.595	592.246	161.176
331024	401.837	77.75	7	0.5	0	0.6	0	1	15.9	0	1.7	0.7	0.8	0	0.2	0.3	0	0	0	46	25.1	0	18.3166	8.9391	28.4678	807.778	34.1942	2.79347	31.4008	27.9253	14.3549	27.9253	8.12262	1463.74	240.839	40.5635	51.3581	599.433	162.843	599.433	172.797
331081	62.3791	76.3333	2.3	2.7	0	0	0	1	47.6	0	2.8	5.1	1.8	0	1.9	0	0	0	0	18.9	14.5	0	18.6778	6.6641	23.9583	764.663	32.408	4.59257	27.8154	27.7286	9.16671	27.8238	9.16671	1756.79	313.058	60.2945	52.6477	715.049	216.742	691.044	216.742
331082	190.412	76.8333	6.6	0.9	0	0.1	0	1.8	22.7	0	1.5	2.3	1.4	0	3	0	0	0	0	49.3	9.9	0	18.434	8.08475	26.8631	794.618	33.5052	3.40905	30.0962	27.8456	8.44945	27.8456	8.44945	1668.95	296.856	40.7218	58.9805	750.995	166.45	750.995	166.45
331102	368.119	74.5	7.1	4.2	0	0.3	0	1.8	11.1	0	1.3	1.6	0.9	0	0.5	0.5	0	0	0	34.4	36.3	0	19.2269	8.78438	28.095	807.639	35.0632	3.79645	31.2668	23.0052	15.1134	28.7928	8.95515	1400.22	251.462	42.1335	51.622	566.631	161.779	532.799	180.729
331121	477.53	75.3333	6.9	1.7	0	0.1	0	1.5	6.7	0	3.1	0.3	0.4	0	0.8	0.2	0	0	0	25.7	52.5	0	19.4841	7.98267	27.6559	757.019	34.0214	5.15713	28.8643	28.4239	11.9639	28.4239	9.9637	1684.13	266.63	41.0675	55.3448	722.141	160.294	722.141	170.695
331122	484.242	77.8333	8	0.6	0	0	0	0.6	11.6	0	2.8	0.6	0.6	0	0.6	0	0.1	0	0	40.4	34.2	0	18.0286	8.85257	27.6911	828.251	34.2271	2.2581	31.969	21.9622	13.7375	27.9142	7.50128	1477.98	246.601	46.6374	47.0694	565.583	179.245	554.213	197.348
331123	704.025	78.3333	11.8	2.5	0	2.1	0	2.4	5.9	0	1.7	0.3	0	0	0.3	0	0.2	0	0	31.9	41	0	18.0265	9.24987	29.856	790.113	33.6082	2.62664	30.9816	21.7672	13.9442	27.3436	7.96496	1567.13	287.168	47.6235	53.6616	662.543	172.513	577.784	210.679
331124	515.234	78.1333	20.9	1.3	0	0.4	0	1.2	12.5	0	2.6	1	0.3	0	0.4	0.4	0.1	0	0	46.3	12.5	0	18.6439	9.08723	29.199	795.101	34.351	3.22926	31.1217	22.4036	14.552	28.0234	8.50584	1543.15	283.629	46.3721	53.2019	649.032	172.238	569.492	204.711
331125	550.6	79.75	29.1	0.7	0	0.2	0	2.1	4.9	0	1.5	1.2	0	0	3	0.2	0	0.1	0	15.1	41.8	0	18.8263	9.37249	29.9779	783.238	34.6355	3.37077	31.2647	22.5687	14.7755	28.0675	8.81836	1615.31	293.771	45.5517	52.75	663.176	178.291	604.196	202.598
331126	857.47	76.75	28.2	0.2	0	0.2	0	1.2	6.3	0	2.4	0.2	0	0	0.2	0.1	0.1	0	0	46	15	0	18.8657	9.27315	32.2604	710.024	33.1879	4.44314	28.7447	22.2429	15.2028	27.1332	9.7359	1734.42	353.988	43.2574	65.0499	814.642	148.631	652.585	217.065
331127	721.166	80.35	35.2	1.3	0	0.2	0	1.3	5.2	0	1.8	0.2	0	0	0.2	0.1	0	0	0	29.4	25.3	0	18.0801	8.80459	30.2092	733.361	32.7734	3.62795	29.1454	26.7704	14.4569	26.7704	8.79092	1804.03	302.746	47.0683	53.2319	721.123	182.827	721.123	209.281
331181	699.762	78.8333	24.3	0.7	0	0.2	0	1.3	5.9	0	1.4	0.5	0.2	0	0.4	0.1	0	0	0	14.4	50.6	0	19.0135	9.4395	31.2607	751.513	34.1109	3.91481	30.1961	22.5607	15.1631	27.8036	9.39783	1632.68	328.728	44.057	62.4477	757.097	160.196	601.672	212.061
340102	27.2202	76.45	0	0	0	0	0	0	58.9	0	0	21.5	18.2	0	1.4	0	0	0	0	0	0	0	16.4523	7.83647	24.1868	920.888	32.0372	-0.362658	32.3998	27.3757	4.70129	27.3757	4.70129	1037.46	183.787	36.6148	52.4622	465.846	131.952	465.846	131.952
340103	25.8889	77.35	0	0	0	0	0	0	52.6	0	0	15.3	13.9	0	16.8	0	0	0	0	1.5	0	0	16.3652	7.97392	24.5717	918.521	31.9785	-0.473168	32.4517	27.2715	4.64982	27.2715	4.64982	1046.55	183.395	37.481	51.0469	462.49	134.38	462.49	134.38
340104	35.9922	77.1167	0	0	0	0	0	0	64.8	0.4	0	17.2	11.9	0	4.2	0	0	0	0	1.5	0	0	16.4668	7.83214	24.2556	912.724	32.0707	-0.219322	32.2901	27.3028	4.82133	27.3028	4.82133	1078.67	185.535	39.3458	49.4847	468.747	141.941	468.747	141.941
340111	12.9844	74.8333	0	0	0	0	0	0	50.8	1.2	2.5	14.6	7.5	0	22.1	1.2	0	0	0	0	0	0	16.6578	7.5608	23.5182	918.133	32.1059	-0.0428248	32.1487	27.4977	4.8982	27.4977	4.8982	1020.82	173.204	38.5804	49.6247	448.577	136.842	448.577	136.842
340121	44.2208	75.6667	0	0	0	0	0	0	72.2	7.7	0	0.5	15.3	0	4.1	0.1	0	0	0	0.2	0	0	16.0933	8.35565	25.2942	933.573	31.8111	-1.22269	33.0338	27.1686	4.15185	27.1686	4.15185	974.12	201.124	28.2729	62.227	470.598	105.013	470.598	105.013
340122	44.9637	77.75	0	0.5	0	0.4	0	1.2	74.4	5.7	0	0.8	9.9	0	5	0.3	0	0	0	1.9	0	0	16.3944	7.84414	24.3757	916.478	31.8276	-0.352609	32.1802	27.2604	4.69976	27.2604	4.69976	1016.73	188.762	34.1176	53.2047	454.978	127.987	454.978	127.987
340123	36.344	78.8333	0	0.6	0	1.9	0	0	77.5	0.6	0	0.5	8.6	0	7.4	0.1	0	0	0	2.8	0	0	16.2479	8.01344	24.7156	917.873	31.9122	-0.51034	32.4225	27.1804	4.59472	27.1804	4.59472	1035.51	171.48	36.2535	49.3053	447.984	132.405	447.984	132.405
340207	8.46778	76.3167	0	0	0.6	0	0	0	74.4	1.1	0.2	3.6	8.8	0	10.1	1.3	0	0	0	0	0	0	16.865	7.41877	23.23	907.884	32.4486	0.512422	31.9361	27.6339	7.39133	27.6339	5.31137	1173.83	187.743	36.788	51.1348	518.322	153.675	518.322	154.931
340208	14.0912	78.6833	0	4.1	2.8	0.7	0	0	49.3	13.4	3.4	0.3	2.8	0	17.6	1.7	0	0	0	3.8	0	0	16.8072	7.63818	23.7924	903.965	32.5697	0.466189	32.1035	27.5462	7.31659	27.5462	5.3213	1294.83	218.805	40.6082	49.3897	547.561	169.3	547.561	173.575
340221	11.2061	78.4167	0	1.8	0	1.1	0	0	66.2	21.4	0	0.5	3.6	0	4.4	0.5	0	0	0	0.5	0	0	16.8365	7.58451	23.6299	901.611	32.6337	0.536655	32.0971	27.5375	12.2419	27.5375	5.37028	1267.1	211.279	40.4309	47.8109	523.493	168.209	523.493	171.049
340222	50.3002	78.3333	0	6	0.2	6.3	0	0	49.9	3.2	0.8	0.5	2.5	0	4.8	0.5	0	0	0	25.4	0	0	16.5431	8.13436	24.9727	903.135	32.5802	0.00729183	32.5729	27.3073	6.99658	27.3073	5.09231	1351.12	229.951	43.1027	47.8983	554.64	179.792	554.64	182.293
340223	47.6844	82.3333	0	2.7	0.1	4.9	0	0.1	61.4	1.7	0.5	0.4	2.5	0	1.9	0.1	0	0	0	17.3	6.5	0	16.4971	7.98827	24.7075	898.414	32.3776	0.0461924	32.3314	27.1878	7.01378	27.1878	5.09462	1398.24	238.251	43.6452	49.5695	589.962	182.239	589.962	186.23
340302	31.625	73.1167	0	0	0	0	0	0	18.9	59.4	0	0	14.2	0	3.8	0	0	0	0	0	3.8	0	15.8918	8.35452	25.0718	940.81	31.7133	-1.60905	33.3224	27.0863	3.84863	27.0863	3.84863	961.842	227.392	21.3396	74.4984	504.962	87.2288	504.962	87.2288
340303	23.1368	71.75	0	0	0	0	0	0	24.1	31.9	0	19	10.3	0	11.2	0	0	0	0	0	3.4	0	16.2162	8.13309	24.545	938.688	31.9568	-1.17867	33.1355	27.3423	4.16505	27.3423	4.16505	985.76	230.51	22.4535	73.79	515.37	90.871	515.37	90.871
340304	28.2683	72.4167	0	1.1	0	0	0	1.1	31	40.2	0	11.5	8	0	4.6	0	0	0	0	0	2.3	0	16.0498	8.2333	24.8191	938.149	31.8234	-1.34988	33.1733	27.2001	4.03021	27.2001	4.03021	963.982	222.046	21.9078	72.1889	498.302	89.973	498.302	89.973
340311	24.8276	73.1167	0	0	0	0	0	0	11.5	67.3	0	1.8	10.6	0	4.4	3.5	0	0	0	0	0.9	0	15.889	8.35321	25.0678	940.884	31.7097	-1.61285	33.3225	27.0848	3.84561	27.0848	3.84561	960.795	227.314	21.0747	74.5731	504.67	86.8185	504.67	86.8185
340321	28.9584	72.75	0	0.5	0	0	0	0.4	3.7	77.4	0.1	0.3	10.5	0	6.5	0.2	0	0	0	0	0.5	0	16.1542	7.85886	24.0563	930.769	31.8508	-0.817812	32.6686	27.2263	4.25472	27.2263	4.25472	929.681	206.169	21.6757	69.7334	473.385	87.5781	473.385	87.5781
340322	20.7899	74.8333	0	0.4	0	0	0	0	7.4	68.9	0.1	0.5	11	0	9.3	1.5	0	0	0	0.7	0.1	0	15.653	8.26122	24.8658	942.576	31.3906	-1.83266	33.2232	26.8701	3.59189	26.8701	3.59189	964.302	242.907	19.7203	79.379	518.83	82.9551	518.83	82.9551
340323	20.5828	70.5833	0	0	0	0	0	0	0.8	83.2	0	0.5	12.3	0	2.4	0.8	0	0	0	0	0.1	0	15.837	8.59093	25.4945	949.163	31.757	-1.94019	33.6972	27.1044	3.64462	27.1044	3.64462	933.909	248.64	18.2608	83.1575	510.353	76.8641	510.353	76.8641
340402	27.7826	73.2	0	0.3	0	0	0	7.3	14.6	44.5	0	1.7	8.3	0	19.6	0	0	0	0	0	3.7	0	16.1809	8.04492	24.5016	932.6	31.8147	-1.01964	32.8343	27.2561	4.22578	27.2561	4.22578	969.486	216.336	23.6625	68.7955	487.946	94.5443	487.946	94.5443
340403	40.7657	71.3333	0	0	0	0	0	0.7	58.1	13.4	0	11.4	10.7	0	3.4	0	0	0	0	0	2.3	0	16.4655	7.66382	23.599	928.461	31.9664	-0.508683	32.4751	27.4523	4.52905	27.4523	4.52905	981.408	215.653	24.4568	66.9	486.15	99.5589	486.15	99.5589
340404	27.3421	73.9667	0	0	0	0	0	0.7	60.4	2.6	0	4.1	11.9	0	19.3	0	0	0	0	0	1.1	0	16.0843	8.19385	24.9022	932.529	31.6825	-1.22158	32.9041	27.1677	4.13236	27.1677	4.13236	970.759	218.129	23.2017	68.739	486.012	93.9965	486.012	93.9965
340405	33.8021	73.9667	0	5.5	0	0	0	6.6	38.5	25.3	0	6.6	3.3	0	11	0	0	0	0	0	3.3	0	16.0741	8.19312	24.8983	932.707	31.6715	-1.23479	32.9063	27.1599	4.12069	27.1599	4.12069	968.953	218.089	22.2288	68.9698	485.505	92.6904	485.505	92.6904
340406	29.2	73.3833	0	0	0	0	0	0	31.3	49.9	0	1.8	10.8	0	6.1	0.2	0	0	0	0	0	0	16.092	8.09213	24.6451	932.295	31.6857	-1.14897	32.8346	27.1783	4.14429	27.1783	4.14429	960.795	219.195	21.5924	70.4316	486.928	90.0301	486.928	90.0301
340421	24.0757	74.5	0	1.3	0	0	0	0	17.7	61.6	0	0.9	10.8	0	6.4	1	0	0	0	0	0.2	0	15.9756	8.19844	24.9536	932.154	31.4754	-1.37936	32.8547	27.0959	4.0227	27.0959	4.0227	967.632	229.773	20.7156	72.9606	493.605	88.3959	493.605	88.3959
340503	18.9191	74.4167	0	5.2	1.7	2.3	0	0	34.7	3.5	3.5	13.3	5.2	0	9.8	0	0	0	0	20.8	0	0	16.806	7.43208	23.2649	908.656	32.3202	0.37482	31.9454	27.5816	5.22407	27.5816	5.22407	1120.77	194.493	34.8035	54.4314	514.504	142.791	514.504	142.791
340504	21.0989	76.15	0	10.4	0	3.3	0	0	43.7	2.2	0	15.8	4.4	0	1.6	0.5	0	0	0	18	0	0	16.7913	7.49734	23.4127	911.233	32.3673	0.344718	32.0226	27.5995	7.27351	27.5995	5.1967	1143.27	191.764	35.6205	52.6962	514.624	147.488	514.624	147.9
340521	7.17387	76.75	0	1.9	1.4	0.1	0	0	63.5	1.4	4.2	0.4	5	0	16.9	3.3	0	0	0	1.8	0	0	16.7404	7.40885	23.2605	906.866	32.2409	0.389306	31.8516	27.5004	7.2995	27.5004	5.20648	1133.56	192.121	35.6229	52.6737	508.309	145.743	508.309	146.76
340602	46.3123	68.5833	0	0	0	10.9	0	0	31	38.4	0	3.9	9.3	0	5.4	0	0	0	0	0	1.2	0	15.784	8.38126	25.2122	948.442	31.4749	-1.76792	33.2428	27.0253	3.5836	27.0253	3.5836	847.668	242.617	15.5153	95.7199	503.455	53.6955	503.455	53.6955
340603	39.0886	70.7833	0	0	0	7.3	0	0	11.3	54.3	0	17.2	5.3	0	2.6	0	0	0	0	0	2	0	15.3632	9.14763	26.7038	961.471	31.5443	-2.71157	34.2559	26.8504	3.05636	26.8504	3.05636	833.716	231.849	15.0985	91.4048	482.802	55.821	482.802	55.821
340604	48.2921	70.7833	0	0	0	16.7	0	0	1.8	65.4	0	3.1	9.1	0	1.6	1	0	0	0	0	1.3	0	15.3621	9.14314	26.6937	961.415	31.5459	-2.70614	34.252	26.8493	3.05822	26.8493	3.05822	835.227	231.88	15.1581	91.1769	482.944	56.1483	482.944	56.1483
340621	25.4182	71.6667	0	0	0	0	0	0	0.7	83.9	1.1	1	12.3	0	0.7	0.1	0	0	0	0	0.2	0	15.2211	9.31721	27.0384	961.318	31.4669	-2.9922	34.4591	26.7368	2.92615	26.7368	2.92615	834.703	226.903	14.2848	92.3377	490.772	52.3366	490.772	52.3366
340702	43.775	78.9833	0	0	0	7.1	0	0	14.3	4.8	0	47.6	0	0	11.9	0	0	0	0	2.4	11.9	0	16.5865	7.89876	24.5958	894.17	32.4011	0.28686	32.1143	27.2162	7.16596	27.2162	5.21918	1392.87	236.693	43.3112	49.1567	580.165	180.176	580.165	184.368
340711	60.7245	78.9833	0	11.2	0	21.4	0	0	26.5	1	0	4.1	4.1	0	8.2	1	0	0	0	4.1	18.4	0	16.5558	7.89859	24.6167	893.382	32.3566	0.270293	32.0864	27.1756	7.14511	27.1756	5.19863	1396.48	237.58	43.3402	49.2612	581.872	180.303	581.872	184.359
340721	51.1022	78.9833	0	4.7	2.8	10.4	0	0	39.8	5.8	9.9	0.6	3.9	0	8.9	0.8	0.1	0	0	11.1	1.3	0	16.6004	7.89976	24.5834	894.676	32.4252	0.290671	32.1345	27.236	7.17355	27.236	5.22627	1391.42	236.565	43.354	49.121	579.545	180.291	579.545	184.494
340802	7.71519	77.6167	0	0	3.3	0.7	0	0	17.6	13.1	21.6	0	2.6	0	37.9	3.3	0	0	0	0	0	0	16.4234	8.21911	26.1065	870.103	31.7066	0.223648	31.4829	24.6979	7.22741	26.7122	5.33268	1461.54	257.764	38.3369	55.279	633.589	159.003	626.477	172.548
340803	18.0909	76.6	0	5.5	0	2.7	0	2.7	28.2	4.5	3.6	31.8	7.3	0	13.6	0	0	0	0	0	0	0	16.5838	7.64679	24.4414	877.681	31.7776	0.491364	31.2862	26.9501	7.30577	26.9501	5.37741	1400.55	236.083	37.856	53.4919	600.078	157.814	600.078	166.556
340811	48.0531	77.25	0	7.7	0	1.8	0	11.7	38.7	0.5	0	0	5	0	30.6	0.5	0	0	0	3.6	0	0	16.3296	7.92655	25.1142	881.398	31.6382	0.0762113	31.562	26.7737	7.00534	26.7737	5.09497	1339.74	222.433	36.7443	53.2794	582.532	150.185	582.532	157.457
340822	43.8162	76.4833	0	3.3	0.7	1.7	0	5	55.6	1.9	2.4	0.6	5.6	0	5.3	4.1	0	0	0	13.8	0	0	16.6969	7.66823	24.5517	875.593	31.8348	0.601815	31.233	25.034	7.43748	27.0324	5.52523	1395.97	228.971	36.4715	53.6667	594.934	153.139	594.214	163.662
340823	45.9697	77.3167	0	6.7	0.2	1.5	0	4.8	48.3	8	0.2	0.2	4.5	0	11.8	2.9	0	0	0	10.9	0	0	16.5454	7.50066	23.8014	892.585	31.8947	0.381189	31.5135	27.126	7.12101	27.126	5.16781	1289.06	214.335	37.9021	52.0592	557.654	153.76	557.654	159.077
340824	264.756	76.9	0	4.8	0	0.1	0	3.5	36.1	0.8	0	0.3	2	0	1.5	0.9	0.1	0	0	42.3	7.7	0	16.6177	8.4682	26.5811	873.421	32.0559	0.197916	31.858	26.9585	7.34753	26.9585	5.48661	1402.18	224.499	34.5466	54.7414	614.821	145.139	614.821	155.909
340825	236.04	76.6833	0.7	15.7	0	0.3	0	3.6	23	4.5	0	0.2	2.1	0	4.4	1	0	0	0	22.9	21.6	0	17.2332	8.13077	25.7655	874.939	32.5802	1.0234	31.5568	25.551	7.96228	27.5658	6.10047	1431.45	230.628	36.9689	52.8574	611.758	156.506	592.177	169.943
340826	62.4736	76	0	2.8	1.4	0.6	0	0.6	32.6	7.6	9.1	0.4	2.6	0	26.1	2.3	0	0	0	4.7	9.2	0	17.4303	7.22415	23.3582	878.026	32.4947	1.56703	30.9277	25.7084	8.20495	27.7715	6.26083	1410.3	224.06	38.4099	51.3347	595.47	164.626	545.334	176.555
340827	21.0617	76.7833	0	2.7	1.5	0.8	0	0.2	48	5.6	13.1	0.2	7.3	0	13.9	2.5	0	0	0	4.3	0	0	17.1975	7.43353	23.9925	871.785	32.2683	1.28561	30.9827	25.444	8.00463	27.4654	6.08398	1458.27	231.06	40.4101	50.119	604.462	171.762	573.865	184.723
340828	657.486	77.5833	0.2	19.8	0	0	0	12.3	15.6	1	0	0.2	0.2	0	0.1	0	0	0	0	43.9	6.6	0	15.564	9.45725	29.5831	848.972	30.885	-1.08341	31.9684	25.6377	6.5785	25.6377	4.76427	1493.12	249.566	34.4998	57.5337	672.056	139.009	672.056	155.639
340881	101.547	74.6667	0	11.7	0	0.5	0	2.1	55.9	0.8	0	0.6	4.6	0	5.2	5.1	0	0	0	13.4	0.3	0	16.4359	7.51089	24.1911	874.859	31.4504	0.402229	31.0481	26.7609	7.22585	26.7609	5.26665	1292.05	226.782	28.9771	61.3523	602.971	118.135	602.971	128.019
341002	148.056	79	0	3.9	0	0	0	2.4	32.3	0	0	7.1	3.1	0	0.8	3.1	0	0	0	46.5	0.8	0	17.4846	8.7478	27.6996	856.542	33.1084	1.5275	31.581	21.7195	12.8861	27.5465	6.54438	1739.58	315.792	50.6827	56.8101	760.376	194.681	649.108	243.685
341003	383.741	78.3667	0	10	0	0.4	0	6.9	12.5	0	0	0.1	0.3	0	3.1	0.1	0	0	0	32.9	33.8	0	16.4009	8.88952	28.0016	851.485	32.0465	0.299947	31.7465	24.4411	11.8914	26.4748	5.56172	1684.46	309.165	48.6697	54.7797	725.09	197.526	683.931	220.786
341004	309.47	78.2167	0	10.3	0	0	0	0.5	25	3	0	0.5	1	0	0.5	0.5	0	0	0	13.5	45.3	0	16.8787	8.85327	28.0017	851.22	32.4405	0.82356	31.6169	24.874	12.3537	26.9162	6.0298	1706.04	320.059	49.2714	56.7614	745.107	194.209	673.34	228.519
341021	373.722	76.4167	0	9.6	0	0.6	0	5.2	11.4	2	0	0	0.5	0	1.3	0.2	0	0	0	32.5	36.4	0	17.262	8.89635	27.9451	852.601	32.9953	1.16028	31.8351	25.167	12.8483	27.2764	6.37955	1660.92	319.572	49.5125	57.3645	723.335	191.584	641.427	227.977
341022	376.956	78.3333	0	17.8	0	0	0	4.2	14.3	1.5	0	0.1	0.8	0	0	0.3	0	0	0	6.2	54.7	0	17.107	8.64931	27.3362	856.221	32.7583	1.11784	31.6405	21.3224	12.5439	27.1876	6.1901	1757.83	329.402	52.2916	56.1581	762.424	202.719	671.033	245.418
341023	419.138	79.1667	0	14.5	0	0	0	9.2	11.9	1.5	0	0.2	0.6	0	0.1	0	0	0	0	0.8	61.3	0	16.4977	8.90952	28.8768	830.917	31.4968	0.643247	30.8535	24.2946	12.0865	26.2737	5.91418	1810.66	357.568	46.9875	61.6748	834.009	196.795	744.889	227.69
341024	320.396	81.5	2.9	10.5	0	0	0	8	8.2	0.4	0	0	0.2	0	0	0	0	0	0	10.2	59.5	0	16.885	9.54694	30.0128	843.705	32.4302	0.620612	31.8096	24.7566	12.3978	26.8194	6.15132	1816.12	349.361	48.538	59.6067	816.969	198.357	717.698	236.654
341102	35.623	74.25	0	0	0	3.8	0	3.8	68.8	4.8	0	6.5	3.8	0	5.4	0.5	0	0	0	0	2.7	0	16.3095	7.70016	23.934	918.411	31.7793	-0.393187	32.1725	27.1701	4.58412	27.1701	4.58412	1085.15	217.586	31.3179	61.5168	526.878	123.525	526.878	123.525
341103	65.2588	74.7667	0	0.3	0	2.9	0	10.3	49.3	5.3	0	1.5	2.9	0	2.5	0.1	0.1	0	0	6.8	18.2	0	16.073	7.99838	24.5276	926.016	31.6904	-0.919293	32.6097	27.0426	4.24246	27.0426	4.24246	1035.27	201.89	28.0367	60.9979	500.775	114.083	500.775	114.083
341122	36.8003	76.3333	0	0.2	0.1	12.2	0	0	56	14.3	0.8	0.4	6.9	0	4.3	0.3	0	0	0	1.5	3	0	15.8614	8.20671	25.0823	927.179	31.4984	-1.22071	32.7191	26.8603	4.03495	26.8603	4.03495	1017.76	204.276	27.5592	62.5465	497.976	109.637	497.976	109.637
341124	44.8866	75.8	0	0.4	0	1.3	0	2.5	69.9	1.3	0.1	0.4	6.6	0	2.5	0.6	0	0	0	4.6	9.8	0	16.3139	7.86774	24.2989	918.86	31.9246	-0.454437	32.379	27.2168	4.61114	27.2168	4.61114	1098.23	204.055	32.1941	57.7439	520.357	130.114	520.357	130.114
341125	63.4006	74.9167	0	0.1	0	5.5	0	2.9	61.6	10.7	0	0.4	10.2	0	4.7	0.2	0	0	0	2.1	1.6	0	15.8232	8.06816	24.6278	931.149	31.4208	-1.33957	32.7604	26.8424	3.89444	26.8424	3.89444	957.39	179.548	25.7126	59.1699	454.928	103.403	454.928	103.403
341126	42.3944	75.6667	0	3.1	0	4.6	0	0.1	30.4	40.7	0	0.5	9	0	6.7	0.1	0	0	0	1.8	3.1	0	15.5675	8.90613	26.2834	944.527	31.5896	-2.29543	33.885	26.877	3.54123	26.877	3.54123	980.182	211.886	23.4692	69.4869	502.28	95.7626	502.28	95.7626
341181	13.2263	75.75	0	0.1	0	0.1	0	0	75.7	3	0.8	0.9	6.7	0	10.8	1.8	0	0	0	0	0.1	0	15.8338	7.71154	23.9149	923.059	31.3299	-0.915867	32.2458	26.7758	4.0566	26.7758	4.0566	1079.52	237.856	29.2673	68.2104	544.337	112.765	544.337	112.765
341182	43.6389	73.0833	0	1.1	0	5.2	0	2.1	18.5	43	0.1	0.3	7.5	0	9.4	0.5	0	0	0	11.5	0.7	0	16.1131	8.06127	24.4069	937.712	31.8711	-1.15755	33.0286	27.1851	4.07515	27.1851	4.07515	974.385	203.754	23.7592	65.3123	475.085	100.641	475.085	100.641
341202	22.5974	74.25	0	0	0	0	0	0	1.3	74.2	0	8.1	15	0	0.9	0	0	0	0	0	0.4	0	15.9647	8.71963	26.1613	932.019	31.7561	-1.57419	33.3303	27.0987	4.0254	27.0987	4.0254	980.433	223.109	20.9752	73.273	510.891	83.8416	510.891	83.8416
341203	26.8117	74.7667	0	0	0	0	0	0	0	83.3	0	2.4	13.8	0	0.4	0	0	0	0	0	0.1	0	15.8128	8.83176	26.3458	936.367	31.6804	-1.84208	33.5224	27.007	3.81609	27.007	3.81609	960.412	230.812	20.2748	75.4821	502.786	80.6321	502.786	80.6321
341204	32.7283	73.9833	0	0	0	0	0	0	6.2	72.3	0	0.5	19.4	0	1.3	0	0	0	0	0	0.2	0	15.8558	8.90698	26.5258	934.76	31.7932	-1.78537	33.5786	27.0312	3.86404	27.0312	3.86404	950.265	222.512	19.7435	75.3044	499.425	75.2681	499.425	75.2681
341221	40.8543	72.8333	0	0	0	0	0	0	0.1	81.1	1.4	1	16.3	0	0.1	0	0	0	0	0	0	0	15.9567	8.9375	26.6117	935.087	31.9393	-1.64555	33.5848	27.1338	3.9691	27.1338	3.9691	953.377	216.461	19.71	75.3449	505.473	73.192	505.473	73.192
341222	34.2148	71.5	0	0	0	0	0	0	0	82.3	0.6	0.9	16	0	0.2	0	0	0	0	0	0.1	0	15.7577	9.08231	26.7919	941.337	31.7573	-2.14218	33.8995	27.0029	3.65809	27.0029	3.65809	914.124	232.061	18.7537	79.9493	489.293	70.4741	489.293	70.4741
341225	22.9406	77	0	0	0	0	0	0	2.2	81.5	0.6	0.4	14.6	0	0.4	0.1	0.2	0	0	0	0.1	0	15.8939	8.77891	26.3554	927.848	31.7594	-1.55024	33.3097	26.9877	3.99078	26.9877	3.99078	994.023	221.234	21.1563	71.2619	505.678	84.1041	505.678	84.1041
341226	23.5256	76.75	0	0	0	0	0	0.1	14.8	65.3	0	0.6	15.3	0	3.1	0.8	0	0	0	0	0	0	15.8181	8.55086	25.8806	931.359	31.385	-1.65465	33.0396	26.9604	3.90971	26.9604	3.90971	999.653	235.554	22.0537	72.8178	513.005	91.7438	513.005	91.7438
341282	46.6662	74.3333	0	0	0	0	0	0	0	76.7	4.8	2.3	15.3	0	0.3	0	0	0	0	0	0.6	0	15.7379	9.00236	26.7125	936.626	31.7563	-1.94458	33.7009	26.9404	3.71006	26.9404	3.71006	909.941	223.939	18.469	79.0533	482.456	66.2318	482.456	66.2318
341302	35.4059	69.5833	0	0.3	0	4.2	0	0	2.8	76.9	0.6	1.6	12.2	0	0.5	0	0	0	0	0	0.8	0	15.741	8.76413	25.8607	957.591	31.7535	-2.13624	33.8897	27.1269	3.45977	27.1269	3.45977	864.485	234.465	16.0634	85.7608	479.936	64.5833	479.936	64.5833
341321	40.5777	71.25	0	0	0.1	0	0	0	0	74.4	3.4	1.7	13.6	0	0.8	0.1	0	0	0.1	0	5.9	0	15.062	9.18457	26.5751	967.861	31.4406	-3.12021	34.5609	26.6239	2.64588	26.6239	2.64588	757.904	183.677	13.0684	88.3448	437.685	48.6044	437.685	48.6044
341322	48.5142	72.0833	0	0.5	0	5.5	0	0	0.3	72.3	1.9	0.9	15.5	0	0.6	0	0	0	0	0	2.6	0	15.0406	9.37033	27.1873	966.206	31.3787	-3.08704	34.4658	26.6188	2.70415	26.6188	2.70415	824.527	242.287	14.8688	95.2047	485.927	54.7808	485.927	54.7808
341323	30.5993	73	0	0.7	0	0.5	0	0	0.5	80	2	0.9	14.9	0	0.1	0	0	0	0	0	0.3	0	15.1866	9.33153	27.0179	959.126	31.5656	-2.97279	34.5384	26.6822	2.96002	26.6822	2.96002	926.755	239.953	16.6321	84.5166	520.366	69.1979	520.366	69.1979
341324	25.3148	73.8333	0	0	0	0.4	0	0	1.2	78.7	1	1	16.6	0	0.9	0.2	0	0	0	0	0.1	0	15.3559	8.88989	26.099	953.384	31.4721	-2.59007	34.0621	26.7069	3.15279	26.7069	3.15279	914.185	225.744	17.7667	78.5719	487.766	74.6578	487.766	74.6578
340181	34.5772	75.1667	0	1	0	5.4	0	4.5	50.4	3.8	0	1.2	6	0	23.3	0	0	0	0	3.9	0.3	0	16.8512	7.4024	23.0388	915.593	32.4644	0.334217	32.1301	27.7102	7.21531	27.7102	5.17487	1128.89	180.532	37.0647	51.0186	502.438	146.906	502.438	149.959
340124	32.9765	77.75	0	0.7	0	2.2	0	2.3	71.3	0.9	0	0.5	4.6	0	7.7	0	0	0	0	9.7	0	0	16.5845	7.49006	23.6629	900.599	31.9087	0.255468	31.6532	27.271	7.0096	27.271	5.11042	1267.33	205.881	39.4535	53.6026	561.441	150.147	561.441	156.524
340225	21.2463	77.9167	0	1.3	0.3	1.8	0	3.5	66.9	4	4.6	0.2	5.5	0	8.1	1.2	0	0	0	2.5	0	0	16.7772	7.31206	23.0966	904.686	32.2526	0.594066	31.6586	27.5099	7.28842	27.5099	5.2603	1249.14	213.29	37.5281	52.4226	548.349	154.147	548.349	160.499
340522	43.4024	77.5833	0	1.8	0	3	0	4.9	62.7	2.4	0	0.8	6.2	0	2.3	0.1	0	0	0	15.7	0.1	0	16.4506	7.97206	24.5187	916.885	32.2059	-0.308356	32.5142	27.3389	4.7968	27.3389	4.7968	1121.83	193.814	33.9837	54.261	513.16	139.266	513.16	139.266
340523	18.0054	75.5833	0	0.6	1.8	1.8	0	3.3	63.8	4.5	1.7	0.9	8.3	0	8.2	0.6	0	0	0	4.3	0.2	0	16.6816	7.50301	23.4084	914.183	32.2221	0.169492	32.0526	27.5284	5.03826	27.5284	5.03826	1123.74	198.137	34.3725	53.8879	513.741	143.932	513.741	143.932
341502	62.6723	74.5	0	2.1	0	0.5	0	0.2	71.8	2.2	0	1.3	7.5	0	1.8	0.1	0	0	0	2.1	10.5	0	16.6056	7.64877	23.7289	903.741	32.2747	0.0407405	32.234	27.3178	5.02064	27.3178	5.02064	1133.11	210.905	34.7431	52.9093	501.049	140.523	501.049	140.523
341503	64.4582	76.85	0	9.4	0	4.4	0	1.6	55.2	6.8	0	0.5	5.7	0	1.4	2.5	0	0	0	5.2	7.2	0	16.4547	8.08378	24.9528	899.033	32.1692	-0.227151	32.3963	27.1403	4.9454	27.1403	4.9454	1233.17	220.268	34.3047	53.929	555.896	144.592	555.896	144.592
341521	28.2901	76.5833	0	0	0	0	0	0.3	73.5	7.7	0	0.1	7.5	0	10	0.3	0	0	0	0	0.3	0	15.7136	8.60681	26.0626	930.431	31.2255	-1.79802	33.0236	26.8181	3.82047	26.8181	3.82047	950.139	215.072	22.1425	68.9832	475.028	88.6944	475.028	88.6944
341522	35.3458	75.9167	0	0.6	0.1	0.4	0	0	60.7	16.5	0.1	0.5	8.7	0	7.6	2.7	0	0	0	0.2	2	0	16.3042	7.69012	23.8367	919.454	31.6823	-0.57936	32.2617	27.1685	4.48032	27.1685	4.48032	1051	226.639	24.7078	65.2072	510.983	99.837	510.983	99.837
341523	167.089	79.6667	0	23.4	0	0.6	0	2	41.7	0.8	0	0.3	3.3	0	4.3	0.6	0	0	0	6.1	16.9	0	16.424	8.08751	24.9945	903.386	32.1686	-0.188586	32.3572	27.1938	6.77901	27.1938	4.93226	1178.54	177.429	40.9411	44.5184	486.171	160.637	486.171	161.705
341524	429.961	74.3333	0.9	29.8	0	0.8	0	28.3	14.3	0.2	0.2	0	0.4	0	2	0.2	0	0	0	2.5	20.5	0	16.6324	7.97313	25.1331	875.804	32.1522	0.428519	31.7237	27.0552	7.35055	27.0552	5.40355	1416.27	271.189	34.8311	59.663	666.698	153.888	666.698	155.295
341525	401.626	79.8333	0	23.8	0	3.4	0	20.6	9.8	0.1	0	0.4	0.1	0	1.5	1.2	0	0	0	21.9	17.2	0	16.3259	9.00073	27.0678	893.296	32.5527	-0.699808	33.2525	26.9868	6.74641	26.9868	4.92087	1395.14	214.342	40.0708	50.6412	612.487	168.731	612.487	170.357
341602	34.7336	70	0	0	0	0	0	0	0	79.3	1.7	1.8	16.1	0	0.6	0	0	0	0	0	0.4	0	15.6083	9.12268	26.5419	958.878	31.8461	-2.52474	34.3709	27.048	3.27538	27.048	3.27538	807.939	217.534	15.9014	87.6422	452.332	55.3838	452.332	55.3838
341621	23.5119	71.3333	0	0	0	0	0	0	0	83.7	1	1	13.7	0	0.6	0	0	0	0	0	0	0	15.6314	9.18507	26.7225	955.492	31.8439	-2.52812	34.372	27.0397	3.38862	27.0397	3.38862	857.342	222.095	16.5997	83.3717	474.027	62.7767	474.027	62.7767
341622	23.9063	72.4167	0	0	0	0	0	0	0.2	84.1	0.1	1	13.8	0	0.8	0	0	0	0	0	0.1	0	15.8917	8.71257	25.8474	947.152	31.8435	-1.86424	33.7078	27.1665	3.72694	27.1665	3.72694	916.337	251.537	18.8971	83.6872	491.817	74.3685	491.817	74.3685
341623	30.7713	74.3333	0	0	0	0	0	0	0.8	82.6	0	0.5	15	0	1.1	0	0	0	0	0	0	0	15.6641	9.02419	26.5455	948.729	31.7529	-2.24228	33.9952	27.0023	3.53385	27.0023	3.53385	913.9	244.407	19.084	82.6916	494.514	74.1169	494.514	74.1169
341702	114.304	77.9333	2.8	16.5	0.4	5.3	0	11.6	23.6	4	3.8	0.6	2.9	0	7.5	1.8	0	0	0	12.3	6.9	0	16.5387	8.11285	25.9677	865.808	31.7471	0.505028	31.2421	24.7399	7.38436	26.7636	5.50073	1526.87	279.586	41.1438	56.3629	672.991	171.536	643.155	187.623
341721	143.778	77.6667	2.7	15.7	0.8	3.8	0	15.1	22.5	1.7	2.6	0.1	1.6	0	5.4	1.6	0	0	0	15.4	11	0	17.5477	7.66585	24.8048	861.912	32.6521	1.74737	30.9047	25.6198	13.136	27.6702	6.55577	1601.71	268.914	44.9414	52.7039	677.888	192.54	611.205	215.212
341722	352.153	78.9167	2.5	22.8	0	2.6	0	23.2	9.1	0.3	0	0.1	0.2	0	0.1	0	0	0	0	23.1	16	0	16.8108	8.58809	27.4066	852.938	32.1987	0.862852	31.3358	24.8367	12.3153	26.8614	5.93531	1714.17	319.884	47.5418	56.639	751.336	195.586	676.17	228.052
341723	177.805	79.0333	0	11.7	0	7.1	0	6.6	34.4	0.1	0	0.2	2.4	0	0.3	0.2	0	0	0	27.8	9	0	16.3701	8.24971	25.6403	883.589	32.2348	0.0599772	32.1748	26.883	7.0465	26.883	5.14408	1460.57	251.34	45.0172	49.881	605.73	186.755	605.73	191.619
341802	71.1193	78.9167	1.2	7.9	0.4	9.4	0	0.2	49.4	5.1	0.1	0.5	1.9	0	6.6	0.6	0	0	0	11	5.8	0	16.7274	8.16978	25.0269	899.45	32.8975	0.253576	32.6439	27.4243	7.25422	27.4243	5.30485	1360.25	238.923	44.7982	49.1412	569.946	184.388	569.946	185.883
341821	39.492	77.4167	0	3.5	0	7.1	0	0.2	50.8	7.3	1.2	0.4	7	0	4.4	2	0	0	0	15.1	1.1	0	16.9998	7.64392	23.7945	901.596	32.7978	0.67305	32.1248	27.7203	12.4226	27.7203	5.54953	1237.97	209.805	41.1992	48.4322	519.069	167.531	519.069	174.489
341822	118.956	80	3.3	12.9	0	4.8	0	2.5	31	2.4	0.4	0.2	1.1	0	1	0	0	0	0	39.3	1	0	16.4884	8.35376	25.5599	896.928	32.7205	0.0373469	32.6831	27.2166	7.13196	27.2166	5.14687	1397.86	225.212	48.1817	47.2338	593.642	194.147	593.642	197.302
341823	220.499	79.75	0	15.6	0	1	0	4.6	25.4	0.4	0	0.1	1.1	0	0.4	0.8	0	0	0	37.2	13.3	0	16.4135	8.95104	27.2115	878.746	32.7708	-0.123541	32.8943	26.8846	7.11193	26.8846	5.25639	1546.51	252.407	49.2719	47.7517	637.122	200.794	637.122	203.786
341824	469.74	78.2167	0	11.3	0	0.2	0	3.4	13	0	0	0.5	0.6	0	0	0	0	0	0	70.1	1	0	16.851	8.9382	27.824	860.834	32.7204	0.596375	32.124	24.9665	12.2694	27.0323	5.88397	1636.1	299.309	49.6651	53.7317	695.906	193.595	650.898	223.804
341825	367.34	78.1667	0	13.7	0	0	0	4.6	24.5	0.3	0	0.3	0.3	0	0	0.1	0	0	0	41.1	15	0	16.3577	9.06227	27.9732	865.054	32.2911	-0.105178	32.3963	24.6205	11.6892	26.6684	5.37607	1522.94	271.182	45.3992	53.5634	644.032	181.269	641.73	195.518
341881	271.202	79.1667	6.9	16.1	0	0.7	0	1	16.7	0.6	0.1	0.5	0.5	0	0.2	0.2	0	0	0	35.9	20.4	0	16.5978	9.33487	27.9827	881.822	33.0884	-0.271016	33.3594	27.1108	7.22629	27.1108	5.38765	1483.79	255.663	48.6385	49.5045	629.11	193.52	629.11	203.341
350102	48.093	75.125	0	0	2.3	4.5	0	0	4.5	0	2.3	59.1	4.5	0	4.5	0	0	0	0	0	18.2	0	20.9381	7.13672	28.0134	668.262	34.212	8.73592	25.4761	23.2424	18.588	28.9052	12.7558	1390.38	204.602	29.1562	53.8239	549.643	118.191	444.051	161.771
350103	15.1818	77.8417	0	0	0	0	0	0	0	0	0	80	0	0	20	0	0	0	0	0	0	0	20.5983	6.96153	28.0499	654.859	33.3133	8.49489	24.8184	28.3578	18.261	28.363	12.5591	1480.15	232.995	31.9826	55.9391	575.333	125.341	511.919	166.792
350104	13.2439	77.8417	0	0	4.3	3.1	0	0	28.4	0	0.6	18.5	8.6	0	16	11.1	0	0	0	0	9.3	0	20.5974	6.96077	28.0496	654.822	33.3109	8.49498	24.8159	28.356	18.2618	28.3611	12.5584	1479.19	232.629	31.9445	55.8958	574.888	125.175	511.82	166.939
350105	272.536	78.1083	4.6	19.6	0	8.8	0	7.7	7.7	0	0.5	9.8	0	0	8.2	1	0	0	0	0.5	31.4	0	20.4688	6.57475	26.8437	661.453	33.0306	8.53782	24.4928	28.2907	18.2422	28.3336	12.3853	1511.02	234.191	34.1046	55.1118	587.514	133.697	529.893	171.77
350111	389.268	78.1583	1.6	15.4	0.5	2.5	0	8.7	6.1	0	0.6	7.3	0.3	0	1.7	0.2	0	0	0	2.5	52.5	0	20.5209	7.14683	28.2472	665.45	33.583	8.28197	25.3011	22.8974	18.1077	28.4285	12.3525	1502.15	227.515	35.5351	53.5401	573.429	136.365	506.369	175.071
350121	461.265	77.8917	5.6	12.6	0.4	5.2	0	7	14.9	0	3.8	1.1	0.9	0	1.9	1.5	0	0	0	10.1	35	0	20.6128	7.53011	29.4041	658.831	33.8219	8.21279	25.6091	23.0814	18.0841	28.4486	12.4885	1472.91	225.612	33.4996	54.3049	573.367	128.42	550.906	170.678
350122	239.365	82	2.8	8.6	0.9	7.2	0	8.4	16	0	1.1	1.9	1.6	0	1.4	0.3	0	0	0	26.5	22.1	0	20.0134	6.78926	27.2226	665.338	32.869	7.92918	24.9398	22.3492	17.728	27.9382	11.8983	1576.42	219.769	43.8891	49.8315	567.685	162.635	566.421	198.571
350123	423.418	79.0833	13.5	8.7	0.3	6.4	0	9.6	14	0	1.8	1	0.4	0	0.3	0	0.1	0	0	11.7	31.9	0	20.1345	6.96449	27.6111	676.951	33.1335	7.91005	25.2235	28.1415	14.0838	28.2007	11.8625	1684.76	253.943	42.1083	53.6574	679.26	157.762	615.652	188.586
350124	494.873	75.75	27.7	1.5	0.3	5.4	0	8.6	10.3	0	5.5	0.1	0.5	0	1.1	0.3	0	0	0	16	22.5	0	20.845	8.71935	32.4244	660.08	34.7894	7.89809	26.8913	23.4915	17.96	28.673	12.6155	1464.74	248.301	33.6345	57.2184	622.562	121.721	545.002	167.671
350125	525.877	77.75	1.8	5.1	0.2	5.9	0	7.7	4.6	0	5.2	0.4	0.1	0	0.6	0.1	0	0	0	36	32.2	0	20.6241	8.88287	33.2141	643.397	34.338	7.5937	26.7443	28.2926	17.7817	28.2926	12.5965	1520.19	238.351	31.0612	56.9555	613.318	124.857	613.318	165.927
350128	42.5973	80.1667	0	26.1	8.7	0	0	0	0.8	30.8	0.4	2	1.6	0	2.4	0	0.4	0	0	17	2.8	0	20.3187	4.00076	18.7976	643.561	30.8215	9.53806	21.2834	25.6953	18.7613	27.9601	12.3882	1295.01	247.191	29.606	58.6222	559.366	111.238	380.745	258.687
350181	166.089	75.5	5	6.8	1.6	2.4	0	6	26.6	1.7	6.4	2.8	3.5	0	4	0.3	0	0	0	17.7	13.5	0	20.673	5.86524	25.6243	639.846	32.1329	9.24347	22.8894	28.1179	18.7221	28.2704	12.8604	1517.85	284.114	26.9499	64.4498	668	110.239	557.588	150.668
350182	111.664	78.8333	18.2	7.9	1.1	4.4	0	4.5	20.5	0	5.9	5.6	5.3	0	5.3	0.2	0	0	0	2.1	16.4	0	20.4667	6.11646	25.6166	656.383	32.6633	8.78638	23.8769	28.2505	18.2354	28.2505	12.4426	1404.15	215.498	29.728	57.336	539.19	113.22	539.19	162.047
350203	57.6667	76.3583	0	0	0	4.4	0	0	2.9	0	1.5	63.2	2.9	0	0	0	0	0	0	0	23.5	0	22.0649	7.56177	32.9613	570.225	33.2257	10.2843	22.9413	28.5853	16.8253	28.6686	14.9332	1579.23	263.125	29.4924	62.8316	692.538	108.979	605.148	160.848
350205	72.0629	77.3917	0	1.1	0	0	0	4.8	30.2	0	3.2	23.3	6.9	0	8.5	0	0	0	0	10.1	9.5	0	22.093	7.80964	33.8736	563.899	33.3031	10.2478	23.0553	28.5423	16.8346	28.6043	15.0091	1617.18	265.259	29.486	63.126	707.982	108.942	627.624	163.137
350206	20.0698	76.3583	0	0	0	0	0	0	6.3	0	0	72.9	2.1	0	6.3	0	0	0	0	0	2.1	0	22.0563	7.56287	32.9655	570.251	33.2176	10.2758	22.9418	28.5777	16.8161	28.6611	14.9247	1579.91	263.168	29.4894	62.8102	692.555	109.053	605.228	160.897
350211	155.812	76.6083	0	5.2	0	0	0	6	27	0	6	12.4	6.4	0	3.9	0	0	0	0	5.6	25.3	0	22.0117	7.94331	33.7529	574.012	33.4968	9.96307	23.5337	28.5891	16.615	28.6609	14.8041	1590.27	263.858	30.4537	62.1288	696.197	111.337	606.686	164.354
350212	276.135	75.375	8.8	7.5	0	8	0	5.8	18.7	0.2	13.8	7.1	2.2	0	1.2	0	0	0	0	16.9	10	0	21.9859	7.19827	32.3456	563.043	32.5517	10.2974	22.2542	28.337	20.3324	28.5151	14.9597	1514.36	266.082	27.7791	66.2232	697.269	99.8249	592.549	152.873
350213	129.756	76.9083	0.3	4.9	1	7.8	0	2.3	38.6	5.2	9.7	2.9	5.8	0	1.6	0	0	0	0	7.8	12	0	21.7188	6.98578	31.1385	579.767	32.6097	10.1752	22.4345	28.3178	16.4977	28.4647	14.5151	1494.17	247.799	28.2472	60.8164	639.968	106.984	556.45	158.139
350302	212.062	73.75	0	7.3	0.2	4	0	9.9	23.9	0	9.2	3.3	2	0	3	0	0	0	0	9.2	28.1	0	21.2809	6.14554	27.0674	608.764	32.6391	9.93457	22.7046	28.2433	16.0034	28.4442	13.8106	1488.97	259.662	25.9164	63.1487	656.019	103.386	546.914	146.237
350303	395.248	75.525	0	6.7	0	1.7	0	13	15.2	0	4.8	1.2	0.7	0	0.2	0	0	0	0	18.8	37.8	0	20.9202	6.68339	28.0859	631.941	32.92	9.12376	23.7962	28.2855	15.2713	28.3934	13.1472	1448.89	246.875	29.1478	59.5274	602.364	112.532	505.683	154.155
350304	48.1438	76.4	0	1	0.7	0.3	0	1.3	52.5	0	8.3	7.3	7.6	0	2.3	0	0	0	0	0	13.9	0	20.8694	6.1273	27.1344	617.765	32.0621	9.48082	22.5813	27.973	15.4496	28.1548	13.288	1395.33	244.298	27.9303	60.1488	588.778	106.917	483.509	149.419
350305	44.2618	75.5	6.2	0	5.7	5.3	0	0.9	43.2	0	16.9	3.4	6.2	0	6.2	0	0	0	0	1.1	2.1	0	21.2163	5.39207	25.3956	605.457	31.4378	10.2055	21.2323	28.0436	16.0859	28.3507	13.7549	1326.73	247.068	24.5034	62.9873	586.685	101.763	454.256	226.357
350322	454.727	76.7	0.8	6.5	0	4	0	10.2	16.7	0	5.1	1.7	1.6	0	0.5	0.1	0	0.1	0	12.5	40.2	0	20.5966	7.44014	31.1399	603.13	32.4163	8.52374	23.8926	27.6043	14.9574	27.648	13.0716	1579.21	259.643	30.2186	61.9238	685.767	113.115	585.332	159.905
350402	421.153	78.25	0.3	2.2	0	13.6	0	2.8	7.2	0	2.5	1.9	0.6	0	0.8	0	0	0	0	18.7	49.3	0	20.2441	8.6757	31.7646	669.379	34.1128	6.80033	27.3124	23.4963	16.7425	28.0347	11.627	1663.45	261.979	40.6547	58.4693	738.903	148.87	560.144	217.05
350403	498.817	80.65	0	3.6	0	15.7	0	1.7	5.7	0	3.2	1.4	0.6	0	0.7	0	0	0.1	0	7.9	59.4	0	20.0191	9.27937	33.6599	659.737	33.8805	6.31243	27.568	23.2593	16.5258	27.6987	11.5229	1660.87	270.302	40.1545	58.2526	739.085	150.285	564.482	216.792
350421	564.799	81.5833	4.3	6.3	0	4.4	0	8.2	8.9	0	3.4	0.2	0.2	0	0.1	0	0	0	0	5.2	58.9	0	19.2673	9.70454	34.238	675.624	33.2066	4.86222	28.3444	22.6473	15.7121	27.0622	10.525	1796.46	318.349	42.833	63.2909	839.807	158.786	607.601	237.465
350423	512.067	81.8333	5.9	5.8	0	10.2	0	9	8.6	0	3.7	0.3	0.4	0	0.3	0.2	0	0	0	12.7	42.8	0	19.3356	9.47201	32.9064	701.602	33.4279	4.64317	28.7847	22.9019	15.7233	27.405	10.239	1806.68	304.613	46.62	59.446	812.822	166.716	615.2	247.989
350424	535.338	81.5	1.5	4.4	0	5.8	0	3.9	12.2	0	5	0.2	0.2	0	0.3	0	0	0	0	41.4	25	0	18.843	9.2383	32.1042	713.282	32.8026	4.02661	28.776	22.5709	15.0977	27.0415	9.58284	1772.5	305.639	44.6754	60.2299	807.964	168.971	598.953	237.528
350425	659.695	79.1667	0	1.8	0	18.9	0	2.5	7.2	0	5.9	1.1	0.4	0	0.1	0	0	0	0	36.8	25.2	0	19.8468	9.26694	35.5595	607.408	32.821	6.76069	26.0603	22.8965	16.5756	26.9375	12.0335	1559.7	247.904	35.539	56.6185	660.558	128.194	567.48	197.761
350426	565.937	82.9167	0.1	3.8	0	7.9	0	9.8	6.3	0	3	0.3	0.3	0	0.8	0	0	0.1	0	26.8	40.9	0	20.1609	9.57214	34.1243	660.594	34.4874	6.43656	28.0508	23.346	16.6804	27.9114	11.6976	1597.77	261.569	38.5902	58.3005	706.239	144.319	551.009	194.076
350427	425.359	81.3333	0.4	4.9	0	9.4	0	8.4	9.6	0	6	0.6	0.2	0	0.8	0.1	0.2	0	0	12.7	46.6	0	20.4014	9.18463	32.7031	683.899	34.6003	6.51539	28.0849	23.7214	16.7756	28.3581	11.5947	1689.06	274.724	43.3117	56.4342	748.315	171.853	542.567	235.725
350428	531	82.4333	5.5	4.7	0	7.9	0	9.3	8.8	0	4.1	0.3	0.4	0	0.6	0	0	0	0	26.5	31.9	0	19.2958	9.32257	32.1732	714.407	33.6566	4.68041	28.9762	22.8279	15.583	27.5533	10.0812	1760.07	313.135	45.5983	59.9452	803.218	171.532	591.14	240.547
350429	513.468	84.25	15.4	1.4	0	9.4	0	5.4	8.5	0	7.8	0.2	0.2	0	0.8	0.9	0	0	0	5.5	44.5	0	18.6626	9.43631	31.9122	736.74	33.1093	3.5397	29.5696	22.3221	14.9149	27.1341	9.15717	1767.1	319.441	47.082	60.3223	809.412	175.15	593.053	246.625
350430	575.269	83.8333	0.4	2.1	0	8.2	0	2.6	11.3	0	9.7	0.1	0.1	0	0.2	0	0.1	0	0	0.4	64.9	0	18.3423	9.47249	30.9999	765.28	33.3075	2.751	30.5566	22.3096	14.2922	27.1856	8.4513	1820.52	331.873	48.3363	60.3364	834.722	179.441	621.232	253.127
350481	597.752	79.7	4.7	6.1	0	9.6	0	6.5	4.2	0	6.8	1.6	0.4	0	0.6	0	0	0	0	22.8	36.8	0	20.1153	9.3356	34.2881	647.07	33.6162	6.38922	27.2269	23.3309	16.7149	27.6051	11.7628	1671.09	275.63	40.9605	58.3214	736.014	144.788	586.833	218.035
350502	14.5135	76.4917	0	0	0	0	0	0	29.3	0	0	65.9	0	0	2.4	0	0	0	0	2.4	0	0	21.5068	7.0982	31.3442	580.943	32.5403	9.89433	22.646	28.1432	16.2449	28.2798	14.2841	1527.96	250.651	28.0226	61.685	658.447	106.988	576.245	156.732
350503	65.4583	76.1917	0	0	0	0	0	0	9.3	0	25.2	28	2.8	0	4.7	0.9	0	0	0	24.3	0	0	21.4631	6.48301	29.4531	586.505	32.1457	10.1344	22.0113	28.1251	16.2894	28.3215	14.2217	1445.19	245.466	28.7857	60.9893	620.15	104.721	527.994	153.408
350504	264.481	76.5167	0	12.2	0	5.2	0	5	11.9	0	16.9	4.5	3.5	0	0.7	0	0	0	0	36.2	4	0	21.2769	6.74029	30.0641	588.509	32.233	9.81331	22.4197	28.0053	15.9985	28.1631	13.992	1497.01	247.824	29.1422	60.8157	638.525	107.507	550.788	155.572
350505	115.025	76.0333	0	5.1	2	5.1	0	5.1	24.4	4.1	7.5	11.9	5.1	0	3.1	0	0	0	0	19.3	4.4	0	21.2341	6.38119	28.7446	594.333	32.0862	9.88659	22.1996	28.0032	15.9977	28.2047	13.9064	1453.76	248.443	28.3714	61.4066	625.914	105.153	525.178	151.009
350521	68.5277	79.5	0	1	1.5	3.9	0	2	41.1	0	7.7	12.1	8.2	0	2.5	0	0	0.2	0	12.9	5.1	0	20.5141	4.35845	21.9778	595.849	30.0514	10.2203	19.8312	22.1693	15.6647	27.5001	13.1176	1128.04	191.876	22.8996	55.3499	471.253	94.6855	335.455	221.752
350524	595.411	76.1667	0	4	0	20.9	0	4.5	8.9	0	8.3	3.2	0.6	0	0.4	0	0	0	0	21.1	28.3	0	21.7795	7.94424	33.2826	582.601	33.6834	9.8144	23.869	28.5517	16.2727	28.5517	14.4951	1694.49	265.687	29.5886	61.0531	714.089	115.018	714.089	169.429
350525	548.662	77	0.5	6.1	0	10.7	0	4.6	8.6	0	10.3	1.4	1.2	0	0.1	0	0	0	0	33.9	22.6	0	21.1238	8.48228	34.9672	573.901	33.0308	8.773	24.2578	27.7899	15.586	27.7899	13.8889	1764.92	297.913	29.6599	64.9613	784.378	114.173	784.378	163.809
350526	746.615	79.5	2.1	4.8	0.4	6.2	0	2.7	3.3	0	6.4	1.1	0.1	0	0.1	0	0	0	0	45.8	26.9	0	18.7333	8.30475	33.8514	591.436	30.6412	6.10824	24.533	25.6629	12.7289	25.6629	11.2235	1811.22	294.394	31.7843	62.6228	791.885	124.545	791.885	178.345
350527	31.3984	76.9083	0	0.7	3.7	0	0	0	33.3	0	13.3	4.4	2.2	0	3	0	0	0	0	0	36.3	0	21.7717	6.97838	31.0963	580.078	32.666	10.2248	22.4412	28.3688	16.5513	28.518	14.5619	1488.88	247.302	28.2347	60.912	639.042	106.433	555.192	157.783
350581	31.9116	76.1917	0	0	1.3	0.7	0	0	34.9	0	10.5	23	11.2	0	1.3	0	0	0	0	12.5	0	0	21.5381	6.47855	29.4157	587.03	32.2249	10.2008	22.0241	28.2001	16.3641	28.4002	14.2892	1438.8	244.608	28.7614	61.0408	618.182	104.252	526.018	153.261
350582	35.5779	76.1917	0	0.7	0.8	1	0	0.2	32.4	1.2	12	32.2	10.8	0	1.3	0.2	0	0	0	6.6	0	0	21.5288	6.47865	29.427	586.798	32.2098	10.1938	22.016	28.1896	16.353	28.3877	14.2814	1440.63	244.614	28.8312	60.9789	618.447	104.639	526.67	153.586
350583	202.566	74.4167	0.6	5.6	0.9	6	0	6.5	20.5	0.3	9.9	9.4	4.4	0	2.7	0	0	0	0	22.1	11.1	0	21.8344	7.5297	32.1491	589.728	33.3866	9.96532	23.4212	28.6184	16.4348	28.7266	14.4943	1588.79	270.635	30.7524	61.6175	689.059	116.01	593.897	163.03
350602	79.6485	78.6417	0	2.1	0	0.4	0	0.4	24.7	4.3	8.1	10.6	1.3	0	3.4	1.3	0.4	0	0	2.6	40.4	0	22.1574	8.32674	35.4167	558.479	33.6152	10.1045	23.5108	28.5535	16.7447	28.5593	15.0716	1662.47	276.202	31.16	63.4368	733.798	111.812	639.778	165.867
350603	27.7131	78.1167	0	4	0.8	0.8	0	13.5	21.4	7.9	8.7	23.8	3.2	0	3.2	0.8	0	0	0	0.8	11.1	0	22.1834	7.94125	34.51	557.724	33.3232	10.3118	23.0114	28.5495	16.9154	28.5901	15.1383	1641.39	274.304	29.9796	64.4009	732.201	108.733	640.426	162.877
350622	218.478	76.9167	0	6.7	0.1	7	0	15.4	10.7	0	8.6	2.5	0.9	0	0.9	0.3	0	0.1	0	16.1	30.5	0	22.496	7.30013	33.5949	536.758	32.9571	11.2272	21.7299	28.5568	17.5459	28.649	15.7301	1793.11	332.972	29.5925	73.1071	883.424	99.5945	726.197	145.856
350623	136.201	76.75	0.2	7.7	1	5.9	0	9.4	10.3	1	10.1	3.9	2.2	0	2.8	0	0	0	0	8.5	36.4	0	22.0698	7.2138	33.1659	545.007	32.5911	10.8404	21.7506	28.2814	17.091	28.3339	15.2235	1574.48	273.53	29.011	64.9666	691.11	104.421	586.186	149.428
350624	228.346	78.6667	0	6.1	0.2	3.9	0	13.3	17.5	1	4.8	2.5	2.5	0	2.5	0.2	0	0.5	0	8.4	36.6	0	22.3106	7.31339	33.9529	536.934	32.2085	10.6687	21.5398	28.2944	20.5979	28.3683	15.461	1504.84	265.36	26.7517	70.9145	730.243	85.2665	623.328	132.095
350625	284.905	79.0833	0.2	5.8	0	4	0	16.8	13.2	0	9.8	2.6	0.7	0	0.7	0.2	0	0	0	14.9	31.1	0	22.2384	7.91089	33.9859	569.899	33.4922	10.2153	23.2769	28.7359	16.894	28.7935	15.0643	1582.46	263.078	29.8754	61.5836	691.314	109.985	599.64	167.271
350626	23.4743	77.9833	0	7.7	4.1	2	0	0.5	38.3	0	2	3.1	4.1	0	18.4	0	0.5	0	0	18.4	0	0	22.2019	6.75046	32.4524	530.559	31.944	11.1429	20.8011	28.1311	17.3292	28.2158	15.4843	1561.6	272.51	27.3778	69.07	737.24	93.2651	625.631	134.111
350627	408.413	79.5833	4	7.4	0	1.8	0	12.7	10.9	1.3	5.2	1.1	0.8	0	0.4	0.3	0	0	0	17.3	36.6	0	22.1928	8.75485	36.4762	559.12	33.983	9.98148	24.0016	28.6105	16.6989	28.6116	15.0817	1766.1	282.565	30.6671	63.3417	765.535	115.035	703.383	174.622
350628	448.588	79.7917	4.2	5.5	0	4.1	0	19.3	13	0	7.3	3.3	0.8	0	0.1	0.1	0	0	0	11.1	31.3	0	22.344	8.61485	36.3262	552.544	33.8983	10.183	23.7152	28.6867	16.8452	28.6867	15.2777	1786.8	315.602	32.0125	67.2932	827.934	112.196	827.934	168.087
350629	483.063	78	0.4	10.2	0.1	5.5	0	11.7	7.4	0	9.5	0.9	0.5	0	0.8	0.1	0	0	0	8.9	44.1	0	21.9209	9.13175	36.8665	566.465	34.0804	9.3106	24.7698	28.4213	16.1732	28.4288	14.696	1614.92	274.22	33.8072	61.3784	702.567	116.421	587.428	168.099
350681	111.956	78.1167	0	4	0.2	5.6	0	11.7	20.1	0	6.4	12	2.8	0	3.2	0	0	0	0	5.9	27.6	0	22.1914	7.93871	34.4989	557.582	33.3308	10.3193	23.0115	28.5541	16.9296	28.5951	15.1487	1638.53	273.856	29.9993	64.5126	732.038	108.304	640.334	162.542
350702	383.274	80.5833	3.2	6.2	0.1	3.3	0	8.5	11	0	4	0.7	0.2	0	2.5	0.1	0	0	0	21.6	38.5	0	19.9896	9.05846	32.3007	687.855	34.1393	6.09517	28.0441	23.2454	16.4615	28.0032	11.1686	1660	285.71	43.1583	57.8106	740.164	161.549	560.571	220.098
350721	401.864	81.1667	0	5.1	0	2.9	0	12.2	13.1	0	9.2	0.5	0.4	0	0.6	0	0.1	0	0	12.4	43.5	0	19.7924	8.81508	31.0449	711.835	34.0427	5.648	28.3947	23.1454	16.1895	28.026	10.6515	1730.8	322.193	46.5007	59.9725	784.918	172.999	593.373	230.89
350722	511.141	78.9167	10.5	6.4	0	3	0	7.3	15.8	0	7.1	0.1	0.3	0	0.3	0.1	0.2	0	0	12.2	36.8	0	18.6099	9.11037	30.6206	760.774	33.247	3.49464	29.7524	22.2709	14.7816	27.4239	8.83417	1713.89	372.507	46.4603	68.0305	837.413	167.387	625.77	219.649
350723	600.913	79.4167	3.2	3.4	0	4	0	2.4	14.5	0	3.3	0.1	0	0	0.1	0.1	0	0	0	12.1	56.8	0	18.6387	8.93338	30.0948	762.818	33.1996	3.51546	29.6841	22.414	14.6779	27.4695	8.84174	1924.76	393.122	49.9601	64.6149	909.111	183.643	713.433	253.877
350724	439.036	78.25	9.9	3.6	0	3	0	11.3	15.4	0	4.7	0.7	0.7	0	0.1	0	0	0	0	8.5	42.2	0	19.3842	9.44005	31.7891	738.279	34.2105	4.51466	29.6959	22.8379	15.6722	27.9685	9.92407	1649.56	330.998	43.2228	65.087	787.288	152.056	580.115	216.432
350725	755.669	76.75	1.3	5	0	9.5	0	6.4	7	0	7.9	0.1	0.9	0	0.2	0	0	0	0	22.1	39.5	0	19.7663	9.14461	31.7276	717.744	34.2359	5.41368	28.8223	23.1439	16.1086	28.0877	10.5309	1629.84	311.691	45.7489	62.1844	754.309	154.219	571.535	220.969
350781	488.969	80.5833	6	5.1	0	5.5	0	5	14	0	5.8	0.6	0.3	0	0.7	0.1	0	0	0	22.3	34.6	0	19.2222	9.04825	30.8637	745.313	33.7225	4.40572	29.3168	22.8204	15.4311	27.8443	9.66953	1825.74	361.526	46.1375	64.2596	859.522	168.486	658.908	242.653
350782	628.519	77.3333	7.9	9	0	6.1	0	4.5	11.5	0	5.7	0.1	0.1	0	0	0.1	0	0	0	10.8	44.2	0	19.2136	8.68393	30.4005	731.347	33.3669	4.8018	28.5651	22.5417	15.6554	27.67	9.86945	1914.87	418.805	48.2857	68.8298	938.183	175.879	401.797	237.497
350783	443.576	80.5833	0.7	5.3	0	8.8	0	7.2	13.5	0	3	0.2	0.4	0	0.7	0.1	0.2	0	0	13.9	45.9	0	20.0461	9.0344	31.2645	723.284	34.5225	5.62579	28.8967	23.4816	16.313	28.421	10.7482	1671.38	303.51	49.5351	58.5497	752.729	172.456	559.687	235.174
350784	385.226	82.3333	6.8	6.3	0	5.1	0	5.3	16.6	0	3.5	0.3	0.1	0	0.8	0.1	0	0	0	18.9	36.3	0	19.4056	8.86579	30.4346	742.731	33.9389	4.80829	29.1306	22.9435	15.5686	27.9999	9.88496	1671.62	319.858	48.8196	61.8336	773.233	171.522	544.845	242.657
350802	682.017	74.5833	3	7.6	0	5.8	0	4.6	5.6	0	3.8	4.7	0.6	0	0.2	0	0.1	0	0	14	50	0	21.255	8.23335	34.6747	562.887	32.9145	9.16992	23.7446	23.997	18.5603	27.7603	13.9719	1698.09	270.451	30.1849	59.7937	699.824	116.318	646.283	227.35
350821	517.106	80.3333	11	8.9	0	9.5	0	6.9	6.7	0	3.1	1.2	0.7	0	0.1	0.1	0.1	0.4	0	30.6	20.7	0	19.4553	8.93974	32.1852	686.484	32.7355	4.95959	27.7759	23.0718	15.9078	27.3116	10.5051	1708.1	293.295	41.918	62.261	779.906	135.482	606.278	221.412
350822	500.746	79.6667	1.9	7.3	0	4.2	0	11.3	9.7	0	4.8	1.1	1	0	2.4	0	0	0	0	5.2	51.2	0	21.3221	9.45246	37.3074	577.462	33.2104	7.87369	25.3367	24.2571	18.4707	27.8403	13.7757	1598.11	273.116	35.2591	59.5196	668.005	111.69	651.625	191.941
350823	513.818	76.5417	1.8	6.2	0	3.5	0	7.5	7.7	0	3.9	1	0.9	0	1.2	0	0.1	0	0	27.6	38.8	0	21.1139	8.45224	32.591	640.018	33.4132	7.47895	25.9343	24.3207	18.059	28.2904	12.7109	1630.26	273.824	30.2316	59.3403	697.977	112.998	612.469	194.615
350824	514.142	78.0833	15.7	9.3	0	1.2	0	4.7	8.9	0	0.6	0.6	0.8	0	0.1	0	0	0	0	37	20.9	0	20.4818	8.55051	32.8414	633.28	32.6604	6.6246	26.0358	23.699	17.4045	27.6071	12.1908	1693.37	299.597	33.8571	62.9209	758.31	114.996	666.687	191.088
350825	693.904	78.1917	2.4	7.8	0	11.7	0	4.1	5.5	0	3.7	1.8	0.7	0	0.1	0	0	0	0	31	31.2	0	20.5694	8.93181	33.8327	634.989	33.3748	6.97495	26.3999	23.7641	17.3702	27.8404	12.3167	1676.21	277.675	41.24	58.8208	724.562	131.246	613.098	216.319
350881	620.07	77.6667	6	5.1	0	6	0	6.1	5.7	0	4.6	1.6	0.5	0	0.2	0	0.2	0.1	0	23	41	0	21.7764	9.56761	37.1735	582.881	34.4458	8.70815	25.7377	24.6073	18.73	28.4985	14.2786	1522.04	245.451	36.815	56.5155	622.61	123.431	582.261	188.667
350902	508.465	76.1667	3.9	6	0.6	8	0	10.7	11.5	0	1.6	0.9	0.2	0	0.5	0.3	0.1	0	0	34	20.4	0	20.429	6.20754	25.068	683.719	33.213	8.45015	24.7628	28.5188	14.2253	28.6226	12.0987	1954.46	309.426	76.1802	51.48	822.53	232.897	711.744	253.512
350921	291.592	79.25	18.1	5.6	0.5	2.4	0	13.4	13.3	0	5.9	0.4	0.5	0	0.5	0.2	0.3	0	0	8.3	28.9	0	19.6819	6.11531	24.6827	694.675	32.4529	7.67721	24.7757	27.8986	17.4448	28.007	11.2452	1455.03	237.18	36.7573	53.4659	570.877	140.744	482.22	175.022
350922	667.956	76.9167	1.2	4	0	5.9	0	5.8	15.4	0	6	0.4	0.4	0	2.3	0.2	0.1	0	0	14.7	43.6	0	19.626	8.68825	32.3273	662.134	33.1514	6.2755	26.8759	22.6009	16.4492	27.3992	11.2093	1611.48	276.096	38.0776	57.4415	703.755	146.371	558.858	205.281
350923	916.776	78.6667	0	2	0	18.6	0	4.4	12.2	0	3.8	0.1	0.1	0	0.1	0	0	0	0	26.6	32.3	0	19.1592	8.06855	29.8941	689.096	32.7533	5.7629	26.9904	22.1816	15.9158	27.2629	10.4301	1780.34	299.946	52.4298	52.5505	722.031	184.261	670.222	229.48
350924	756.808	82	3.7	5.1	0	17	0	3.1	9	0	8.3	0.1	0.4	0	0.3	0	0	0	0	5.2	47.7	0	16.1523	8.08917	29.9027	685.149	29.6498	2.59812	27.0516	24.3245	12.873	24.3245	7.53472	1957.25	304.161	51.0035	53.4036	801.779	192.392	801.779	227.371
350925	843.641	82.9167	0	4.3	0	21.6	0	3.9	9.1	0	8	0.3	0.2	0	0.6	0	0.2	0	0	28.5	23.3	0	15.898	7.28272	28.4245	663.951	28.6183	2.99707	25.6212	23.8599	9.22453	23.8599	7.54548	2033.62	307.015	52.5556	53.7276	839.891	194.451	839.891	232.376
350926	721.435	81.5	2	8	0	12.4	0	16.1	8.1	0	9.6	0.6	0	0	0	0	0	0	0	33.9	9.3	0	16.6382	7.85581	29.4509	686.136	29.9336	3.25929	26.6743	24.8874	9.87388	24.8874	7.99758	1988.09	308.342	43.5229	57.0034	839.104	175.753	839.104	206.409
350981	363.152	80.3667	1.6	4.4	0.4	5.3	0	16.2	10.2	0	8.8	0.7	0.4	0	1.7	0.4	0	0	0	11.5	37.7	0	17.7617	7.10987	27.5813	681.483	30.7763	4.99843	25.7778	25.8998	11.2501	25.8998	9.28717	1880.79	291.963	52.1147	53.3212	776.476	188.434	776.476	219.16
350982	320.848	78.6667	33	6.6	0	2.2	0	4.5	9.4	0	4.8	1	0.4	0	0.6	0.1	0.2	0.1	0	30.9	5.4	0	19.5715	7.66391	28.3306	710.657	33.2018	6.15012	27.0517	27.9698	12.9409	28.0808	10.809	1737.25	269.373	42.2802	54.819	715.956	169.825	654.804	185.417
360102	10.3684	77.7667	0	0	0	0	0	0	5.6	0	0	61.1	0	0	27.8	5.6	0	0	0	0	0	0	18.2016	7.17197	23.3932	859.07	33.4192	2.76086	30.6583	22.3833	13.863	28.2641	7.25435	1601.1	285.698	42.6193	56.8337	722.007	183.595	567.535	210.557
360103	12.8621	77.7667	0	0	0	0	0	0	6.5	0	3.2	77.4	0	0	12.9	0	0	0	0	0	0	0	18.2255	7.17133	23.3855	859.395	33.4456	2.77993	30.6657	22.4085	13.8855	28.2913	7.27494	1599.53	285.624	42.5201	56.8488	721.28	183.437	566.889	210.324
360104	17.1842	77.8333	0	0	0	0	0	0	5.6	0	0	80.6	0	2.8	11.1	0	0	0	0	0	0	0	18.3462	6.99608	22.7821	864.075	33.6161	2.90742	30.7087	22.5486	13.9772	28.4675	7.33457	1608.24	291.396	44.0333	57.251	727.445	184.63	566.797	215.298
360105	229.859	77.7667	5.1	20.9	0	0	0	3.7	6.2	0	11.4	1.1	1.1	0	0.7	5.1	0	0	0	20.1	24.5	0	18.1241	7.1717	23.4193	857.923	33.3272	2.70418	30.6231	22.3015	13.7864	28.1751	7.18904	1605.38	285.182	42.9549	56.6518	722.536	183.728	569.741	211.258
360111	25.1535	77.8333	1.2	1.9	0	0	0	0.8	24.5	0	10.5	40.1	3.5	0	12.1	0.8	0	0	0	0.4	4.3	0	18.2995	6.99712	22.7959	863.48	33.5636	2.86898	30.6946	22.4997	13.933	28.4145	7.29343	1611.13	291.371	44.2269	57.1816	728.477	184.878	568.059	215.746
360121	19.3777	77.3333	0	0	0	0.1	0	0.1	59.9	0	7.5	4.7	3.4	3.7	13	6.3	0	0	0	0.5	0.7	0	18.5659	6.63868	21.6084	871.859	33.9142	3.19148	30.7227	22.824	14.0779	28.7326	7.40346	1574.19	286.238	41.8198	58.8831	727.782	185.37	543.153	204.259
360122	27.8592	74.9167	0.4	2.1	0	0.8	0	0.2	27.4	0.7	16.4	3.3	1.5	10.1	13.8	9	0	0	0	4.7	9.6	0	18.4694	6.64179	21.8507	860.478	33.6037	3.20739	30.3963	22.5561	14.2627	28.5325	7.50627	1604.04	290.272	40.7362	57.9752	728.036	180.05	576.197	205.145
360123	57.5164	79.9167	4.9	2.7	0	0	0	1.3	34	7.4	14.4	0.5	2.8	0	2.8	2.4	0	0	0	17.4	9.5	0	17.6767	8.07624	26.1946	847.773	32.8742	2.04253	30.8316	21.8545	13.3105	27.6066	6.89458	1592.22	290.74	42.8169	57.7272	718.364	180.906	574.752	209.511
360124	31.0834	79	0	4	0	0.7	0	2	42.3	0	10.4	1	1.8	2.5	17.5	3	0	0.1	0	0.3	14.5	0	18.7321	6.77415	21.8325	875.257	34.2566	3.22875	31.0279	23.0358	14.2537	28.9967	7.56309	1720.94	319.026	53.2658	57.6506	777.561	198.572	597.578	249.729
360202	113.033	76.25	4.8	3.3	0	0	0	5	20.9	0	1.8	6	0.8	0	2.3	0	0	0	0	3.5	51.8	0	18.5756	8.27167	26.8577	839.161	33.6365	2.83835	30.7981	22.5364	14.3459	28.3675	7.88295	1818.58	316.151	49.0433	56.8658	785.933	195.904	683.851	252.63
360203	48.8571	78.7667	0	3	0	3	0	0	9.1	0	24.2	39.4	0	0	0	0	0	0	0	6.1	15.2	0	18.5035	8.34406	26.9525	839.817	33.7191	2.76065	30.9584	22.4976	14.2048	28.319	7.80048	1845.8	319.272	52.9553	56.6747	808.718	196.882	673.382	262.056
360222	206.29	79.45	8.9	5.6	0	0	0	1.9	11.6	0	2.1	0.3	0.5	0	0.5	0	0	0	0	4	64.7	0	17.8466	8.88739	28.4934	837.51	33.0892	1.89819	31.1911	21.8951	13.4856	27.6562	7.17638	1844.13	336.262	50.2513	58.3586	812.303	197.209	702.462	251.123
360281	61.3361	78.5833	1.1	2.1	0	1.2	0	3.3	35.6	0	3.4	1.4	2.3	0	2.5	1	0	0	0	3.1	43	0	18.7972	8.26917	26.5957	846.509	34.0487	2.95655	31.0922	22.8321	14.4568	28.6642	7.99335	1836.16	307.204	55.3509	55.5399	806.602	202.472	639.978	270.685
360302	150.564	81.25	0.9	0.4	0	1.7	0	0.4	20	0	4.3	8.3	17	0	0	0	0	0	0	2.6	44.4	0	18.4115	7.76089	25.2414	840.711	33.9803	3.23373	30.7466	22.7086	14.0847	28.305	7.69207	1622.67	243.345	59.1144	45.4786	659.83	227.347	525.408	247.413
360313	229.825	79.7167	0.9	0.4	0	0.1	0	1.1	14.1	0	4.7	1.5	1.5	0	0.3	0	0	0	0	10.4	64.9	0	18.5303	7.62222	24.7742	842.782	34.0716	3.3048	30.7668	22.8544	14.1698	28.4858	7.79517	1549.58	230.052	55.1621	46.0117	639.623	216.224	487.373	241.733
360321	411.295	80.0833	8.6	1.8	0	0.1	0	2.8	18.9	0	4.5	0.3	1.8	0	0.3	0	0	0	0	20.1	40.8	0	18.6306	8.23577	27.1482	809.499	33.8651	3.52873	30.3364	22.863	14.4656	28.0986	8.27146	1629.63	249.619	52.2531	50.1724	701.587	209.992	512.185	244.051
360322	212.878	81	2	1	0	0.1	0	0.9	23	0	11.4	0.1	1.3	0	0.3	0	0	0	0	20.9	38.9	0	18.3571	7.83254	25.5259	838.893	33.8373	3.15255	30.6847	22.6247	14.0042	28.2347	7.67938	1607.91	252.249	55.721	46.9001	663.244	218.229	535.232	241.826
360323	381.437	80.3333	5.1	3.3	0	0.4	0	1.8	21.3	0	3.2	0.3	2.9	0	0.3	0.1	0	0	0	22.3	38.8	0	18.4716	7.83066	25.705	828.284	33.8443	3.38077	30.4636	22.7116	14.2151	28.1959	7.9055	1596.4	246.666	54.3791	47.7996	666.401	213.924	516.965	238.393
360402	165.988	76.85	0.3	10.5	0	0.7	0	1.8	26.2	0.7	11.7	3.8	2	1.3	22	0.8	0	0	0	8.7	9.6	0	17.5364	6.84014	22.3943	870.825	32.569	2.02497	30.5441	21.7745	8.3821	27.8084	6.46467	1489.32	230.686	43.8536	48.5134	611.213	184.066	541.285	201.346
360421	66.5293	77.05	0.1	9.6	0	0	0	2.6	26	0.5	18.9	1.4	2.6	0	18	1.1	0	0	0	6	13.3	0	17.4821	6.86591	22.498	870.471	32.5695	2.05159	30.5179	21.7532	8.34607	27.7676	6.42782	1500.74	234.324	44.0045	48.7977	613.088	182.422	552	197.668
360423	332.444	78.8333	5.5	19.9	0	0.2	0	6.5	7.2	0	7.5	0.1	0.2	0.3	5.7	0.1	0	0	0	5.7	40.9	0	17.5255	7.86453	25.3386	854.022	33.1476	2.1098	31.0378	21.6935	8.64253	27.6869	6.76722	1565.57	253.141	44.3853	51.4867	667.859	186.282	559.46	207.797
360424	363.641	79.25	13.1	16.5	0	1.3	0	2.3	10.7	1.1	9.4	0.1	0.5	0	0.9	0.2	0	0	0	20.7	23.2	0	17.7512	9.36243	29.1673	848.218	33.7443	1.64524	32.0991	22.0243	13.2679	27.7461	6.9625	1624.23	269.659	45.7213	52.6151	700.007	196.44	585.488	215.757
360425	91.2653	78	0.8	7.8	0	0.2	0	2.9	20.6	0	11.7	0.2	0.8	3.6	18	5.8	0	0	0	11.3	16.2	0	17.7742	6.84827	22.5281	859.118	32.8565	2.45772	30.3988	21.9424	13.466	27.8981	6.84811	1585.65	271.029	44.6922	54.084	698.969	182.727	556.211	214.654
360426	139.952	78.9167	0.7	17.1	0	0.1	0	2.7	20.9	0	12.6	0.7	0.8	0	0.5	0	0	0	0	3.5	40.4	0	17.1957	7.79781	25.1027	859.886	32.5466	1.48296	31.0636	21.3516	8.11283	27.3266	6.2968	1481.71	233.446	41.4745	49.8476	607.902	178.333	554.012	196.721
360427	145.125	74.6667	0.5	11.7	0	0.2	0	3	21	0	14.7	0.3	0.3	9.3	22.5	1	0	0	0	7.1	8.3	0	17.4953	6.16355	21.0085	859.198	31.6061	2.26769	29.3384	21.5573	8.46904	27.5537	6.54393	1502.19	245.521	39.2848	54.4495	646.377	169.318	573.099	185.951
360428	41.2811	78.8333	1.5	5.5	0.1	0.6	0	5.1	24.1	0	10.7	0.2	1.6	2.1	27.1	4	0	0	0	3.8	13.5	0	17.6435	6.58681	21.8934	867.911	32.2226	2.13675	30.0858	21.7907	13.3036	27.844	6.6031	1503.25	252.835	41.9815	53.82	655.988	177.04	545.222	202.273
360429	36.3138	78.1667	0	2.4	0.1	0.1	0	2.7	31.7	0.1	24.7	0.1	2.8	1.5	18.7	1.5	0.1	0	0	1.1	11.9	0	17.5088	6.63047	21.8466	871.955	32.3546	2.00442	30.3501	21.6909	8.37382	27.7655	6.40646	1464.39	227.529	46.2208	47.113	597.927	190.111	523.548	206.748
360430	90.4254	76.4167	0.4	9	0.1	0.5	0	9.6	21	0.2	9.4	0.4	1.8	0.1	8.2	3.1	0	0	0	0.9	35.3	0	17.6309	6.6849	21.6793	881.452	32.7256	1.89014	30.8354	26.0086	8.25772	27.955	6.31968	1505.88	238.849	46.7487	49.3396	620.912	199.921	585.592	207.513
360481	204.792	77.9167	0.4	18.5	0	0.1	0	6.6	20.2	0	15.9	1.1	2.9	0.1	4.3	0.1	0	0	0	4	25.7	0	17.4663	7.39055	23.5968	876.656	33.0596	1.73952	31.3201	21.8807	8.19635	27.8751	6.32968	1527.61	226.002	43.4564	46.6968	614.085	184.617	544.642	201.989
360502	83.248	76.6667	2	2.8	0	0.4	0	1.2	38.9	0	7.9	1.3	5	0	3.3	0.1	0	0	0	14.5	22.6	0	18.7783	6.80758	22.628	850.148	33.8555	3.7708	30.0847	22.9613	14.5059	28.7467	7.95167	1604.6	261.894	54.0762	50.8301	691.698	201.396	516.284	249.479
360521	162.143	80	1.5	8.4	0	0	0	3.4	22.4	0	5.6	0.4	2.9	0	2.5	0.1	0	0	0	17.8	35.2	0	18.501	7.41924	24.5223	837.251	33.6457	3.39068	30.2551	22.7403	14.19	28.3346	7.82929	1639.48	267.132	55.3175	48.9657	687.024	208.392	554.793	245.483
360602	31.9905	75.8333	0	0	0	18.9	0	0	40.6	0	11.3	12.3	1.9	0	6.6	0.9	0	0	0	0	7.5	0	19.2241	7.46489	24.0357	855.65	34.7633	3.70578	31.0576	23.3788	14.8414	29.1309	8.25052	1880.46	367.061	61.6377	59.2341	863.171	220.951	655.942	276.486
360622	61.7137	81.9167	0	4.4	0	1.8	0	1.6	30.8	0	23.4	0.6	2.5	0	1.5	1.9	0	0	0	4.6	26.8	0	18.4636	8.02533	25.5858	853.503	34.0379	2.67156	31.3664	22.7264	13.8945	28.4666	7.57863	1823.79	338.382	58.546	59.2505	845.147	206.841	607.843	268.049
360681	201.148	75.5833	1.6	4.2	0	3.3	0	0.2	21	0	5.6	0.3	1.3	0	2.5	0.7	0	0	0	5.5	53.8	0	19.2504	7.31812	24.021	841.235	34.5543	4.08876	30.4655	23.206	15.0904	29.0953	8.55107	1901.69	381.267	53.8589	61.7001	884.231	206.964	686.62	269.836
360702	184.734	76.9333	6	10.5	0	3	0	3.2	23.4	0	13.7	3.4	0.4	0	3.4	1.4	0	0	0	27.6	3.8	0	20.2204	7.82923	27.4726	757.091	34.1626	5.66426	28.4983	24.2198	16.384	28.9368	10.4227	1486.07	216.593	38.0396	50.8628	607.125	144.837	489.712	215.656
360721	260.157	74.5	11.2	4.9	0	1.5	0	5.5	8.3	0	5.8	0.1	0.1	0	2	0.3	0	0	0	58.4	2	0	20.2798	7.40769	25.9537	772.777	34.2574	5.71551	28.5419	24.3247	16.4034	29.2046	10.3041	1444.85	218.297	38.6774	50.0172	583.416	147.861	460.696	217.326
360722	265.905	77.0833	11.2	5	0	1.9	0	0.7	14.6	2.3	8.8	0.2	1.1	0	1.1	0.1	0	0	0	40.3	12.8	0	20.3629	7.80365	27.9485	739.229	33.8967	5.97511	27.9216	24.2651	16.6492	28.8401	10.7725	1511.81	234.772	37.2708	55.3892	648.791	128.828	517.409	211.449
360723	377.729	79.9167	10.5	1.2	0	0	0	1.2	15	0	6.9	0.4	0.9	0	0.6	0.1	0	0	0	62.3	0.9	0	19.5352	8.44202	30.1638	723.245	33.165	5.17774	27.9873	23.4497	15.8485	27.8229	10.1423	1572.53	227.543	37.4471	50.526	641.949	149.755	530.353	215.423
360724	454.904	78.5	1.7	5.1	0	0.1	0	12.7	6.5	0	8	0.1	0.3	0	1.4	0.1	0	0	0	63.2	1	0	19.8194	8.32585	28.8808	751.271	34.02	5.1917	28.8283	23.8213	16.0136	28.4572	10.0994	1495.01	215.775	35.8117	49.2184	591.454	150.102	520.696	206.323
360725	544.934	80.625	0.6	1.5	0	0	0	3.4	3.3	0	4.8	0	0.2	0	0.7	0	0	0	0	84.5	0.8	0	19.7559	8.76922	30.9721	716.959	33.5144	5.20106	28.3133	23.6245	16.0558	27.9707	10.4407	1589.27	232.847	38.1448	49.8827	636.432	162.179	571.254	210.841
360726	425.631	80.9167	13.1	4.9	0	0.1	0	0.8	9.9	0	2.1	0	0.4	0	0	0	0	0	0	50.2	18.3	0	19.7359	8.18638	30.2816	690.591	32.5434	5.50917	27.0342	23.6537	15.9572	27.6485	10.7212	1560.85	225.003	42.9974	52.3464	632.381	134.426	536.36	219.689
360727	444.117	79.5	2.7	1.5	0	0.8	0	3.9	9.1	0	5.5	0.1	0.9	0	0.4	0.1	0	0	0	62.6	12.5	0	20.1185	8.28377	30.287	694.816	33.1411	5.79012	27.351	23.958	16.5143	28.0477	11.0443	1529.25	239.402	36.0638	57.3669	662.786	113.455	541.135	200.165
360728	410.097	80	2.6	1.4	0	0.1	0	1.4	6.4	0	3.6	0.2	0.2	0	0.2	0	0	0	0	70.5	13.4	0	20.0024	8.23909	30.7606	676.818	32.6436	5.8591	26.7845	23.6367	16.6726	27.6471	11.1221	1570.96	258.638	35.9621	57.6876	674.482	114.269	598.164	196.755
360729	423.807	81.4167	2.5	1.4	0	0	0	2.7	7.4	0	5	0.3	0.6	0	0.4	0.1	0	0	0	72.6	7	0	20.0071	8.6391	31.8833	677.795	32.8712	5.77516	27.096	23.7773	16.4499	27.7298	11.1493	1645.58	255.761	38.3557	56.1334	706.958	123.924	570.258	219.513
360730	369.588	77.75	14.5	3	0	2.5	0	3	14	0	6	0.1	0.8	0	1.6	0.3	0	0	0	32.9	21.3	0	19.453	8.01496	27.3392	772.973	33.8319	4.51514	29.3168	23.3728	15.584	28.3766	9.48878	1757.38	308.466	44.264	58.1075	791.194	177.903	614.539	232.59
360731	296.213	75.9167	16.8	3.7	0	6.5	0	4.7	15.5	0	6.4	0.2	1.2	0	1	0.7	0	0	0	41.6	1.7	0	20.4901	7.76115	27.3148	756.818	34.4107	5.99697	28.4137	24.4027	16.7094	29.1915	10.6856	1542.6	234.693	39.1243	52.5928	643.71	149.216	499.993	224.77
360732	349.092	78.0833	18.8	2.4	0	3.7	0	2.2	9.3	0	7.1	0.2	0.7	0	0.5	0.3	0	0	0	51.7	3.2	0	19.7286	7.97814	27.1766	782.126	34.1874	4.83073	29.3566	23.8093	15.753	28.7826	9.64554	1542.86	243.42	39.0303	53.0515	660.331	165.792	526.36	212.282
360733	359.507	79.6667	24.5	6.5	0	1.4	0	2.3	10.8	0	3.7	0.1	0.4	0	0.7	0.2	0	0	0	26.6	22.7	0	20.2494	8.47129	29.9489	720.379	33.967	5.68119	28.2858	24.1343	16.4394	28.5	10.8475	1619.02	240.183	43.5888	55.4097	690.416	141.609	536.937	231.1
360734	477.493	78.5833	2.9	4.2	0	0.5	0	3.2	7.2	0	5.3	0	0.1	0	0.2	0	0	0	0	62	14.5	0	20.0181	8.62792	32.3563	658.462	32.607	5.94165	26.6654	23.4971	16.7099	27.4586	11.4043	1596.03	257.166	36.4748	58.0584	687.496	119.892	597.124	202.698
360735	401.86	79.5	20.2	2.5	0	4.5	0	10.3	12.1	0	8.6	0.1	0.7	0	0.3	0.2	0	0	0	27.7	12.7	0	19.2488	8.36463	29.016	749.94	33.2077	4.38006	28.8277	23.2207	15.384	27.8851	9.53343	1745.96	299.913	44.2612	61.7015	807.731	162.428	592.191	232.977
360781	329.722	79.0833	49.1	6.9	0	2	0	3.3	14.3	2.2	3.8	0.3	0.8	0	0.5	0.1	0	0	0	12.2	4.4	0	19.9566	8.38496	29.3869	735.211	33.8909	5.3579	28.533	23.8932	16.0893	28.4292	10.4114	1649.01	267.596	42.5761	59.3631	739.012	145.552	542.009	231.412
360703	234.829	78.6667	4.7	3.5	0	2.2	0	5.6	17.5	0	12.9	1.6	0.6	0	0.7	0.2	0	0	0	47.1	3.4	0	20.0565	7.82667	27.3293	762.711	34.072	5.4336	28.6384	24.1792	16.0525	28.8656	10.1806	1447.85	202.658	39.6165	48.7765	579.425	150	459.56	219.908
360802	63.963	79.2667	0	4.4	0	6.7	0	0.9	33.2	0	18	2.3	1.6	0	6.7	0	0	1.2	0	12	13.1	0	19.1219	7.65522	25.1717	829.182	34.3519	3.93983	30.4121	23.3667	14.8342	28.8117	8.51736	1583.21	261.485	46.4623	51.7775	686.708	195.792	517.32	225.761
360803	187.744	78.9	14.7	4	0	1.8	0	2.4	19	0	7.5	0	1.8	0	1.9	0.1	0	0	0	10.9	36	0	19.3586	7.65877	25.3077	823.398	34.4558	4.19322	30.2626	23.6023	15.0926	28.9665	8.8082	1574.62	257.687	44.401	51.9896	681.887	188.067	519.568	223.124
360821	124.844	78.8333	9.8	3.8	0	2.6	0	4.4	24.3	0	9.6	0.3	1.8	0	2.7	0	0	0	0	10.3	30.4	0	19.2758	7.18762	23.9932	831.542	34.2338	4.27692	29.9569	23.5219	15.0264	29.003	8.64202	1571.37	260.428	45.6354	51.6775	680.975	194.408	515.871	221.214
360822	132.759	78	9.2	3.4	0	0.9	0	2.8	21.4	0	10.4	0.3	1.5	0	2.5	0	0	0	0	24.5	23.2	0	19.1522	7.49436	24.5991	834.781	34.4832	4.0172	30.466	23.4159	14.7845	28.9223	8.48363	1613.77	266.403	48.8192	52.5638	704.993	196.276	521.315	234.841
360823	105.014	81.6667	2.3	1.8	0	0.8	0	3.2	20.2	0	7.9	0.1	1.1	0	2.5	0	0	0	0	27	33	0	18.4889	7.88515	25.4086	847.415	33.9838	2.95038	31.0335	22.8424	13.9206	28.484	7.67835	1631.95	271.574	53.1288	52.7862	716.472	203.937	510.923	245.456
360824	132.218	79.6667	2.8	0.9	0	0.2	0	3	33.5	0	4.4	0.2	2.8	0	4.8	1.6	0	0	0	33.8	11.7	0	18.583	7.38723	23.8615	860.17	34.1814	3.22264	30.9588	23.0001	13.9539	28.6959	7.6089	1583.41	280.925	51.6769	56.5213	720.639	187.648	510.312	237.298
360825	241.585	81	13	2.7	0	1	0	2.2	18.5	0	5.4	0.2	0.9	0	0.6	0.4	0	0	0	31.9	23.3	0	18.9637	8.22734	26.2836	838.444	34.6615	3.35929	31.3022	23.2738	14.5344	28.7632	8.22992	1705.79	287.643	50.5266	52.7437	740.935	205.347	574.903	245.743
360826	161.309	78.5833	13.3	1	0	4.9	0	2.4	21.5	0	10	0.2	1	0	2.1	0.5	0	0	0	4.6	38.4	0	19.5606	7.41219	24.5897	827.247	34.557	4.41356	30.1434	23.8553	10.7567	29.2201	8.96671	1447.78	230.277	39.1487	50.9055	624.789	177.036	464.309	202.991
360827	434.925	78.0833	8.7	5.3	0	1.1	0	10.6	7.2	0	9.9	0	0.6	0	0.2	0.1	0	0	0	9	47.4	0	19.4074	7.65159	25.7845	795.227	34.2991	4.6239	29.6752	23.6898	10.8798	28.7038	9.18402	1479.33	217.858	38.9978	44.3605	563.376	171.358	524.196	199.6
360828	213.536	80.25	28.3	6.1	0	0.3	0	3.3	12.5	0	10.2	0.1	0.3	0	3.7	0.4	0	0	0	17	17.7	0	19.3105	7.55352	25.2265	811.98	34.297	4.35421	29.9428	23.6363	10.5896	28.8698	8.92707	1442.06	197.896	40.8665	44.0448	560.246	176.336	471.707	209.563
360829	317.728	79.9167	16.1	5.9	0	0.7	0	4.5	19.5	0	6.7	0.3	2.3	0	1	0	0	0	0	14.6	28.4	0	18.6033	7.94535	26.3652	812.84	33.7351	3.59935	30.1357	22.7059	10.0353	28.0818	8.21292	1579.18	257.21	48.9229	51.3908	679.468	200.721	512.89	226.084
360830	296.467	81.5	7.7	7.3	0	2	0	8.2	17.1	0	5	0.1	2.2	0	0.8	0	0	0.1	0	5	44.5	0	18.7073	8.02906	26.5178	809.54	34.051	3.77308	30.278	22.9221	10.1205	28.1889	8.34474	1589.89	238.349	47.8456	46.6513	655.882	203.473	515.547	227.685
360881	585.023	85.5833	1.4	5	0	0	0	4.6	10.2	0	2.5	0.2	1.2	0	0.1	0.2	0	0	0	2.6	71.8	0	15.3146	7.41384	27.0859	731.719	28.6056	1.23401	27.3715	23.7997	7.59802	23.7997	5.84843	1925.47	297.483	46.5679	51.8756	802.343	189.809	802.343	222.475
360902	239.913	80.0833	3.7	5.4	0	0.1	0	0.9	20.4	0	3.5	1.1	1.7	0	0.7	0	0	0	0	42.5	20.1	0	18.1628	7.60902	25.2281	830.402	33.3677	3.20679	30.1609	22.4296	13.8565	27.9153	7.57608	1628.99	254.914	55.6662	47.2538	671.875	217.253	541.595	241.315
360921	294.498	78.6667	17.4	14	0	0.1	0	1.9	18.9	0.8	12.3	0.2	3.2	0	1.3	0.1	0	0	0	22.7	7	0	18.0599	7.64612	24.8699	849.97	33.3023	2.55789	30.7444	22.257	13.7279	28.0307	7.2226	1681.63	287.017	45.8401	55.4243	744.282	190.6	600.928	224.999
360922	287.4	82.0833	18.5	21.7	0	0	0	0.2	18.3	0	7.8	0.2	1.4	0	0.8	0	0	0.1	0	28.5	2.5	0	18.3065	8.06356	26.2289	836.082	33.7458	3.00273	30.7431	22.5655	13.9177	28.1396	7.6605	1718.99	277.552	56.7081	48.8937	719.037	216.541	591.366	255.891
360923	101.969	78.8333	0.3	16.1	0	0.1	0	0.4	32.4	0	11.9	0.3	3	0	3.2	0.2	0	0.1	0	12.8	19.2	0	18.5672	7.4938	24.4526	851.099	33.9255	3.27927	30.6463	22.7464	14.221	28.552	7.74154	1720.99	289.736	56.9721	52.5787	758.275	209.477	568.975	252.028
360924	235.573	82.9167	9.9	31.8	0	0.1	0	0.6	15.2	0	4.6	0.6	1.2	0	2.3	0.1	0	0	0	16.2	17.4	0	18.0996	8.26623	26.7223	838.843	33.5418	2.60794	30.9338	22.2667	13.7591	27.9345	7.41659	1768.09	284.791	56.2636	49.6536	751.457	217.782	598.794	255.038
360925	474.25	78.1667	41.9	16.7	0	0	0	4.2	8.4	0	5.5	0.1	0.5	0	0.5	0	0	0	0	7.9	14.3	0	17.931	7.68004	25.4564	830.66	32.7632	2.59381	30.1694	21.9693	13.8394	27.5975	7.28922	1725.85	308.268	47.2207	57.1024	766.306	192.063	650.279	221.494
360926	443.02	83.0833	30.3	25.7	0	0.1	0	1	5.6	0	2.4	0.1	0.1	0	0.3	0	0.1	0	0	25	9.4	0	17.5365	8.74164	28.6775	811.498	32.6204	2.13781	30.4826	21.717	13.2686	27.0938	7.20565	1814.33	318.054	51.3011	53.7259	782.461	215.502	680.244	231.517
360981	67.5964	80.4167	0	2.1	0	2.4	0	2.4	38.3	0	12.5	0.5	2.2	0	4.4	2.9	0	0	0	11.2	21	0	18.4877	6.95393	22.5719	869.018	33.8487	3.04074	30.8079	22.8494	13.9703	28.6961	7.40319	1658.11	297.899	50.8527	57.188	751.616	188.784	559.606	245.359
360982	54.6062	78.9167	0	3.6	0	4.2	0	1.6	46.9	0	12.9	1.4	4.3	0	5.2	1.8	0	0	0	9.8	8.4	0	18.7098	7.04675	22.764	870.488	34.2541	3.29839	30.9557	23.067	14.2225	28.9551	7.62442	1707.51	316.877	54.6177	56.6926	765.652	198.495	584.747	254.203
360983	64.4552	76.5	2.4	6.7	0	1.7	0	3.6	32.1	0	16.5	0.3	2.7	0	4.2	0.2	0	0	0	22.8	6.8	0	18.5832	7.11539	23.4901	853.942	33.5594	3.26836	30.291	22.7449	14.3321	28.5545	7.69945	1679.83	293.858	47.9944	56.0663	750.803	191.611	585.609	233.686
361002	78.4056	80.2167	0	3.8	0	1.1	0	1.5	39.5	0	5.8	1.8	2.4	0	2.9	2.7	0	0	0	7	31.5	0	18.66	7.78256	25.0277	846.092	34.2006	3.10479	31.0958	22.9481	14.1802	28.602	7.85427	1792.98	326.259	57.4787	56.2171	801.013	205.366	605.762	263.361
361021	197.035	80.6667	3.6	4.3	0	0.7	0	2.4	13.4	0	10	0.3	0.6	0	3	0.5	0	0	0	27.1	34.2	0	18.7917	7.38284	24.3937	826.633	33.8849	3.61958	30.2653	22.9825	14.4624	28.4942	8.21389	1732.72	318.75	50.6047	57.8568	785.416	189.805	593.68	239.783
361022	289.784	81.4167	2.1	7.7	0	0.2	0	1.7	15	0	2.8	0.4	0.4	0	1.4	0.1	0	0	0	5.4	62.9	0	18.9377	8.84388	28.3495	814.08	34.4915	3.29558	31.1959	23.1281	14.6204	28.4095	8.48969	1814.83	321.804	50.6665	59.4435	827.045	190.982	590.913	265.782
361023	241.718	78.75	4.7	3	0	0.7	0	0.9	14.1	0	6.9	0.4	0.4	0	0.6	0.5	0	0	0	6.5	61.3	0	19.117	7.9812	26.2618	816.528	34.1148	3.72385	30.3909	23.2049	14.9028	28.6091	8.64464	1747.21	318.207	46.8613	59.3658	801.872	190.648	586.761	242.326
361024	139.796	81.75	0.5	1.3	0	0.1	0	2	28	0	4.4	0.1	0.7	0	1.1	0.3	0	0	0	25.6	36	0	18.3946	8.1539	25.7707	858.331	34.2155	2.57531	31.6401	22.7756	13.8208	28.4716	7.43567	1792.6	315.168	59.0942	53.7955	786.418	209.825	604.065	268.375
361025	270.488	79.8333	10.7	3.2	0	0.6	0	3.5	15.9	0	3.4	0.2	0.6	0	0.2	0.5	0	0	0	36.3	24.8	0	18.309	8.4246	26.976	831.767	33.8126	2.58261	31.23	22.6778	13.8618	28.0816	7.67487	1735.82	290.871	50.8067	52.8735	744.941	200.356	590.377	250.788
361026	333.889	81.0833	2.3	2.6	0	0.1	0	5.2	12.9	0	3.6	0.1	0.6	0	0.2	0.2	0	0	0	8.2	64.1	0	18.5781	8.0863	25.7469	843.64	34.4522	3.04541	31.4068	23.0029	13.9719	28.5292	7.8152	1814.37	312.803	55.6992	53.3988	789.684	210.245	591.705	267.208
361027	128.489	78.6667	1	3	0	0.5	0	0.4	34.2	0	7.5	0.6	1.1	0	0.8	0.4	0	0	0	6.5	43.9	0	18.7878	7.87051	25.3368	841.902	34.3044	3.24081	31.0636	22.9891	14.3423	28.7025	8.05108	1839.49	346.853	62.9003	56.9861	822.894	218.173	621.631	280.99
361028	431.935	83	27.6	5.5	0	0.5	0	0.7	7.5	0	1.8	0.2	0.2	0	0	0	0	0	0	11.7	44.3	0	18.2089	9.2576	29.9698	791.625	33.4139	2.52414	30.8897	22.2866	13.9904	27.4273	8.02287	1986.53	381.617	56.13	59.8471	903.869	209.993	722.789	268.69
361029	80.5713	78.9167	0.2	5	0	1.9	0	1.9	40	0	2.8	1	1.5	0	0.9	1.2	0	0	0	6.4	37.1	0	18.6672	7.4295	24.0287	853.985	33.9686	3.04934	30.9192	22.876	14.2621	28.6619	7.75425	1789.33	337.741	57.5319	59.3061	820.33	198.66	622.336	260.912
361030	296.876	80.3333	6.1	1.2	0	0.6	0	0.9	13.5	0	7.2	0.3	0.3	0	1	0	0	0.1	0	13.1	55.8	0	19.2916	8.26378	27.4124	799.745	34.1725	4.02642	30.1461	23.4029	15.1381	28.5775	8.99528	1722.39	310.127	44.7383	59.6737	793.75	186.043	569.082	237.332
361102	92.5982	74.25	0	1.8	0	3.3	0	1.5	23.3	0	18.1	5.1	1.8	0	3.3	0	0	0	0	0	41.7	0	19.0326	7.89445	25.067	850.207	34.9156	3.42219	31.4934	22.9778	14.7479	28.9265	8.16097	1709.32	317.658	61.8118	60.057	801.635	221.249	531.7	269.304
361121	363.324	75.9333	0.7	6.4	0	0.4	0	1.5	10.4	0	5.4	0.9	0.9	0	1.2	0.7	0.1	0	0	10.2	61.1	0	18.8775	7.93564	25.708	834.763	34.3649	3.49654	30.8684	22.7565	14.7332	28.622	8.24234	1812.03	355.965	57.8371	61.3191	846.818	206.161	624.409	266.116
361122	285.23	75.8333	0	1.4	0	1.5	0	2.4	17.7	0	11.8	0.7	0.9	0	1.2	0.1	0	0	0	18.7	43.5	0	18.7048	8.04563	26.1239	830.261	34.1365	3.33845	30.798	22.6161	14.5268	28.4334	8.14883	1698.13	336.024	52.0287	62.0509	792.48	189.45	583.647	248.274
361123	307.705	77.5	0.5	2.7	0	1.3	0	7.1	17.6	0	7.5	0.3	0.5	0	1.5	0	0	0	0	11.2	49.9	0	18.4259	8.03836	26.0082	834.235	33.9296	3.02253	30.907	22.2631	14.3253	28.1947	7.81969	1814.2	348.992	57.9092	60.0095	838.331	203.842	624.621	272.013
361124	392.632	76.8333	4.8	1.4	0	0.7	0	0.7	17.5	0	2.7	0.6	0.6	0	1.2	0.6	0	0	0	3	66.2	0	19.1489	7.81122	25.5636	830.792	34.5164	3.96035	30.5561	23.0231	15.0453	28.8428	8.57255	1878.96	377.772	58.0343	62.8875	887.349	205.879	664.722	266.662
361125	200.172	75.25	0	10.2	0	0.9	0	1.4	18.8	0	8.2	0.9	0.1	0	1.1	0	0	0	0	2.7	55.7	0	19.0882	7.89551	25.7518	830.388	34.3756	3.71555	30.6601	22.9306	15.0193	28.7528	8.5005	1952.62	394.718	58.466	62.1195	908.863	210.355	711.004	275.488
361126	127.268	76.75	0	7	0	1.8	0	2.8	21.5	0	3.2	0.5	0.9	0	1.5	0.1	0.1	0	0	9.9	50.7	0	19.0398	8.01209	25.8901	836.395	34.5655	3.61895	30.9466	22.9712	14.892	28.7905	8.37716	1945.95	402.302	56.4746	63.883	917.532	212.306	701.218	274.367
361127	31.7521	79.6667	0.5	1.3	0	1.5	0	2.8	38.8	0	7.2	0.5	1.8	1.6	21.4	3.2	0	0	0	4.4	14.9	0	18.7961	6.86133	22.4516	861.269	33.8642	3.30354	30.5606	22.9979	14.4268	28.8548	7.78244	1738.31	298.816	55.4507	55.959	769.824	195.234	595.162	256.216
361128	49.8435	76.75	2.6	2.5	0	2.3	0	2.8	37.8	0	3.1	0.4	2	0.1	15.2	1.9	0	0	0	1.6	27.5	0	18.4522	6.76923	22.4469	859.193	33.2218	3.06523	30.1566	22.5325	14.1578	28.5016	7.50052	1644.21	271.826	47.4939	55.0378	720.588	182.715	570.388	235.9
361129	80.6778	81.4167	0	2.8	0	0.5	0	2.4	32.5	0	4.3	0.8	1.5	0	2.1	0.8	0	0	0	15.2	36.9	0	18.6371	8.29866	26.4391	848.757	34.2463	2.85848	31.3878	22.7839	14.1437	28.6125	7.83428	1866.23	344.092	60.5173	58.4821	842.567	208.479	661.869	274.95
361130	278.01	81.75	1.9	6.7	0	0	0	2.5	9.3	0.1	2.5	0.1	0.4	0	0.7	0	0	0	0	3.5	72.4	0	18.1354	9.44999	30.1164	824.575	33.533	2.15482	31.3782	22.0875	13.8182	27.7843	7.63334	1945.26	365.562	56.0978	60.3429	877.693	201.252	727.266	273.321
361181	205.261	80.5	0	3.4	0	0.3	0	2.2	13.8	0	3.5	0.9	0.4	0	0.9	0.1	0	0	0	1.5	72.8	0	18.5597	8.95061	28.4394	834.135	34.2323	2.75972	31.4726	22.5316	14.2071	28.3209	7.92711	1951.53	345.749	61.3178	56.8617	857.788	211.406	716.071	283.187
370102	144.582	62.8083	0	0	0	7.2	0	0	0	2.1	33	35.1	2.1	0	0	0	0	0	0	0	20.6	0	14.401	9.70944	26.2483	1037.75	31.6069	-5.38379	36.9907	26.557	0.901396	26.557	0.901396	636.686	176.594	5.03939	106.716	411.598	18.4263	411.598	18.4263
370103	192.068	57.0417	0	1.8	0	6.8	0	6.8	0	15.4	27.6	14.3	6.1	0	0	0	0.7	0	0	0	20.4	0	15.127	8.51207	24.074	1015.85	31.6478	-3.7102	35.358	26.8966	1.85328	26.8966	1.85328	709.129	186.012	6.05325	107.142	460.155	22.3778	460.155	22.3778
370104	33.7171	63.5083	0	0	0	1.3	0	0	19.5	16.1	2	40.3	10.7	0	5.4	2.7	0	0	0	0	2	0	14.3206	9.64475	26.2219	1033.79	31.4465	-5.33484	36.7813	26.4478	0.882075	26.4478	0.882075	639.742	181.067	5.04642	107.746	415.67	18.5609	415.67	18.5609
370105	17.3475	62.8083	0	0	1.2	0	0	0	1.2	45.7	7.8	22.3	8.2	0	9	4.3	0	0	0	0	0.4	0	14.434	9.70989	26.2318	1038.57	31.6573	-5.35846	37.0158	26.6031	0.925208	26.6031	0.925208	633.038	175.482	4.90692	106.765	409.178	18.1808	409.178	18.1808
370112	235.818	62.8083	0	1.2	0.2	1.9	0	9.3	3.6	25.3	26.1	3.5	7.2	0	1.8	0.2	0	0.1	0	9.5	10.3	0	14.3436	9.70777	26.2541	1037.38	31.5448	-5.43142	36.9762	26.4955	0.848776	26.4955	0.848776	638.792	176.824	5.15263	106.639	412.75	18.6369	412.75	18.6369
370113	154.928	61.9167	0	2.7	0	0.4	0	10.6	0.6	24.8	33.3	1.2	8.3	0	2.4	1.3	0	0	0	3.2	11.4	0	14.112	9.35318	25.7308	1025.09	30.9642	-5.38591	36.3501	26.1029	0.751066	26.1029	0.751066	659.624	185.037	5.4376	106.078	422.16	19.4583	422.16	19.4583
370124	91.61	63.75	0	1.6	0	3.3	0	4.6	0	31.7	35.7	2.3	10.5	0	2.6	0.4	0	0	0	0	7.2	0	14.2786	9.23061	25.7032	1019.23	31.0457	-4.86663	35.9124	26.302	1.05967	26.302	1.05967	616.17	161.204	5.25158	102.992	391.975	19.9563	391.975	19.9563
370125	15.4567	67.75	0	0	0.7	0	0	0	0	68.7	12.1	1.3	12.9	0	2.9	0.9	0	0.1	0.1	0	0.3	0	13.728	10.5961	27.6323	1058.77	31.7	-6.64659	38.3466	26.2768	0.0559922	26.2768	0.0559922	584.21	173.775	3.96501	111.751	386.56	15.7957	386.56	15.7957
370126	16.674	65.8333	0	0	0.3	0	0	0	0	78	5	1.2	13	0	1.4	0.2	0	0.9	0	0	0	0	13.4246	10.4762	27.2484	1067.3	31.3142	-7.13271	38.4469	25.9788	-0.406592	25.9788	-0.406592	556.869	166.439	3.96249	110.561	373.835	14.9314	373.835	14.9314
370181	164.406	61	0	1.1	0.3	4.5	0	4.7	0.1	45.6	15.2	1.4	8.9	0	1.3	0.4	0	0	0	3.3	13.3	0	14.0565	10.3447	27.3319	1043.63	31.5611	-6.28742	37.8485	26.317	0.511707	26.317	0.511707	630.491	162.965	5.05488	102.77	397.841	19.0036	397.841	19.0036
370202	24.4615	68.6167	0	0	0	0	0	0	0	0	0	100	0	0	0	0	0	0	0	0	0	0	13.4071	7.94751	23.6665	967.347	29.1683	-4.41297	33.5813	24.6404	1.04062	24.6404	1.04062	681.347	173.147	10.9417	95.6524	403.919	35.4357	403.919	35.4357
370203	36.9577	70.5833	0	0	0	0	0	0	0	0	0	100	0	0	0	0	0	0	0	0	0	0	13.4025	5.80779	18.7241	926.782	28.3429	-2.67488	31.0178	23.9822	1.67187	24.4123	1.67187	667.271	151.795	11.8124	87.759	377.74	38.155	372.944	38.155
370211	68.3885	70.8333	0	1.6	0.7	1.8	0	14.4	0	50.8	5.5	5.1	7.7	0	3	0.9	0.1	0.2	0	2.9	4.7	0	13.3931	8.04384	24.1258	954.691	28.9914	-4.34981	33.3412	24.5043	1.24673	24.5046	1.24673	743.274	198.282	11.7439	94.3557	438.803	39.5389	425.529	39.5389
370212	240.511	68.6167	0	4.8	0	0	0	5.8	0	0.3	27.4	8.4	6.9	0	0.8	0.8	0	0	0	44.7	0	0	13.3967	7.94679	23.6595	968.346	29.1602	-4.42799	33.5881	24.6442	1.0178	24.6442	1.0178	682.117	174.343	10.8928	95.923	405.521	35.3008	405.521	35.3008
370213	80.0816	66.8333	0	1	0	0	0	0	0	0	21	53	8	0	0	0	0	0	0	17	0	0	13.5861	7.27597	22.0534	962.247	29.1836	-3.8089	32.9925	24.7094	1.26952	24.7094	1.26952	648.846	160.261	10.2892	94.2249	384.311	33.0159	384.311	33.0159
370214	30.9391	67.6167	0	0.4	0	0	0	2	3.1	33.2	8	12.2	16.8	0	19.5	0.4	0	0	0	3.8	0.4	0	13.4829	8.1868	24.1052	979.736	29.3706	-4.59215	33.9628	24.8731	0.911103	24.8731	0.911103	656.538	166.457	10.3688	97.7243	394.651	33.3937	394.651	33.3937
370281	36.438	68.1667	0	0.2	0	0	0	0.2	2.4	71.8	1.6	4.1	13	0.2	5.5	0.2	0	0	0	0	0.9	0	13.4011	9.33589	26.3509	998.426	29.827	-5.60203	35.4291	24.6457	0.542657	25.0677	0.542657	656.068	168.563	9.65064	98.1648	396.38	33.1974	394.121	33.1974
370282	34.3046	66.6667	0	0.9	0	0	0	1.7	0	57	18.9	3.5	10.1	0	3.9	0.1	0	0	0	0.8	2.1	0	13.2592	9.26513	26.0606	1006.34	29.8269	-5.72537	35.5522	24.5568	0.360414	25.0594	0.360414	696.64	204.15	9.63012	107.665	440.964	32.0122	440.669	32.0122
370283	59.3922	68.5	1.7	1.5	0	5.3	0	1.5	0	63.1	12.1	1.6	8.2	0	2.1	0.6	0.2	0.1	0	0.4	1.6	0	13.1043	9.62678	26.529	1021.42	30.173	-6.11482	36.2878	25.1294	-0.0354749	25.1294	-0.0354749	620.014	165.63	8.26878	107.349	402.381	25.9352	402.381	25.9352
370285	71.9099	70.0833	0	0.1	0	0.6	0	0.1	0.5	70.1	10.1	2.1	10.2	0.1	3.9	1.2	0	0	0	0	1.1	0	12.6912	10.1749	27.4591	1033.1	30.0635	-6.99115	37.0546	24.8827	-0.547563	24.8827	-0.547563	652.36	170.347	8.79433	105.529	421.28	27.1836	421.28	27.1836
370302	307.317	61.9167	0	8.1	0	2.4	0	22.1	0.8	11.9	24	4.4	7	0	1.5	0.6	0	0	0	11.4	5.8	0	14.2514	9.81629	26.3472	1037.56	31.6063	-5.65114	37.2574	26.4251	0.770155	26.4251	0.770155	666.262	177.41	6.99948	102.844	417.926	26.1006	417.926	26.1006
370303	65.5774	63.1833	0	0	0	1.6	0	4.5	0	40.3	7.7	35.5	8	0	0.3	0	0	0	0	0	2.1	0	13.9627	10.3641	27.3741	1046.79	31.6341	-6.22705	37.8611	26.2505	0.366133	26.2505	0.366133	608.463	149.55	6.51048	99.1438	376.155	23.3607	376.155	23.3607
370304	416.313	59.75	0	2.3	0	6.4	0	8.9	0.7	2.5	26	5.1	3.9	0	0	0.8	0	0	0	42.1	1.3	0	14.0137	9.16502	25.3718	1023.66	30.8815	-5.24137	36.1229	25.9702	0.692537	25.9702	0.692537	739.518	186.638	7.55896	100.434	462.104	28.7442	462.104	28.7442
370305	66.0804	64.75	0	0.2	0.2	1.1	0	2.4	0	65.3	3.2	8	14.7	0	0.2	3.3	0	0	0	0	1.7	0	13.5858	10.7438	28.2449	1043.83	31.3968	-6.64104	38.0378	25.8462	0.0320385	25.8462	0.0320385	618.162	155.408	6.94857	99.906	384.915	25.1084	384.915	25.1084
370306	60.0433	62.25	0	0	0	0	0	1.8	0	56.8	17.7	5.9	12.9	0	1.8	0.4	0	0	0	0	2.6	0	14.228	10.2666	27.3216	1045	31.7556	-5.82122	37.5768	26.4371	0.629351	26.4371	0.629351	609.497	152.145	6.66277	100.957	379.613	22.9871	379.613	22.9871
370321	21.4802	64	0	0	0	0	0	0	4.5	64.9	5.2	4.1	18.4	2.1	0.6	0	0	0	0	0	0.2	0	13.7913	10.464	27.2862	1059.16	31.723	-6.626	38.349	26.2599	0.0483138	26.2599	0.0483138	540.403	124.724	5.80338	95.2605	328.605	20.0718	328.605	20.0718
370322	16.1766	64.9167	0	0	0.2	0	0	0	0	78.7	3.9	0.9	11.6	0	2.5	1.5	0	0.1	0	0	0.5	0	13.7648	10.5085	27.4005	1061.9	31.6473	-6.70428	38.3516	26.2542	0.0215284	26.2542	0.0215284	566.591	146.971	4.55218	104.819	364.033	17.4813	364.033	17.4813
370323	408.868	62.25	0	3	0	9.7	0	16	0	3.4	40.4	0.6	3.2	0	1.1	1.6	0.3	0	0	14	6.6	0	13.0135	9.95742	27.0961	1019.58	30.1305	-6.61804	36.7485	24.9394	-0.198699	24.9394	-0.198699	699.062	195.246	7.10722	107.745	461.745	25.0682	461.745	25.0682
370402	102.838	65.5	0	1	0	17.9	0	4.5	0	37.1	12.6	13.3	6.7	0	1.7	0	1.2	0	0	0	4	0	14.9092	9.07024	26.2433	978.92	31.1036	-3.45847	34.562	26.424	2.27838	26.424	2.27838	820.769	235.75	12.0687	103.617	522.723	40.7724	522.723	40.7724
370403	74.6575	66.5833	0	1.8	0	6.7	0	2.3	0	56.7	14.4	7.3	7.6	0	0.7	0	0	0	0	0	2.5	0	15.199	8.65081	25.5064	975.319	31.0346	-2.88158	33.9162	26.6191	2.54277	26.6191	2.54277	796.259	226.627	13.3306	103.075	495.064	41.131	495.064	41.131
370404	62.9702	67.8333	0	0	0	5.1	0	4.6	0	59.3	15.8	0.9	10.8	0	0.6	0.1	1.5	0	0	0	1.2	0	14.8133	9.34561	27.0461	977.544	30.8139	-3.74055	34.5544	26.3033	2.18488	26.3033	2.18488	812.118	239.652	12.7923	103.692	518.294	40.1347	518.294	40.1347
370405	33.31	71.5	0	0	0.2	0	0	0.9	1.6	69.5	7.1	0.4	16.6	0	2.1	0.7	0.7	0	0	0	0.2	0	14.6766	9.4715	26.9754	985.245	30.996	-4.11552	35.1115	26.3425	1.99806	26.3425	1.99806	830.052	237.534	11.622	101.391	513.931	43.6444	513.931	43.6444
370406	213.39	67.15	0	2.2	0	23.1	0	13.3	0	13	23.8	0.6	5	0	1.7	0.6	1.5	0	0	2.5	12.8	0	14.9633	9.14818	26.3607	983.465	31.1823	-3.52155	34.7039	26.5645	2.2638	26.5645	2.2638	772.146	210.321	12.2079	100.135	481.437	39.8694	481.437	39.8694
370481	74.1116	67.0833	0	0.6	0	1	0	5.6	0	63.6	8.5	3.4	12.9	0	1.7	0.7	0.3	0	0	0	1.7	0	14.8919	9.3654	26.5651	993.649	31.3527	-3.90188	35.2546	26.6741	2.0789	26.6741	2.0789	698.292	177.004	10.4516	98.0665	429.219	36.4737	429.219	36.4737
370502	5.04766	63.75	0	0	2	0	0	0	8.2	27.6	22.6	6.6	10.4	1.8	13.1	0	0	7.2	0	0	0	0	14.0588	8.6523	23.6261	1063.28	31.2338	-5.38792	36.6217	26.4487	0.288127	26.4487	0.288127	548.674	140.262	5.28175	103.604	353.834	19.4511	353.834	19.4511
370503	7.5179	64.6	0	0	6.4	0	0	0	3	1.3	50.7	17.5	3.5	0.4	7.1	0.2	0.3	7.8	0	0	0.1	0	13.6434	9.56874	25.4543	1069.24	31.2575	-6.3343	37.5918	26.1727	-0.190705	26.1727	-0.190705	543.365	153.76	4.52247	107.813	358.886	16.3277	358.886	16.3277
370521	11.6316	64	0	0	5.4	0	0	0	3.1	11.1	52	3.4	4.7	3.1	7.1	0.6	0	5.7	0	0	0.5	0	13.7952	9.10016	24.6613	1065.61	31.1485	-5.75213	36.9006	26.2472	0.0366401	26.2472	0.0366401	551.922	168.555	5.0101	111.848	370.355	17.2117	370.355	17.2117
370522	14.0706	64.55	0	0	0.8	0	0	0	0	56.3	25.9	0.5	11.1	0	2.7	1.2	0	1.2	0	0	0.3	0	13.7127	9.62551	25.5832	1067.26	31.3332	-6.29109	37.6243	26.2208	-0.0926023	26.2208	-0.0926023	555.974	156.477	4.55267	107.88	366.454	17.0226	366.454	17.0226
370523	12.9049	64.2333	0	0	0.2	0	0	0	11.4	49.6	17.2	6.4	11.2	0.1	2.7	0.6	0.1	0.4	0	0	0.1	0	13.7899	9.81329	26.1386	1055.74	31.39	-6.15324	37.5433	26.1675	0.112513	26.1675	0.112513	569.998	144.837	5.79756	102.009	363.381	21.1584	363.381	21.1584
370602	54.1307	65.4833	0	1.2	1.8	0	0	1.2	0	10.9	10.9	47.3	3	0	1.8	0	0	0	0	10.3	9.7	0	12.9552	7.81502	23.1856	993.387	29.0336	-4.67277	33.7064	24.5441	0.228152	24.5441	0.228152	632.023	159.517	9.5012	98.299	386.61	36.357	386.61	36.357
370611	65.9571	63.75	0.7	2.2	0.5	0	0	13.1	0	7.5	42.4	7.6	7.3	0	3.6	0.8	0	0.3	0	2.2	11.2	0	13.2836	8.33613	24.1284	1005.2	29.9584	-4.5906	34.549	25.0628	1.82709	25.0628	0.408367	600.6	156.313	9.75513	95.8752	361.106	38.911	361.106	39.0197
370612	117.35	66.8667	7.8	6.5	0	0.3	0	13.9	0	17.3	36.5	1.7	3.5	0	2.3	0.5	0.1	0	0	4.8	4.1	0	12.8264	8.03125	23.7231	993.163	28.9124	-4.94182	33.8542	24.46	0.131278	24.46	0.131278	664.197	169.238	9.91377	97.54	402.974	39.3613	402.974	39.3613
370613	54.1019	62.25	0	1.1	0	6.1	0	3.1	0	31.7	24	9.5	11.1	0	1.1	1.1	0	0	0	0.4	9.9	0	13.4266	6.05833	19.2019	972.276	28.5026	-3.04819	31.5508	24.599	2.08629	24.599	0.902962	568.591	139.275	8.22192	86.1489	321.251	39.5372	321.251	40.781
370634	37.0476	69.25	0	26.1	13	0	0	0	0	0	17.4	8.7	8.7	0	0	0	0	0	0	0	21.7	0	12.8659	5.97959	19.5295	950.228	27.684	-2.9342	30.6182	23.7186	0.813078	23.8651	0.813078	540.567	133.792	8.39974	96.5085	331.464	29.4993	306.875	29.4993
370681	73.196	65.75	4.8	1.3	2.1	0	0	3.4	0	39.4	28.5	4.6	9.8	0	1.7	0.9	0	0	0.1	0	2.8	0	13.0681	7.89924	22.8993	1012.04	29.7586	-4.73698	34.4956	24.998	0.129275	24.998	0.129275	584.911	164.477	8.12754	102.501	368.96	30.4975	368.96	30.4975
370682	79.2341	69.5833	0.7	2.6	0	9.4	0	0.6	0	34.4	38.4	2.1	6.8	0	2.1	0.8	0	0	0.1	0	2.1	0	12.6336	10.4112	28.0905	1028.03	29.9631	-7.10005	37.0632	24.7587	-0.536898	24.7587	-0.536898	656.497	176.051	7.75784	105.404	417.849	25.2126	417.849	25.2126
370683	86.6478	62.1667	3.5	1.2	0.7	5	0	4.3	0	42.6	22.9	7.2	8.6	0	0.9	0.8	0.2	0.1	0	0	1.7	0	13.7246	8.11066	23.0413	1029.68	30.5701	-4.63038	35.2005	25.7922	0.435441	25.7922	0.435441	610.918	172.298	8.11641	109.077	395.46	27.8601	395.46	27.8601
370684	102.369	64.25	0.5	3.9	0.6	0	0	31.6	0	12.8	32	2.7	8.8	0	1.1	1	0	0	0	0.7	4.4	0	12.9243	7.40578	22.3901	984.151	28.8898	-4.18641	33.0762	24.3473	0.308306	24.3473	0.308306	605.775	152.654	8.87772	97.8405	375.576	34.5374	375.576	34.5374
370685	139.146	66.3333	2.5	3.7	0.3	8.5	0	11.3	0	23.5	35.1	1.9	5	0	1.2	1	0	0	0	0	5.6	0	12.8444	9.22133	25.6454	1035.41	30.0823	-5.87476	35.9571	25.0165	-0.435806	25.0165	-0.435806	609.119	171.986	7.25149	107.772	390.933	27.9883	390.933	27.9883
370686	181.414	66.5	4.9	6.2	0	4.6	0	13.5	0	17.7	35.7	0.9	4.7	0	1.3	0.7	0	0	0	2.6	7.1	0	12.5158	8.5985	24.347	1023.35	29.4136	-5.90275	35.3164	24.5103	-0.618745	24.5103	-0.618745	645.218	176.497	8.37773	109.174	417.398	30.9017	417.398	30.9017
370687	113.986	68.1667	0.4	3.6	0.2	4.3	0	6	0	12.8	52.1	1.1	4.8	0	3.5	0.6	0	0	0	5.1	4.9	0	12.8771	7.70118	23.1272	967.746	28.583	-4.71622	33.2993	24.1498	0.548253	24.1498	0.548253	697.468	183.832	8.99687	100.522	427.211	31.0442	427.211	31.0442
370702	63.7695	66.4333	0	0	0	0	0	0	0	69.7	1.7	9.5	13.3	0	5	0	0	0	0	0	0.8	0	13.37	10.3886	27.5429	1040.94	31.0252	-6.69275	37.7179	25.6185	-0.0985205	25.6185	-0.0985205	585.453	144.969	7.53679	98.9968	363.762	26.5294	363.762	26.5294
370703	23.2076	66.75	0	0	0.8	0	0	0	2.7	41.5	9.3	34.4	8.5	0	1	0	0	0	0	0	0	0	13.3477	10.5879	27.9266	1042.5	31.1424	-6.77079	37.9132	25.6516	-0.117163	25.6516	-0.117163	578.477	141.435	6.82698	97.7981	359.868	25.9471	359.868	25.9471
370704	59.9536	66.6667	0	0	0.2	0.9	0	0	0	47.5	22.4	2.1	12.1	0	13.3	0.4	0	0	0	0	1.1	0	13.3828	10.2169	27.3907	1033.57	30.8538	-6.44674	37.3005	25.528	0.0130638	25.528	0.0130638	592.833	150.082	8.16761	99.392	367.016	27.8664	367.016	27.8664
370705	72.0792	66.4333	0	0	0	0	0	0	0	49.8	1.5	33.8	12.4	0	2	0	0	0	0	0	0.5	0	13.3821	10.3867	27.5417	1040.8	31.0345	-6.67807	37.7126	25.6286	-0.0843822	25.6286	-0.0843822	584.272	144.674	7.60887	98.9521	362.609	26.5934	362.609	26.5934
370724	270.321	64.5	0	2	0	9.8	0	9.3	0	39.8	16.5	1.8	5.5	0.1	1.6	0.8	0.2	0	0	8.9	3.8	0	13.249	10.9435	28.5311	1035.87	31.0488	-7.30763	38.3564	25.4916	-0.168926	25.4916	-0.168926	606.352	143.515	8.09206	95.0518	373.887	29.1627	373.887	29.1627
370725	121.663	64.25	0	0	0	3.4	0	0	0	75.6	4.8	1.4	9.6	0	2.7	0.8	0.1	0	0	0	1.6	0	13.2644	10.595	27.8884	1044	30.9998	-6.99094	37.9908	25.5194	-0.275806	25.5194	-0.275806	577.84	142.085	8.43621	95.2955	348.579	28.4269	348.579	28.4269
370781	183.292	60.25	0	4.4	0	5.8	0	6	0	49.9	11.5	3.6	8.7	0	1.1	0.1	1	0	0	5.8	2.1	0	13.9392	9.67795	26.3724	1025.91	31.2705	-5.42685	36.6973	25.9761	0.651617	25.9761	0.651617	638.652	166.893	8.14417	95.6804	388.847	31.0921	388.847	31.0921
370782	95.9925	67.3333	0	0.8	0	0	0	3.5	0	69	10.9	1.7	7.5	0	2.5	0.7	0	0	0	0.7	2.7	0	13.7482	8.99655	25.7792	985.485	30.2232	-4.6754	34.8986	25.2355	1.01673	25.2355	1.01673	728.097	202.052	10.3552	98.3171	438.955	40.1977	438.955	40.1977
370783	19.3435	64.6667	0	0	1.1	0	0	0	0.1	50.8	19.3	14.2	10.2	1.2	1.9	0.2	0	0.6	0	0	0.2	0	13.7777	10.0999	26.7017	1048.12	31.5021	-6.32284	37.825	26.1025	0.206555	26.1025	0.206555	575.521	153.659	5.9121	100.999	365.462	23.8324	365.462	23.8324
370784	121.558	69	0	0.5	0	4.6	0	0.2	0	69.5	8.6	1.7	7.5	0.5	2.7	0.7	0.3	0	0	0	3.3	0	13.1164	10.713	28.4287	1027.41	30.7128	-6.97084	37.6837	25.2613	-0.149417	25.2613	-0.149417	639.428	164.953	8.93489	100.26	395.49	29.8131	395.49	29.8131
370785	20.1254	65.8333	0	0.1	0	0	0	0.5	0	76.4	7.2	2.5	10	0	3.1	0.2	0	0	0	0	0.1	0	13.799	9.24778	25.8596	1012.17	30.6117	-5.14976	35.7615	25.6167	0.714517	25.6167	0.714517	614.439	161.398	8.85374	102.304	383.857	30.2117	383.857	30.2117
370786	22.0665	67.5	0	0	3.8	0	0	0	1.1	63.7	4	12.1	6.6	0	4.3	0.6	0	0.3	0	0.2	0.1	0	13.3465	9.94617	26.7738	1042.29	30.7622	-6.38671	37.1489	25.5514	-0.142984	25.5514	-0.142984	558.877	152.655	7.64297	102.488	351.629	25.0456	351.629	25.0456
370811	28.1971	67.4167	0	0	0.1	0	0	0	14.4	59.3	1.5	8.1	12	0.1	4.1	0	0.1	0	0.1	0	0.1	0	14.6056	9.50705	26.5642	1000.86	31.3646	-4.4243	35.7889	26.4876	1.7118	26.4876	1.7118	671.38	163.25	7.68933	96.8452	406.839	26.9101	406.839	26.9101
370826	22.5487	68.75	0	0.2	0.9	0	0	2.2	9.6	28.1	2.3	0.5	6.1	0.6	46.8	2.2	0.2	0	0	0	0.3	0	14.8395	9.32986	26.546	987.356	31.4042	-3.7418	35.146	26.5846	2.13563	26.5846	2.13563	749.437	188.554	12.5866	95.4701	451.693	42.5234	451.693	42.5234
370827	25.1964	71.5	0	0	0.3	0	0	0	57.1	17.9	0.3	1.6	11.4	0	9.5	1.1	0	0	0	0	0.8	0	14.5824	9.2276	26.4753	987.501	30.769	-4.08463	34.8536	26.3587	1.87193	26.3587	1.87193	679.33	167.177	10.135	92.4476	405.138	35.4841	405.138	35.4841
370828	26.6821	68.5833	0	0	0.1	0	0	0	0.9	82.3	1.4	1.4	12.6	0	1.2	0.1	0	0	0	0	0	0	14.7697	9.25824	26.3564	985.34	31.2965	-3.83064	35.1271	25.188	2.04579	26.4655	2.04579	662.863	169.271	9.6783	95.507	395.207	33.2748	387.046	33.2748
370829	29.6695	68.5	0	0.2	0	0	0	2.2	0	78.8	1.7	1	13.2	0	1.2	0	1.1	0	0	0	0.6	0	14.4851	9.60136	26.7666	1002.79	31.3219	-4.54876	35.8707	26.4311	1.55642	26.4311	1.55642	682.069	169.206	7.75923	98.4028	416.344	28.6148	416.344	28.6148
370830	38.4928	68.6667	0	0	0	0.1	0	0	0.2	78.9	2.4	1.3	15	0	1	0.1	0	0.1	0	0	0.8	0	14.0938	10.1106	27.8335	1007.97	31.2241	-5.10124	36.3253	26.1938	1.17593	26.1938	1.17593	635.736	160.943	6.30788	95.6019	385.582	22.882	385.582	22.882
370831	174.375	64.9167	0	1.7	0	5.9	0	9.1	0	33.3	31.5	0.9	8.6	0	2.4	0.8	0.5	0	0	3.8	1.5	0	14.6945	10.0826	27.7868	1011	31.6888	-4.59658	36.2854	26.6192	1.62316	26.6192	1.62316	712.282	192.109	7.60858	106.6	462.719	26.761	462.719	26.761
370832	30.8234	69.75	0	0.6	0	0	0	0	0.2	73.9	5	2.3	14.2	0	2.5	0.3	0	0.4	0	0	0.5	0	13.9703	9.97669	27.2483	1017.76	31.1669	-5.44705	36.6139	26.1536	0.878407	26.1536	0.878407	585.35	150.813	5.59386	98.3423	356.065	21.2376	356.065	21.2376
370881	89.3934	65.9167	0	0.5	0	0	0	4.9	0	66.8	9.1	3.4	10.4	0	1.6	0.9	0.1	0	0	1.3	0.9	0	14.8723	9.54885	26.6975	1005.98	31.6816	-4.08516	35.7668	26.8007	1.90337	26.8007	1.90337	698.291	193.335	7.47701	104.898	449.409	25.2236	449.409	25.2236
370812	39.3806	69.25	0	0	0.2	0	0	0	0	78.5	1.8	3.8	12.2	0	3	0	0	0.2	0	0	0.3	0	14.1621	10.4751	28.5861	1007.16	31.3741	-5.27005	36.6442	26.1999	1.25482	26.1999	1.25482	685.695	181.764	7.60461	100.891	429.413	25.5008	429.413	25.5008
370883	121.35	61.5	0	0.7	0	0	0	14.4	0	31.6	35.2	2.1	8.2	0	2.2	1	0.3	0	0	2.4	1.8	0	15.2934	8.58024	24.7126	996.487	31.5848	-3.13534	34.7201	26.9852	2.37037	26.9852	2.37037	686.411	179.702	8.70042	100.327	430.59	29.7498	430.59	29.7498
370902	310.754	62.6167	0	2.4	0	0	0	3.7	0	35.5	12.2	11.9	8.8	0	2.4	0.3	0	0	0	22.3	0.5	0	14.223	9.57959	26.3722	1020.1	31.1732	-5.15143	36.3246	26.2309	1.00254	26.2309	1.00254	674.706	186.195	5.99958	106.123	436.212	21.7312	436.212	21.7312
370911	231.324	62.6167	0	1.7	0	3	0	3.3	0	29.2	35.6	1.8	7.8	0	2.8	0.5	0	0	0.2	12.5	1.7	0	14.4502	9.56767	26.2856	1022.08	31.4385	-4.96038	36.3989	26.4907	1.2165	26.4907	1.2165	666.176	185.245	5.79709	106.396	430.692	21.1365	430.692	21.1365
370921	102.702	67.9583	0	0.5	0	0.1	0	2.5	0	70.8	5.7	1.6	11.3	0	3.3	0.6	0	0	0	2	1.4	0	14.2199	10.2554	28.0718	1012.27	31.3904	-5.14248	36.5329	26.3007	1.21566	26.3007	1.21566	647.087	173.604	6.80939	100.917	408.198	23.8662	408.198	23.8662
370923	59.3265	66.1667	0	0.4	0.1	5.3	0	0.9	0.4	46	15.6	1.1	12.3	0	13	0.9	0.5	0	0	0	3.4	0	14.248	9.44808	26.4329	1006.76	31.0384	-4.70517	35.7436	26.2453	1.2947	26.2453	1.2947	620.417	163.379	5.44937	102.709	390.58	20.1693	390.58	20.1693
370982	232.478	62.9167	0	1	0	9.6	0	4.1	0	21.7	45.2	1.2	8.7	0	2.1	0.3	0.6	0	0	3.5	2	0	14.3115	9.74401	26.7828	1022.19	31.3961	-4.98547	36.3816	26.3464	1.12911	26.3464	1.12911	713.445	209.582	7.4456	110.764	477.318	23.9595	477.318	23.9595
370983	122.882	64.5	0	0.6	0	2.1	0	7.5	0	39.3	30.1	1.9	11	0	2.3	0.2	0.1	0	0	2	2.9	0	13.601	10.0192	27.2792	1021.8	30.6656	-6.06284	36.7285	25.6882	0.38909	25.6882	0.38909	657.737	190.427	5.54307	107.88	426.117	20.4039	426.117	20.4039
371002	66.0173	67.2	13.2	7.6	0.5	0	0	2.1	0	5.9	47.5	13.8	7.6	0	0.8	0	0	0	0	0	0	0	12.8659	7.85374	23.6109	978.809	28.569	-4.69415	33.2631	24.3049	0.381265	24.3049	0.381265	673.476	169.532	10.3707	96.0374	403.572	39.4042	403.572	39.4042
371081	66.3094	71.1667	8.9	3	0	0	0	2.7	2.1	15.2	54	4.3	5.2	0	3.4	0.2	0	0	0	0.2	0.7	0	12.2862	8.47819	24.8117	987.267	28.535	-5.63515	34.1701	23.9802	1.05284	23.9802	-0.237932	763.734	193.863	12.3086	94.3245	452.45	49.8134	452.45	52.1721
371082	53.6895	67.2	10.2	1.6	1.1	0	0	0.5	0	5.3	62.8	5.7	7.8	0	3.6	0.2	0	0	0	0	0.2	0	12.8583	7.85464	23.6072	978.917	28.5753	-4.697	33.2723	24.3081	0.379373	24.3081	0.379373	677.405	169.215	10.5411	96.0657	406.649	39.1086	406.649	39.1086
371083	74.3015	70.6667	2.7	7.3	0	1.7	0	6.5	0.3	12.2	54.9	3.2	4.4	0	1.5	0.9	0	0.1	0	3.7	0.7	0	12.6243	8.67253	25.0748	986.126	28.9445	-5.64217	34.5867	24.2549	0.12517	24.2549	0.12517	741.736	206.097	10.013	104.143	464.413	33.07	464.413	33.07
371102	77.9654	70.1667	0.2	2.6	0.1	0	0	5.9	0	49	13.5	9.5	6.4	0	2.5	0.5	0	0.4	0	5.7	3.3	0	13.6694	6.65224	21.0796	930.882	28.5175	-3.04029	31.5578	24.4423	1.83993	24.5419	1.83993	782.25	198.551	12.0273	92.7566	457.303	42.9426	445.531	42.9426
371103	82.0954	69.4833	8.4	3.1	0	0	0	3.1	0.1	41.6	32.8	0.9	5.9	0	0.9	0.6	0	0	0	0	2.6	0	13.7973	8.46084	24.9721	969.191	29.583	-4.2981	33.8811	25.1411	1.33363	25.1411	1.33363	800.122	211.794	11.9285	98.0456	490.346	43.1254	490.346	43.1254
371121	181.441	64.8333	0	2.2	0	0.4	0	3.7	0	64.4	3.6	0.8	4.8	0	1.9	0.5	0.1	0	0	16.4	1.1	0	13.7705	8.74353	25.1173	988.801	30.0466	-4.76427	34.8109	25.27	0.944458	25.27	0.944458	749.827	184.785	10.8771	96.9957	458.245	38.5896	458.245	38.5896
371122	173.325	71.6667	0	1.4	0	0.4	0	5.6	11.8	50.3	13.1	1.5	7.5	0	2.8	0.5	0.1	0	0.1	1.8	3.2	0	13.1965	10.1362	27.936	1001.5	30.0814	-6.20208	36.2835	25.0422	0.309567	25.0422	0.309567	745.739	195.49	9.79285	102.65	480.873	34.4334	480.873	34.4334
371202	319.042	61.6667	0	1.9	0	15.3	0	3.2	0	23.2	26.2	2.3	6.8	0	2.3	0.4	0	0	0	15.4	3	0	13.8877	9.70996	26.5829	1024.74	30.9311	-5.59595	36.5271	25.9248	0.613129	25.9248	0.613129	697.722	197.945	6.12923	109.002	463.747	22.9754	463.747	22.9754
371203	336.924	62.05	0	3.1	0	17.3	0	6.5	0	3.5	43.4	3.7	6.3	0	2.2	0.8	0	0	0	9.4	3.9	0	13.8787	9.62705	26.4727	1021.08	30.8283	-5.5377	36.366	25.8361	0.642763	25.8361	0.642763	721.543	201.176	7.49018	106.564	472.253	26.6338	472.253	26.6338
371302	89.6636	67.75	0	0	0.5	1.6	0	5.8	0	46.8	14.8	13.3	11.2	0	2.7	1.9	0	0.2	0.9	0	0.5	0	14.1708	9.39763	26.8774	986.122	30.4589	-4.50598	34.9649	25.7426	1.44863	25.7426	1.44863	822.159	238.734	11.5282	106	527.798	41.1441	527.798	41.1441
371311	62.9719	68.3667	0	0	0.6	0.3	0	0.9	0	48.6	10	22.7	11.8	0	2.2	1.2	0	0	1.2	0	0.3	0	14.2076	9.26288	26.6729	981.687	30.3912	-4.33648	34.7277	25.7193	1.54596	25.7193	1.54596	833.487	246.529	11.7407	106.422	533.078	42.6662	533.078	42.6662
371312	80.3792	67.25	0	0.3	0	0.1	0	1.6	0	70.7	0.6	3.3	16.2	0	3	1.9	0	0.5	0.3	0	1.4	0	14.3393	8.95973	25.9232	981.646	30.5647	-3.99786	34.5626	25.8593	1.69262	25.8593	1.69262	838.283	242.588	10.8815	106.535	532.742	39.504	532.742	39.504
371321	157.21	65.8333	0	0.8	0	0.7	0	8.4	6.6	38.8	23.7	1.2	7.8	0	2.5	0.9	0.1	0	0.1	0.1	8.2	0	13.8578	9.63253	27.1137	997.282	30.3607	-5.16574	35.5265	25.5367	0.959258	25.5367	0.959258	771.986	204.272	10.7842	102.443	495.109	36.4749	495.109	36.4749
371322	48.3749	70.9833	0	0.1	0.1	3.2	0	2.2	2.7	65.6	6	1.1	14.5	0	2.5	1.3	0	0	0	0	0.6	0	14.5351	9.00585	26.3195	969.3	30.5385	-3.67897	34.2174	25.9722	2.0671	25.9722	2.0671	863.069	248.061	13.7749	99.7479	530.367	52.3824	530.367	52.3824
371323	248.187	66.4167	0	2	0	2.8	0	9.8	0	36	27.4	1.1	6.1	0	2.3	1.2	0.5	0	0	0.6	10.1	0	13.5639	9.61046	26.9013	1007.41	30.1341	-5.59077	35.7248	25.3077	0.514648	25.3077	0.514648	722.789	190.94	9.31826	102.181	461.217	31.4758	461.217	31.4758
371324	70.7249	69.9167	0	0.2	0.3	6.2	0	11.9	0.4	52.8	12.1	1	10.1	0	1.8	0.3	0.8	0	0	0	2	0	14.1897	9.88102	27.9271	988.972	30.6637	-4.71778	35.3815	25.8894	1.49052	25.8894	1.49052	818.982	251.363	12.0028	105.723	516.63	42.8002	516.63	42.8002
371325	186.835	65.4167	5.4	1	0	10.6	0	13.8	0	14.9	36.7	0.7	7.1	0	1.9	1	0.2	0	0	0.5	6.2	0	14.3679	9.43518	26.8625	990.443	30.6655	-4.45843	35.124	25.9606	1.55044	25.9606	1.55044	810.163	219.913	12.1826	105.806	527.914	41.7716	527.914	41.7716
371326	247.896	65	6.3	1.7	0	2.2	0	19.1	0	19.6	33	1.2	6.3	0	1.4	0.8	0.4	0	0	5.1	2.8	0	14.5661	9.34362	26.4855	994.826	31.1271	-4.15124	35.2783	26.2182	1.68793	26.2182	1.68793	737.028	199.099	8.29813	105.251	479.061	29.5895	479.061	29.5895
371327	115.318	68.9167	0.8	0.9	0	0.1	0	14.1	1.3	40.6	23.2	0.6	8.8	0	2.4	1	0.1	0	0	0.1	6	0	13.9993	8.96414	26.0668	976.909	30.0116	-4.37745	34.389	25.4023	1.3892	25.4023	1.3892	818.165	238.813	11.8612	103.446	514.097	43.55	514.097	43.55
371328	275.886	63.6667	0.5	2	0	1.7	0	10.5	0	5.7	59.2	0.9	4.5	0	3.9	0.7	0.1	0	0	4.7	5.6	0	14.0125	9.57213	26.5777	1013.53	30.637	-5.37867	36.0157	25.8214	0.851684	25.8214	0.851684	758.217	214.353	9.51526	105.372	494.844	33.2803	494.844	33.2803
371329	69.4905	70.3333	0	0.1	0	0.3	0	3.2	0	61.4	19.2	1.2	11.2	0	1.3	1.3	0	0	0	0.1	0.8	0	14.1217	9.08569	26.506	973.808	30.1119	-4.166	34.2779	25.5229	1.57216	25.5229	1.57216	860.788	268.403	12.2819	108.641	550.79	46.9186	550.79	46.9186
371402	21.0129	62.6667	0	0	0.7	0	0	0	0	55.8	10.9	14.5	13.6	0	4.2	0.2	0	0	0	0	0	0	14.3625	9.28981	25.1658	1055.29	31.6315	-5.28293	36.9145	26.7102	0.694474	26.7102	0.694474	514.304	157.918	2.77856	114.686	350.884	12.0379	350.884	12.0379
371421	19.1486	67.25	0	0	0	0	0	0	0	72.7	9.6	1.3	14.2	0	1.7	0.2	0	0.2	0	0	0	0	13.5333	10.3391	27.0267	1061.23	31.5237	-6.73133	38.255	26.1533	-0.155542	26.1533	-0.155542	526.992	168.466	2.67661	115.579	353.468	12.1839	353.468	12.1839
371422	19.3024	65.1667	0	0	0	0	0	0	0	51	32.1	2.2	14.1	0	0.5	0.1	0	0	0	0	0	0	13.266	10.5302	27.06	1072.94	31.3395	-7.57482	38.9143	25.9275	-0.637396	25.9275	-0.637396	506.864	161.991	2.586	114.257	342.931	11.5352	342.931	11.5352
371423	7.9513	66.5	0	0	0.2	0	0	0	0	75.8	5.9	1.6	11.4	0	4.7	0	0	0.5	0	0	0	0	13.1268	10.4289	26.8622	1083.85	31.3031	-7.52055	38.8237	25.8767	-0.921164	25.8767	-0.921164	532.982	161.378	3.43608	114.507	360.681	11.1847	360.681	11.1847
371424	13.7607	65.5	0	0	0.3	0	0	0	0.1	76.9	3.9	2.4	14.9	0	1.3	0	0	0.2	0	0	0	0	13.8287	9.95263	26.3378	1059.46	31.5975	-6.19077	37.7883	26.3386	0.14088	26.3386	0.14088	560.66	163.436	3.26166	109.285	368.35	13.7672	368.35	13.7672
371425	23.3141	66.3333	0	0	0	0	0	0	1.2	80.1	5.3	1.5	9.4	0	1.6	0.5	0	0	0	0	0.4	0	14.1392	9.7487	26.3954	1041.61	31.3221	-5.61124	36.9333	26.3278	0.561268	26.3278	0.561268	597.138	170.426	4.68613	106.164	384.415	16.6667	384.415	16.6667
371426	15.1551	65.3167	0	0	0.1	0	0	0	0.3	68.2	14.7	1	13.6	0	1.7	0	0	0.2	0	0	0.3	0	13.9186	9.90744	26.3616	1056.8	31.4818	-6.10105	37.5828	26.3421	0.221893	26.3421	0.221893	537.754	156.208	3.32846	109.423	353.58	13.2626	353.58	13.2626
371427	26.4847	65.1833	0	0	0	0	0	0	0	79.6	6.6	2	11.2	0	0	0.3	0	0	0	0	0.2	0	14.0115	10.1252	26.7672	1057.88	31.5567	-6.27014	37.8269	26.4207	0.296111	26.4207	0.296111	507.217	132.069	3.05976	103.864	324.057	12.8911	324.057	12.8911
371428	19.0433	64.8333	0	0	0	0	0	0	0	72.1	12.1	1.8	12.7	0	1	0	0	0.3	0	0	0	0	13.8627	10.1941	26.807	1067.77	31.4398	-6.58789	38.0277	26.3022	-0.0155125	26.3022	-0.0155125	496.466	126.364	2.98831	104.375	317.436	11.7533	317.436	11.7533
371481	14.7587	66.5	0	0	0	0	0	0	0	38.8	40	1.5	17.5	0	2.3	0	0	0	0	0	0	0	13.2137	10.5712	27.0312	1080.73	31.4287	-7.6787	39.1074	25.9684	-0.769935	25.9684	-0.769935	533.964	175.829	3.19444	116.876	367.878	13.5351	367.878	13.5351
371482	17.7257	63.6083	0	0	0.1	0	0	0	0	76.5	4.9	2.1	14.6	0	1.8	0	0	0	0	0	0	0	14.2093	9.58202	25.9207	1041.52	31.4922	-5.47452	36.9667	26.4408	0.680063	26.4408	0.680063	606.136	173.05	4.34677	108.168	394.317	16.601	394.317	16.601
371502	41.2599	68.75	0	0	0	0	0	0	0	75.6	0.6	5.1	16.9	0.4	0.6	0	0	0	0.1	0	0.6	0	13.9372	9.97242	26.9251	1030.69	31.1596	-5.87795	37.0376	26.1449	0.6074	26.1449	0.6074	562.896	155.852	4.18191	102.002	350.422	16.4733	350.422	16.4733
371521	40.0535	68.9167	0	0	0.4	0.1	0	0	0	75.3	5.3	1.7	14.8	0	0.8	0.7	0	0	0	0	1	0	13.9951	9.98937	27.1191	1024.65	31.2529	-5.58232	36.8352	26.1915	0.775713	26.1915	0.775713	545.171	140.142	4.5579	97.6082	325.302	17.3408	325.302	17.3408
371522	40.0649	70.1667	0	0	0	0	0	0	0	76.3	2.6	0.9	17.6	0	0.4	0.3	0	1	0.1	0	0.9	0	14.062	10.2347	27.489	1027.69	31.4676	-5.76427	37.2319	26.3283	0.82863	26.3283	0.82863	504.079	126.636	4.15322	98.885	304.506	15.5936	304.506	15.5936
371523	29.2509	67.5833	0	0	0	0	0	0	0	76.5	7.1	2	13	0.5	0.8	0	0	0	0	0	0	0	13.8875	9.97519	26.947	1031.41	31.2599	-5.75788	37.0178	26.1378	0.560516	26.1378	0.560516	564.782	155.29	4.02362	101.897	350.137	16.4787	350.137	16.4787
371524	31.6622	65.6667	0	0.1	0	0	0	0	0	74.2	3.6	1.7	15.9	0	2	1.5	0	0	0	0	0.9	0	14.1981	9.39291	25.7984	1025.07	31.224	-5.18491	36.4089	26.3229	0.930084	26.3229	0.930084	585.771	154.691	5.03144	99.9582	356.82	18.6892	356.82	18.6892
371525	45.2832	67.8667	0	0	0	0	0	0.1	0	65.8	14.3	1.6	14.4	0.3	0	0.8	0	0.2	0.3	0	2.3	0	14.0356	10.2353	27.2532	1040.16	31.4822	-6.07426	37.5564	26.3381	0.582922	26.3381	0.582922	526.62	138.305	3.63455	100.742	325.803	14.6028	325.803	14.6028
371526	21.8093	66.1167	0	0	0.3	0	0	0	0	78.4	4.8	3.4	11.5	0	0.5	0	0	0.6	0	0	0.4	0	14.0344	9.86406	26.5433	1042.26	31.3519	-5.81024	37.1621	26.2998	0.515825	26.2998	0.515825	551.49	146.475	4.0048	102.413	345.659	15.3032	345.659	15.3032
371581	34.5281	66.1667	0	0	0	0	0	0	0	79.8	5.7	2.4	11.5	0	0.3	0	0	0	0.1	0	0.2	0	14.037	10.0071	26.7897	1043.73	31.4165	-5.93788	37.3543	26.323	0.518244	26.323	0.518244	520.429	129.236	3.2367	100.43	323.226	13.5251	323.226	13.5251
371602	12.0278	65.4167	0	0	0.9	0	0	0	0.3	60	17.5	4.8	11.8	0	2.9	0.7	0	1	0.1	0	0.2	0	13.622	9.84122	26.1097	1063.08	31.3235	-6.3683	37.6918	26.122	-0.111117	26.122	-0.111117	565.525	163.837	4.43705	107.75	371.041	17.0267	371.041	17.0267
371621	16.6609	65.75	0	0	0.6	0	0	0	0	69.1	10.9	0.7	11.7	0	1.6	1	0	4	0	0	0.4	0	13.4759	10.193	26.6486	1066.68	31.3437	-6.90601	38.2497	26.0064	-0.333015	26.0064	-0.333015	546.493	166.59	4.17416	112.18	364.685	16.0683	364.685	16.0683
371622	12.583	65.1667	0	0	0.1	0	0	0	0	66.6	19.4	1.1	11.4	0	0.4	0	0	0.9	0	0	0.1	0	13.2987	10.2309	26.7476	1072.62	31.2079	-7.04167	38.2496	25.9203	-0.594734	25.9203	-0.594734	504.764	134.117	3.9435	103.117	324.745	13.2348	324.745	13.2348
371623	5.36291	64.6667	0	0	0.8	0	0	0	2.6	31	35.3	15.9	6	0	5.2	0.1	1.5	1	0.1	0	0	0	13.2809	10.0392	26.0494	1081.35	31.3009	-7.23839	38.5393	25.9875	-0.713895	25.9875	-0.713895	541.125	166.354	3.48861	114.504	369.317	13.6662	369.317	13.6662
371624	8.96052	65	0	0	1.8	0	0	0	0.1	24	44.4	7.1	7.5	0	5	0	1.8	8.3	0	0	0.1	0	13.4892	9.88131	26.0489	1070.22	31.2583	-6.67537	37.9337	26.0533	-0.355029	26.0533	-0.355029	542.523	158.984	4.19466	109.541	360.309	15.468	360.309	15.468
371625	16.1386	64.5667	0	0	0.6	0	0	0	0	70.2	13.7	1	11.2	0	2.3	0.5	0	0.1	0.2	0	0.1	0	13.7513	10.0449	26.5633	1058.24	31.4576	-6.35734	37.8149	26.1748	0.0415737	26.1748	0.0415737	569.108	145.365	5.38775	101.881	361.288	19.8291	361.288	19.8291
371626	31.5659	63	0	0.1	0.3	0	0	4.5	0.4	67.7	5.7	3.7	11.6	0	2	0.2	0	0.2	0	0	3.5	0	14.1173	10.4976	27.5802	1048.94	31.8023	-6.2599	38.0622	26.4341	0.502247	26.4341	0.502247	612.687	151.411	6.02783	99.3872	377.425	22.2157	377.425	22.2157
371702	46.9492	70.75	0	0	0	0	0	0	0	75.4	1.6	4.1	16.1	0	1.9	0.1	0	0.1	0	0	0.7	0	14.8734	9.32671	26.3389	993.261	31.5717	-3.83875	35.4104	25.3242	2.04674	26.6683	2.04674	620.564	160.887	7.06016	98.3413	374.975	25.4984	369.531	25.4984
371721	47.3688	71.5	0	0	0.1	0	0	0	0	73.7	4.5	1.3	19.1	0	0.9	0.1	0	0	0	0	0.2	0	14.6838	9.64529	27.4633	979.928	31.4325	-3.68826	35.1207	25.0647	2.08756	26.3939	2.08756	697.177	170.058	9.14359	95.3182	413.82	32.9709	405.357	32.9709
371722	40.0892	72.0833	0	0.1	0.7	0	0	0	0	74	3.2	1.9	17.4	0	1.6	0.4	0	0.1	0.1	0	0.5	0	14.9199	9.15706	26.3528	975.69	31.3159	-3.43203	34.748	26.513	2.32574	26.513	2.32574	699.002	173.493	11.5234	91.1091	404.03	39.8988	404.03	39.8988
371723	40.5261	70.6667	0	0	0.1	0	0	0	0.2	78.3	3.5	1.5	15.4	0	0.4	0.1	0	0.1	0	0	0.4	0	14.75	9.42106	26.9659	981.433	31.2116	-3.72535	34.937	25.1147	2.08429	26.4112	2.08429	666.679	173.148	10.3165	95.5604	397.97	35.0026	389.147	35.0026
371724	37.893	70.9167	0	0	0.2	0	0	0	0	81.4	1	1.4	14.8	0	0.4	0	0.1	0.2	0	0	0.6	0	14.3302	9.72583	27.1106	998.287	31.277	-4.59763	35.8747	26.2456	1.4772	26.2456	1.4772	665.516	174.365	7.16278	99.7206	406.493	24.9262	406.493	24.9262
371725	37.1082	70.6667	0	0	0.1	0	0	0	0	76.7	4.1	0.9	15.5	0	1.1	1.1	0	0	0.1	0	0.4	0	14.4618	9.58404	26.7821	1001.78	31.3675	-4.41777	35.7853	26.3854	1.53335	26.3854	1.53335	635.116	169.042	6.25724	98.4884	386.326	23.5266	386.326	23.5266
371726	50.1269	72	0	0	0.3	0	0	0	0	73.1	3.6	1.3	18.2	0	1.7	0.2	0	0	0.3	0	1.2	0	14.2331	9.86318	27.3419	1001.42	31.2754	-4.79801	36.0735	26.1701	1.33188	26.1701	1.33188	595.399	161.9	6.96238	95.961	351.615	23.2036	351.615	23.2036
371727	43.6139	71.5	0	0	0	0	0	0	0	80.4	0.3	1.9	16.1	0	0.6	0	0	0	0	0	0.8	0	14.5537	9.63979	27.1529	988.911	31.1513	-4.35053	35.5018	24.9465	1.75866	26.3385	1.75866	650.913	170.195	6.56486	100.774	403.956	25.5925	390.97	25.5925
371728	61.5999	72	0	0	0	0	0	0	0	67.4	13.6	1.5	10.8	0	2.9	2.2	0	0.4	0	0	1.1	0	14.5135	9.89224	27.5066	998.853	31.4967	-4.46645	35.9632	26.4356	1.6696	26.4356	1.6696	619.602	162.196	7.38225	94.3893	361.332	25.6007	361.332	25.6007
410102	116.673	65.4333	0	0	0	0	0	0	2.5	49.8	2	37.8	6	0	2	0	0	0	0	0	0	0	15.2394	9.46472	27.3421	958.011	31.4906	-3.12536	34.616	25.1656	2.90083	26.6147	2.90083	612.056	146.264	8.59207	87.7839	345.019	29.4444	337.511	29.4444
410103	151.105	65.1667	0	0	0	0	0	0	0	23.2	42.1	26.8	7.3	0	0.6	0	0	0	0	0	0	0	15.2215	9.7312	27.8358	964.462	31.612	-3.34718	34.9592	25.217	2.80616	26.6859	2.80616	638.848	143.419	9.2466	86.5525	359.416	31.8004	347.883	31.8004
410104	106.413	65.9	0	0.5	0	0	0	0	10.1	30.9	18.4	27.5	7.7	0	1.4	0	0	0	0	0	3.4	0	15.2577	9.38717	27.2472	957.299	31.4803	-2.97157	34.4519	25.2148	2.9533	26.6401	2.9533	637.179	149.238	9.63538	85.8451	353.994	31.8933	346.823	31.8933
410105	98.8526	67.05	0	0	0	0	0	0	29.8	3.6	6	34.5	6.3	0	19.8	0	0	0	0	0	0	0	15.1285	9.70672	27.6362	967.063	31.6091	-3.51416	35.1232	25.1829	2.68656	26.6378	2.68656	591.254	141.037	8.00717	88.0885	333.318	27.4581	327.384	27.4581
410106	143.821	64.2167	0	0	0	0	0	0	0	56.8	0	32.4	10.8	0	0	0	0	0	0	0	0	0	15.3157	9.39484	27.2338	953.458	31.5942	-2.90276	34.497	25.1528	3.03761	26.6347	3.03761	608.106	142.798	8.38566	86.9558	342.424	29.4816	332.705	29.4816
410108	99.5409	67.05	0	0	0	0	0	0	7.5	25.2	32.7	5.3	9.7	0	10.2	8	0	0	0	0	1.3	0	15.1211	9.70618	27.6335	967.191	31.6028	-3.5218	35.1246	25.176	2.67693	26.6313	2.67693	591.113	141.166	7.9861	87.9422	332.583	27.4753	327.194	27.4753
410122	88.9749	69	0	0	0.1	0	0	0	8.1	55.4	17.2	1.8	6.3	0	4.5	2.4	0	0	0	0	4.3	0	15.1174	9.5829	27.4936	968.743	31.4981	-3.35684	34.855	26.6401	2.65739	26.6401	2.65739	600.815	142.728	8.38972	84.7395	325.301	27.406	325.301	27.406
410181	314.883	62.5	0	1.4	0	21.2	0	5.3	4.5	10.9	28.2	3.7	4.1	0	2.4	2.6	0	0	0	0	15.8	0	15.5616	9.18645	26.7839	949.641	31.9465	-2.35187	34.2984	25.2802	3.32549	26.8224	3.32549	591.522	136.138	7.05723	88.0195	337.663	25.0988	324.817	25.0988
410182	167.187	65.1667	0	0.5	0	12.1	0	0	0	40.5	31.4	3.3	7.3	0	2.6	0.1	0	0	0	0	2.3	0	15.2178	9.55875	27.4096	960.34	31.6941	-3.17955	34.8737	25.1488	2.86338	26.6312	2.86338	608.316	141.359	8.93277	85.9119	340.923	32.0338	329.338	32.0338
410183	281.777	60.8333	0	9.4	0	5.5	0	2.4	0	19.7	41	5.9	6.3	0	0	0	0	0	0	0	9.8	0	15.4812	8.56925	25.9035	927.781	31.0282	-2.05332	33.0815	24.9788	3.4792	26.416	3.4792	663.943	168.522	9.07306	91.6513	385.188	31.5158	373.213	31.5158
410184	147.741	69.3333	0	0	0	0	0	0.2	0	62	18.9	3.1	14	0	0.6	0	0	0	0	0	1.3	0	15.1735	9.49856	27.3945	964.536	31.675	-2.99815	34.6732	25.3823	2.89303	26.7387	2.89303	678.397	151.858	12.1963	80.6427	360.969	37.5163	358.878	37.5163
410185	468.057	59.3333	0	1.5	0	0	0	14.9	0	6.9	51.8	2.4	3.7	0	1	0.6	0	0	0	0	17.2	0	15.0596	8.52624	25.8577	921.792	30.5368	-2.43684	32.9737	24.493	3.12123	25.9187	3.12123	615.526	147.173	9.03793	85.6078	339.019	31.09	337.345	31.09
410202	81.6	68.8667	0	0	0	0	0	0	30	20	20	0	20	0	10	0	0	0	0	0	0	0	14.9226	9.57412	27.2749	974.953	31.3861	-3.71618	35.1023	25.1388	2.3899	26.5387	2.3899	590.508	150.871	7.53303	91.9348	338.92	24.8625	336.611	24.8625
410203	78.4091	69.2	0	0	0	0	0	0	36.8	10.5	10.5	36.8	5.3	0	0	0	0	0	0	0	0	0	14.9683	9.43348	27.0352	972.831	31.4018	-3.49151	34.8933	25.1712	2.46442	26.5645	2.46442	608.264	155.284	8.30491	90.5441	345.284	27.4739	343.682	27.4739
410204	81.5	68.8667	0	0	0	0	0	0	0	70	0	30	0	0	0	0	0	0	0	0	0	0	14.9215	9.5743	27.276	974.89	31.3847	-3.7169	35.1015	25.1372	2.38969	26.5372	2.38969	590.646	150.887	7.5404	91.9327	339.047	24.8835	336.625	24.8835
410205	80.8182	69.2	0	0	0	0	0	0	0	26.7	6.7	60	0	0	6.7	0	0	0	0	0	0	0	14.9673	9.43389	27.0352	972.789	31.402	-3.49293	34.8949	25.17	2.46447	26.5639	2.46447	608.067	155.143	8.31724	90.4804	345.077	27.4928	343.312	27.4928
410211	78.2175	67.1667	0	0	0	0	0	0	12.3	34.5	14.7	20.3	5.6	0	7.5	2.4	0	0	1.3	0	1.3	0	15.1246	9.20079	26.554	971.295	31.3823	-3.26707	34.6494	25.3139	2.59236	26.6386	2.59236	628.526	164.515	8.62929	93.6789	365.402	28.9129	363.779	28.9129
410221	63.5802	71.75	0	0	0	0	0	0	0	83.4	0.2	1	14.1	0	1	0	0	0	0	0	0.2	0	14.8369	9.56564	27.6141	961.537	31.3724	-3.26804	34.6404	25.0097	2.5179	26.3994	2.5179	682.394	172.06	10.6256	89.8003	387.295	36.6433	383.898	36.6433
410222	62.5553	70.5833	0	0	0	0	0	0	0	77	3	1.9	16.6	0	1.1	0	0	0	0	0	0.4	0	15.121	9.07534	26.4838	961.302	31.3681	-2.89953	34.2676	25.1766	2.75557	26.6143	2.75557	656.957	166.532	10.7126	87.0344	362.887	35.2996	362.142	35.2996
410223	78.3383	72.8333	0	0	0	0	0	0	0	73.8	8.7	0.9	12.6	0	1	0	0	0	0	0	3	0	14.7334	9.9986	28.6195	957.105	31.2707	-3.66556	34.9363	24.8231	2.478	26.2648	2.478	690.239	174.878	11.1127	87.9096	385.045	35.9421	381.228	35.9421
410224	73.156	70.0833	0	0	0	0	0	0	0.1	69.7	14.7	0.1	10	0	2.8	1.3	0	0	0	0	1.2	0	14.9594	9.36608	26.9329	971.259	31.4319	-3.34365	34.7755	25.1711	2.47686	26.5525	2.47686	635.156	161.119	9.34461	90.3925	362.962	31.4516	357.628	31.4516
410225	66.0828	70.5833	0	0.1	0	0	0	0	0	72.5	10.2	1.5	13	0	1.8	0.2	0	0	0	0	0.7	0	14.8482	9.50951	27.0818	980.632	31.4786	-3.63543	35.114	25.133	2.21852	26.5375	2.21852	635.621	158.342	8.61219	92.4975	371.739	30.4495	361.64	30.4495
410302	173.5	65.6167	0	0	0	0	0	0	29.2	2.1	33.3	20.8	14.6	0	0	0	0	0	0	0	0	0	15.1484	9.9892	28.4884	953.028	31.7153	-3.34875	35.0641	25.0465	2.92519	26.5152	2.92519	601.726	136.693	8.23868	80.6264	323.278	30.2335	310.241	30.2335
410303	169.73	65.6167	0	0	0	0	0	0	32.9	4.3	14.3	38.6	10	0	0	0	0	0	0	0	0	0	15.1512	9.98873	28.4884	953.002	31.7178	-3.34467	35.0625	25.0494	2.92833	26.5183	2.92833	601.836	136.669	8.2291	80.5866	323.208	30.2215	310.192	30.2215
410304	125.609	65.6167	0	0	0	0	0	0	42.3	23.1	3.8	19.2	11.5	0	0	0	0	0	0	0	0	0	15.147	9.9892	28.4871	953.101	31.7152	-3.35057	35.0658	25.0457	2.92281	26.5145	2.92281	601.618	136.558	8.24747	80.6441	323.39	30.2602	310.263	30.2602
410305	169.753	65.6167	0	0	0	0	0	0	1.4	4.2	29.2	58.3	4.2	0	2.8	0	0	0	0	0	0	0	15.1557	9.98818	28.4886	952.977	31.7218	-3.33842	35.0602	25.0537	2.93304	26.5229	2.93304	602.167	136.557	8.2306	80.5477	323.368	30.2557	310.274	30.2557
410306	140.984	65.9833	0	0	0	0	0	0	13.3	15	31.7	20	13.3	0	5	0	0	0	0	0	1.7	0	15.1288	10.1146	28.5123	961.455	31.8498	-3.62458	35.4744	25.1312	2.7989	26.6083	2.7989	569.452	136.99	7.24914	83.4092	310.234	27.7249	299.629	27.7249
410311	145.858	65.6167	0	0	0	0	0	0.4	38.2	11	14.5	16.2	8.3	0	7.9	3.5	0	0	0	0	0	0	15.1568	9.98856	28.4892	952.991	31.7228	-3.33807	35.0608	25.0544	2.93395	26.5235	2.93395	602.351	136.466	8.24963	80.5678	323.665	30.317	310.427	30.317
410322	239.929	62.25	0	0.1	0	0.7	0	2.2	9.4	5.7	57	3.1	11.6	0	7.7	1.1	0	0	0	0	1.5	0	14.6907	9.17431	26.7758	945.972	30.7662	-3.49721	34.2634	24.4053	2.47729	25.8796	2.47729	598.187	139.62	7.63787	80.6619	321.456	29.5515	301.309	29.5515
410323	392.453	65.6667	0	2.8	0	0.1	0	16.3	2.9	2.5	53.8	0.8	2.8	0	8	0.3	0	0	0	0	9.7	0	14.9383	9.93676	28.5236	942.845	31.6296	-3.20742	34.837	24.8263	2.8977	26.2101	2.8977	656.1	143.155	10.0135	79.5517	351.663	35.0739	336.659	35.0739
410324	1095.96	67.9167	0	3	0	0	0	1.4	0	0.7	13.1	0.4	0.1	0	0	0.7	0	0	0	0	80.5	0	15.1001	9.91174	29.4272	896.026	31.0664	-2.61579	33.6822	24.5358	3.5843	25.8254	3.5843	734.746	153.448	10.8161	75.7416	379.632	39.8823	366.24	39.8823
410325	770.378	66.3333	0	1.8	0	0	0	8.5	0	3.4	23.4	0.2	1.1	0	1.2	1.7	0	0	0	0	58.7	0	15.3063	10.1754	29.1914	923.108	31.8317	-3.02577	34.8575	24.9168	3.41791	26.311	3.41791	696.29	149.717	10.8456	74.6329	355.152	41.1602	342.828	41.1602
410326	610.307	64.9167	0	1.9	0	0.6	0	6.7	0	9.1	32.8	0.4	2.2	0	0.2	2.5	0	0	0	0	43.6	0	14.9128	9.95476	28.999	924.6	31.1793	-3.14865	34.328	24.5559	3.04361	25.9827	3.04361	679.097	137.312	11.1066	75.1424	353.976	42.5491	335.316	42.5491
410327	423.87	65.9333	0	2.1	0	0.4	0	8.8	5.5	9.8	54.3	0.6	3.8	0	0.2	1.7	0	0	0	0	12.9	0	14.8041	10.0559	28.8782	934.04	31.3437	-3.47816	34.8218	24.5502	2.8091	25.956	2.8091	631.647	129.518	9.29039	75.5198	327.594	34.2858	311.66	34.2858
410328	718.864	69	0	4.1	0	3.2	0	15.3	0	6.8	36.9	0.2	1.8	0	0.5	1.7	0	0	0	0	29.6	0	14.6319	10.3931	30.1268	911.16	30.9657	-3.53219	34.4979	24.1949	2.90433	25.5196	2.90433	577.76	111.039	8.67332	73.0605	292.31	29.539	274.668	29.539
410329	324.232	65.25	0	1	0	0	0	6.8	0	15.2	63.1	1.3	9.6	0	0.4	1.4	0	0	0	0	1.3	0	15.5518	9.91465	28.4815	944.172	32.0174	-2.79347	34.8108	25.299	3.42302	26.8059	3.42302	625.796	124.631	9.4799	76.6275	328.932	35.043	312.101	35.043
410381	225.761	67.25	0	0.6	0	3.6	0	7	19.1	16.9	34.1	2.3	8.7	0	0.7	0.7	0.2	0	0	0	5.9	0	15.4023	10.6651	29.496	974.683	32.4949	-3.66294	36.1578	25.5527	2.94595	27.092	2.94595	545.095	133.173	6.6734	85.0036	300.932	24.4013	291.071	24.4013
410402	111.549	69.8667	0	1.2	0	6	0	0	0	5.4	53	13.1	5.4	0	13.1	3	0	0	0	0	0	0	15.1974	10.0688	28.9428	943.601	31.5038	-3.28497	34.7888	26.5373	3.14394	26.5373	3.14394	771.439	182.321	12.4981	82.9994	415.294	42.1983	415.294	42.1983
410403	170.774	70.5	0	4.5	0	16.1	0	0	0	25	24.1	17.9	3.6	0	1.8	0	0	0	0	0	7.1	0	15.1805	9.92931	28.572	946.193	31.5463	-3.20558	34.7519	26.5704	3.1049	26.5704	3.1049	779.176	185.258	13.3269	82.6002	419.634	44.2533	419.634	44.2533
410404	188.659	68.8333	0	0	0	0	0	0	0	0	52.3	38.6	9.1	0	0	0	0	0	0	0	0	0	15.2233	10.0038	28.9194	939.78	31.4808	-3.11111	34.5919	26.5108	3.21524	26.5108	3.21524	748.855	170.411	11.973	81.7717	400.327	40.9644	400.327	40.9644
410411	74.0366	69.8667	0	0	0	0	0	0	9.8	20.2	6.1	38	8.6	0	16	1.2	0	0	0	0	0	0	15.1889	10.067	28.9406	943.65	31.4942	-3.29087	34.7851	26.5292	3.13371	26.5292	3.13371	772.556	182.814	12.5286	82.9386	415.687	42.33	415.687	42.33
410421	158.66	68.75	0	2.3	0	0.6	0	2	0	28.7	49.1	2.3	10.2	0	0.9	2.3	0	0	0	0	1.5	0	15.0489	10.3197	29.3774	946.64	31.5565	-3.57146	35.128	25.0148	2.98371	26.4599	2.98371	746.397	170.824	12.4429	80.8804	395.871	42.7584	392.068	42.7584
410422	108.192	71.25	0	2.6	0	0	0	3.8	0	58.5	19.3	1	11.5	0	1.1	0.2	0	0	0	0	2	0	15.384	9.6267	28.0172	943.19	31.612	-2.74792	34.36	26.7084	3.32298	26.7084	3.32298	846.086	200.85	13.4464	84.7574	469.431	44.8866	469.431	44.8866
410423	313.807	69.8333	0	4.2	0.1	1.8	0	7.4	0.1	15	31.1	1.4	3.3	0	1.8	2.4	0	0	0	0	31.2	0	15.1994	10.2915	29.64	934.526	31.2681	-3.45353	34.7217	26.3626	3.21383	26.3626	3.21383	824.172	198.922	11.9891	83.862	442.412	43.2736	442.412	43.2736
410425	165.011	69.4167	0	3.2	0	3.6	0	3.9	0	40.7	32.9	1.2	11.1	0	0.5	1.1	0	0	0	0	1.9	0	15.1561	10.0193	28.8177	941.281	31.5582	-3.20952	34.7677	26.4885	3.153	26.4885	3.153	688.184	156.764	10.8326	82.8539	371.654	35.8269	371.654	35.8269
410481	176.29	72.1667	0	2.5	0	0	0	2.9	0	43.7	13.1	3.5	10.3	0	2.6	0.9	0	0	0	0	20.5	0	15.4694	9.24727	27.3057	933.723	31.5043	-2.36135	33.8657	26.6347	3.48304	26.6347	3.48304	956.092	230.399	18.8771	80.3151	514.391	63.4363	514.391	63.4363
410482	338.655	64.9167	0	1.9	0	1.9	0	8.4	0	33.6	38.7	1.1	7	0	0.3	1.5	0.1	0	0	0	5.4	0	15.2818	9.74917	28.5257	934.48	31.561	-2.6158	34.1768	25.0693	3.33805	26.4995	3.33805	640.194	129.606	11.278	76.5892	331.979	38.3982	326.01	38.3982
410502	78.3602	66.1833	0	0	0	0	0	0	0	66.5	0	24.2	9.3	0	0	0	0	0	0	0	0	0	14.4327	9.99512	27.1923	1015.04	31.6728	-5.08442	36.7572	26.4242	1.3431	26.4242	1.3431	541.786	155.89	4.12158	106.811	345.108	15.5608	345.108	15.5608
410503	75.7297	66.1833	0	0	0	0	0	0	0	76.7	0	16.3	7	0	0	0	0	0	0	0	0	0	14.419	9.99506	27.1907	1015.09	31.6588	-5.10027	36.7591	26.41	1.32776	26.41	1.32776	541.079	155.775	4.11448	106.684	344.337	15.5308	344.337	15.5308
410505	93.6418	66.1833	0	0	0	0	0	0	0	55.6	6.3	19	19	0	0	0	0	0	0	0	0	0	14.4051	9.9954	27.1943	1015.02	31.6421	-5.11343	36.7555	26.3952	1.31435	26.3952	1.31435	540.613	155.616	4.12013	106.534	343.757	15.5558	343.757	15.5558
410506	143.335	65.9167	0	0	0	0	0	0	0	20.9	48.1	18.8	11.7	0	0.4	0	0	0	0	0	0	0	14.3073	10.2143	27.7503	1009.33	31.5321	-5.276	36.8081	26.231	1.29132	26.231	1.29132	562.628	159.229	4.19249	107.091	357.501	16.2734	357.501	16.2734
410522	152.281	64.5833	0	1.2	0	10.6	0	1.1	0	45.4	27.9	4.6	8.1	0	0.6	0.4	0.2	0	0	0	0	0	14.7221	9.48277	26.3204	1013.24	31.5581	-4.47008	36.0282	26.6016	1.64539	26.6016	1.64539	552.94	169.485	4.58631	109.733	359.979	18.0391	359.979	18.0391
410523	77.5228	68.0833	0	0	0	0	0	0	0	81.2	3.5	2.2	12.3	0	0.4	0.4	0	0	0	0	0	0	14.2241	10.2007	27.4709	1012.9	31.8624	-5.27018	37.1326	26.3197	1.23261	26.3197	1.23261	587.669	159.043	4.80085	100.746	358.802	18.0148	358.802	18.0148
410526	59.8838	68.6667	0	0	0	0	0	0	0	81.7	3.5	0.7	11.7	0	0.8	0.2	0	0	0	0	1.4	0	14.6943	9.84149	27.158	1009.8	31.7665	-4.47132	36.2379	26.694	1.74542	26.694	1.74542	590.865	154.37	6.20133	93.7862	344.122	21.9945	344.122	21.9945
410527	52.0565	69.5833	0	0	0.1	0	0	0	0.4	80.6	2.7	1.4	9.4	0	1.3	0.1	0	0	0	0	4.2	0	14.257	10.3316	27.8082	1018.66	31.6334	-5.51972	37.1532	26.356	1.11677	26.356	1.11677	560.567	150.625	5.44579	101.923	343.032	18.1899	343.032	18.1899
410581	430.483	65.75	0	4.7	0	30.2	0	6.3	0	4.8	36.8	1.8	5.7	0	0.4	1	0.1	0	0	6.4	1.8	0	13.6925	11.2586	30.0299	996.104	30.9934	-6.49793	37.4913	23.8708	0.81511	25.432	0.81511	642.807	176.294	4.26642	109.177	412.825	17.8906	409.288	17.8906
410602	251.179	65.0333	0	8.5	0	29.8	0	0	0	3.5	44	5.7	7.8	0	0.7	0	0	0	0	0	0	0	14.4807	9.98035	27.4241	1004.59	31.4988	-4.89387	36.3927	26.3307	1.52124	26.3307	1.52124	577.105	163.263	4.23507	106.105	363.824	16.5931	363.824	16.5931
410603	167.481	66.3	0	0	0	0	0	0	0	0	75.6	11.9	11.9	0	0	0	0	0	0	0.7	0	0	14.4098	10.0924	27.5738	1005.84	31.5238	-5.07749	36.6013	26.3016	1.44087	26.3016	1.44087	590.516	164.838	4.65098	103.841	367.465	18.0522	367.465	18.0522
410611	216.861	66.3	0	5.2	0	27.1	0	1.4	0	26.2	28.6	5.2	4.3	0	1	0	0	0	0	1	0	0	14.4139	10.0925	27.5734	1006.06	31.5284	-5.07404	36.6024	26.3098	1.44299	26.3098	1.44299	589.311	164.01	4.67178	103.538	366.242	18.0992	366.242	18.0992
410621	63.0933	68	0	0	0.3	0	0	0	0	83.7	0.5	2.5	11	0	1.4	0	0	0	0.4	0	0.3	0	14.6645	9.83324	26.9576	1008.05	31.6975	-4.77923	36.4767	26.5684	1.62679	26.5684	1.62679	577.504	149.434	5.68838	96.4555	343.533	21.0008	343.533	21.0008
410622	200.989	65.0833	0	5.1	0	26.3	0	0	0	40.8	10.3	2.7	6.9	0	0.5	0.2	0	0	0	7.1	0.2	0	14.7805	9.68648	26.8315	1000.34	31.7599	-4.34121	36.1011	26.6376	1.90916	26.6376	1.90916	589.255	167.499	3.93961	103.929	363.36	15.2817	363.36	15.2817
410702	70.1714	67.95	0	0	0	0	0	0	0	47.2	0	47.2	5.6	0	0	0	0	0	0	0	0	0	14.9582	9.80902	27.562	984.966	31.5679	-4.02096	35.5889	26.6734	2.30777	26.6734	2.30777	557.466	153.877	5.12462	99.4275	336.636	17.9537	336.636	17.9537
410703	76.902	67	0	0	0	0	0	0	0	15.1	5.7	77.4	0	0	1.9	0	0	0	0	0	0	0	15.001	9.56556	27.1344	981.418	31.4918	-3.76073	35.2525	26.6218	2.38375	26.6218	2.38375	545.789	147.376	5.25865	98.3893	328.271	17.7406	328.271	17.7406
410704	113.135	67.95	0	0	0	5.4	0	0	0	45.9	0	37.8	10.8	0	0	0	0	0	0	0	0	0	14.9441	9.80862	27.5618	984.91	31.5532	-4.03451	35.5877	26.6569	2.29309	26.6569	2.29309	558.197	154.424	5.108	99.5479	337.312	17.9407	337.312	17.9407
410711	73.7719	67.95	0	0	0	0	0	0	0	72.7	0	9.1	14.5	0	3.6	0	0	0	0	0	0	0	14.9509	9.80889	27.5617	984.958	31.5604	-4.02833	35.5888	26.6651	2.29996	26.6651	2.29996	557.67	154.117	5.11623	99.4686	336.855	17.9483	336.855	17.9483
410721	76.112	67.95	0	0	0.2	0	0	0	5	64.1	11.3	6.8	10.9	0	1.4	0	0	0	0	0	0.4	0	14.9607	9.80925	27.5633	984.887	31.5707	-4.01739	35.5881	26.6772	2.31199	26.6772	2.31199	558.215	153.649	5.1344	99.3225	336.737	18.0045	336.737	18.0045
410724	70.8796	67.5833	0	0	0	0	0	0	17	52	16.4	2.6	11.1	0	0.7	0	0	0	0	0	0.2	0	15.0334	9.93229	27.8709	981.181	31.6847	-3.95204	35.6368	26.6877	2.42626	26.6877	2.42626	554.221	154.305	5.07148	99.3835	336.331	17.9754	336.331	17.9754
410725	81.6981	68.9167	0	0	0	0	0	0	28.7	43.9	8.7	1.3	14.7	0	1.4	0.6	0	0	0	0	0.7	0	14.91	9.7765	27.5815	973.172	31.4329	-4.01301	35.4459	25.0449	2.38532	26.5148	2.38532	561.085	143.036	6.04926	93.5067	325.302	21.5683	323.313	21.5683
410726	73.3179	68.9167	0	0	0	0	0	0	0	74.7	8.2	1.4	11.6	0.1	2.3	0	0	0.3	0	0	1.3	0	14.6122	9.82895	27.5121	981.552	31.4254	-4.30058	35.7259	26.3612	2.01553	26.3612	2.01553	577.742	156.189	5.65306	97.6151	344.702	19.5903	344.702	19.5903
410727	70.612	70.3333	0	0	0.1	0	0	0	6.4	68.1	4.3	1.7	14.7	0.6	2.9	0.9	0	0	0	0	0.3	0	14.8732	9.47095	26.8963	983.773	31.5796	-3.63327	35.2129	25.251	2.27996	26.6055	2.27996	581.442	147.304	8.47732	90.385	334.04	26.4779	324.79	26.4779
410728	61.8228	68.9167	0	0	1.1	0	0	0	2.6	70.5	6.3	3.3	13	0	2.3	0.8	0	0	0	0	0.2	0	14.8914	9.40598	26.4329	996.905	31.5872	-3.99711	35.5843	25.2945	2.03298	26.7288	2.03298	603.28	159.923	7.34655	96.327	356.088	24.6937	354.122	24.6937
410781	199.655	69.0833	0	1.6	0	15	0	1.6	0	54.2	7	3.4	7.7	0	1	0.7	0.1	0	0	5.8	2	0	14.713	9.93009	27.7176	988.951	31.4953	-4.33071	35.826	26.5214	2.04539	26.5214	2.04539	560.405	162.427	4.17506	104.165	351.525	15.7286	351.525	15.7286
410782	323.446	67.1667	0.1	4.6	0.1	23.7	0	5.6	0	32.7	16.5	2.4	6.1	0	0.1	1.3	0.1	0	0	4.2	2.5	0	15.0569	9.83832	27.3244	997.954	31.9055	-4.10013	36.0056	26.9198	2.24386	26.9198	2.24386	580.02	165.358	5.02161	102.76	351.892	17.0138	351.892	17.0138
410802	163.696	65.3833	0	1.3	0	11.4	0	0	0	10.1	6.3	58.2	0	0	0	0	0	0	0	12.7	0	0	15.2745	9.72491	27.4993	969.534	31.936	-3.42824	35.3642	25.3491	2.81556	26.8137	2.81556	555.681	140.211	7.0922	89.6869	314.289	25.7065	313.954	25.7065
410803	335.388	65.3833	0	18.1	0	16.4	0	2.6	0	20.7	10.3	8.6	5.2	0	0	0	0	0	0	17.2	0.9	0	15.2624	9.72564	27.5054	969.313	31.9198	-3.43916	35.359	25.3347	2.80578	26.7992	2.80578	556.16	140.381	7.08394	89.6706	314.477	25.7248	314.149	25.7248
410804	94.828	65.8667	0	0	0	5.3	0	0	0	53.2	26.6	2.1	12.8	0	0	0	0	0	0	0	0	0	15.1772	9.75982	27.5615	971.314	31.841	-3.57006	35.4111	26.7322	2.69268	26.7322	2.69268	556.045	144.431	6.57488	92.7934	322.05	23.4698	322.05	23.4698
410811	86.776	61.6667	0	0	0	2.4	0	0	0	61.4	11.8	7.9	15	0	0.8	0	0	0	0	0	0.8	0	15.7826	9.02742	26.2468	963.99	31.8963	-2.49805	34.3944	27.1666	3.33549	27.1666	3.33549	551.142	136.346	7.10043	88.4263	311.321	25.9317	311.321	25.9317
410821	358.672	67	3.3	7.3	0	10.3	0	0.3	0	40.2	7.9	1.2	5.1	0	0	0.5	0	0	0	24	0	0	14.962	10.074	28.0633	978.022	31.9836	-3.91389	35.8974	26.6591	2.44861	26.6591	2.44861	567.748	156.054	5.78339	98.109	342.183	20.2378	342.183	20.2378
410822	218.111	66.0833	1.3	5.4	0	5.2	0	2.4	0	53	7	4.8	8	0	0.2	0.2	0.2	0	0	8.3	3.9	0	15.1061	9.88084	27.9018	965.222	31.7762	-3.63673	35.4129	25.1696	2.71769	26.6285	2.71769	564.106	137.531	7.93111	87.6302	318.869	28.6458	310.688	28.6458
410823	74.7944	67	0	0	0	0	0	0.1	8.1	50.5	18.6	2.8	13	0	5.2	0.7	0	0	0.2	0	0.9	0	15.085	9.88585	27.6782	968.126	31.9495	-3.76752	35.7171	25.1462	2.62947	26.608	2.62947	546.54	136.765	7.03405	90.7054	313.519	24.7372	310.553	24.7372
410825	102.97	67.4167	0	0	0	0	0	0	0	53.7	29.1	2.8	11.1	0	2.8	0.6	0	0	0	0	0	0	15.0822	9.93525	27.976	964.145	31.9175	-3.59591	35.5134	25.1162	2.71667	26.5937	2.71667	541.739	124.849	7.68049	82.5878	292.2	27.2636	289.583	27.2636
410882	187.207	65.1667	0	0	0	5.4	0	0	0	47.5	16.7	3.2	8.2	0	0.9	1.8	0.2	0	0	9.1	7	0	15.5001	9.75764	27.5605	972.447	32.1384	-3.26594	35.4044	25.5991	3.0165	27.073	3.0165	550.728	133.834	7.63986	83.9276	300.086	29.0694	295.216	29.0694
410883	133.25	67.6667	0	2.7	0	1.3	0	0	0	47.7	30.1	3.1	8.8	0	3.1	2.5	0	0	0	0	0.7	0	15.1259	10.2505	28.7989	959.896	31.9859	-3.60754	35.5934	25.1446	2.82467	26.5883	2.82467	580.275	140.234	7.37961	83.8582	313.964	27.2825	309.251	27.2825
410902	56.363	70.6667	0	0	0	0	0	0	2.8	68.2	0	22.4	6.6	0	0	0	0	0	0	0	0	0	14.4234	10.0282	27.5206	1013.73	31.4021	-5.03664	36.4387	26.4729	1.39365	26.4729	1.39365	586.84	166.486	5.56212	100.845	356.847	19.5313	356.847	19.5313
410922	46.6921	70.1667	0	0	0	0	0	0	0.2	78.1	3.1	1.6	15.8	0	0.2	0	0	0	0	0	1	0	14.1168	10.3873	27.8741	1022.64	31.652	-5.61319	37.2652	26.3625	0.985854	26.3625	0.985854	560.493	151.151	5.63229	101.19	346.15	19.308	346.15	19.308
410923	47.6114	67.8333	0	0	0	0	0	0	0	72.4	14	2	11.5	0	0.2	0	0	0	0	0	0	0	14.1279	10.2466	27.4861	1028.46	31.6486	-5.63066	37.2793	26.4058	0.903527	26.4058	0.903527	544.885	147.361	5.06406	103.101	338.695	16.7512	338.695	16.7512
410926	34.145	70	0	0	0.2	0	0	0	0.2	69	9.2	2.2	17.5	0	1.3	0	0	0.2	0	0	0.4	0	14.2204	9.92333	27.0783	1018.5	31.3706	-5.2762	36.6468	26.3586	1.10013	26.3586	1.10013	554.776	135.417	5.52793	96.3595	331.806	18.7987	331.806	18.7987
410927	30.6801	71.4167	0	0	0	0	0	0	0	57.6	17.5	3	17.1	0	4.5	0	0	0	0	0	0.4	0	13.985	9.8954	27.0055	1022.47	31.2717	-5.37043	36.6422	26.2109	0.830605	26.2109	0.830605	558.333	138.077	4.81029	97.6867	334.475	19.186	334.475	19.186
410928	55.9639	70.9667	0	0.1	0	0	0	0	1.8	74.3	5.7	1.7	14.2	0	1.8	0.1	0	0	0	0	0.4	0	14.3276	10.0182	27.4772	1010.82	31.447	-5.01289	36.4599	26.3815	1.32428	26.3815	1.32428	582.9	155.446	6.32707	97.4443	349.208	21.3211	349.208	21.3211
411002	72.1748	70.8	0	0	0	0	0	0	1.9	36.2	0	54.3	7.6	0	0	0	0	0	0	0	0	0	15.0569	9.86928	28.3187	955.056	31.5301	-3.32057	34.8507	26.5485	2.86839	26.5485	2.86839	720.338	179.158	11.5795	85.9904	395.745	37.628	395.745	37.628
411023	76.6385	70.75	0	0	0	0	0	0	0	83.9	0	0.7	14.8	0	0.3	0	0	0	0	0	0.4	0	15.1285	9.73015	27.902	958.702	31.6262	-3.24637	34.8726	26.6491	2.88693	26.6491	2.88693	727.046	177.801	11.8538	85.2912	398.69	37.8036	398.69	37.8036
411024	55.0034	72.9167	0	0.1	0	0	0	0	0	83.2	0	2	13.7	0	0.8	0	0	0	0	0	0.2	0	14.946	9.90724	28.2887	959.264	31.5287	-3.49324	35.0219	26.5157	2.70227	26.5157	2.70227	738.588	188	12.154	86.6779	407.168	40.0069	407.168	40.0069
411025	84.5814	70.0833	0	0.2	0	1.1	0	0	0	71.4	13	0.9	12.2	0	1.2	0	0	0	0	0	0	0	15.1983	10.0694	28.6552	952.498	31.7141	-3.42571	35.1398	26.6634	3.03693	26.6634	3.03693	751.794	185.278	13.622	83.0203	400.156	43.5967	400.156	43.5967
411081	225.414	70.0833	0	0.8	0	1	0	7.6	0	32.8	41.4	3	8.8	0	0.7	0	0	0	0	0	3.8	0	15.0286	10.0675	28.8691	947.726	31.4774	-3.39553	34.8729	26.4028	2.92676	26.4028	2.92676	673.602	161.992	8.90955	87.9919	379.67	30.8808	379.67	30.8808
411082	98.5	69.5	0	0	0	0	0	0	0	78.8	0.8	2.9	16.6	0	0.6	0	0	0	0	0	0.3	0	15.2212	9.72757	28.136	950.312	31.5386	-3.03476	34.5734	25.1797	3.04802	26.5941	3.04802	718.993	186.209	11.0275	88.9798	400.55	36.0922	399.704	36.0922
411102	63.1417	71.8333	0	0	0	0	0	0	0	69.4	0	15.9	11.5	0	3.2	0	0	0	0	0	0	0	15.3171	9.5046	27.5838	947.643	31.6318	-2.82543	34.4572	26.7175	3.21342	26.7175	3.21342	848.778	209.33	16.5386	81.9618	458.175	54.5517	458.175	54.5517
411103	59.9539	71.4167	0	0	0	0	0	0	0	79.7	0	2.7	15.3	0	2.3	0	0	0	0	0	0	0	15.2617	9.66872	27.8542	951.525	31.6711	-3.04078	34.7119	26.7239	3.12151	26.7239	3.12151	806.423	200.226	15.4423	82.6386	434.688	50.3902	434.688	50.3902
411104	57.7535	70.75	0	0	0	0	0	0	0	80.4	0	1.9	17.2	0	0.2	0	0	0	0	0	0.2	0	15.5896	9.1891	26.7578	951.589	31.7999	-2.54185	34.3417	27.0213	3.41841	27.0213	3.41841	813.419	202.527	15.9438	83.8903	443.656	51.8035	443.656	51.8035
411121	81.6353	73	0	0	0	0	0	0	0	81.6	0.1	1.3	15.3	0	1.7	0	0	0	0	0	0	0	15.1384	9.60673	27.8127	946.644	31.5004	-3.04033	34.5408	26.5408	3.0579	26.5408	3.0579	867.457	213.112	16.3816	81.9703	466.412	54.4996	466.412	54.4996
411122	55.0646	70.75	0	0	0	0	0	0	0	83	0	1.9	13.7	0	1.4	0	0	0	0	0	0	0	15.0587	9.90936	28.2939	958.891	31.6921	-3.33079	35.0229	26.6615	2.87991	26.6615	2.87991	752.147	185.241	13.5497	82.4184	400.63	43.9804	400.63	43.9804
411202	463.15	62.2083	0	1	0	4.2	0	13.5	0	8.9	45.3	12	2.1	0	5.2	7.8	0	0	0	0	0	0	14.638	9.14335	26.1522	968.824	31.4638	-3.49827	34.962	24.6541	2.14872	26.1302	2.14872	559.996	112.48	4.84861	79.3086	296.395	18.5611	275.721	18.5611
411221	617.805	63.4167	0	4.8	0	0.4	0	13.4	0	1.1	49.8	1.2	2.6	0	2.7	0.4	0	0.1	0	0	23.5	0	13.5282	9.86397	28.0727	949.965	30.2521	-4.88517	35.1373	23.4713	1.33392	24.8927	1.33392	601.547	118.543	7.4129	74.8836	310.718	30.7859	291.778	30.7859
411222	742.7	64.5583	0	1.9	0	1.4	0	18.2	0	6	43.6	0.6	2.4	0	1	1	0	0.1	0	0	23.9	0	14.2793	9.87312	27.9379	954.184	31.2059	-4.13362	35.3395	24.243	2.01724	25.6629	2.01724	577.592	111.923	6.33644	75.4222	296.627	24.1085	277.765	24.1085
411224	1033.9	68.0333	0	3.1	0	0.2	0	16	0	0.9	18	0.1	0.2	0	0.1	1	0	0	0	1.8	58.7	0	13.9162	10.3232	30.1354	892.404	30.3347	-3.92149	34.2562	23.4121	2.481	24.6431	2.481	696.076	136.198	8.31875	74.5717	354.077	31.0282	337.456	31.0282
411281	511.781	65.1167	0	1.9	0	0	0	17.5	0	0	55.3	19.4	2.9	0	0	2.9	0	0	0	0	0	0	14.6742	9.85463	28.3792	939.416	31.1437	-3.58113	34.7248	24.4531	2.60557	25.8784	2.60557	609.885	127.133	8.58784	76.6537	320.065	31.7886	302.288	31.7886
411282	848.541	65.6667	0	3.8	0	1.5	0	24.2	0	9.6	25.9	0.9	2.5	0.1	1	1.1	0	0	0	1.2	28.1	0	13.8502	10.4691	28.5061	973.263	31.5975	-5.12837	36.7259	24.0731	1.38739	25.4883	1.38739	604.936	105.565	6.53789	71.8577	297.968	24.8231	279.913	24.8231
411302	115.161	73.6833	0	0	0	0.3	0	0	0	79.8	2.1	4.8	10.9	0	1.2	0.9	0	0	0	0	0	0	15.5164	9.47363	28.0788	927.941	31.3302	-2.40913	33.7394	26.6265	3.64464	26.6265	3.64464	800.064	175.155	12.6016	77.2321	423.647	44.1857	423.647	44.1857
411303	148.723	72.75	0	0	0.2	2.5	0	0	0	39.8	41.1	4.3	8.2	0	1.3	2.2	0	0	0	0	0.4	0	15.6512	8.96864	27.0384	922.561	31.2531	-1.91686	33.17	26.6495	3.81302	26.6495	3.81302	802.86	187.252	12.8699	80.2613	433.588	43.2505	433.588	43.2505
411321	467.289	72.25	0	3.8	0	1.9	0	2.6	0	1.3	33.9	0.6	0.5	0	3	1.8	0	0	0	0	50.6	0	15.4157	9.6211	28.5967	921.205	31.0732	-2.57091	33.6441	26.3443	3.56294	26.3443	3.56294	884.737	230.273	8.42262	97.5171	531.648	29.3908	531.648	29.3908
411322	200.418	72.5	0	3.9	0	3.3	0	6	0	28.4	40.4	0.4	5.5	0	0.6	0.7	0	0	0	0.9	9.9	0	15.0248	9.51722	27.9472	935.537	31.0568	-2.99747	34.0543	26.2144	3.03639	26.2144	3.03639	820.987	205.372	10.7261	89.6997	475.986	36.6445	475.986	36.6445
411323	743.797	69.9167	0	2.5	0	2.2	0	2.5	0	2.9	13.4	0.4	0.4	0	0.1	0.8	0	0	0	0	74.9	0	15.9694	9.30063	28.5758	875.325	31.3628	-1.18444	32.5472	25.2631	4.71836	26.4446	4.71836	850.534	179.601	13.1494	75.999	434.5	46.4531	432.822	46.4531
411324	275.998	72.75	0	0.2	0	3.6	0	0.9	0	35.6	31.3	0.9	10.3	0	1.1	0.4	0	0	0	0	15.7	0	15.2268	9.87697	29.0551	926.899	31.075	-2.91888	33.9939	26.3486	3.39588	26.3486	3.39588	721.659	162.04	10.3143	79.6859	388.735	35.6238	388.735	35.6238
411325	454.873	73.8333	0	2.4	0	3.8	0	5.7	0	5.1	34.8	0.6	3.9	0	0.4	1	0	0	0	0	42.3	0	15.7307	9.70846	28.8206	912.724	31.4619	-2.22391	33.6858	26.6735	4.05517	26.6735	4.05517	772.913	149.004	12.811	71.4134	381.552	43.2193	381.552	43.2193
411326	281.29	69.9167	0.5	1.7	0	16.5	0	4.8	0.2	3.4	40.2	0.4	2.5	0	7.5	2.2	0	0	0	7.9	12.2	0	16.4261	9.30488	28.0088	895.931	32.1351	-1.0862	33.2213	27.1173	4.88812	27.1173	4.88812	802.046	148.364	13.6723	66.7328	379.85	50.5677	379.85	50.5677
411327	131.71	74	0	0.3	0	0	0	1.3	0	85.4	1.5	0.9	9.8	0	0.1	0	0	0	0	0	0.7	0	15.1948	9.82635	28.5567	940.161	31.3426	-3.06736	34.41	26.5026	3.1795	26.5026	3.1795	831.263	196.586	12.0549	84.1108	465.856	40.4088	465.856	40.4088
411328	122.381	73.4167	0	0.2	0	1	0	1.9	0.4	67.5	14.7	0.7	9.6	0	0.8	1.6	0	0	0	1.5	0.1	0	15.6844	9.40856	27.8863	929.608	31.5605	-2.17847	33.739	26.7878	3.77072	26.7878	3.77072	868.206	176.187	14.5474	73.2911	446.223	52.8905	446.223	52.8905
411329	84.694	75.5	0	0	0.5	0	0	0	0.4	80.7	2.6	1.7	12.4	0	0.1	1.5	0	0	0	0	0.1	0	15.8923	9.2672	27.7871	920.34	31.468	-1.88275	33.3508	26.9014	4.12577	26.9014	4.12577	778.949	148.5	13.4071	67.9634	379.956	50.2186	379.956	50.2186
411330	206.968	73.2667	17.9	1.9	0	1.7	0	2.7	1.7	8.9	41.8	0.8	1.5	0	0.4	1.7	0	0	0	6.2	12.9	0	15.8769	8.92574	26.8532	916.708	31.5846	-1.65444	33.239	26.8014	4.08993	26.8014	4.08993	948.239	204.311	17.6235	71.8921	482.397	68.2472	482.397	68.2472
411381	126.352	73.4167	0	0	0	0.3	0	0.2	0	59.4	25.4	0.9	12.8	0	0.6	0	0	0	0	0.3	0	0	16.0256	8.8913	27.0532	909.617	31.5521	-1.31387	32.8659	26.9061	4.39266	26.9061	4.39266	739.541	125.133	13.7704	64.3815	349.76	47.2554	349.76	47.2554
411402	41.839	72.25	0	0	0	0	0	0	0	66.6	5.4	10.6	16.3	0	0.7	0	0	0	0	0	0.3	0	14.8963	9.39526	27.0438	969.422	31.4306	-3.31029	34.7408	26.51	2.48444	26.51	2.48444	709.61	164.975	13.172	87.4888	403.763	44.4059	403.763	44.4059
411403	42.5632	73.1167	0	0	0	0	0	0	0	76.7	0.3	4.2	18.2	0	0.2	0	0	0	0	0	0.3	0	14.8713	9.70482	27.7557	968.414	31.5386	-3.42661	34.9652	26.5278	2.50719	26.5278	2.50719	742.381	182.639	13.4196	88.2677	422.356	45.733	422.356	45.733
411421	63.1593	70.75	0	0	0.3	0	0	0	0	67.8	6.4	2	17.2	0.2	2.6	0	0	0	0	0	3.4	0	14.7082	9.76776	27.8916	974.381	31.3675	-3.65287	35.0204	25.0175	2.19394	26.3609	2.19394	705.613	184.263	10.0894	95.7923	419.476	34.4854	410.308	34.4854
411422	58.7366	73.75	0	0	0	0	0	0	0	80.1	0.1	0.9	17.7	0	1.1	0	0	0	0	0	0.1	0	14.6031	9.77606	27.9186	967.996	31.2749	-3.74139	35.0162	26.285	2.25529	26.285	2.25529	765.788	188.726	12.0564	93.0997	445.428	38.9424	445.428	38.9424
411423	50.5924	73.5833	0	0	0.1	0	0	0	0	77	0.5	1.7	20	0	0.4	0	0	0	0	0	0.4	0	14.7245	9.75278	27.9246	968.83	31.357	-3.56847	34.9254	25.0356	2.32484	26.3631	2.32484	722.87	168.759	12.2188	88.7323	409.352	39.7032	407.653	39.7032
411424	43.2942	73	0	0	0	0	0	0	0	76	0	1.5	20.8	0	1.4	0	0	0	0	0	0.2	0	15.0916	9.66177	27.6648	965.138	31.7427	-3.18173	34.9245	26.7219	2.77524	26.7219	2.77524	782.565	203.732	14.1877	90.5829	450.643	47.4071	450.643	47.4071
411425	37.404	73.25	0	0	1	0	0	0	0	79.7	0.9	1.2	15.6	0	1.3	0.2	0	0	0.1	0	0	0	14.5791	9.99246	28.3025	974.096	31.4307	-3.87526	35.306	26.3579	2.18654	26.3579	2.18654	734.897	181.998	12.4286	92.0047	429.425	43.2963	429.425	43.2963
411426	37.1867	72.5833	0	0	0	0	0	0	0	80.8	1.6	2.1	14.2	0	1.1	0	0	0	0	0	0.1	0	15.0497	9.36941	27.0388	971.008	31.6304	-3.02138	34.6517	26.6875	2.60485	26.6875	2.60485	792.114	207.124	14.6659	89.1389	454.824	53.2934	454.824	53.2934
411481	29.7319	72	0	0	0	0	0	0	0	76.3	4.7	1.8	15.9	0	1.1	0	0	0	0	0	0.2	0	15.0271	9.9052	28.128	973.624	31.6467	-3.56801	35.2147	26.7357	2.61061	26.7357	2.61061	801.296	213.042	14.788	88.1638	452.416	54.2211	452.416	54.2211
411502	200.177	74	4	24	0	0	0	0.6	7.8	0	16.5	1.9	0.8	0	6.3	0	0	0	0	2	36.2	0	16.1036	8.11828	25.214	894.608	31.3723	-0.825257	32.1975	26.7066	4.53449	26.7066	4.53449	1108.71	219.183	23.6611	63.8277	530.009	98.8806	530.009	98.8806
411503	97.4872	74.8667	0.5	4.5	0	1.4	0	0.3	29.5	5.4	43	1.2	5.4	0	3.5	0.6	0	0	0	0.2	4.7	0	15.8866	8.50985	25.9134	913.404	31.4444	-1.39521	32.8396	26.7567	4.1283	26.7567	4.1283	1023.32	208.09	21.8253	66.1787	501.316	88.5797	501.316	88.5797
411521	92.2636	77.25	0	4.3	0.2	0	0	0.1	36.1	0.6	34.2	0.5	5.4	0	4.2	0.6	0	0	0	9	4.9	0	16.0355	8.13762	25.2787	904.886	31.2817	-0.909944	32.1916	26.7703	4.38703	26.7703	4.38703	1018.89	188.851	22.5099	60.996	476.135	95.9771	476.135	95.9771
411522	79.2072	77.9167	0	3.6	0.3	0	0	1.3	36.2	0.1	41.5	0.6	5.4	0	4.2	0.5	0	0	0	2.6	3.6	0	16.1554	8.1905	25.3727	910.977	31.3905	-0.890373	32.2808	26.9376	4.43854	26.9376	4.43854	1098.98	237.713	25.3331	64.5161	520.005	108.345	520.005	108.345
411523	272.417	76.5833	0	9.5	0	0	0	0.1	4.8	0	21.9	0.7	0.8	0	0.8	0.1	0	0	0	1.3	60	0	15.9469	8.25971	25.9015	889.837	31.3096	-0.579426	31.889	26.56	4.53872	26.56	4.53872	1285.97	276.228	27.9191	65.7879	619.349	122.609	619.349	122.609
411524	194.692	77.0833	1.3	6.9	0	0	0	2.1	15.7	0	36.3	0.2	0.9	0	2.7	1.2	0	0	0	25.9	6.8	0	16.3612	8.07067	25.3695	891.945	31.4925	-0.319966	31.8125	26.9309	4.89379	26.9309	4.89379	1248.28	266.701	28.8963	64.7309	594.532	121.086	594.532	121.086
411525	64.456	76	0	0.6	0.1	0	0	1	53.6	2.4	19.9	0.7	10.9	0	1.1	2.6	0	0	0	0.6	6.6	0	16.2404	7.77513	24.3322	908.343	31.3981	-0.556002	31.9541	26.9548	4.54239	26.9548	4.54239	1104.67	229.622	26.1915	62.233	521.75	109.786	521.75	109.786
411526	59.2248	76.5833	0	0.1	0	0	0	0	58.5	1.5	27	1.1	7.6	0	3.5	0.2	0	0	0	0.1	0.4	0	16.2254	8.0158	24.8868	909.847	31.4826	-0.726428	32.209	26.9927	4.49922	26.9927	4.49922	1085	228.515	24.8832	64.7601	520.328	101.738	520.328	101.738
411527	41.3964	76.3333	0	0	0	0	0	1.9	14.6	52.1	11.8	0.8	12.5	0	3.2	2.5	0	0	0	0	0.7	0	16.013	8.34159	25.5009	917.583	31.5718	-1.13913	32.7109	26.9424	4.2271	26.9424	4.2271	1011.81	223.275	24.1775	67.9087	499.528	94.4781	499.528	94.4781
411528	40.0218	76.9167	0	0	0	0	0	0	24.4	44.5	14.7	0.5	13.8	0	1.8	0.1	0	0	0	0	0.2	0	15.9523	8.36678	25.6701	913.898	31.3714	-1.22206	32.5935	26.8274	4.19965	26.8274	4.19965	1013.9	198.086	22.5151	63.7278	489.037	93.8182	489.037	93.8182
411602	43.9848	71.75	0	0	0	0	0	0	0	60.5	1.6	25.6	8.5	0	3.1	0	0	0	0	0	0.8	0	15.7979	9.07059	26.6293	947.729	31.9365	-2.12594	34.0625	27.1144	3.63471	27.1144	3.63471	826.657	216.988	16.5842	85.3158	454.383	55.3651	454.383	55.3651
411621	56.4103	74.5	0	0	0	0	0	0	0.5	82.7	3.8	1	10.1	0	0.2	0.3	0	0	0	0	1.6	0	14.8819	9.78843	28.3328	950.176	31.3628	-3.1853	34.5481	26.3498	2.74279	26.3498	2.74279	753.717	198.937	11.8582	90.1778	421.518	37.6256	421.518	37.6256
411622	50.1226	72.9167	0	0	0.1	0	0	0	2.6	74	5	1	13.9	0	1.7	0.4	0	0	0	0	1.3	0	15.2912	9.45507	27.676	943.364	31.555	-2.60842	34.1634	26.6241	3.21774	26.6241	3.21774	799.314	216.386	16.1126	88.6807	444.764	50.9489	444.764	50.9489
411623	45.0101	74.25	0	0	0	0	0	0	0	80.4	0.1	1.6	16	0	1.9	0	0	0	0	0	0.2	0	15.4696	9.57042	27.7955	948.112	31.8328	-2.5987	34.4315	26.8848	3.34815	26.8848	3.34815	815.529	209.019	17.0809	82.6006	440.334	58.3723	440.334	58.3723
411624	44.9401	75.1667	0	0	0	0	0	0	0	77.4	4.4	1.9	15.7	0	0.6	0	0	0	0	0	0.1	0	15.4204	9.39044	27.2649	951.293	31.7543	-2.68718	34.4415	26.8943	3.29038	26.8943	3.29038	847.758	201.316	17.2407	77.9562	450.098	59.523	450.098	59.523
411625	44.5392	72.3333	0	0	0	0	0	0	0	81.5	3.3	1.1	13.6	0	0.4	0	0	0	0	0	0.1	0	15.5582	9.43827	27.246	955.139	31.945	-2.69605	34.641	26.9771	3.29712	26.9771	3.29712	785.845	184.792	16.6425	79.311	427.711	56.3021	427.711	56.3021
411626	49.8908	72.1667	0	0	0	0	0	0	0	73.5	0	2.4	23.3	0	0.8	0	0	0	0	0	0	0	15.6245	9.29585	26.9149	956.596	31.9442	-2.5938	34.538	25.7768	3.35019	27.0891	3.35019	793.005	213.678	15.5791	87.6238	436.284	51.5829	432.598	51.5829
411627	52.5449	72.5833	0	0	0	0	0	0	0	83.5	0	0.7	14.6	0	1.1	0	0	0	0	0	0.1	0	15.179	9.32525	26.922	957.062	31.5639	-3.07418	34.638	26.6584	2.89171	26.6584	2.89171	798.536	221.418	14.18	93.0525	461.116	45.9571	461.116	45.9571
411628	48.924	73.5	0	0	0	0	0	0	0	71.7	6.4	1.6	19.7	0	0.6	0	0	0	0	0	0	0	15.1066	9.71928	27.8286	964.808	31.7514	-3.17411	34.9255	26.7185	2.79658	26.7185	2.79658	761.014	198.15	14.9236	85.3316	421.381	53.3242	421.381	53.3242
411681	39.8594	72.5	0	0	0	0	0	0	0	78.7	1.5	2.1	16.4	0	1.2	0	0	0	0	0	0.1	0	15.6529	9.10737	26.6712	949.889	31.9339	-2.21294	34.1468	27.06	3.49505	27.06	3.49505	816.387	189.945	18.0553	78.3088	443.68	61.6624	443.68	61.6624
411702	88.9237	71.9167	0	0.4	0	0	0	0.9	0	66.6	6.1	4.7	14.3	0	0.8	1	0	0	0	0	5.2	0	15.5587	9.09641	26.893	931.422	31.5942	-2.23034	33.8245	26.6958	3.60103	26.6958	3.60103	1000.5	229.828	19.3107	77.7943	529.997	69.1344	529.997	69.1344
411721	63.5517	72.5	0	0.5	0	0	0	0.5	0	83	0.5	1.9	13.1	0	0.3	0.1	0	0	0	0	0.3	0	15.347	9.57328	27.7345	947.295	31.6863	-2.83123	34.5175	26.7451	3.24994	26.7451	3.24994	852.99	215.419	17.744	82.1758	464.588	58.7225	464.588	58.7225
411722	50.7992	73.5833	0	0	0	0	0	0	0	82.8	0.2	0.7	14.8	0	0.9	0	0	0	0	0	0.5	0	15.2876	9.53852	27.7159	943.423	31.6234	-2.79195	34.4153	26.6246	3.228	26.6246	3.228	872.906	215.919	17.0675	79.7745	466.195	59.6539	466.195	59.6539
411723	39.5619	75	0	0	0	0	0	0	0.5	81.8	2	0.8	13.9	0	0.8	0	0	0	0	0	0	0	15.6178	9.27753	27.3409	938.355	31.7263	-2.20649	33.9328	26.8795	3.62002	26.8795	3.62002	945.062	214.937	17.746	76.2793	500.957	66.0933	500.957	66.0933
411724	57.7112	74.25	0	0	0	0	0	0	6.5	79	2.5	0.5	11	0	0.5	0	0	0	0	0	0.1	0	15.7674	8.82141	26.3858	925.848	31.6313	-1.80119	33.4324	26.8098	3.86255	26.8098	3.86255	976.223	202.349	21.8766	66.4585	481.016	84.5128	481.016	84.5128
411725	129.29	73.7667	0	6.7	0	0.1	0	2.6	1.9	36.9	19.8	0.8	7	0	1.4	0	0	0	0	0	22.8	0	15.6156	9.15973	27.1054	932.031	31.6817	-2.11132	33.793	26.7664	3.68495	26.7664	3.68495	960.71	212.481	19.4392	73.275	497.287	70.9708	497.287	70.9708
411726	198.738	74.4167	2	2.4	0.1	7.3	0	7.9	0	42.6	16	0.2	4.9	0	1.8	1.4	0	0	0	2.1	11.3	0	15.4937	9.53236	28.1706	925.407	31.5189	-2.31898	33.8379	26.571	3.66054	26.571	3.66054	918.952	214.979	15.7388	78.0491	490.001	58.6889	490.001	58.6889
411727	53.347	76.1667	0	0	0	0	0	0	1.1	76.7	1.2	0.6	9.2	0	9.2	1.8	0	0	0	0	0.2	0	15.5431	9.33414	27.4441	938.873	31.6112	-2.4003	34.0115	26.7932	3.53642	26.7932	3.53642	961.26	206.97	20.1224	73.0038	502.601	72.8995	502.601	72.8995
411728	83.673	72.0833	0	1.9	0	0	0	3.6	0	75.6	0.9	1.4	11.7	0	1.7	0	0	0	0	0	3.1	0	15.6776	9.01885	26.5753	942.471	32.0595	-1.87755	33.937	26.9749	3.6873	26.9749	3.6873	933.331	204.501	20.0097	73.0978	478.741	66.7289	478.741	66.7289
411729	35.6321	75.1667	0	0	0	0	0	0	3.2	72.4	6.5	0.6	14.9	0	2.2	0.1	0	0	0	0	0.1	0	15.6408	9.06579	27.0142	929.833	31.5545	-2.00488	33.5594	26.8123	3.77174	26.8123	3.77174	986.373	204.779	20.3112	69.2451	498.371	79.3381	498.371	79.3381
419001	498.411	67.5833	0	6.9	0	1.9	0	11.2	0.2	17.1	21.1	3.1	3	0	0.6	1.4	0	0	0	11	22.6	0	14.8921	10.7215	29.7414	956.265	31.9339	-4.11509	36.049	24.9423	2.67673	26.3998	2.67673	570.083	136.339	6.92686	84.4434	315.174	28.4374	300.88	28.4374
420102	18.3896	78.1667	1.3	0	1.3	0	0	0	11.5	0	21.8	34.6	2.6	0	25.6	1.3	0	0	0	0	0	0	17.3275	7.51326	23.904	893.858	32.4937	1.06273	31.4309	25.9575	7.7607	27.9359	5.94005	1271	203.594	30.3306	55.3517	568.993	136.492	531.522	142.409
420103	16.3077	78.3	0	0	2.5	0	0	0	7.5	0	2.5	75	0	0	10	2.5	0	0	0	0	0	0	17.1493	7.70675	24.4136	894.672	32.3092	0.741848	31.5674	25.8216	7.5554	27.7653	5.73822	1221.78	200.111	28.0008	56.1835	551.728	128.745	515.47	131.606
420104	15.5854	78.3	0	0	11.4	0	0	0	22.9	0	8.6	40	0	0	14.3	2.9	0	0	0	0	0	0	17.1499	7.70755	24.4138	894.679	32.311	0.740603	31.5704	25.8228	7.55616	27.7662	5.73922	1221.19	199.915	27.972	56.182	551.596	128.707	514.979	131.551
420105	20.5086	78.3	0.9	0	4.3	0	0	0	15.4	4.3	5.1	44.4	0.9	0	21.4	3.4	0	0	0	0	0	0	17.1511	7.70802	24.4173	894.537	32.3108	0.743015	31.5678	25.822	7.55865	27.7648	5.74188	1223.32	199.828	28.0455	56.2298	552.7	128.874	516.004	131.675
420106	20.532	78	0.4	0	2	0	0	0	11.6	0	5.2	32	0.4	2.4	40.8	4.4	0	0	0	0.4	0.4	0	17.4304	7.3149	23.3877	891.107	32.569	1.2922	31.2768	26.0182	7.91039	27.9978	6.0778	1297.43	206.633	32.0069	54.7728	577.511	141.457	540.328	149.624
420107	22.5517	77.6833	0.9	0	2.6	0	0	0	21.7	13.3	5.5	15.9	3.2	1.4	30.7	3.8	0	0.6	0	0.3	0	0	17.5019	7.33166	23.427	890.994	32.6889	1.3931	31.2958	26.0682	7.9837	28.0647	6.15587	1322.52	213.465	32.903	55.1262	590.376	144.274	553.406	153.076
420111	32.6806	77.6833	4.2	0	0.5	1.4	0	0	25.4	0	5.2	35.2	0.9	0	19.7	3.8	0	0	0	3.7	0	0	17.503	7.33329	23.4264	891.003	32.6938	1.39025	31.3035	26.0701	7.98454	28.0657	6.15749	1324.01	214.277	32.9312	55.1689	591.247	144.39	553.686	153.077
420112	19.6142	78.5167	0.3	0	0.8	0	0	0	41.9	15.8	2	2	2	1	30.6	2.8	0	0	0	1.1	0	0	17.0192	7.78012	24.5953	895.56	32.1623	0.529765	31.6325	25.7265	7.40865	27.6539	5.59536	1189.05	196.275	27.0877	55.8913	534.562	124.753	501.819	126.737
420113	23.6607	77.7333	0.7	0	0.4	0	0	0	22.4	32.7	6.4	2.1	3.6	0	26.7	4.6	0	0	0	0.4	0	0	17.5757	7.31363	23.4072	884.741	32.7401	1.49489	31.2452	26.1355	8.15854	28.0832	6.29773	1371.56	216.22	35.6988	51.9958	593.305	159.94	546.395	165.761
420114	29.2484	77.9167	0.7	0.9	1.3	0.2	0	0	36.2	10.2	10.2	5.9	3.1	0.7	23	4.8	0	0.2	0	2.5	0.1	0	17.4396	7.33243	23.4699	887.993	32.4808	1.23896	31.2418	25.9752	7.95569	27.9421	6.09379	1323.37	216.154	32.1755	56.0271	603.836	146.234	550.845	152.259
420115	30.0056	76.7	2.3	0.2	0.6	0.3	0	0.4	31.8	13.8	16	3.1	1.7	0.7	24	0.9	0	0.3	0	3.3	0.7	0	17.8155	7.06719	22.6733	883.999	33.1166	1.9469	31.1697	26.3193	8.44892	28.3036	6.5608	1448.68	228.933	39.702	51.6967	623.092	170.282	581.72	180.936
420116	63.3752	77.65	15.3	1	0	0	0	0	48.4	2.5	11.2	1.3	1.5	0.1	11.5	0.1	0	0	0	5.9	1.1	0	17.075	7.8491	24.7508	896.057	32.2814	0.568973	31.7125	25.7457	7.45847	27.6987	5.63849	1209.72	210.884	26.7617	58.4245	555.149	122.787	528.248	125.684
420117	31.9761	77.1667	1.7	1.9	0.3	0.5	0	0	43.3	9.6	13.2	2.6	7.5	1.1	14.1	1.6	0	0	0	2.5	0	0	17.3725	7.88142	24.8135	897.236	32.7342	0.971624	31.7626	26.0218	7.75049	28.0256	5.96208	1280.7	216.787	29.5328	58.2004	586.672	131.703	550.841	136.994
420202	20.7667	76.4	0	1.2	0	0	0	0	10.5	22.1	7	15.1	8.1	0	26.7	1.2	0	0	0	5.9	2.3	0	17.8647	7.08704	22.783	885.692	33.1479	2.04115	31.1067	26.302	8.45529	28.3291	6.58561	1419.6	228.629	39.0322	52.6031	612.277	162.958	584.493	176.936
420203	54.5398	76.4	2.7	1.8	0	0	0	0	13.3	0.9	8.8	12.4	1.8	0.9	34.5	4.4	0	0	0	17.7	0.9	0	17.8638	7.08707	22.788	885.503	33.1426	2.04265	31.0999	26.2981	8.45664	28.3243	6.58625	1421.84	229.049	39.1793	52.6221	613.568	163.215	585.422	177.157
420204	71.6061	76.4	1.4	1.4	0	2.9	0	1.4	8.7	0	11.6	29	1.4	0	10.1	0	0	2.9	0	29	0	0	17.8604	7.08719	22.7818	885.691	33.1451	2.03613	31.109	26.298	8.44968	28.3248	6.58137	1420.55	229.15	39.0517	52.636	612.719	163.015	584.873	176.9
420205	163.042	76.2667	2.2	2.2	0	13.3	0	11.1	15.6	0	0	22.2	2.2	0	2.2	0	0	0	0	26.7	2.2	0	17.8943	6.94356	22.3828	885.081	33.1499	2.1281	31.0219	26.3296	8.5143	28.3569	6.62483	1426.47	228.487	39.1674	51.9774	612.088	164.105	581.857	178.049
420222	109.921	77	2.3	4.9	0.2	0.3	0	3.2	19.9	0	13.4	0.6	2	0	11.7	1.1	0	0	0	32.5	7.8	0	17.8835	6.89837	22.1855	884.017	33.275	2.18097	31.094	26.2914	8.59689	28.3423	6.63642	1470.95	225.917	41.7764	47.9479	605.88	178.185	558.922	191.256
420281	95.2804	74.9167	1.8	2.5	0.3	1.8	0	2.8	33.2	2.1	12.5	2.5	6.9	0.1	9.6	0.1	0	0.4	0	18.2	5	0	17.9086	6.55993	21.3187	883.4	33.1594	2.38856	30.7708	26.3394	8.57713	28.3645	6.66431	1500.33	238.732	41.8681	51.3259	638.173	174.731	604.205	188.181
420302	609.705	73.3333	10.1	33.8	0	4.1	0	7.5	4.6	0	2.3	1.9	0.4	0	0.4	0	0	0	0	19.4	15.5	0	16.3212	9.07067	28.1656	859.984	31.9547	-0.25007	32.2048	25.6156	5.34123	26.6873	5.34123	851.944	144.766	14.9005	62.6093	381.353	52.7271	376.555	52.7271
420303	466.983	73.5	9	29.6	0	3.5	0	4.5	4.8	0	4.1	1.2	0.3	0	1.2	0	0	0	0	39.1	2.9	0	16.3977	9.17902	28.3214	860.613	32.2081	-0.202104	32.4102	25.7392	5.40858	26.7881	5.40858	818.647	140.99	12.9477	64.5446	370.058	45.537	368.364	45.537
420321	522.972	71.1667	5.6	20.5	0.8	11.4	0	2.6	7.3	0	9.3	0.1	0.2	0	1.8	0.3	0	0	0	24.9	15.3	0	16.6415	8.44389	26.7527	861.583	31.8771	0.314402	31.5627	25.8821	5.62145	27.0005	5.62145	814.71	143.442	14.4066	62.5856	369.978	52.0354	356.888	52.0354
420322	725.204	73.8333	5	14.5	0	10.4	0	5.6	2.8	0	6.8	0.1	0.1	0	0.7	0	0	0	0	26.5	27.4	0	16.1234	9.98301	29.8153	874.289	32.2293	-1.2536	33.4829	25.5926	4.97505	26.7085	4.97505	806.833	157.935	11.1614	70.9731	388.631	39.0992	386.875	39.0992
420323	813.975	75.5	14.1	20.1	0	1.9	0	2.8	4.1	0	16.9	0.1	0.1	0	0.6	0.1	0	0	0	13.9	25.3	0	16.5824	9.32847	28.6425	851.218	32.8184	0.249764	32.5687	26.8686	5.71286	26.8686	5.71286	832.274	138.643	10.917	64.3327	368.883	42.0256	368.883	42.0256
420324	1031.38	81.9167	12.6	20	0.5	1.6	0	2	2.8	0	15.3	0	0	0	0.2	0	0	0	0	9.9	35.2	0	15.3173	9.25155	29.124	842.371	30.9648	-0.801284	31.7661	25.526	4.59862	25.526	4.59862	929.885	165.548	10.6664	68.6093	435.426	43.2759	435.426	43.2759
420325	891.357	74.9167	11.1	27	0	1.2	0	1.4	5.8	0	7.8	0.1	0	0	0.3	0.1	0	0	0	7.1	38.1	0	15.414	9.96459	30.2202	852.569	31.3576	-1.61569	32.9733	25.6869	4.51955	25.6869	4.51955	835.524	146.235	10.6082	68.7671	392.156	39.5863	392.156	39.5863
420381	392.167	72.25	21.5	18.3	0.3	4.5	0	1.3	7.5	0.4	13.1	0.4	0.2	0	7.1	0.2	0	0	0	15.3	9.8	0	16.84	8.07225	25.4303	880.586	32.0386	0.295943	31.7427	26.2939	5.55358	27.35	5.55358	794.325	140.887	16.1721	60.5562	354.334	59.5044	350.427	59.5044
420502	148.279	76.8	10.9	31.8	0	0	0	0	4.5	0	1.8	27.3	0	0	9.1	0	0	0	0	10	4.5	0	16.9456	7.62166	25.4847	827.054	31.6167	1.70989	29.9068	26.7484	6.34755	26.7484	6.34755	1248.68	233.221	21.9817	62.0362	568.579	98.2011	568.579	98.2011
420503	96.1333	76.75	8.2	49	0	0	0	0	12.2	0	2	9.2	1	0	2	0	0	0	0	13.2	3.1	0	17.4398	7.28488	24.2813	843.153	32.0573	2.05528	30.002	27.4176	6.63985	27.4176	6.63985	1195.92	216.052	22.7174	59.2328	534.82	102.223	534.82	102.223
420504	288.334	76.8	30	28.9	0	0	0	0	6.9	0	8.8	1.3	0.4	0	5.5	0.2	0	0	0	10.9	7.1	0	16.9452	7.6243	25.5017	826.58	31.6157	1.71846	29.8972	26.7423	6.35251	26.7423	6.35251	1253.65	233.817	22.1086	62.0288	571.102	98.4858	571.102	98.4858
420505	111.057	76.75	31.7	16.2	0	0	0	0	25.4	0	0.7	3.5	7.7	0	9.9	0	0	0	0	1.4	3.5	0	17.4453	7.28486	24.2743	843.463	32.068	2.05748	30.0106	27.4255	6.64119	27.4255	6.64119	1198.09	215.503	22.9228	59.0845	535.468	102.679	535.468	102.679
420506	662.376	75.0833	21.6	20.4	0	1.4	0	1.6	10.5	0	4.7	0.6	0.3	0	1.1	0.3	0	0	0	10.3	27.2	0	17.5994	7.42301	24.986	828.942	32.078	2.36933	29.7087	27.3857	6.93698	27.3857	6.93698	1152.49	222.069	18.0293	66.6408	550.213	81.8474	550.213	81.8474
420525	446.728	74.4667	36.7	22.7	0	0.1	0	0.3	8.7	0	3.8	0.4	0.8	0	0.5	0.1	0	0	0	10.7	15.2	0	16.9261	8.658	27.6312	847.418	32.1224	0.788242	31.3342	27.0164	6.05948	27.0164	6.05948	984.476	180.221	16.442	65.9917	466.676	66.0397	466.676	66.0397
420526	1112.73	73.4167	9.7	22.6	0.1	0.8	0	2	2	0	4.3	0.2	0	0	0.3	0.1	0	0	0	35.8	22	0	17.769	9.52648	30.5569	805.812	33.3984	2.22218	31.1762	27.4173	7.46814	27.4173	7.46814	983.01	165.335	15.0645	64.9405	456.824	59.1679	456.824	59.1679
420527	785.426	73.6833	9.7	9.2	0	4.2	0	6	3.6	0	9.4	0.3	0	0	3.3	0	0	0	0	43.7	10.4	0	17.9089	7.99704	27.0027	804.494	32.6919	3.07621	29.6156	27.4903	7.60704	27.4903	7.60704	1125.27	203.875	17.2998	64.4533	520.227	72.9121	520.227	72.9121
420528	838.454	79.3333	22.6	18	0	2.5	0	3.8	3.1	0	4.7	0	0.1	0	2.6	0	0	0	0	21	21.5	0	17.2695	7.84172	26.2425	818.99	31.9908	2.1091	29.8817	26.9912	6.77142	26.9912	6.77142	1344.94	263.524	22.3733	65.2422	637.23	102.72	637.23	102.72
420529	1184.35	77.1667	24.7	16.7	0.8	2.2	0	6.8	1.5	0	4.8	0.1	0	0	0	0	0	0	0	14.1	28.2	0	14.819	8.85022	29.639	783.996	29.6518	-0.208161	29.86	22.3338	4.79788	24.1735	4.79788	1374.51	260.654	22.6352	65.0215	630.908	92.4516	627.078	92.4516
420581	267.286	77.25	39.5	23.3	0	0	0	0	17.9	0	5	0.8	1.3	0	3.7	0.3	0	0	0	6.9	1.3	0	17.5551	7.3603	24.2923	850.144	32.407	2.10805	30.299	27.6191	6.66591	27.6191	6.66591	1241.86	221.272	23.6524	58.8596	545.325	105.589	545.325	105.589
420582	137.205	75.5833	18.9	9.1	0	0	0	0	35.2	5.5	6	1.2	2.7	0	5.5	1	0	0	0	5.5	9.3	0	17.3483	7.23793	23.9806	853.823	31.9612	1.77878	30.1824	27.4445	6.4078	27.4445	6.4078	1118.23	198.235	22.0574	58.2956	496.646	96.9839	496.646	96.9839
420583	76.2855	76.75	7.8	3.3	0	0	0	0	39.8	14	9.5	2.4	7.6	0	9.7	1.5	0	0	0	0.3	4.1	0	17.4596	7.28293	24.2451	844.66	32.0951	2.05638	30.0387	27.4515	6.64062	27.4515	6.64062	1197.78	213.991	23.1417	58.8661	535.109	103.225	535.109	103.225
420602	102.557	75.1667	20.4	4.7	0.2	0	0	0	30.4	6.1	19.8	3.4	2.6	0	8.5	4	0	0	0	0	0	0	16.6097	7.9848	25.241	892.493	31.6481	0.0138193	31.6342	27.1507	5.11428	27.1507	5.11428	834.427	143.234	16.5706	59.83	374.801	65.5992	374.801	65.5992
420606	97.9709	75.9833	7.5	0	0	0	0	0	38.6	22.4	13.5	4.9	5.8	0	6.4	0	0	0	0	0.4	0.4	0	16.415	8.45984	26.3807	892.491	31.6613	-0.406936	32.0683	27.026	4.97993	27.026	4.97993	876.424	143.008	17.4431	58.5338	382.548	68.685	382.548	68.685
[truncated: 1,346 more rows]
