# Supplementary material for: Mapping ticks and tick-borne pathogens in China
Source: Nat Commun. 2021 Feb 17;12:1075. doi: 10.1038/s41467-021-21375-1 (PMC7889899; doi:10.1038/s41467-021-21375-1)
Supplement: Supplementary file 8 — Source Data [file 41467_2021_21375_MOESM8_ESM.zip › Source Data/Figure 4.xlsx]

## Sheet: Figure 4
Tick-borne agents	code	No. of human cases
A. phagoctophilum	34	10
A. phagoctophilum	11	2
A. phagoctophilum	13	3
A. phagoctophilum	41	2
A. phagoctophilum	21	1
A. phagoctophilum	15	2
A. phagoctophilum	37	5
A. phagoctophilum	14	3
E. chaffeensis	44	1
E. chaffeensis	12	2
E. chaffeensis	11	2
B. garinii	15	1
B. garinii	23	3
B. garinii	65	7
B. garinii	46	2
Uncharacterised Borrelia species	11	524
Uncharacterised Borrelia species	35	17
Uncharacterised Borrelia species	52	8
Uncharacterised Borrelia species	13	2
Uncharacterised Borrelia species	41	2
Uncharacterised Borrelia species	23	20
Uncharacterised Borrelia species	42	2
Uncharacterised Borrelia species	43	2
Uncharacterised Borrelia species	22	21
Uncharacterised Borrelia species	21	5
Uncharacterised Borrelia species	15	20
Uncharacterised Borrelia species	63	7
Uncharacterised Borrelia species	37	19
Uncharacterised Borrelia species	14	1
Uncharacterised Borrelia species	61	1
Uncharacterised Borrelia species	51	8
Uncharacterised Borrelia species	65	686
Uncharacterised Borrelia species	53	7
Uncharacterised Borrelia species	33	8
Uncharacterised Borrelia species	81	1
B. afzelii	50	1
B. afzelii	65	1
Uncharacterised Rickettsiae species	46	22
Ba. microti	33	1
Ba. microti	45	89
Ba. divergens	65	1
Uncharacterised Babesia species	14	1
Uncharacterised Babesia species	50	9
Francisella tularensis	11	1
Francisella tularensis	63	6
Francisella tularensis	37	31
Coxiella burnetii	11	2
Coxiella burnetii	32	1
Coxiella burnetii	15	2
Coxiella burnetii	51	1
Coxiella burnetii	53	16
CCHFV	65	260
Colpodella spp.	2310	1
B. afzelii	2310	5
B. afzelii	3702	1
B. miamotoi	2310	7
B. miamotoi	2224	2
B. miamotoi	2303	1
B. miamotoi	2307	1
B. miamotoi	2301	1
B. miamotoi	2306	1
B. miamotoi	2309	1
B. valaisiana-related genospecies	2310	1
B. garinii	2310	21
B. burgdorferi sensu stricto	2310	38
Uncharacterised Borrelia species	4306	13
Uncharacterised Borrelia species	3708	2
Uncharacterised Borrelia species	3401	1
Uncharacterised Borrelia species	1101	1
Uncharacterised Borrelia species	3507	1
Uncharacterised Borrelia species	2310	835
Uncharacterised Borrelia species	2224	60
Uncharacterised Borrelia species	1529	2
Uncharacterised Borrelia species	1506	3
Uncharacterised Borrelia species	1507	62
Uncharacterised Borrelia species	1525	7
Uncharacterised Borrelia species	1522	18
Uncharacterised Borrelia species	3716	1
Uncharacterised Borrelia species	3710	1
Uncharacterised Borrelia species	3703	1
Uncharacterised Borrelia species	1408	1
Uncharacterised Borrelia species	5101	153
Uncharacterised Borrelia species	1201	25
Uncharacterised Borrelia species	6531	70
Uncharacterised Borrelia species	3311	1
Uncharacterised Borrelia species	5001	70
Uncharacterised Borrelia species	3702	2
Alongshan virus	1522	2
Alongshan virus	1507	55
Alongshan virus	1509	1
Alongshan virus	1504	1
Alongshan virus	1505	1
Alongshan virus	2312	2
Alongshan virus	2327	15
Alongshan virus	2302	5
Alongshan virus	2311	1
Alongshan virus	2301	1
Tacheng tick virus	6543	1
JMTV	2310	12
CCHFV	6529	16
CCHFV	6528	14
CCHFV	6531	215
CCHFV	6590	3
Candidatus R. tarasevichiae	2310	6
Candidatus R. tarasevichiae	2303	1
R. heilongjiangensis	4690	15
R. heilongjiangensis	2310	7
R. heilongjiangensis	2224	16
R. sibirica spp BJ-90	2310	1
R. spp XY99	4115	5
R. raoultii	2310	2
R. raoultii	1508	6
R. raoultii	6501	1
R. japonica	3415	1
Uncharacterised Rickettsiae species	1101	1
Uncharacterised Rickettsiae species	2310	31
Uncharacterised Rickettsiae species	3305	5
Uncharacterised Rickettsiae species	6527	1
Uncharacterised Rickettsiae species	1507	1
Uncharacterised Rickettsiae species	4690	3
Uncharacterised Rickettsiae species	4601	4
Ba. crassa-like	2311	4
Ba. crassa-like	2306	1
Ba. crassa-like	2301	7
Ba. crassa-like	2310	10
Ba. crassa-like	2224	3
Ba. crassa-like	2303	2
Ba. crassa-like	2308	1
Ba. crassa-like	2304	2
Ba. crassa-like	2307	1
Ba. venatorum	2310	50
Ba. venatorum	6532	1
Ba. spp XXB/HangZhou	3301	1
Ba. microti	3205	1
Ba. microti	5305	10
Ba. microti	3311	1
Ba. microti	3303	1
Ba. divergens	6230	10
Ba. divergens	3709	2
Uncharacterised Babesia species	1525	1
Uncharacterised Babesia species	5301	2
Uncharacterised Babesia species	5309	2
Uncharacterised Babesia species	3301	1
Candidatus N. mikurensis	2310	7
E. chaffeensis	1507	4
E. chaffeensis	3706	8
A. capra	2310	29
A. phagoctophilum	3408	1
A. phagoctophilum	3418	5
A. phagoctophilum	3507	2
A. phagoctophilum	4405	30
A. phagoctophilum	4115	113
A. phagoctophilum	2310	4
A. phagoctophilum	4211	29
A. phagoctophilum	4203	2
A. phagoctophilum	4213	70
A. phagoctophilum	4201	8
A. phagoctophilum	4212	10
A. phagoctophilum	4206	1
A. phagoctophilum	4209	6
A. phagoctophilum	1507	4
A. phagoctophilum	3701	2
A. phagoctophilum	3709	4
A. phagoctophilum	3710	4
A. phagoctophilum	3707	1
A. phagoctophilum	3706	29
A. phagoctophilum	3703	8
A. phagoctophilum	3401	1
Francisella tularensis	2306	14
Francisella tularensis	6328	6
Francisella tularensis	3702	31
Francisella tularensis	5421	25
Francisella tularensis	5401	6
Coxiella burnetii	1101	9
Coxiella burnetii	1307	1
Coxiella burnetii	5425	46
Coxiella burnetii	5329	7
Coxiella burnetii	5325	2
Coxiella burnetii	5301	8
