# Supplementary material for: Mapping ticks and tick-borne pathogens in China
Source: Nat Commun. 2021 Feb 17;12:1075. doi: 10.1038/s41467-021-21375-1 (PMC7889899; doi:10.1038/s41467-021-21375-1)
Supplement: Supplementary file 8 — Source Data [file 41467_2021_21375_MOESM8_ESM.zip › Source Data/Figure 5.xlsx]

## Sheet: Figure 5
	Figure 5a	Figure 5b	Figure 5c	Figure 5d
code	Annual Incidence of SFTS (1/100,000)	Probability of SFTSV presence	Annual Incidence of TBE (1/100,000)	Probability of TBEV presence
110101	0.00951337	0.203018	0	0.0362141
110102	0	0.16536	0	0.0362367
110105	0	0.162809	0.00244903	0.0584501
110106	0	0.317092	0	0.0372035
110107	0.0180872	0.505601	0	0.0553548
110108	0.00408046	0.678301	0	0.0507788
110109	0	0.568796	0	0.0349397
110111	0.0100836	0.617531	0	0.048892
110112	0	0.135055	0	0.030321
110113	0.0128973	0.659267	0	0.0379132
110114	0.0143515	0.729253	0	0.0541906
110115	0	0.139481	0	0.0506326
110116	0	0.417487	0	0.0483567
110117	0.0209167	0.466011	0	0.0490563
110228	0	0.380092	0	0.112785
110229	0	0.105426	0	0.0483586
120101	0	0.025405	0	0.030615
120102	0	0.025405	0	0.030615
120103	0	0.0621909	0	0.0332836
120104	0	0.025405	0	0.030615
120105	0	0.025405	0	0.030615
120106	0	0.025405	0	0.030615
120110	0	0.0298349	0	0.0324922
120111	0	0.0316861	0	0.0359917
120112	0	0.0564963	0	0.0342682
120113	0	0.052496	0	0.0295446
120114	0	0.0527917	0	0.0285055
120115	0	0.0659669	0	0.0294233
120116	0	0.123586	0	0.0736093
120221	0	0.0975135	0	0.0285055
120223	0	0.063727	0	0.0321992
120225	0	0.590924	0	0.044143
130102	0	0.0774907	0.0136985	0.0375858
130103	0	0.0815614	0	0.0202171
130104	0	0.0769063	0	0.0203668
130105	0	0.0810939	0	0.0201262
130107	0	0.300118	0	0.019692
130108	0	0.0745392	0	0.0201992
130121	0	0.208898	0	0.0199486
130123	0	0.091247	0	0.0202171
130124	0	0.078476	0	0.020182
130125	0	0.16284	0	0.0331659
130126	0	0.369876	0	0.0201377
130127	0	0.07857	0	0.020182
130128	0	0.0802529	0	0.0388897
130129	0	0.387619	0	0.019688
130130	0	0.0664446	0	0.0381041
130131	0	0.41933	0	0.0196368
130132	0	0.350888	0	0.0196965
130133	0	0.0669527	0	0.0202629
130181	0	0.0846401	0	0.0212841
130182	0	0.0769005	0	0.0373691
130183	0	0.100289	0	0.0203593
130184	0	0.0852691	0	0.0413039
130185	0	0.321677	0	0.0230574
130202	0	0.0336108	0	0.0285441
130203	0	0.0642275	0	0.0285441
130204	0	0.101343	0	0.0277178
130205	0	0.136432	0	0.0274902
130207	0	0.0433042	0	0.0285441
130208	0	0.303803	0	0.0320173
130209	0	0.0736959	0	0.0462737
130223	0	0.251216	0	0.0332507
130224	0	0.0697502	0	0.0277401
130225	0.0221564	0.283681	0	0.0361194
130227	0	0.483096	0	0.100492
130229	0	0.203557	0	0.0356781
130281	0	0.398142	0.0100122	0.159644
130283	0	0.283622	0	0.0464252
130302	0	0.0631149	0	0.0288068
130303	0	0.326906	0.0473397	0.071577
130304	0	0.23793	0	0.034069
130321	0	0.191478	0	0.149126
130322	0	0.373908	0	0.0563377
130323	0	0.400262	0	0.0574828
130324	0	0.299485	0	0.0395493
130402	0	0.0963958	0	0.0201916
130403	0	0.0898348	0	0.0201858
130404	0	0.0813829	0	0.0201262
130406	0	0.0809331	0	0.0201766
130421	0	0.0894762	0	0.0201262
130423	0	0.232386	0	0.0201878
130424	0	0.0923482	0	0.020182
130425	0	0.250491	0	0.020182
130426	0	0.232514	0	0.0197076
130427	0	0.127317	0	0.0201227
130428	0	0.255414	0	0.020182
130429	0	0.0864586	0	0.020182
130430	0	0.215195	0	0.0202216
130431	0	0.0883827	0	0.0203593
130432	0	0.215415	0	0.020182
130433	0	0.228871	0	0.0204283
130434	0	0.197011	0	0.020182
130435	0	0.173167	0	0.0203593
130481	0	0.325487	0	0.0196621
130502	0	0.0962866	0	0.0201916
130503	0	0.0766804	0	0.0201262
130521	0	0.148964	0	0.0196678
130522	0	0.363934	0	0.019688
130523	0	0.141755	0	0.0198034
130524	0	0.0543995	0	0.038975
130525	0	0.0855029	0	0.0204236
130526	0	0.0798975	0	0.037643
130527	0	0.0740409	0	0.0202043
130528	0	0.0535947	0	0.103798
130529	0	0.114588	0	0.0216188
130530	0	0.0759132	0	0.0476466
130531	0	0.0833588	0	0.0218874
130532	0	0.0651961	0	0.0401724
130533	0	0.159115	0	0.0212169
130534	0	0.185972	0	0.0203593
130535	0	0.107442	0	0.0203593
130581	0	0.157758	0	0.0377072
130582	0	0.156531	0	0.0197368
130602	0	0.126552	0	0.0355499
130603	0	0.107444	0	0.0295025
130604	0	0.0621576	0	0.0333373
130621	0	0.296341	0	0.0360503
130622	0.0172956	0.248193	0	0.0936346
130623	0	0.602696	0	0.0596237
130624	0.0556265	0.387221	0	0.0197
130625	0	0.0879	0	0.0291317
130626	0	0.11042	0	0.0279861
130627	0	0.246915	0	0.0387319
130628	0	0.0655246	0	0.0276677
130629	0	0.0696014	0	0.0277023
130630	0	0.0216055	0	0.0339876
130631	0	0.0669255	0	0.0437272
130632	0	0.0621534	0	0.0286578
130633	0	0.575964	0	0.0352827
130634	0	0.0531668	0	0.0201773
130635	0	0.105422	0	0.028079
130636	0	0.233607	0	0.0368841
130637	0	0.0610962	0	0.0505601
130638	0	0.0935938	0	0.0285055
130681	0	0.144761	0	0.0279674
130682	0	0.108746	0	0.0206039
130683	0	0.0768183	0	0.0502673
130684	0	0.0789556	0	0.0274331
130702	0	0.0412111	0	0.0536736
130703	0	0.0264635	0	0.054814
130705	0	0.0316094	0	0.0457991
130706	0	0.0329457	0	0.0574201
130721	0	0.0264342	0	0.0371067
130722	0	0.01938	0	0.116992
130723	0	0.0206727	0	0.265639
130724	0	0.0227279	0	0.293612
130725	0	0.0246455	0	0.166675
130726	0	0.0287714	0	0.0451532
130727	0	0.029198	0	0.0425812
130728	0	0.0289841	0	0.0364309
130729	0	0.0253312	0	0.0459158
130730	0	0.0861909	0	0.100438
130731	0	0.0288212	0	0.0531023
130732	0	0.0220555	0	0.0750113
130733	0	0.0452938	0	0.124024
130802	0	0.0476014	0	0.259185
130803	0	0.0365534	0	0.340766
130804	0	0.0637918	0	0.110609
130821	0	0.0843788	0	0.10482
130822	0	0.0681415	0	0.0510627
130823	0	0.0261106	0	0.114523
130824	0	0.0328196	0	0.0986693
130825	0	0.0343372	0	0.413634
130826	0	0.0277929	0	0.0794183
130827	0	0.102073	0	0.150584
130828	0	0.0270162	0	0.621418
130902	0	0.0969829	0.0379316	0.106043
130903	0	0.107592	0	0.0944602
130921	0	0.115135	0	0.0812092
130922	0	0.0755123	0	0.032038
130923	0	0.178011	0	0.0366883
130924	0	0.0399348	0	0.0301725
130925	0	0.1027	0	0.0343751
130926	0.0325631	0.149733	0	0.0281757
130927	0	0.140842	0	0.0925015
130928	0	0.172779	0	0.0366743
130929	0	0.0734371	0	0.0782311
130930	0	0.147423	0	0.0327528
130981	0	0.151108	0	0.0792046
130982	0	0.128185	0	0.0298514
130983	0	0.0734574	0	0.0768786
130984	0	0.0678818	0	0.0290051
131002	0	0.0660886	0	0.0277397
131003	0	0.108668	0	0.027719
131022	0	0.1209	0	0.0274331
131023	0	0.0866911	0	0.027521
131024	0	0.0877329	0	0.0289796
131025	0	0.0706371	0	0.0285055
131026	0	0.0752684	0	0.0278793
131028	0	0.0617616	0	0.0277397
131081	0	0.0540651	0	0.0286532
131082	0	0.122072	0	0.0279834
131102	0	0.123311	0	0.0370405
131121	0	0.145223	0	0.0485705
131122	0	0.121072	0	0.0974085
131123	0	0.0674952	0	0.0314056
131124	0	0.101393	0	0.0353402
131125	0	0.0762111	0	0.0901861
131126	0	0.112657	0	0.0204622
131127	0	0.147992	0.0137071	0.17578
131128	0	0.158525	0	0.0870249
131181	0	0.0947386	0	0.0365456
131182	0	0.108877	0	0.0367856
140105	0	0.0222967	0	0.020078
140106	0	0.0212829	0	0.0198296
140107	0	0.0250052	0	0.0202095
140108	0	0.0253288	0	0.0202161
140109	0	0.0270912	0	0.0197075
140110	0	0.028352	0	0.0196238
140121	0	0.0240983	0	0.0201244
140122	0	0.0226068	0	0.0532522
140123	0	0.0180945	0	0.0206751
140181	0	0.0228937	0	0.0196267
140202	0	0.0171292	0	0.0422453
140203	0	0.0194614	0	0.0429576
140211	0	0.0211841	0	0.0584667
140212	0	0.0217506	0	0.0768945
140221	0	0.0219318	0	0.0438428
140222	0	0.0211328	0	0.0485208
140223	0	0.0236771	0	0.0795141
140224	0	0.0255193	0	0.0311226
140225	0	0.0186976	0	0.0518487
140226	0	0.0221404	0	0.0639565
140227	0	0.0224327	0	0.286253
140302	0	0.0331469	0	0.0196632
140303	0	0.0311925	0	0.0201189
140311	0	0.217021	0	0.0230607
140321	0	0.0774133	0	0.0196645
140322	0	0.0325287	0	0.0197334
140402	0	0.0562234	0	0.0200867
140411	0	0.068728	0	0.0200867
140421	0	0.0949278	0	0.020261
140423	0	0.0234687	0	0.0196742
140424	0	0.0686396	0	0.0196353
140425	0	0.0705558	0	0.0195938
140426	0	0.0536561	0	0.0196321
140427	0	0.0829799	0	0.0196288
140428	0	0.0746303	0	0.0196353
140429	0	0.0673716	0	0.0197871
140430	0	0.0612636	0	0.019794
140431	0	0.0688587	0	0.0224741
140481	0	0.094818	0	0.0196322
140502	0	0.089201	0	0.0199397
140521	0	0.10505	0	0.0221421
140522	0	0.120054	0	0.0204295
140524	0	0.110323	0	0.022329
140525	0	0.125347	0	0.0197171
140581	0	0.127124	0	0.0196353
140602	0	0.0205059	0	0.0318686
140603	0	0.0224258	0	0.0309437
140621	0	0.0237532	0	0.046181
140622	0	0.0248067	0	0.0413493
140623	0	0.01751	0	0.192155
140624	0	0.022412	0	0.0502997
140702	0	0.0263521	0	0.0214334
140721	0	0.0641004	0	0.0198339
140722	0	0.0222322	0	0.0206796
140723	0	0.0181917	0	0.0211068
140724	0	0.0322003	0	0.0196353
140725	0.0516335	0.0232173	0	0.0207778
140726	0	0.0267846	0	0.0196238
140727	0	0.0259596	0	0.0196238
140728	0	0.0271863	0	0.0196268
140729	0	0.112238	0	0.0196268
140781	0	0.0296693	0	0.0196268
140802	0	0.290382	0	0.0201282
140821	0	0.0938954	0	0.0201282
140822	0	0.125198	0	0.0201438
140823	0	0.277332	0	0.0196071
140824	0	0.271524	0	0.0196078
140825	0	0.225866	0	0.020119
140826	0	0.296233	0	0.0197716
140827	0	0.399653	0	0.0195887
140828	0	0.33555	0	0.019638
140829	0	0.21017	0	0.0200896
140830	0	0.147012	0	0.0200913
140881	0	0.255735	0	0.0201282
140882	0	0.238716	0	0.0202816
140902	0	0.0267152	0	0.0291875
140921	0	0.0281527	0	0.0277656
140922	0	0.0184579	0	0.0340425
140923	0	0.0225974	0.0339623	0.0554306
140924	0	0.0228014	0	0.0344592
140925	0	0.0275219	0	0.020164
140926	0	0.0182058	0	0.0200875
140927	0	0.0209239	0	0.0363417
140928	0	0.0179131	0	0.0424116
140929	0	0.0178284	0	0.0387836
140930	0	0.0244734	0	0.0370912
140931	0	0.0264448	0	0.0392988
140932	0	0.0326333	0	0.0364891
140981	0	0.0301092	0	0.0396524
141002	0	0.107829	0	0.0203135
141021	0	0.123215	0	0.0200982
141022	0	0.898142	0	0.0197132
141023	0.0225626	0.230427	0	0.0201603
141024	0	0.0920943	0	0.0195986
141025	0.123306	0.181755	0	0.0243109
141026	0	0.0648011	0	0.0224736
141027	0	0.21156	0	0.0196266
141028	0	0.11369	0	0.0230135
141029	0.047645	0.168907	0	0.0196321
141030	0	0.0297761	0	0.0202134
141031	0	0.0546061	0	0.0201244
141032	0	0.0277235	0	0.0202523
141033	0	0.0248432	0	0.0202399
141034	0.0771852	0.26521	0	0.0201073
141081	0	0.178403	0	0.0201243
141082	0.0372857	0.0827223	0	0.0197162
141102	0	0.0208408	0	0.0340703
141121	0	0.0257289	0	0.0197385
141122	0	0.0204277	0	0.0197225
141123	0	0.035039	0	0.039225
141124	0	0.0665336	0	0.0249957
141125	0	0.0318606	0	0.0305165
141126	0	0.0351887	0	0.0198296
141127	0	0.018366	0	0.0201587
141128	0	0.0234117	0	0.0203659
141129	0	0.0241197	0	0.0204003
141130	0	0.0476416	0	0.0201923
141181	0	0.0340215	0	0.0200987
141182	0	0.0269613	0	0.0196268
150102	0	0.0230232	0.0345613	0.377224
150103	0	0.0274082	0.0482696	0.283473
150104	0	0.0235741	0	0.121749
150105	0	0.0244728	0.0159227	0.482243
150121	0	0.0323756	0.0203344	0.405665
150122	0	0.0248858	0	0.192491
150123	0	0.0261713	0	0.301348
150124	0	0.0286821	0	0.0365037
150125	0	0.0203531	0	0.112589
150202	0	0.0234072	0	0.0450744
150203	0	0.0223525	0	0.0660811
150204	0	0.0220195	0	0.0685108
150205	0	0.0196844	0	0.0818412
150206	0	0.0203653	0	0.109278
150207	0	0.026556	0	0.0666032
150221	0	0.0246871	0	0.0384724
150222	0	0.0216617	0	0.127142
150223	0	0.0223944	0	0.167169
150302	0	0.0311896	0	0.146185
150303	0	0.0244351	0	0.0371382
150304	0	0.0293911	0	0.0423638
150402	0	0.0218439	0.0645818	0.354207
150403	0	0.03305	0	0.606604
150404	0	0.0209419	0.0259603	0.437241
150421	0	0.0301559	0	0.640181
150422	0	0.0268185	0.0201357	0.793495
150423	0	0.0275043	0.0386447	0.742988
150424	0	0.0248608	0.0292002	0.518612
150425	0	0.0219162	0.0566507	0.605161
150426	0	0.0301861	0.0145015	0.450337
150428	0	0.0302581	0	0.0978567
150429	0	0.0307295	0.0114383	0.561161
150430	0.0181457	0.0347417	0	0.31472
150502	0	0.0324078	0.00877968	0.708139
150521	0	0.0279701	0.0257791	0.806473
150522	0	0.0336409	0.0171016	0.63967
150523	0	0.0279383	0	0.551533
150524	0	0.044411	0	0.295321
150525	0	0.0387954	0.0158455	0.527379
150526	0	0.0381202	0	0.625408
150581	0	0.0217704	0	0.499728
150602	0	0.0267629	0	0.0290612
150621	0	0.0218999	0	0.107825
150622	0	0.028552	0	0.0373333
150623	0	0.0209536	0	0.027253
150624	0	0.0242179	0	0.0332939
150625	0	0.0219759	0	0.0372572
150626	0	0.0197115	0	0.0288758
150627	0	0.0253881	0	0.0453283
150702	0	0.0231292	0.64316	0.848878
150703	0	0.0175932	0	0.824854
150721	0	0.0269905	0.325242	0.912337
150722	0	0.0275744	1.09873	0.915253
150723	0	0.0387983	4.6905	0.91465
150724	0	0.0232785	1.47937	0.912204
150725	0	0.0210225	0.316855	0.866393
150726	0	0.0254102	0.51108	0.867148
150727	0	0.0207855	1.34412	0.857313
150781	0	0.0214685	0.119259	0.906092
150782	0	0.0280783	6.88902	0.912075
150783	0	0.030307	0.897565	0.911311
150784	0	0.0277628	4.67728	0.915087
150785	0	0.0276105	6.53638	0.910008
150802	0	0.0252659	0	0.0828532
150821	0	0.0216433	0	0.0860695
150822	0	0.0277544	0	0.0394028
150823	0	0.0314311	0	0.0904872
150824	0	0.0195678	0.0515008	0.22017
150825	0	0.0205981	0	0.190098
150826	0	0.0200182	0	0.0374559
150902	0	0.0246255	0.0255558	0.213212
150921	0	0.0171409	0	0.465868
150922	0	0.0185269	0	0.149613
150923	0	0.0198825	0.0249973	0.369812
150924	0	0.0240949	0	0.145654
150925	0	0.0218674	0	0.139161
150926	0	0.0203847	0	0.0826429
150927	0	0.0198815	0	0.090199
150928	0	0.0203041	0	0.0989568
150929	0	0.0201109	0	0.190244
150981	0	0.0164326	0	0.0834972
152201	0	0.0281933	0.436888	0.785959
152202	0	0.0350563	19.1429	0.842502
152221	0	0.0297646	0.837205	0.905484
152222	0	0.0389981	0	0.638628
152223	0	0.0277554	0.234901	0.908177
152224	0	0.0317021	0.0690883	0.807967
152501	0	0.0185516	0	0.623504
152502	0	0.0177952	0.0407112	0.589065
152522	0	0.0178235	0	0.530414
152523	0	0.0173904	0	0.546032
152524	0	0.0175723	0	0.274646
152525	0	0.0203703	0.318437	0.726968
152526	0	0.0211209	0	0.584442
152527	0	0.0186447	0	0.1993
152528	0	0.0176216	0	0.188905
152529	0	0.0193657	0	0.33016
152530	0	0.0193517	0	0.329547
152531	0	0.0204591	0	0.221451
152921	0	0.0295793	0	0.0354049
152922	0	0.0173752	0	0.0338822
152923	0	0.0204895	0	0.0211304
210102	0	0.372858	0	0.16349
210103	0.013943	0.375917	0	0.163496
210104	0.0158439	0.442187	0	0.322628
210105	0	0.455217	0.0166886	0.531518
210106	0.01123	0.38685	0	0.165529
210111	0.0244473	0.820268	0	0.364614
210112	0.028412	0.864953	0.0182649	0.586593
210113	0	0.520123	0	0.448198
210114	0	0.366397	0	0.147666
210122	0.0233721	0.24016	0	0.198225
210123	0	0.0438811	0	0.570985
210124	0	0.0528682	0	0.68082
210181	0	0.13075	0	0.280348
210202	0	0.646887	0	0.0235833
210203	0.0362943	0.792098	0	0.0242158
210204	0.0338227	0.620417	0	0.0197929
210211	0.0538158	0.772881	0	0.0198934
210212	0.0852037	0.796439	0	0.0198384
210213	0.189096	0.815918	0	0.0198384
210224	0	0.297574	0	0.110421
210281	0.791625	0.808683	0	0.0537898
210282	0.406552	0.803447	0	0.0483505
210283	0.880315	0.718369	0	0.0716569
210302	0	0.773247	0.0157267	0.756247
210303	0	0.462323	0	0.165804
210304	0.0261442	0.472546	0	0.166172
210311	0	0.897394	0	0.667085
210321	0	0.0973109	0	0.266046
210323	0.412419	0.743729	0	0.186596
210381	0	0.472831	0	0.795545
210402	0	0.240451	0	0.175958
210403	0	0.487941	0	0.612319
210404	0	0.437527	0	0.299792
210411	0.0552977	0.426187	0	0.858359
210421	0.0484343	0.46885	0	0.692122
210422	0.0738162	0.271328	0	0.905238
210423	0	0.281955	0.021396	0.908305
210502	0	0.895005	0	0.558087
210503	0	0.384421	0.0315996	0.703449
210504	0.105587	0.462728	0	0.672899
210505	0	0.420853	0	0.585912
210521	0.109207	0.493659	0	0.72051
210522	0.0712504	0.483083	0	0.864839
210602	0.556649	0.858941	0	0.198229
210603	0.295561	0.833712	0	0.177455
210604	0.711263	0.877429	0	0.257645
210624	4.06446	0.718997	0	0.451049
210681	0.33481	0.731341	0	0.0752002
210682	2.08685	0.89713	0	0.190507
210702	0	0.05982	0	0.239926
210703	0	0.0835772	0	0.179769
210711	0	0.0782818	0	0.232495
210726	0	0.106015	0	0.452402
210727	0	0.10113	0.0162785	0.674605
210781	0	0.126337	0.0121022	0.23505
210782	0.0203901	0.831603	0	0.624536
210802	0	0.0689634	0	0.139814
210803	0	0.229955	0	0.308604
210804	0	0.306703	0	0.237254
210811	0	0.158116	0	0.140228
210881	0.168013	0.475938	0	0.211703
210882	0.0147146	0.451017	0.0094594	0.763648
210902	0	0.081719	0	0.152238
210903	0	0.0590387	0	0.198568
210904	0	0.108643	0	0.439003
210905	0	0.139371	0	0.675438
210911	0	0.0580617	0	0.130863
210921	0	0.0844122	0	0.292809
210922	0	0.0552534	0	0.32672
211002	0	0.405812	0	0.151158
211003	0.125378	0.42643	0	0.155021
211004	0	0.749842	0	0.577427
211005	0.115321	0.865017	0	0.598136
211011	0	0.900196	0	0.363356
211021	0.0934164	0.860881	0	0.567463
211081	0.0210164	0.881881	0	0.643612
211102	0	0.0720639	0	0.309846
211103	0	0.0807546	0.0168185	0.469935
211121	0	0.124921	0	0.272012
211122	0	0.0269517	0	0.375526
211202	0	0.587253	0	0.656211
211204	0.116508	0.299175	0	0.903352
211221	0.0304871	0.379772	0	0.816087
211223	0	0.0776768	0	0.898803
211224	0.0110169	0.247458	0	0.570076
211281	0	0.163761	0	0.775055
211282	0.0402093	0.367386	0	0.8733
211302	0	0.108692	0	0.22116
211303	0.0696058	0.136906	0.0447466	0.300519
211321	0	0.0710449	0	0.191568
211322	0.038889	0.090039	0	0.412787
211324	0	0.085061	0	0.277131
211381	0	0.143259	0	0.419357
211382	0.0341614	0.0391439	0.0109805	0.461538
211402	0	0.108698	0.0117376	0.300471
211403	0	0.0949868	0.0418335	0.364496
211404	0	0.0745029	0	0.208084
211421	0	0.149575	0	0.193259
211422	0	0.0418882	0	0.160242
211481	0	0.0784841	0.0132496	0.249147
220102	0	0.0457698	0	0.886635
220103	0	0.0307675	0	0.735604
220104	0	0.0366532	0.0101691	0.789549
220105	0	0.0464476	0	0.786221
220106	0	0.0413412	0	0.742952
220112	0	0.0669577	0	0.860588
220122	0	0.0239785	0.0063969	0.800527
220181	0	0.0443787	0	0.800801
220182	0	0.034236	0.0239572	0.82335
220183	0	0.0313378	0.00783596	0.819912
220202	0	0.0698326	0.0106542	0.856365
220203	0	0.0845889	0	0.910843
220204	0	0.0782097	0.0294429	0.77012
220211	0	0.0884426	0	0.913207
220221	0	0.0764749	0.0162638	0.895174
220281	0.0227697	0.103042	0.600143	0.910737
220282	0	0.0881247	0.558365	0.910666
220283	0	0.0748207	0.273076	0.91062
220284	0	0.0722791	0.0260307	0.91119
220302	0	0.0884415	0	0.541546
220303	0	0.144561	0.0265509	0.902287
220322	0	0.0484217	0.00797544	0.822655
220323	0	0.0630332	0.0143444	0.892682
220381	0	0.0408953	0.0132657	0.763996
220382	0	0.0339565	0.0171052	0.724552
220402	0	0.045824	0	0.873247
220403	0	0.0484301	0	0.780472
220421	0	0.0520922	0.0170278	0.909959
220422	0	0.064016	0.0175701	0.894038
220502	0	0.259439	0	0.904434
220503	0	0.077956	0.0965851	0.90342
220521	0	0.0779633	0.0273278	0.893162
220523	0.0297193	0.0836735	1.94874	0.911108
220524	0	0.14074	1.41224	0.902085
220581	0	0.0756457	0.0687474	0.910932
220582	0	0.47985	0.0601354	0.652033
220602	0	0.0662368	0.402343	0.904588
220605	0	0.0636672	1.78243	0.90088
220621	0	0.0580996	0.303429	0.882202
220622	0	0.0788666	1.31048	0.910093
220623	0	0.040997	0.170315	0.841073
220681	0	0.0850098	0.156449	0.90227
220702	0	0.0309624	0.013012	0.659121
220721	0	0.0280078	0	0.767103
220722	0	0.0230649	0.0108075	0.856392
220723	0	0.0236635	0	0.464123
220781	0	0.0265177	0.00936454	0.810655
220802	0	0.0215123	0.0871558	0.786151
220821	0	0.0216919	0	0.574459
220822	0	0.0335714	0	0.687749
220881	0	0.0253669	0.0780137	0.803993
220882	0	0.0204918	0.0320741	0.592826
222401	0	0.083154	0.79654	0.897139
222402	0	0.0994752	0.111005	0.900237
222403	0	0.0386159	3.01275	0.909897
222404	0	0.141421	0.306365	0.224889
222405	0	0.0999808	0.389492	0.905913
222406	0	0.0708035	1.32783	0.572446
222424	0	0.0316751	2.69157	0.897328
222426	0	0.0423852	0.686401	0.884607
230102	0.0140385	0.0411028	0.0270742	0.604918
230103	0	0.0288644	0.00706527	0.817276
230104	0	0.0336991	0	0.61809
230108	0	0.0273386	0	0.784379
230109	0	0.0305075	0	0.604226
230110	0	0.0330384	0.00888799	0.810788
230111	0	0.0390236	0.0114534	0.676925
230112	0	0.0394639	0.104148	0.906837
230123	0	0.0342295	0.126529	0.912628
230124	0	0.0404156	0.543877	0.91058
230125	0	0.060863	0.135036	0.908898
230126	0	0.0377337	0.0431492	0.911657
230127	0	0.0543053	0.202924	0.916581
230128	0	0.0426246	0.270646	0.916071
230129	0	0.0436052	0	0.914424
230182	0	0.0267552	0.00881822	0.796553
230183	0	0.0683906	0.591952	0.914479
230184	0	0.0437326	0.0370896	0.909992
230202	0	0.0202074	0.0406228	0.69314
230203	0	0.0254918	0.0591088	0.693927
230204	0	0.0202134	0.0207481	0.612675
230205	0	0.0199733	0.228141	0.67961
230206	0	0.0217429	0.0490226	0.65773
230207	0	0.0286688	0	0.815376
230208	0	0.0239922	0	0.650695
230221	0	0.02646	0.150218	0.819815
230223	0	0.0200234	0.0593007	0.862084
230224	0	0.0214234	0.0216646	0.663339
230225	0	0.0222369	0.0181605	0.829691
230227	0	0.0235036	0.0233789	0.850956
230229	0	0.0406799	0.117418	0.876103
230230	0	0.0390679	0.0248965	0.906251
230231	0	0.0315104	0.063708	0.852133
230281	0.0152531	0.0335284	0.117667	0.881639
230302	0	0.0293574	0.0832695	0.89923
230303	0	0.0346219	0.155505	0.913176
230304	0	0.0309287	0.0561541	0.91197
230305	0	0.0336352	0.0727845	0.913151
230306	0	0.0276849	0	0.912446
230307	0	0.0336142	0.198523	0.911861
230321	0	0.0426265	0.0235711	0.910995
230381	0	0.0546548	0.220666	0.881797
230382	0	0.035006	0.0469843	0.841685
230402	0	0.0250805	0.0712156	0.863062
230403	0	0.0322885	0.0509237	0.861156
230404	0	0.0250884	0	0.801015
230405	0	0.0292786	0.150074	0.718229
230406	0	0.0546035	0.116204	0.911989
230407	0	0.0389971	0	0.914064
230421	0	0.0296584	0.245919	0.916313
230422	0	0.0578783	0	0.753688
230502	0	0.0474245	0.108926	0.895439
230503	0	0.0326476	0.17004	0.912438
230505	0	0.0372486	0	0.898256
230506	0	0.0349665	0.0956097	0.913881
230521	0	0.0461543	0.0221857	0.852822
230522	0	0.0425432	0.129005	0.752876
230523	0	0.032283	0.277603	0.884024
230524	0	0.0440251	0.325805	0.881365
230602	0	0.020302	0.0221286	0.769987
230603	0	0.0200812	0	0.657701
230604	0	0.0207515	0.0324546	0.789859
230605	0	0.0185004	0	0.501708
230606	0	0.0207802	0	0.588983
230621	0	0.0195265	0.0158796	0.785537
230622	0	0.0197153	0	0.562433
230623	0	0.0201804	0.0273719	0.869621
230624	0	0.0361879	0	0.634956
230702	0.073908	0.0743005	0.712685	0.916171
230703	0	0.0318688	0.269422	0.913301
230704	0	0.0444603	2.53413	0.916253
230705	0	0.0300223	0.847331	0.914818
230706	0	0.0446008	0.439578	0.916075
230707	0	0.0362353	4.21502	0.915947
230708	0	0.0345085	1.18058	0.914361
230709	0	0.0341577	3.28472	0.913825
230710	0	0.0399627	1.95544	0.915947
230711	0	0.0503799	0.754381	0.915947
230712	0	0.0366726	3.84482	0.915624
230713	0	0.0305718	0.738891	0.914361
230714	0	0.0357681	6.95253	0.916075
230715	0	0.0426322	1.42931	0.915947
230716	0	0.0537693	1.89961	0.916075
230722	0	0.0461998	3.67082	0.916115
230781	0	0.0417568	0.111736	0.915947
230803	0	0.0296927	0.0472502	0.711198
230804	0	0.0417034	0.0441173	0.71053
230805	0	0.0415877	0.123302	0.708412
230811	0	0.0523964	0.0449217	0.855358
230822	0	0.0338591	0.391493	0.912302
230826	0	0.047607	0.107593	0.810138
230828	0	0.031975	0.117867	0.916405
230833	0	0.0981302	0	0.794691
230881	0	0.0673299	0.0405443	0.821184
230882	0	0.0644347	0.0312672	0.745067
230902	0	0.0256278	0.0694972	0.910743
230903	0	0.0274955	0.0437212	0.910266
230904	0	0.0302121	0.258541	0.911663
230921	0	0.0247467	0.752844	0.911144
231002	0	0.0295068	0.146775	0.910174
231003	0	0.0326295	0.723727	0.911125
231004	0	0.0312837	0.155026	0.911582
231005	0	0.031798	0.134079	0.909768
231024	0	0.103511	0.438237	0.904651
231025	0	0.0294256	1.15801	0.913121
231081	0	0.0331	0.910679	0.903681
231083	0	0.0319057	1.07669	0.911493
231084	0	0.0330602	1.4351	0.910244
231085	0	0.0359413	0.515227	0.910932
231102	0	0.0313285	0.0356909	0.915315
231121	0	0.0272873	0.247028	0.915513
231123	0	0.0464285	0.341796	0.916099
231124	0	0.0386548	0.0701305	0.915957
231181	0	0.0303582	0.0780488	0.915766
231182	0	0.0343887	0.122488	0.91556
231202	0	0.0310046	0.016553	0.851642
231221	0	0.0320271	0.0447487	0.876719
231222	0	0.0192409	0.0463272	0.712245
231223	0	0.0267665	0.096674	0.868883
231224	0	0.0437958	0.0184347	0.915949
231225	0	0.0442135	0.0675707	0.874522
231226	0	0.0426445	0.0698723	0.915957
231281	0	0.0178956	0.0143605	0.764838
231282	0	0.0197765	0	0.582556
231283	0	0.0337878	0.0912489	0.90806
232721	0	0.0313689	2.32873	0.915405
232722	0	0.0359572	2.91506	0.915624
232723	0	0.0349802	4.71046	0.915345
310101	0	0.083432	0	0.0193541
310104	0	0.0664922	0	0.0196553
310105	0.0135218	0.0818471	0	0.0193966
310106	0	0.0834581	0	0.0193541
310107	0	0.0819502	0	0.0193541
310108	0	0.0805294	0	0.0193541
310109	0	0.0810322	0	0.0193541
310110	0	0.0623174	0	0.0193541
310112	0	0.0714522	0	0.0193541
310113	0	0.103312	0	0.01947
310114	0	0.0684431	0	0.0196172
310115	0.00297181	0.19568	0	0.0193426
310116	0	0.0611181	0	0.0193541
310117	0	0.0880938	0	0.0201813
310118	0	0.0685906	0	0.0193424
310120	0	0.0655995	0	0.0193541
310230	0	0.0639053	0	0.0193541
320102	0.0439491	0.914674	0	0.0200163
320104	0.0135853	0.704134	0	0.0197737
320105	0.0384814	0.55151	0	0.0202328
320106	0.0951827	0.83348	0	0.0201535
320111	0.277246	0.939771	0	0.0199877
320113	0.0525147	0.946122	0	0.0195867
320114	0.113735	0.851673	0	0.0200203
320115	0.279887	0.966485	0	0.0199877
320116	0.176224	0.955629	0	0.0195867
320117	1.29991	0.914968	0	0.0201632
320118	0.0272912	0.924246	0	0.0196859
320202	0	0.191118	0.0392847	0.02012
320203	0	0.166248	0	0.02012
320204	0	0.247015	0	0.02012
320205	0	0.396291	0	0.0195015
320206	0	0.252919	0	0.0201647
320211	0.0130658	0.852664	0	0.0196705
320281	0	0.728137	0	0.0196239
320282	0.0552325	0.912216	0	0.0204983
320302	0.0934618	0.950179	0	0.0210361
320303	0	0.94867	0	0.0203265
320305	0	0.98379	0	0.0198873
320311	0	0.944098	0	0.0198448
320312	0	0.974473	0	0.0198873
320321	0	0.950877	0	0.0209971
320322	0	0.294922	0	0.0202288
320324	0	0.283185	0	0.0210973
320381	0	0.969903	0	0.0239849
320382	0	0.311515	0.00425453	0.0249255
320402	0	0.223481	0	0.0199954
320404	0	0.263686	0	0.0201245
320405	0	0.342617	0	0.0199954
320411	0	0.100387	0	0.0200439
320412	0.00730461	0.77385	0	0.0203464
320481	0.0870502	0.918399	0	0.0195321
320482	0.0200487	0.832518	0	0.0199265
320505	0.111726	0.291682	0	0.01897
320506	0.0732189	0.593774	0	0.0190835
320507	0	0.0791005	0	0.0196172
320508	0	0.0908027	0	0.0193541
320509	0	0.0934716	0	0.01947
320581	0	0.195191	0	0.0203419
320582	0	0.139597	0	0.0200003
320583	0	0.0804184	0	0.0193541
320585	0	0.0748384	0	0.0193541
320602	0	0.0857012	0	0.0193541
320611	0	0.062438	0	0.0200439
320612	0	0.059633	0	0.0200439
320621	0	0.190177	0	0.0199954
320623	0	0.0518687	0	0.0200439
320681	0	0.0695428	0	0.0201585
320682	0	0.204027	0	0.0200439
320684	0	0.0836359	0	0.0194338
320703	0	0.969315	0	0.0195963
320705	0	0.974402	0	0.0195963
320706	0.0944802	0.9736	0	0.019674
320721	0	0.947894	0	0.0197347
320722	0	0.971521	0	0.023477
320723	0	0.414413	0	0.0199954
320724	0	0.264606	0	0.0204916
320802	0	0.943104	0	0.0202506
320803	0.00872164	0.487254	0	0.0199849
320804	0.0122978	0.84508	0	0.0201321
320811	0	0.451793	0	0.0205967
320826	0	0.268578	0	0.0211238
320829	0.0285418	0.51294	0	0.0204722
320830	1.1796	0.958513	0	0.0209405
320831	0	0.362183	0	0.0204046
320902	0	0.220884	0	0.0203435
320903	0.0249587	0.322876	0	0.0203728
320921	0	0.439624	0	0.0199954
320922	0.0193127	0.713074	0	0.0204916
320923	0	0.372935	0	0.0204916
320924	0	0.358939	0	0.0205539
320925	0	0.348048	0	0.0199954
320981	0.0372955	0.379648	0	0.0199954
320982	0.0283492	0.820417	0	0.0202562
321002	0	0.162169	0	0.0201586
321003	0	0.29886	0	0.0203383
321012	0	0.155624	0	0.0203233
321023	0	0.290331	0	0.0204046
321081	0	0.93302	0	0.0199849
321084	0	0.336874	0	0.0204627
321102	0.0196852	0.718342	0	0.0232546
321111	0	0.670097	0	0.0195867
321112	0	0.876266	0	0.0200215
321181	0	0.479573	0	0.0200328
321182	0	0.0690995	0	0.0200439
321183	0.12459	0.948809	0	0.019674
321202	0	0.269432	0	0.0199954
321203	0	0.35801	0	0.0200331
321204	0	0.586693	0	0.0199954
321281	0	0.350637	0	0.0199954
321282	0	0.111223	0	0.0200439
321283	0.0277883	0.384186	0	0.0201642
321302	0	0.302487	0	0.0202277
321311	0	0.263041	0	0.0199849
321322	0.00595224	0.37601	0	0.0204916
321323	0.011067	0.889962	0	0.0199849
321324	0	0.249182	0	0.0199849
330102	0	0.209243	0	0.0199365
330103	0	0.124296	0	0.019306
330104	0	0.170532	0	0.0190057
330105	0	0.304515	0	0.0213633
330106	0	0.493603	0	0.0192717
330108	0	0.245601	0	0.0189173
330109	0.00823387	0.464312	0	0.0189455
330110	0.0253561	0.335176	0	0.0197984
330122	0	0.172483	0	0.0192615
330127	0.439466	0.0999008	0	0.0232837
330182	0.0221	0.447648	0	0.025049
330183	0	0.49902	0	0.0192482
330185	0	0.971126	0	0.0192332
330203	0.0578752	0.145423	0	0.0210336
330204	0	0.137213	0	0.0210336
330205	0	0.114453	0	0.0204774
330206	0	0.303995	0	0.0197211
330211	0	0.118367	0	0.020883
330212	0.0355504	0.458568	0	0.026052
330225	0.344019	0.549854	0	0.0244138
330226	0.395464	0.73638	0	0.023926
330281	0.0468471	0.774198	0	0.0204868
330282	0.00791502	0.634561	0	0.0202259
330283	0	0.350958	0	0.0246809
330302	0	0.0576028	0	0.0209303
330303	0	0.0370144	0.0213097	0.0224494
330304	0	0.0572703	0	0.0202538
330322	0	0.0580867	0	0.0209781
330324	0	0.0674047	0	0.020289
330326	0	0.0708622	0	0.0211176
330327	0	0.0818813	0	0.0208794
330328	0	0.0453036	0	0.0201762
330329	0	0.0470363	0	0.0211156
330381	0	0.0716889	0	0.0211176
330382	0	0.128334	0	0.0318651
330402	0	0.0792068	0	0.0196172
330411	0	0.144983	0	0.0195741
330421	0	0.0818886	0	0.0196172
330424	0	0.166978	0	0.0192946
330481	0	0.10194	0	0.0192946
330482	0	0.065879	0	0.0193541
330483	0	0.11726	0	0.019306
330502	0.0165033	0.901654	0	0.0194178
330503	0	0.222641	0	0.0196498
330521	0	0.463593	0	0.0234109
330522	0.0162272	0.969677	0	0.0205754
330523	0.300507	0.976192	0	0.0224149
330602	0.0314107	0.467314	0	0.0190671
330603	0.0247675	0.887786	0	0.0192203
330604	0.0834226	0.835761	0	0.0199933
330624	0.0953913	0.899124	0	0.0192134
330681	0.00909054	0.949198	0	0.0192203
330683	0.044945	0.81067	0	0.0192829
330702	0.0163386	0.183536	0	0.0203641
330703	0.0339988	0.412735	0	0.0215344
330723	0.0335917	0.407733	0	0.0204784
330726	0.160119	0.844975	0	0.0192852
330727	0	0.46299	0	0.0204069
330781	0	0.177743	0	0.0200756
330782	0.130611	0.301001	0	0.0232354
330783	0.0648693	0.29061	0	0.0204878
330784	0.0345387	0.299331	0	0.0204339
330802	0	0.0927114	0	0.0200778
330803	0	0.0884144	0	0.0204872
330822	0	0.0625903	0	0.0204682
330824	0	0.0979963	0	0.0248539
330825	0	0.128937	0	0.0246076
330881	0	0.0589967	0	0.0208458
330902	0.212295	0.837187	0	0.0267031
330903	0.113898	0.431901	0	0.0231359
330921	6.67164	0.705916	0	0.0211612
330922	0.229395	0.61331	0	0.0222561
331002	0.0625579	0.493536	0	0.0223554
331003	0.0507191	0.419931	0	0.0293147
331004	0	0.233012	0	0.0223554
331021	0	0.116827	0	0.0202078
331022	0.497916	0.629702	0	0.0209606
331023	1.06762	0.796729	0	0.0231873
331024	0.30005	0.211372	0	0.020353
331081	0	0.0921599	0	0.0248979
331082	0.634304	0.615697	0	0.0295044
331102	0	0.0924317	0	0.0203083
331121	0	0.0709951	0	0.0202547
331122	0	0.206148	0	0.020482
331123	0	0.0869793	0	0.0202297
331124	0	0.0686855	0	0.0202361
331125	0	0.0993821	0	0.0202361
331126	0	0.0231116	0	0.0201291
331127	0.128404	0.165977	0	0.0201371
331181	0	0.0334728	0	0.0201896
340102	0.0527736	0.829305	0	0.021141
340103	0.150157	0.881817	0	0.0228433
340104	0.263194	0.901183	0	0.0197729
340111	0.0462094	0.738414	0	0.0199954
340121	0.0737456	0.860433	0	0.0200197
340122	0.382249	0.905392	0	0.0202466
340123	0.395913	0.94859	0	0.0197064
340124	0.500467	0.948545	0	0.019674
340181	1.48692	0.966729	0	0.019674
340202	0.0272748	0.468738	0	0.0194331
340203	0	0.859427	0	0.0201432
340207	0.0483088	0.442778	0	0.0203348
340208	0.079188	0.971845	0	0.0201321
340221	0.0308415	0.771862	0	0.0199954
340222	0.0372917	0.98372	0	0.0196557
340223	0.107362	0.977337	0	0.0201095
340225	0.0946916	0.976171	0	0.0200209
340302	0.0522568	0.796899	0	0.0201091
340303	0	0.838273	0	0.0201131
340304	0	0.905678	0	0.0238903
340311	0	0.785212	0	0.0220727
340321	0	0.919987	0	0.0207704
340322	0	0.41004	0	0.020449
340323	0	0.426696	0	0.0202834
340402	0.16762	0.938801	0	0.0206749
340403	0.0781088	0.904719	0	0.0197122
340404	0	0.811312	0	0.0211442
340405	0.0653664	0.9629	0	0.0232842
340406	0.113536	0.819236	0	0.0207539
340421	0.0622276	0.855218	0	0.0208734
340503	0.095606	0.978241	0	0.0195867
340504	0.309208	0.975965	0	0.0199877
340506	0	0.97393	0	0.0199877
340521	0.126834	0.938308	0	0.0197342
340522	1.82163	0.96541	0	0.0195963
340523	0.167803	0.973899	0	0.0195867
340602	0	0.425532	0	0.0200303
340603	0	0.365298	0	0.0235779
340604	0	0.890138	0	0.0225336
340621	0.00930792	0.370005	0.00598367	0.031445
340702	0.126866	0.957185	0	0.0200303
340703	0.141293	0.944091	0	0.0209295
340711	0.472317	0.978433	0	0.0196557
340721	0.193836	0.976189	0	0.0195963
340802	0.134208	0.840435	0	0.0201612
340803	0.0515446	0.93751	0	0.0199954
340811	0.171682	0.96573	0	0.0195963
340822	0.432929	0.952603	0	0.0195963
340823	0.759057	0.962363	0	0.0195963
340824	1.65177	0.960953	0	0.0226522
340825	0.71951	0.980919	0	0.0209681
340826	0.335275	0.868777	0	0.0196855
340827	0.0227035	0.889487	0	0.0201305
340828	1.9307	0.931811	0	0.0204986
340881	2.58734	0.954274	0	0.0195712
341002	0	0.856331	0	0.0191844
341003	0.480706	0.963391	0	0.0195994
341004	0.237204	0.971402	0	0.0192305
341021	0.0486375	0.961289	0	0.0192615
341022	0.0919064	0.854769	0	0.0192615
341023	0.234704	0.920063	0	0.0193383
341024	0.37761	0.923864	0	0.0192615
341102	0.972042	0.906962	0	0.019674
341103	4.44381	0.94469	0	0.0202455
341122	0.604172	0.914925	0	0.019674
341124	1.17672	0.957622	0	0.0195996
341125	0.392216	0.910249	0	0.0196287
341126	0.0935431	0.956747	0	0.0196287
341181	0.0184537	0.843823	0	0.0206071
341182	1.5317	0.937763	0	0.0195963
341202	0.107027	0.871095	0	0.0202277
341203	0.0382874	0.910843	0	0.0218023
341204	0.0354687	0.91545	0	0.0201091
341221	0.0308916	0.889759	0	0.0200526
341222	0.00772818	0.934224	0	0.0201091
341225	0	0.874937	0	0.0202277
341226	0.0485199	0.872749	0	0.0203041
341282	0.016482	0.911138	0	0.0200303
341302	0	0.465623	0	0.0202477
341321	0	0.279301	0	0.0203369
341322	0	0.974761	0	0.020379
341323	0.0100827	0.970427	0	0.0208875
341324	0	0.324869	0	0.0252636
341502	0.316328	0.954374	0	0.0195963
341503	0.593264	0.964729	0	0.0195963
341521	0.0384019	0.941726	0	0.0207912
341522	0.194604	0.951402	0	0.0215271
341523	1.14533	0.975259	0	0.0199786
341524	4.96208	0.974731	0	0.0196875
341525	2.45067	0.982723	0	0.0203855
341602	0.0234793	0.417733	0	0.0201091
341621	0.0242079	0.461365	0	0.0202618
341622	0.0186122	0.917783	0	0.0205515
341623	0.0393938	0.914431	0	0.0207877
341702	0.233272	0.980702	0	0.0196518
341721	0.0452484	0.905877	0	0.0199623
341722	0.940751	0.943473	0	0.0191944
341723	0.475741	0.986136	0	0.0196799
341802	0.169768	0.982821	0	0.0196022
341821	0.0679614	0.967027	0	0.0198208
341822	0.795414	0.990181	0	0.0205491
341823	0.329465	0.990169	0	0.0205458
341824	0.183952	0.981925	0	0.0192276
341825	0.0770652	0.976837	0	0.0192134
341881	0.254143	0.993553	0	0.0223116
350102	0	0.0212841	0	0.0400571
350103	0	0.0289683	0	0.042508
350104	0	0.0357179	0	0.0414424
350105	0	0.023136	0	0.0296778
350111	0	0.0273973	0	0.0218046
350121	0	0.0196194	0	0.021313
350122	0	0.0304849	0	0.0202082
350123	0	0.0390398	0	0.0201592
350124	0	0.0174352	0	0.0269508
350125	0	0.0199621	0	0.0201762
350128	0	0.0760249	0	0.0411485
350181	0	0.0255855	0	0.0200149
350182	0	0.0231514	0	0.0438024
350203	0	0.0189757	0	0.020023
350205	0	0.0190334	0	0.0207049
350206	0	0.0197169	0	0.0213337
350211	0	0.0191996	0	0.0237242
350212	0	0.0213519	0	0.0200733
350213	0	0.0187079	0	0.0199719
350302	0	0.0260881	0	0.0200116
350303	0	0.0283801	0	0.0206029
350304	0	0.0228085	0	0.0199992
350305	0	0.0175064	0	0.0208383
350322	0	0.0207978	0	0.0201328
350402	0	0.0181982	0	0.0202205
350403	0	0.0182995	0	0.0201717
350421	0	0.0219602	0	0.0202401
350423	0	0.0323238	0	0.0201261
350424	0.143398	0.0676513	0	0.0201762
350425	0	0.017473	0	0.0200678
350426	0	0.0186006	0	0.0201615
350427	0	0.01911	0	0.0201592
350428	0	0.0322497	0	0.0201762
350429	0	0.0470874	0	0.0201342
350430	0	0.0763832	0	0.020288
350481	0	0.0182438	0	0.0200678
350502	0	0.0264621	0.0459922	0.0210468
350503	0	0.0190594	0	0.0207939
350504	0	0.0211369	0	0.020051
350505	0	0.0223217	0	0.0199753
350521	0	0.0237717	0	0.0200402
350524	0	0.0181764	0	0.0199047
350525	0	0.0193624	0	0.0236403
350526	0	0.0243377	0	0.0201291
350527	0	0.0204193	0	0.0208801
350581	0	0.0185202	0	0.0208962
350582	0	0.0207488	0	0.0237326
350583	0	0.0194013	0	0.019972
350602	0	0.0198262	0	0.0199719
350603	0	0.0191239	0	0.0210365
350622	0.0255601	0.0198233	0	0.0200352
350623	0	0.0198117	0	0.0199719
350624	0	0.0197673	0	0.0478427
350625	0	0.0206075	0	0.0200464
350626	0	0.019708	0	0.020721
350627	0	0.0242227	0	0.0201592
350628	0	0.0190118	0	0.0199693
350629	0	0.0207615	0	0.0201248
350681	0	0.018901	0	0.0199719
350702	0	0.0212693	0	0.0205853
350721	0	0.0280158	0	0.0201512
350722	0.0343628	0.145668	0	0.0200209
350723	0	0.0885573	0	0.0202736
350724	0	0.0239274	0	0.020223
350725	0	0.027803	0	0.0198663
350781	0	0.0411941	0	0.0201934
350782	0	0.0700826	0	0.0201216
350783	0	0.0432572	0	0.0201328
350784	0	0.0426746	0	0.0207943
350802	0	0.021154	0	0.0435188
350821	0	0.0240917	0	0.020107
350822	0	0.0182406	0	0.043915
350823	0	0.0181866	0	0.0212904
350824	0	0.0276372	0	0.0202047
350825	0	0.018583	0	0.0200678
350881	0	0.0178948	0	0.0436179
350902	0	0.0276933	0	0.0201747
350921	0	0.0287513	0	0.020185
350922	0	0.0187356	0	0.0200964
350923	0	0.0381794	0	0.0200678
350924	0	0.0664412	0	0.0311982
350925	0	0.0561497	0	0.0260251
350926	0	0.0639113	0	0.0205053
350981	0	0.15396	0	0.0205053
350982	0	0.064204	0	0.0202215
360102	0	0.0435609	0	0.0232981
360103	0	0.041553	0	0.0232981
360104	0	0.0652418	0	0.0209812
360105	0	0.19534	0	0.0232157
360111	0	0.0827387	0	0.0255104
360121	0	0.078852	0	0.0210473
360122	0	0.0757126	0	0.021143
360123	0	0.136831	0	0.0193533
360124	0.0146434	0.218603	0	0.0200638
360202	0	0.0647402	0	0.0204885
360203	0.0337241	0.0447678	0	0.0209266
360222	0	0.0726783	0	0.0246806
360281	0	0.0870694	0	0.021099
360302	0	0.0452883	0	0.0200757
360313	0	0.0322238	0	0.0205179
360321	0	0.0333953	0	0.0203288
360322	0	0.041486	0	0.0204852
360323	0	0.0335611	0	0.0207615
360402	0	0.101403	0	0.0196599
360403	0	0.0499261	0	0.0204363
360421	0	0.190373	0	0.0196909
360423	0	0.259193	0	0.0208663
360424	0	0.235307	0	0.0192027
360425	0	0.134164	0	0.0189175
360426	0	0.228356	0	0.0191844
360427	0	0.191777	0	0.0196599
360428	0	0.0945315	0	0.0189641
360429	0	0.176768	0	0.0197631
360430	0	0.951598	0	0.0197692
360481	0	0.335467	0	0.0197617
360482	0	0.0861346	0	0.0213446
360502	0	0.0367556	0	0.0201498
360521	0	0.13415	0	0.0204602
360602	0	0.0712383	0	0.0201305
360622	0	0.117069	0	0.020044
360681	0	0.0362436	0	0.0204265
360702	0	0.032715	0	0.0200073
360703	0	0.0435855	0	0.02007
360721	0	0.0770863	0	0.0202725
360722	0	0.02569	0	0.0202589
360723	0	0.0206965	0	0.0202215
360724	0	0.02593	0	0.0201934
360725	0	0.0200802	0	0.0201762
360726	0	0.0179319	0	0.0202492
360727	0	0.0185668	0	0.0201941
360728	0	0.018216	0	0.0202205
360729	0	0.0179865	0	0.0202205
360730	0	0.0536925	0	0.0202756
360731	0	0.034519	0	0.0202538
360732	0	0.0749708	0	0.0202381
360733	0	0.0248962	0	0.0202543
360734	0	0.0179482	0	0.0201614
360735	0	0.0397909	0	0.0202111
360781	0	0.0235933	0	0.0203728
360802	0	0.0446774	0	0.0200883
360803	0	0.0458765	0	0.0202331
360821	0	0.0462361	0	0.0201676
360822	0	0.0422178	0	0.0204278
360823	0	0.0631428	0	0.0204371
360824	0	0.157945	0	0.0202654
360825	0	0.0854328	0	0.0205551
360826	0	0.0727289	0	0.0204765
360827	0	0.0790425	0	0.0208843
360828	0	0.0514231	0	0.0206815
360829	0	0.0444141	0	0.0203258
360830	0	0.0334435	0	0.0206295
360881	0	0.115787	0	0.0228506
360902	0	0.0438398	0	0.0204953
360921	0	0.328988	0	0.0232538
360922	0.0215945	0.368483	0	0.0207654
360923	0	0.164352	0	0.020374
360924	0	0.288698	0	0.0200198
360925	0	0.262675	0	0.0204324
360926	0	0.127682	0	0.0247502
360981	0	0.189239	0	0.0208211
360982	0	0.127685	0	0.0202628
360983	0.0127659	0.372463	0	0.0200626
361002	0	0.0764271	0	0.0200347
361021	0	0.120924	0	0.0205632
361022	0	0.305132	0	0.020334
361023	0	0.0683525	0	0.0203807
361024	0	0.168878	0	0.0203561
361025	0	0.0905563	0	0.0205845
361026	0	0.123682	0	0.0205318
361027	0	0.0784366	0	0.0204106
361028	0	0.065904	0	0.0203157
361029	0	0.0851301	0	0.0229402
361030	0	0.0701822	0	0.0202756
361102	0	0.177844	0	0.0201241
361121	0	0.0864051	0	0.0204875
361122	0.0450575	0.294188	0	0.0205927
361123	0	0.0552889	0	0.0205287
361124	0	0.0359455	0	0.0209153
361125	0	0.043793	0	0.0204245
361126	0.0307034	0.329155	0	0.0204189
361127	0	0.0881721	0	0.0201166
361128	0	0.0824958	0	0.0205178
361129	0	0.0976456	0	0.0204307
361130	0	0.0836895	0	0.0203984
361181	0	0.0903466	0	0.0205759
370102	0.154025	0.972564	0	0.0196806
370103	0.351691	0.960193	0	0.0197256
370104	0.105571	0.943601	0	0.0206048
370105	0.165887	0.934435	0	0.0201951
370112	1.37698	0.972491	0	0.0196773
370113	1.44617	0.970716	0	0.0196844
370124	0.125856	0.961292	0	0.0196844
370125	0.533418	0.956326	0	0.0201951
370126	0.0183167	0.94901	0	0.0202123
370181	1.59999	0.973074	0	0.0196806
370202	0.114986	0.482522	0	0.0226521
370203	0.0671609	0.713469	0	0.0201656
370211	0.30656	0.95218	0	0.0195932
370212	0.260416	0.970878	0	0.0198808
370213	0.029998	0.960705	0	0.0213871
370214	0.196483	0.926281	0	0.0203834
370281	0.107815	0.939912	0	0.0205422
370282	0.33191	0.966009	0	0.0204986
370283	0.189071	0.967646	0	0.0198345
370285	0.659547	0.943731	0	0.0202917
370302	0.246686	0.979576	0	0.019692
370303	0	0.345202	0	0.0202641
370304	0.355502	0.974922	0	0.0197855
370305	0.0707781	0.96338	0	0.0202382
370306	0.0660332	0.964708	0	0.0198299
370321	0	0.319572	0	0.0204282
370322	0	0.333362	0	0.0201951
370323	2.3125	0.970169	0	0.019672
370402	0.17089	0.97194	0	0.0197343
370403	0.181884	0.968002	0	0.0204153
370404	0.0912055	0.978226	0	0.0200763
370405	0.0379597	0.972947	0	0.0209582
370406	0.688503	0.974708	0	0.0196986
370481	0.00678308	0.960094	0	0.0203713
370502	0.0185184	0.288024	0	0.0207295
370503	0.143522	0.4627	0	0.0208173
370521	0	0.29403	0	0.0202677
370522	0	0.339333	0	0.0203587
370523	0.0898884	0.443915	0	0.0203805
370602	0.22271	0.970732	0	0.0197418
370611	0.817696	0.96888	0	0.0197477
370612	0.476109	0.970352	0	0.0196891
370613	0.660743	0.956335	0	0.0197777
370634	0.203761	0.885089	0	0.0196665
370681	0.22116	0.965935	0	0.019777
370682	0.386458	0.962206	0	0.0201644
370683	2.6016	0.965148	0	0.0197816
370684	5.6655	0.96365	0	0.0196891
370685	2.5563	0.963902	0	0.0196965
370686	1.1965	0.958778	0	0.0197464
370687	1.98136	0.96345	0	0.0197891
370702	0.194295	0.925888	0	0.0231289
370703	0.206005	0.908767	0	0.0204909
370704	0.246146	0.916624	0	0.020182
370705	0.199032	0.897785	0	0.0202171
370724	1.60832	0.940975	0	0.019688
370725	0.249114	0.474929	0	0.0201903
370781	0.596284	0.971994	0	0.0196773
370782	0.0510288	0.961163	0	0.0197894
370783	0.0586581	0.492177	0	0.0202973
370784	0.221892	0.963193	0	0.0201469
370785	0.114427	0.935098	0	0.0204368
370786	0.11205	0.956907	0	0.0204282
370811	0.010059	0.450495	0	0.0219739
370812	0	0.323629	0	0.0208976
370826	0.0162322	0.958916	0	0.0210202
370827	0	0.370846	0	0.0266858
370828	0	0.369555	0	0.0236186
370829	0	0.473407	0	0.02183
370830	0	0.382813	0	0.0208654
370831	0.0767178	0.971791	0	0.0196929
370832	0	0.393902	0.00994252	0.0222711
370881	0	0.961383	0	0.0201594
370883	0.0190203	0.946576	0	0.019803
370902	0.55578	0.975131	0	0.0199825
370911	1.98275	0.972471	0	0.0196811
370921	0.337457	0.968014	0	0.0197253
370923	0.117905	0.966936	0	0.020734
370982	0.773389	0.97186	0	0.0197169
370983	0.752054	0.966855	0	0.019713
371002	2.0667	0.973233	0	0.019777
371081	2.75146	0.961883	0	0.0197477
371082	2.68075	0.962841	0	0.0197418
371083	1.97526	0.970299	0	0.0199508
371102	0.231775	0.964412	0	0.0195623
371103	0.607231	0.966419	0	0.0196929
371121	0.710268	0.96872	0	0.0196858
371122	0.298051	0.969066	0	0.0196891
371202	1.42075	0.974432	0	0.019692
371203	1.74653	0.97544	0	0.0197315
371302	0.0108204	0.952176	0	0.0201259
371311	0.0246693	0.962702	0	0.0203301
371312	0.0691909	0.947484	0	0.0201387
371321	0.121412	0.974096	0	0.0196891
371322	0.0107705	0.952331	0	0.0202528
371323	0.0298608	0.968586	0	0.0197694
371324	0.148125	0.973065	0	0.020336
371325	0.290148	0.97438	0	0.0196897
371326	0.217218	0.975575	0	0.0197732
371327	0.04409	0.971258	0	0.0196929
371328	3.75239	0.975538	0	0.0197251
371329	0	0.972647	0	0.0202474
371402	0	0.174821	0	0.0204282
371421	0.0197227	0.30448	0	0.0201951
371422	0	0.230557	0	0.0203124
371423	0.181038	0.171055	0	0.0337658
371424	0	0.324287	0	0.0201951
371425	0.0535436	0.460292	0	0.0205421
371426	0	0.209677	0	0.0201824
371427	0	0.0981556	0	0.022707
371428	0	0.111857	0	0.0201951
371481	0.301507	0.4457	0	0.0341576
371482	0.042181	0.926405	0	0.0201951
371502	0	0.313697	0	0.0201916
371521	0	0.239881	0	0.0204283
371522	0	0.238639	0	0.0204429
371523	0	0.254347	0	0.0213318
371524	0	0.415812	0	0.0215557
371525	0	0.377381	0	0.020203
371526	0	0.293321	0	0.0204823
371581	0.0149241	0.170545	0	0.0203458
371602	0	0.432691	0	0.0201945
371621	0.0175962	0.947506	0	0.0202642
371622	0	0.141382	0	0.0203258
371623	0	0.296547	0	0.0400026
371624	0	0.407035	0	0.020874
371625	0.0230126	0.46489	0	0.0201951
371626	0.123865	0.962657	0	0.0201103
371702	0	0.375785	0	0.0204234
371721	0	0.342021	0	0.0202176
371722	0	0.406388	0	0.0214999
371723	0	0.383492	0.0111813	0.0215317
371724	0	0.472973	0	0.0208654
371725	0	0.48208	0	0.0209646
371726	0.0145702	0.962177	0	0.023462
371727	0	0.391141	0	0.0208363
371728	0	0.961266	0	0.0231425
410102	0	0.192484	0	0.0200036
410103	0	0.148467	0	0.0219294
410104	0	0.213424	0	0.0200036
410105	0	0.162906	0	0.0201476
410106	0	0.155136	0	0.0200036
410108	0	0.16633	0	0.0202982
410122	0	0.16601	0	0.0201476
410181	0	0.903335	0	0.0195826
410182	0.0174534	0.184707	0	0.019993
410183	0	0.96603	0	0.0196049
410184	0	0.216406	0	0.0228379
410185	0.0173666	0.95049	0	0.0195528
410202	0	0.269981	0	0.0201476
410203	0.0565583	0.228878	0	0.0201476
410204	0	0.269981	0	0.0201476
410205	0	0.228636	0	0.0201476
410211	0	0.329798	0	0.0201476
410221	0	0.233595	0	0.0220843
410222	0	0.276694	0	0.0221237
410223	0	0.295635	0	0.0196698
410224	0	0.269739	0	0.0202472
410225	0	0.338122	0	0.0202346
410302	0	0.0964974	0	0.0200036
410303	0	0.0964974	0	0.0200036
410304	0	0.103081	0	0.0200036
410305	0	0.0964974	0	0.0200036
410306	0	0.186105	0	0.0220704
410311	0	0.0987802	0	0.0201572
410322	0	0.153125	0	0.0200366
410323	0	0.222417	0	0.0199492
410324	0	0.297742	0	0.0220371
410325	0	0.318923	0	0.0226797
410326	0	0.239224	0	0.0203142
410327	0	0.269334	0	0.0195585
410328	0	0.192853	0	0.0195977
410329	0	0.153296	0	0.0200131
410381	0	0.426018	0	0.0198789
410402	0	0.180045	0	0.0200036
410403	0	0.966523	0	0.0195712
410404	0	0.230858	0	0.0200002
410411	0.045445	0.177985	0	0.020114
410421	0	0.263404	0	0.0200901
410422	0	0.953624	0	0.0201412
410423	0	0.970588	0	0.0196867
410425	0	0.349271	0	0.0206231
410481	0	0.97101	0	0.0195712
410482	0	0.353802	0	0.0195826
410502	0	0.341872	0	0.0201712
410503	0	0.341947	0	0.0204173
410505	0	0.339377	0	0.0201712
410506	0	0.287927	0	0.0201387
410522	0	0.941717	0	0.0201666
410523	0	0.309089	0	0.0201339
410526	0	0.383902	0	0.0201945
410527	0	0.264927	0	0.0201858
410581	0	0.450205	0	0.0196763
410602	0	0.963616	0	0.0202217
410603	0	0.319394	0	0.0201387
410611	0	0.971504	0	0.0197862
410621	0	0.294435	0	0.0201945
410622	0	0.953018	0	0.0196897
410702	0	0.253424	0	0.0202472
410703	0	0.229931	0	0.0203591
410704	0	0.256303	0	0.0201476
410711	0	0.253744	0	0.0202472
410721	0	0.25278	0	0.0203923
410724	0	0.234118	0	0.0202472
410725	0	0.172845	0	0.0201349
410726	0	0.294454	0	0.0202522
410727	0	0.249493	0	0.0202346
410728	0	0.44404	0	0.0201993
410781	0	0.966078	0	0.0196945
410782	0	0.96964	0	0.0197133
410802	0	0.16894	0	0.0202355
410803	0	0.951139	0	0.0197986
410804	0	0.177064	0	0.0201476
410811	0	0.194456	0	0.0225229
410821	0	0.977155	0	0.0198198
410822	0	0.948612	0	0.0197986
410823	0	0.164584	0	0.0203923
410825	0	0.153921	0	0.021633
410882	0	0.920403	0	0.0198789
410883	0	0.182562	0	0.0219925
410902	0	0.396305	0	0.0201945
410922	0	0.317707	0	0.020182
410923	0	0.274502	0	0.020182
410926	0	0.303261	0	0.0209145
410927	0	0.256448	0	0.0213039
410928	0	0.407488	0	0.0201945
411002	0	0.241247	0	0.0200361
411023	0	0.25375	0	0.0202145
411024	0	0.323561	0	0.0200303
411025	0	0.216461	0	0.0200036
411081	0	0.421413	0	0.0196004
411082	0	0.404918	0	0.0200036
411102	0	0.31897	0	0.0200303
411103	0	0.337022	0	0.0200303
411104	0	0.405827	0	0.0200303
411121	0.0224985	0.324228	0	0.0200036
411122	0	0.237067	0	0.0200303
411202	0.0373066	0.174576	0	0.0201371
411221	0	0.165824	0	0.0194829
411222	0	0.328712	0	0.0196726
411224	0	0.119068	0	0.0223785
411281	0	0.122872	0	0.0199758
411282	0	0.281595	0	0.0197171
411302	0.0264783	0.456346	0	0.019993
411303	0	0.463636	0	0.019993
411321	0	0.978389	0	0.0204413
411322	0.0120943	0.972001	0	0.019568
411323	0.0263404	0.409757	0	0.0220371
411324	0	0.460889	0	0.0196071
411325	0	0.497532	0	0.0203793
411326	0	0.952602	0	0.0196348
411327	0.0182449	0.280679	0	0.019993
411328	0	0.926864	0	0.0200274
411329	0	0.2792	0	0.0200036
411330	2.15537	0.96329	0	0.0196766
411381	0	0.303082	0	0.0200036
411402	0	0.264019	0	0.0202413
411403	0	0.259595	0	0.0202413
411421	0	0.257385	0	0.0202692
411422	0	0.270998	0	0.0202413
411423	0	0.234516	0	0.0202413
411424	0	0.318748	0	0.0205943
411425	0	0.212134	0	0.0214309
411426	0	0.387086	0	0.0214309
411481	0	0.331382	0	0.0224189
411502	15.1079	0.966257	0	0.0242899
411503	8.91597	0.952492	0	0.0195712
411521	5.75101	0.950005	0	0.0195712
411522	18.2284	0.965412	0	0.0195712
411523	16.8145	0.985104	0	0.0197158
411524	25.8838	0.981366	0	0.0197813
411525	0.306448	0.95092	0	0.0195963
411526	2.16872	0.828103	0	0.0200303
411527	0.0950999	0.874716	0	0.020042
411528	0.319089	0.852762	0	0.0201781
411602	0	0.396901	0	0.0200303
411621	0	0.221231	0	0.0200303
411622	0	0.291758	0	0.0200303
411623	0	0.33963	0	0.0200303
411624	0.00977181	0.398282	0	0.0200303
411625	0	0.287192	0	0.0200303
411626	0	0.364453	0	0.0200303
411627	0	0.362544	0	0.0200303
411628	0.00992436	0.346842	0	0.0204252
411681	0	0.390448	0	0.0201781
411702	0.0313607	0.959066	0	0.0195712
411721	0	0.361475	0	0.0200303
411722	0	0.309113	0	0.0200303
411723	0.0126856	0.913509	0	0.0201781
411724	0.0935676	0.886986	0	0.0200303
411725	0.0592127	0.96943	0	0.0195745
411726	0.0659576	0.968934	0	0.019568
411727	0.013857	0.924598	0	0.0200303
411728	0	0.949385	0	0.0196653
411729	0.0115447	0.939003	0	0.0201091
419001	0	0.190953	0	0.0196614
420102	0.0312878	0.814829	0	0.0201326
420103	0.0382017	0.838402	0	0.02012
420104	0.0170107	0.827105	0	0.02012
420105	0.0225244	0.814784	0	0.0203538
420106	0.0593056	0.371621	0	0.0207441
420107	0	0.351969	0	0.0205302
420111	0	0.825508	0	0.0197635
420112	0.117253	0.851694	0	0.0200079
420113	0.117724	0.432646	0	0.0205702
420114	0.0912656	0.919502	0	0.020908
420115	0.0384542	0.913145	0	0.020445
420116	0.419327	0.960136	0	0.0195963
420117	0.107619	0.949522	0	0.0202906
420202	0	0.464962	0	0.0204561
420203	0	0.492306	0	0.0196851
420204	0	0.306848	0	0.0196909
420205	0	0.299137	0	0.0196599
420222	0.0470371	0.902575	0	0.0196633
420281	0.026059	0.838298	0	0.0196599
420302	0.0433901	0.798127	0	0.0195977
420303	0	0.376211	0	0.0196614
420321	0.118176	0.805833	0	0.0196399
420322	0.14151	0.952207	0	0.0204972
420323	0	0.368829	0	0.0196399
420324	0.0691435	0.859585	0	0.0203771
420325	0.0490832	0.409036	0	0.0242129
420381	0.969623	0.931784	0	0.0200782
420502	0.0275536	0.789241	0	0.0196411
420503	0	0.65266	0	0.0195817
420504	0.235515	0.807006	0	0.0197811
420505	0.217209	0.707927	0	0.0195817
420506	0.321065	0.734486	0	0.0204337
420525	0.1081	0.881455	0	0.0205646
420526	0.0651231	0.337188	0	0.0264281
420527	0.0299079	0.390844	0	0.0220821
420528	0.17074	0.841562	0	0.0203842
420529	0	0.136831	0	0.0203842
420581	0.0313685	0.767132	0	0.0196873
420582	0.0472299	0.719894	0	0.0196799
420583	0	0.421486	0	0.0197849
420602	0	0.809949	0	0.0195712
420606	0	0.498488	0	0.0195712
420607	0	0.754615	0	0.0202429
420624	0.182807	0.965411	0	0.0204681
420625	0	0.961423	0	0.0196912
420626	0.122645	0.837089	0	0.0197657
420682	0.0222473	0.860783	0	0.0195712
420683	0.0540646	0.925639	0	0.0195712
420684	0.022261	0.819365	0	0.0195712
420702	0.133978	0.840553	0	0.0204425
420703	0.0933244	0.278782	0	0.0207552
420704	0	0.441008	0	0.0198056
420802	0.0322747	0.853608	0	0.0204835
420804	0	0.458814	0	0.0195745
420821	0.066438	0.970984	0	0.0195712
420822	0	0.286461	0	0.0200542
420881	0.0569261	0.809381	0	0.0195712
420902	0.0255891	0.808319	0	0.0201091
420921	0.204775	0.955902	0	0.0195712
420922	1.46384	0.978814	0	0.0196752
420923	0.0200962	0.897572	0	0.0201679
420981	0	0.948876	0	0.0199796
420982	0.0375773	0.963045	0	0.0195712
420984	0	0.470081	0	0.0209633
421002	0	0.112451	0	0.0201091
421003	0	0.240274	0	0.0200801
421022	0.0114122	0.390178	0	0.0201403
421023	0	0.209477	0	0.0255822
421024	0	0.140711	0	0.0201879
421081	0	0.185417	0	0.0203519
421083	0	0.240042	0	0.0220526
421087	0.0273476	0.712627	0	0.0195712
421102	0.123461	0.448666	0.0198419	0.0246538
421121	0.533548	0.963392	0	0.0196604
421122	3.06867	0.980091	0	0.0195712
421123	1.98329	0.978582	0	0.0196759
421124	4.32348	0.977449	0	0.0197564
421125	0.31809	0.947312	0	0.0196599
421126	0.448223	0.976197	0	0.0196629
421127	0.418829	0.837205	0	0.0196599
421181	3.97316	0.984337	0	0.0196571
421182	0.0321655	0.850852	0	0.0196599
421202	0.525079	0.946299	0	0.0197688
421221	0	0.306296	0	0.0228939
421222	0.053752	0.922704	0	0.0196969
421223	1.27781	0.962094	0	0.0198933
421224	0.150608	0.962499	0	0.0198261
421281	0.0221895	0.961977	0	0.0198788
421303	1.02485	0.966102	0	0.0195712
421321	3.77755	0.971994	0	0.0196766
421381	2.92413	0.970993	0	0.0196799
422801	0.460289	0.488757	0	0.019602
422802	0.0145931	0.0570627	0	0.0196028
422822	0.0227352	0.848411	0	0.019602
422823	0	0.324452	0	0.0298392
422825	0.0345826	0.407066	0	0.0202628
422826	0.0316188	0.355253	0	0.0202628
422827	0	0.317803	0	0.0195975
422828	0	0.146288	0	0.0242156
429004	0.0156127	0.348823	0	0.0245003
429005	0	0.17711	0	0.0206669
429006	0.0214163	0.415715	0	0.0201558
429021	0	0.0632474	0	0.0230718
430102	0	0.0238819	0	0.0197631
430103	0	0.0269603	0	0.0196851
430104	0	0.0259949	0	0.0192169
430105	0	0.0265787	0	0.0198803
430111	0	0.0245483	0	0.0196851
430112	0	0.03755	0	0.0196851
430121	0	0.0344491	0.00915339	0.0539104
430124	0	0.0615517	0	0.0209642
430181	0	0.0722803	0.0107513	0.0402116
430202	0	0.0409155	0	0.0240761
430203	0	0.0350199	0	0.031638
430204	0	0.0250603	0	0.0263542
430211	0	0.0267528	0	0.0282102
430221	0	0.0410378	0	0.0205815
430223	0	0.0623028	0	0.0204164
430224	0	0.05808	0	0.0204875
430225	0	0.0264235	0	0.0201888
430281	0	0.0615161	0	0.0209167
430302	0	0.0248333	0	0.0202606
430304	0	0.0248861	0	0.0202606
430321	0	0.0445834	0	0.0268737
430381	0	0.0538545	0	0.0212519
430382	0	0.0508307	0	0.0228281
430405	0	0.0273315	0	0.0200592
430406	0	0.024964	0	0.0200319
430407	0	0.0327417	0	0.0200345
430408	0	0.0265298	0	0.0211028
430412	0	0.0785098	0	0.0215544
430421	0	0.0463472	0	0.0208636
430422	0	0.0373333	0	0.0201844
430423	0	0.10473	0	0.0208342
430424	0	0.0717443	0	0.0203592
430426	0	0.0416363	0	0.0200725
430481	0	0.0296351	0	0.0204481
430482	0	0.0270451	0.00877721	0.0204602
430502	0	0.0736301	0	0.0290171
430503	0	0.0551533	0	0.0207479
430511	0	0.071586	0	0.0290171
430521	0	0.0657695	0	0.0206041
430522	0	0.0992623	0	0.0396266
430523	0	0.0377369	0	0.0204801
430524	0	0.0656293	0.00655236	0.0410364
430525	0	0.0719098	0	0.0221631
430527	0	0.251785	0	0.0212639
430528	0	0.0436996	0	0.0201477
430529	0	0.0636051	0	0.0211355
430581	0	0.055287	0	0.0209815
430602	0.0270303	0.498409	0	0.0197631
430603	0	0.74719	0	0.0204159
430611	0.0527942	0.169102	0	0.0211709
430621	0	0.0925459	0	0.0196633
430623	0	0.386901	0	0.0197069
430624	0	0.0788288	0	0.019877
430626	0	0.110594	0	0.0193771
430681	0	0.0698336	0	0.0196625
430682	0	0.955514	0	0.0197692
430702	0	0.0894281	0	0.0202493
430703	0	0.21853	0	0.0203507
430721	0	0.0859542	0	0.020337
430722	0	0.130678	0	0.0196851
430723	0	0.326403	0	0.0195712
430724	0	0.368243	0	0.0203512
430725	0	0.400298	0	0.0196766
430726	0	0.28108	0	0.0206038
430781	0	0.244119	0	0.0197664
430802	0	0.356848	0	0.0220348
430811	0	0.317356	0	0.0289335
430821	0	0.442441	0	0.0232556
430822	0	0.376143	0	0.019602
430902	0	0.0469083	0	0.0197069
430903	0	0.0401083	0	0.0203507
430921	0	0.103139	0	0.0207082
430922	0	0.079241	0	0.0229927
430923	0	0.13351	0	0.0239416
430981	0	0.0436326	0	0.0216326
431002	0	0.0374983	0	0.0202361
431003	0	0.0360125	0	0.0202746
431021	0	0.0496437	0	0.0202883
431022	0	0.0551901	0	0.020186
431023	0	0.0512218	0	0.0203341
431024	0	0.040682	0	0.0200815
431025	0	0.033784	0	0.0201868
431026	0	0.0231469	0	0.0201291
431027	0	0.043986	0	0.020207
431028	0	0.0887186	0	0.0204056
431081	0	0.0649608	0	0.020235
431102	0	0.0387272	0	0.020159
431103	0	0.0333654	0	0.0200635
431121	0	0.0430999	0	0.0204507
431122	0	0.0342707	0	0.020247
431123	0	0.0386021	0	0.0202361
431124	0	0.042469	0	0.0202043
431125	0	0.0354241	0	0.020222
431126	0	0.0431589	0	0.0201926
431127	0	0.0305387	0	0.0211346
431128	0	0.0385159	0	0.0202381
431129	0	0.0318231	0	0.0202289
431202	0	0.445986	0	0.0308717
431221	0	0.237434	0	0.0332849
431222	0	0.308911	0	0.0294588
431223	0	0.319046	0	0.0312071
431224	0	0.112103	0	0.0345899
431225	0	0.22896	0	0.0284465
431226	0	0.48558	0	0.0225315
431227	0	0.241117	0	0.0348159
431228	0	0.235787	0	0.0206638
431229	0	0.0785769	0	0.0212266
431230	0	0.0832231	0	0.02126
431281	0	0.06414	0	0.0209569
431302	0	0.0683048	0	0.0261256
431321	0	0.0632399	0	0.0199609
431322	0.00895774	0.2261	0	0.0363262
431381	0	0.103262	0	0.0210123
431382	0	0.100032	0	0.0301452
433101	0	0.229296	0	0.0255511
433122	0	0.336912	0	0.0265607
433123	0	0.267696	0	0.0196487
433124	0	0.178424	0	0.0194963
433125	0	0.237498	0	0.0197446
433126	0	0.225208	0	0.0196656
433127	0	0.270562	0	0.0290563
433130	0.0222822	0.324134	0	0.0197701
440103	0	0.0298272	0	0.0211623
440104	0	0.022298	0	0.0216072
440105	0	0.0272174	0	0.0209677
440106	0	0.0200015	0	0.0203412
440111	0	0.0196219	0	0.0199992
440112	0	0.018887	0	0.0212927
440113	0	0.0316922	0	0.0203366
440114	0	0.0190597	0	0.0200437
440115	0	0.0304134	0	0.0211124
440116	0	0.0205853	0	0.020277
440183	0	0.0218216	0	0.0201872
440184	0	0.022827	0	0.0436212
440203	0	0.0193635	0	0.0213935
440204	0	0.0226259	0	0.0201791
440205	0	0.0193395	0	0.0214174
440222	0	0.0195304	0	0.0202205
440224	0	0.0206369	0	0.0202543
440229	0	0.0197943	0	0.0419403
440232	0	0.019889	0	0.0201291
440233	0	0.0191541	0	0.0436167
440281	0	0.0192971	0	0.0202305
440282	0	0.0234393	0	0.0201919
440303	0	0.0197457	0.00571814	0.0214323
440304	0	0.0213036	0	0.0283266
440305	0	0.0196079	0	0.0204829
440306	0	0.0203223	0	0.0200383
440307	0	0.0186466	0	0.0202761
440308	0	0.0189641	0	0.0203425
440402	0.0119649	0.113529	0	0.0222314
440403	0	0.0316982	0	0.0200803
440404	0	0.0234539	0	0.0209186
440507	0	0.0342261	0	0.0210187
440511	0	0.0223805	0	0.0206841
440512	0	0.019995	0	0.0209637
440513	0	0.0202156	0	0.0213956
440514	0	0.0183173	0	0.0203243
440515	0	0.0344461	0	0.0430852
440523	0	0.0669772	0	0.0205872
440604	0	0.0274269	0	0.0209677
440605	0.00465906	0.0487725	0	0.0202346
440606	0	0.0616068	0	0.0211815
440607	0	0.0209288	0	0.0206214
440608	0	0.023334	0	0.0212083
440703	0	0.0202627	0	0.0204785
440704	0	0.0516663	0	0.0209443
440705	0	0.0198897	0	0.0206278
440781	0	0.0231832	0	0.0202158
440783	0	0.0192843	0	0.0314454
440784	0	0.0220835	0	0.0201872
440785	0	0.0240537	0	0.0213732
440802	0	0.0280091	0	0.0403889
440803	0	0.0597773	0	0.0410063
440804	0.0309858	0.198615	0	0.0404301
440811	0	0.030705	0	0.0518439
440823	0	0.0212476	0	0.0424284
440825	0	0.0259237	0	0.0391336
440881	0	0.0200045	0	0.0482515
440882	0	0.044934	0	0.0203222
440883	0	0.0412468	0	0.0426295
440902	0	0.0360422	0	0.0415431
440903	0	0.0508906	0	0.0444381
440923	0	0.024547	0	0.0311672
440981	0	0.0201542	0	0.0268679
440982	0	0.0254176	0	0.0278004
440983	0	0.0229457	0	0.0406306
441202	0	0.0188472	0	0.020303
441203	0	0.0208433	0	0.0201872
441223	0	0.0205817	0	0.063301
441224	0	0.0251617	0	0.0798418
441225	0	0.0191477	0	0.0309406
441226	0	0.0192917	0	0.020245
441283	0	0.0201767	0	0.0202156
441284	0.0235822	0.0261643	0	0.0201872
441302	0	0.0193937	0	0.0208784
441303	0	0.0190053	0	0.0201116
441322	0	0.0208118	0	0.0201981
441323	0	0.0247953	0	0.0206424
441324	0	0.0264698	0	0.0378466
441402	0	0.0188834	0.0204128	0.0815677
441403	0	0.0224316	0	0.038525
441422	0	0.0237361	0	0.0752376
441423	0	0.0231219	0	0.0203917
441424	0	0.0193755	0	0.0570759
441426	0	0.019022	0	0.0420127
441427	0	0.0190885	0	0.0756009
441481	0	0.017618	0	0.0351656
441502	0	0.0282158	0	0.0201668
441521	0	0.0288469	0	0.0275029
441523	0	0.0206759	0	0.0202663
441581	0	0.0193036	0	0.0228901
441602	0	0.0196673	0	0.0298341
441621	0	0.0194991	0	0.0497498
441622	0	0.0189562	0	0.0446085
441623	0	0.0197514	0	0.0417784
441624	0	0.018318	0	0.0202543
441625	0	0.0210465	0	0.0371302
441702	0	0.0281331	0.0117581	0.059873
441721	0	0.0203935	0	0.0268937
441723	0	0.0237737	0	0.021399
441781	0	0.0241803	0	0.0203307
441802	0	0.0203617	0	0.0209313
441803	0	0.0220196	0	0.0202522
441821	0	0.0253341	0	0.0324884
441823	0	0.0249188	0	0.0420386
441825	0	0.018056	0	0.0213901
441826	0	0.0262934	0	0.0201291
441881	0	0.0324113	0	0.0327178
441882	0	0.0292007	0	0.0201328
441900	0	0.0196515	0	0.0214916
442000	0	0.0232608	0	0.0206214
445102	0	0.0203217	0	0.0313964
445103	0	0.019667	0	0.0202082
445122	0	0.0191003	0	0.033668
445202	0	0.0227837	0	0.0200564
445203	0	0.0196267	0	0.0216849
445222	0	0.0213481	0	0.0656262
445224	0	0.0197654	0	0.0233751
445281	0	0.025071	0	0.0205734
445302	0	0.018749	0	0.0202483
445321	0	0.0190849	0	0.0202123
445322	0	0.0192785	0	0.029599
445323	0	0.018873	0	0.020245
445381	0	0.0190375	0	0.0201759
450102	0	0.018251	0	0.0201791
450103	0	0.0178509	0	0.0200149
450105	0	0.0187811	0	0.0199753
450107	0	0.0184632	0	0.0203126
450108	0	0.0200179	0	0.0200149
450109	0	0.0205738	0	0.0199719
450122	0	0.0206529	0	0.0200116
450123	0	0.0186096	0	0.0199686
450124	0	0.0207498	0	0.019983
450125	0	0.0281441	0.0173046	0.125351
450126	0	0.0199425	0	0.0200149
450127	0	0.0189168	0	0.0200149
450202	0	0.0220819	0	0.0200149
450203	0	0.0177785	0	0.0201191
450204	0	0.0188794	0	0.0201791
450205	0	0.0281264	0	0.0199719
450221	0	0.0259707	0	0.0200057
450222	0	0.0292009	0	0.0199686
450223	0	0.025151	0	0.0200116
450224	0.0358419	0.356713	0	0.0202041
450225	0	0.0428323	0	0.0202322
450226	0	0.0589241	0	0.0208382
450302	0	0.131714	0	0.0200081
450303	0	0.0432066	0	0.0200474
450304	0	0.0424032	0	0.0200106
450305	0	0.039226	0	0.0200081
450311	0	0.101864	0	0.0200689
450312	0	0.0709326	0	0.0202252
450321	0	0.0590406	0	0.0199796
450323	0.129238	0.249464	0	0.0202486
450324	0	0.0466211	0	0.0199924
450325	0	0.0333378	0	0.0202361
450326	0	0.134823	0	0.0202863
450327	0	0.0459142	0	0.0201468
450328	0	0.0339394	0	0.0212164
450329	0	0.0303052	0	0.0201692
450330	0	0.0267225	0	0.020983
450331	0	0.0263369	0	0.020185
450332	0	0.0372925	0	0.020179
450403	0	0.019442	0	0.0289779
450405	0	0.0198946	0	0.0290928
450406	0	0.0190194	0	0.0299269
450421	0	0.019252	0	0.0310401
450422	0	0.0192706	0	0.0308743
450423	0	0.0251956	0	0.0202543
450481	0	0.0186817	0	0.0202565
450502	0	0.0201452	0	0.0212927
450503	0	0.021062	0	0.0222098
450512	0	0.0221209	0	0.021655
450521	0	0.0245682	0	0.0230817
450602	0	0.0199894	0	0.0210346
450603	0	0.0196122	0	0.0202774
450621	0	0.0201642	0	0.0202543
450681	0	0.0204761	0	0.0210522
450702	0	0.0366858	0	0.0205575
450703	0	0.0200579	0	0.0201791
450721	0	0.0194287	0	0.0200149
450722	0	0.0189927	0	0.0202483
450802	0	0.0194089	0	0.0322796
450803	0	0.0196654	0	0.0199744
450804	0	0.0214322	0	0.0199719
450821	0	0.0211465	0	0.0289768
450881	0	0.0191498	0	0.0299125
450902	0	0.0208834	0	0.0199719
450903	0	0.023518	0	0.0201839
450921	0	0.0199642	0	0.0203305
450922	0	0.0207748	0	0.0201872
450923	0	0.0196526	0	0.0202156
450924	0	0.0254887	0	0.0200116
450981	0	0.0185781	0	0.0202446
451002	0	0.0180283	0	0.0201328
451021	0	0.0198596	0	0.0199291
451022	0	0.0214703	0	0.0200225
451023	0	0.0194447	0	0.0199796
451024	0	0.0203656	0	0.0201873
451025	0	0.0193781	0	0.0198736
451026	0	0.0202506	0	0.0202581
451027	0	0.0196147	0	0.0200598
451028	0	0.0350563	0	0.0204721
451029	0	0.018099	0	0.0201291
451030	0	0.0200804	0	0.0200789
451031	0	0.0261394	0	0.0201756
451102	0	0.0246978	0	0.0202205
451121	0	0.0410486	0	0.0214174
451122	0.0798836	0.0844395	0	0.0202119
451123	0	0.0347657	0	0.0200919
451202	0	0.0231624	0	0.0199266
451221	0	0.0242352	0	0.019862
451222	0	0.0244515	0	0.0199047
451223	0	0.02113	0	0.019862
451224	0	0.0189095	0	0.019862
451225	0	0.027515	0	0.0199953
451226	0	0.0184998	0	0.0200662
451227	0	0.0189298	0	0.0199115
451228	0	0.0211265	0	0.0211257
451229	0	0.0187752	0	0.0199266
451281	0	0.0287585	0	0.0199796
451302	0	0.0206043	0	0.0398239
451321	0	0.0190251	0	0.020613
451322	0	0.0192336	0	0.0199719
451323	0	0.0206867	0	0.0483492
451324	0	0.0286474	0	0.0201291
451381	0	0.0212723	0	0.0199686
451402	0	0.0207593	0	0.019972
451421	0	0.0204764	0	0.0199753
451422	0	0.0219294	0	0.020193
451423	0	0.0177022	0	0.0199799
451424	0	0.0182149	0	0.0201551
451425	0	0.0182386	0	0.019909
451481	0	0.0237249	0	0.0202041
460105	0	0.0209262	0	0.047256
460106	0	0.0212691	0	0.0416484
460107	0	0.0212542	0	0.0424051
460108	0	0.029953	0	0.0446527
460200	0	0.0196513	0	0.0287982
469001	0	0.0209645	0	0.0720715
469002	0	0.0257673	0	0.0300903
469003	0	0.0236232	0.00733729	0.0472694
469005	0	0.0206259	0	0.0461477
469006	0	0.0235099	0	0.0285659
469007	0	0.0205093	0	0.0331142
469021	0	0.0222822	0	0.0442293
469022	0	0.021609	0	0.0284894
469023	0	0.0275555	0	0.0454079
469024	0	0.0242732	0	0.0446165
469025	0	0.0373803	0	0.077556
469026	0	0.0207542	0	0.051806
469027	0	0.0219849	0	0.0600243
469028	0	0.0213226	0	0.0298637
469029	0	0.0237965	0	0.072462
469030	0	0.0377776	0	0.0726905
500101	0	0.10205	0	0.0218275
500102	0	0.041567	0	0.0219198
500103	0	0.0343858	0	0.0239715
500104	0	0.0361939	0	0.0231528
500105	0	0.0362832	0	0.0213856
500106	0	0.0333309	0	0.0231152
500107	0	0.04319	0	0.0230988
500108	0.0198368	0.0352995	0	0.0225764
500109	0	0.0439566	0	0.0256208
500110	0	0.0399569	0	0.0202614
500111	0	0.0457645	0.00796652	0.0269997
500112	0	0.103737	0	0.0223549
500113	0	0.0303031	0	0.0206337
[truncated: 860 more rows]
