# Supplementary material for: Mapping ticks and tick-borne pathogens in China
Source: Nat Commun. 2021 Feb 17;12:1075. doi: 10.1038/s41467-021-21375-1 (PMC7889899; doi:10.1038/s41467-021-21375-1)
Supplement: Supplementary file 8 — Source Data [file 41467_2021_21375_MOESM8_ESM.zip › Source Data/location and code.xlsx]

## Sheet: code
code	name
110101	Dongcheng Qu
110102	Xicheng Qu
110105	Chaoyang Qu
110106	Fengtai Qu
110107	Shijingshan Qu
110108	Haidian Qu
110109	Mentougou Qu
110111	Fangshan Qu
110112	Tongzhou Qu
110113	Shunyi Qu
110114	Changping Qu
110115	Daxing Qu
110116	Huairou Qu
110117	Pinggu Qu
110228	Miyun Xian
110229	Yanqing Xian
120101	Heping Qu
120102	Hedong Qu
120103	Hexi Qu
120104	Nankai Qu
120105	Hebei Qu
120106	Hongqiao Qu
120116	Binhaixin Qu
120110	Dongli Qu
120111	Xiqing Qu
120112	Jinnan Qu
120113	Beichen Qu
120114	Wuqing Qu
120115	Baodi Qu
120221	Ninghe Xian
120223	Jinghai Xian
120225	Ji Xian
130102	Changan Qu
130103	Qiaodong Qu
130104	Qiaoxi Qu
130105	Xinhua Qu
130107	Jingxingkuang Qu
130108	Yuhua Qu
130121	Jingxing Xian
130123	Zhengding Xian
130124	Luancheng Xian
130125	Xingtang Xian
130126	Lingshou Xian
130127	Gaoyi Xian
130128	Shenze Xian
130129	Zanhuang Xian
130130	Wuji Xian
130131	Pingshan Xian
130132	Yuanshi Xian
130133	Zhao Xian
130181	Xinji Shi
130182	Gaocheng Shi
130183	Jinzhou Shi
130184	Xinle Shi
130185	Luquan Shi
130203	Lubei Qu
130202	Lunan Qu
130204	Dongkuang Qu
130205	Kaiping Qu
130207	Fengnan Qu
130208	Fengrun Qu
130223	Luan Xian
130224	Luannan Xian
130225	Leting Xian
130227	Qianxi Xian
130229	Yutian Xian
130209	Caofeidian Qu
130281	Zunhua Shi
130283	Qian'an Shi
130302	Haigang Qu
130303	Shanhaiguan Qu
130304	Beidaihe Qu
130321	Qinglong Manzu Zizhixian
130322	Changli Xian
130323	Funing Xian
130324	Lulong Xian
130402	Hanshan Qu
130403	Congtai Qu
130404	Fuxing Qu
130406	Fengfengkuang Qu
130421	Handan Xian
130423	Linzhang Xian
130424	Cheng'an Xian
130425	Daming Xian
130426	She Xian
130427	Ci Xian
130428	Feixiang Xian
130429	Yongnian Xian
130430	Qiu Xian
130431	Jize Xian
130432	Guangping Xian
130433	Guantao Xian
130434	Wei Xian
130435	Quzhou Xian
130481	Wu'an Shi
130502	Qiaodong Qu
130503	Qiaoxi Qu
130521	Xingtai Xian
130522	Lincheng Xian
130523	Neiqiu Xian
130524	Baixiang Xian
130525	Longyao Xian
130526	Ren Xian
130527	Nanhe Xian
130528	Ningjin Xian
130529	Julu Xian
130530	Xinhe Xian
130531	Guangzong Xian
130532	Pingxiang Xian
130533	Wei Xian
130534	Qinghe Xian
130535	Linxi Xian
130581	Nangong Shi
130582	Shahe Shi
130602	Xinshi Qu
130603	Beishi Qu
130604	Nanshi Qu
130621	Mancheng Xian
130622	Qingyuan Xian
130623	Laishui Xian
130624	Fuping Xian
130625	Xushui Xian
130626	Dingxing Xian
130627	Tang Xian
130628	Gaoyang Xian
130629	Rongcheng Xian
130630	Laiyuan Xian
130631	Wangdu Xian
130632	Anxin Xian
130633	Yi Xian
130634	Quyang Xian
130635	Li Xian
130636	Shunping Xian
130637	Boye Xian
130638	Xiong Xian
130681	Zhuozhou Shi
130682	Dingzhou Shi
130683	Anguo Shi
130684	Gaobeidian Shi
130702	Qiaodong Qu
130703	Qiaoxi Qu
130705	Xuanhua Qu
130706	Xiahuayuan Qu
130721	Xuanhua Xian
130722	Zhangbei Xian
130723	Kangbao Xian
130724	Guyuan Xian
130725	Shangyi Xian
130726	Yu Xian
130727	Yangyuan Xian
130728	Huai'an Xian
130729	Wanquan Xian
130730	Huailai Xian
130731	Zhuolu Xian
130732	Chicheng Xian
130733	Chongli Xian
130802	Shuangqiao Qu
130803	Shuangluan Qu
130804	Yingshouyingzikuang Qu
130821	Chengde Xian
130822	Xinglong Xian
130823	Pingquan Xian
130824	Luanping Xian
130825	Longhua Xian
130826	Fengning Manzu Zizhixian
130827	Kuancheng Manzu Zizhixian
130828	Weichang Manzu Mongolzu Zizhixian
130902	Xinhua Qu
130903	Yunhe Qu
130921	Cang Xian
130922	Qing Xian
130923	Dongguang Xian
130924	Haixing Xian
130925	Yanshan Xian
130926	Suning Xian
130927	Nanpi Xian
130928	Wuqiao Xian
130929	Xian Xian
130930	Mengcun Huizu Zizhixian
130981	Botou Shi
130982	Renqiu Shi
130983	Huanghua Shi
130984	Hejian SHi
131002	Anci Qu
131003	Guangyang Qu
131022	Gu'an Xian
131023	Yongqing Xian
131024	Xianghe Xian
131025	Dacheng Xian
131026	Wen'an Xian
131028	Dachang Huizu Zizhixian
131081	Bazhou Shi
131082	Sanhe Shi
131102	Taocheng Qu
131121	Zaoqiang Xian
131122	Wuyi Xian
131123	Wuqiang Xian
131124	Raoyang Xian
131125	Anping Xian
131126	Gucheng Xian
131127	Jing Xian
131128	Fucheng Xian
131181	Jizhou Shi
131182	Shenzhou Shi
140105	Xiaodian Qu
140106	Yingze Qu
140107	Xinghualing Qu
140108	Jiancaoping Qu
140109	Wanbailin Qu
140110	Jinyuan Qu
140121	Qingxu Xian
140122	Yangqu Xian
140123	Loufan Xian
140181	Gujiao Shi
140202	Cheng Qu
140203	Kuang Qu
140211	Nanjiao Qu
140212	Xinrong Qu
140221	Yanggao Xian
140222	Tianzhen Xian
140223	Guangling Xian
140224	Lingqiu Xian
140225	Hunyuan Xian
140226	Zuoyun Xian
140227	Datong Xian
140302	Cheng Qu
140303	Kuang Qu
140311	Jiao Qu
140321	Pingding Xian
140322	Yu Xian
140402	Cheng Qu
140411	Jiao Qu
140421	Changzhi Xian
140423	Xiangyuan Xian
140424	Tunliu Xian
140425	Pingshun Xian
140426	Licheng Xian
140427	Huguan Xian
140428	Zhangzi Xian
140429	Wuxiang Xian
140430	Qin Xian
140431	Qinyuan Xian
140481	Lucheng Shi
140502	Cheng Qu
140521	Qinshui Xian
140522	Yangcheng Xian
140524	Lingchuan Xian
140525	Zezhou Xian
140581	Gaoping Shi
140602	Shuocheng Qu
140603	Pinglu Qu
140621	Shanyin Xian
140622	Ying Xian
140623	Youyu Xian
140624	Huairen Xian
140702	Yuci Qu
140721	Yushe Xian
140722	Zuoquan Xian
140723	Heshun Xian
140724	Xiyang Xian
140725	Shouyang Xian
140726	Taigu Xian
140727	Qi Xian
140728	Pingyao Xian
140729	Lingshi Xian
140781	Jiexiu Shi
140802	Yanhu Qu
140821	Linyi Xian
140822	Wanrong Xian
140823	Wenxi Xian
140824	Jishan Xian
140825	Xinjiang Xian
140826	Jiang Xian
140827	Yuanqu Xian
140828	Xia Xian
140829	Pinglu Xian
140830	Ruicheng Xian
140881	Yongji Shi
140882	Hejin Shi
140902	Xinfu Qu
140921	Dingxiang Xian
140922	Wutai Xian
140923	Dai Xian
140924	Fanzhi Xian
140925	Ningwu Xian
140926	Jingle Xian
140927	Shenchi Xian
140928	Wuzhai Xian
140929	Kelan Xian
140930	Hequ Xian
140931	Baode Xian
140932	Pianguan Xian
140981	Yuanping Shi
141002	Yaodu Qu
141021	Quwo Xian
141022	Yicheng Xian
141023	Xiangfen Xian
141024	Hongdong Xian
141025	Gu Xian
141026	Anze Xian
141027	Fushan Xian
141028	Ji Xian
141029	Xiangning Xian
141030	Daning Xian
141031	Xi Xian
141032	Yonghe Xian
141033	Pu Xian
141034	Fenxi Xian
141081	Houma Shi
141082	Huozhou Shi
141102	Lishi Qu
141121	Wenshui Xian
141122	Jiaocheng Xian
141123	Xing Xian
141124	Lin Xian
141125	Liulin Xian
141126	Shilou Xian
141127	Lan Xian
141128	Fangshan Xian
141129	Zhongyang Xian
141130	Jiaokou Xian
141181	Xiaoyi Shi
141182	Fenyang Shi
150102	Xincheng Qu
150103	Huimin Qu
150104	Yuquan Qu
150105	Saihan Qu
150121	Tumd Zuoqi
150122	Togtoh Xian
150123	Horinger Xian
150124	Qingshuihe Xian
150125	Wuchuan Xian
150202	Donghe Qu
150203	Kundulun Qu
150204	Qingshan Qu
150205	Shiguai Qu
150206	Baiyun Kuangqu
150207	Jiuyuan Qu
150221	Tumd Youqi
150222	Guyang Xian
150223	Darhan Muminggan Lianheqi
150302	Haibowan Qu
150303	Hainan Qu
150304	Ud Qu
150402	Hongshan Qu
150403	Yuanbaoshan Qu
150404	Songshan Qu
150421	Ar Horqin Qi
150422	Bairin Zuoqi
150423	Bairin Youqi
150424	Linxi Xian
150425	Hexigten Qi
150426	Ongniud Qi
150428	Harqin Qi
150429	Ningcheng Xian
150430	Aohan Qi
150502	Horqin Qu
150522	Horqin Zuoyi Houqi
150521	Horqin Zuoyi Zhongqi
150523	Kailu Xian
150524	Hure Qi
150525	Naiman Qi
150526	Jarud Qi
150581	Holingol Shi
150602	Dongsheng Qu
150621	Dalad Qi
150622	Jungar Qi
150623	Otog Qianqi
150624	Otog Qi
150625	Hanggin Qi
150626	Uxin Qi
150627	Ejin Horo Qi
150702	Hailar Qu
150721	Arun Qi
150722	Morin Dawa Daurzu Zizhiqi
150723	Oroqen Zizhiqi
150724	Ewenkizu Zizhiqi
150725	Chen Barag Qi
150726	Xin Barag Zuoqi
150727	Xin Barag Youqi
150703	Zhalainuoer Qu
150782	Yakeshi Shi
150783	Zalantun Shi
150784	Ergun Shi
150785	Genhe Shi
150802	Linhe Qu
150821	Wuyuan Xian
150822	Dengkou Xian
150823	Urad Qianqi
150824	Urad Zhongqi
150825	Urad Houqi
150826	Hanggin Houqi
150902	Jining Qu
150921	Zhuozi Xian
150922	Huade Xian
150923	Shangdu Xian
150924	Xinghe Xian
150925	Liangcheng Xian
150926	Qahar Youyi Qianqi
150927	Qahar Youyi Zhongqi
150928	Qahar Youyi Houqi
150929	Dorbod Qi
150981	Fengzhen Qu
152201	Ulan Hot Shi
152202	Arxan Shi
152221	Horqin Youyi Qianqi
152222	Horqin Youyi Zhongqi
152223	Jalaid Qi
152224	Tuquan Xian
152501	Erenhot Shi
152502	Xilinhot Shi
152522	Abag Qi
152523	Sonid Zuoqi
152524	Sonid Youqi
152525	Dong Ujimqin Qi
152526	Xi Ujimqin Qi
152527	Taibus Qi
152528	Xianghuang Qi
152529	Zhengxiangbai Qi
152530	Zhenglan Qi
152531	Duolun Xian
152921	Alxa Zuoqi
152922	Alxa Youqi
152923	Ejin Qi
210102	Heping Qu
210103	Shenhe Qu
210104	Dadong Qu
210105	Huanggu Qu
210106	Tiexi Qu
210111	Sujiatun Qu
210112	Dongling Qu（Hunnanxin Qu）
210113	Shenbeixin Qu
210114	Yuhong Qu
210122	Liaozhong Xian
210123	Kangping Xian
210124	Faku Xian
210181	Xinmin Shi
210202	Zhongshan Qu
210203	Xigang Qu
210204	Shahekou Qu
210211	Ganjingzi Qu
210212	Lushunkou Qu
210213	Jinzhouxin Qu
210224	Changhai Xian
210281	Wafangdian Shi
210282	Pulandian Shi
210283	Zhuanghe Shi
210302	Tiedong Qu
210303	Tiexi Qu
210304	Lishan Qu
210311	Qianshan Qu
210321	Tai'an Xian
210323	Xiuyan Manzu Zizhixian
210381	Haicheng Shi
210411	Shuncheng Qu
210403	Dongzhou Qu
210404	Wanghua Qu
210402	Xinfu Qu
210421	Fushun Xian
210422	Xinbin Manzu Zizhixian
210423	Qingyuan Manzu Zizhixian
210502	Pingshan Qu
210503	Xihu Qu
210504	Mingshan Qu
210505	Nanfen Qu
210521	Benxi Manzu Zizhixian
210522	Huanren Manzu Zizhixian
210602	Yuanbao Qu
210603	Zhenxing Qu
210604	Zhen'an Qu
210624	Kuandian Manzu Zizhixian
210681	Donggang Shi
210682	Fengcheng Shi
210702	Guta Qu
210703	Linghe Qu
210711	Taihe Qu
210726	Heishan Xian
210727	Yi Xian
210781	Linghai Shi
210782	Beizhen Shi
210802	Zhanqian Qu
210803	Xishi Qu
210804	Bayuquan Qu
210811	Laobian Qu
210881	Gaizhou Shi
210882	Dashiqiao Shi
210902	Haizhou Qu
210903	Xinqiu Qu
210904	Taiping Qu
210905	Qinghemen Qu
210911	Xihe Qu
210921	Fuxin Mongolzu Zizhixian
210922	Zhangwu Xian
211002	Baita Qu
211003	Wensheng Qu
211004	Hongwei Qu
211005	Gongchangling Qu
211011	Taizihe Qu
211021	Liaoyang Xian
211081	Dengta Shi
211102	Shuangtaizi Qu
211103	Xinglongtai Qu
211121	Dawa Xian
211122	Panshan Xian
211202	Yinzhou Qu
211204	Qinghe Qu
211221	Tieling Xian
211223	Xifeng Xian
211224	Changtu Xian
211281	Diaobingshan Shi
211282	Kaiyuan Shi
211302	Shuangta Qu
211303	Longcheng Qu
211321	Chaoyang Xian
211322	Jianping Xian
211324	Harqin Zuoyi Mongolzu Zizhixian
211381	Beipiao Shi
211382	Lingyuan Shi
211402	Lianshan Qu
211403	Longgang Qu
211404	Nanpiao Qu
211421	Suizhong Xian
211422	Jianchang Xian
211481	Xingcheng Shi
220102	Nanguan Qu
220103	Kuancheng Qu
220104	Chaoyang Qu
220105	Erdao Qu
220106	Luyuan Qu
220112	Shuangyang Qu
220122	Nong'an Xian
220181	Jiutai Shi
220182	Yushu Shi
220183	Dehui Shi
220202	Changyi Qu
220203	Longtan Qu
220204	Chuanying Qu
220211	Fengman Qu
220221	Yongji Xian
220281	Jiaohe Shi
220282	Huadian Shi
220283	Shulan Shi
220284	Panshi Shi
220302	Tiexi Qu
220303	Tiedong Qu
220322	Lishu Xian
220323	Yitong Manzu Zizhixian
220381	Gongzhuling Shi
220382	Shuangliao Shi
220402	Longshan Qu
220403	Xi'an Qu
220421	Dongfeng Xian
220422	Dongliao Xian
220502	Dongchang Qu
220503	Erdaojiang Qu
220521	Tonghua Xian
220523	Huinan Xian
220524	Liuhe Xian
220581	Meihekou Shi
220582	Ji'an Shi
220602	Badaojiang Qu
220605	Jiangyuan Xian
220621	Fusong Xian
220622	Jingyu Xian
220623	Changbai Chosenzu Zizhixian
220681	Linjiang Shi
220702	Ningjiang Qu
220721	Qian Gorlos Mongolzu Zizhixian
220722	Changling Xian
220723	Qian'an Xian
220781	Fuyu Shi
220802	Taobei Qu
220821	Zhenlai Xian
220822	Tongyu Xian
220881	Taonan Shi
220882	Da'an Shi
222401	Yanji Shi
222402	Tumen Shi
222403	Dunhua Shi
222404	Huichun Shi
222405	Longjing Shi
222406	Helong Shi
222424	Wangqing Xian
222426	Antu Xian
230102	Daoli Qu
230103	Nangang Qu
230104	Daowai Qu
230108	Pingfang Qu
230109	Songbei Qu
230110	Xiangfang Qu
230111	Hulan Qu
230112	Acheng Qu
230123	Yilan Xian
230124	Fangzheng Xian
230125	Bin Xian
230126	Bayan Xian
230127	Mulan Xian
230128	Tonghe Xian
230129	Yanshou Xian
230182	Shuangcheng Shi
230183	Shangzhi Shi
230184	Wuchang Shi
230202	Longsha Qu
230203	Jianhua Qu
230204	Tiefeng Qu
230205	Ang'angxi Qu
230206	Hulan Ergi Qu
230207	Nianzishan Qu
230208	Meilisi Daurzu Qu
230221	Longjiang Xian
230223	Yi'an Xian
230224	Tailai Xian
230225	Gannan Xian
230227	Fuyu Xian
230229	Keshan Xian
230230	Kedong Xian
230231	Baiquan Xian
230281	Nehe Shi
230302	Jiguan Qu
230303	Hengshan Qu
230304	Didao Qu
230305	Lishu Qu
230306	Chengzihe Qu
230307	Mashan Qu
230321	Jidong Xian
230381	Hulin Shi
230382	Mishan Shi
230402	Xiangyang Qu
230403	Gongnong Qu
230404	Nanshan Qu
230405	Xingan Qu
230406	Dongshan Qu
230407	Xingshan Qu
230421	Luobei Xian
230422	Suibin Xian
230502	Jianshan Qu
230503	Lingdong Qu
230505	Sifangtai Qu
230506	Baoshan Qu
230521	Jixian Xian
230522	Youyi Xian
230523	Baoqing Xian
230524	Raohe Xian
230602	Sairt Qu
230603	Longfeng Qu
230604	Ranghulu Qu
230605	Honggang Qu
230606	Datong Qu
230621	Zhaozhou Xian
230622	Zhaoyuan Xian
230623	Lindian Xian
230624	Dorbod Mongolzu Zizhixian
230702	Yichun Qu
230703	Nancha Qu
230704	Youhao Qu
230705	Xilin Qu
230706	Cuiluan Qu
230707	Xinqing Qu
230708	Meixi Qu
230709	Jinshantun Qu
230710	Wuying Qu
230711	Wumahe Qu
230712	Tangwanghe Qu
230713	Dailing Qu
230714	Wuyiling Qu
230715	Hongxing Qu
230716	Shangganling Qu
230722	Jiayin Xian
230781	Tieli Shi
230803	Xiangyang Qu
230804	Qianjin Qu
230805	Dongfeng Qu
230811	Dongfeng Qu
230822	Huanan Xian
230826	Huachuan Xian
230828	Tangyuan Xian
230833	Fuyuan Xian
230881	Tongjiang Shi
230882	Fujin Shi
230902	Xinxing Qu
230903	Taoshan Qu
230904	Qiezihe Qu
230921	Boli Xian
231002	Dong'an Qu
231003	Yangming Qu
231004	Aimin Qu
231005	Xi'an Qu
231024	Dongning Xian
231025	Linkou Xian
231081	Suifenhe Shi
231083	Hailin Shi
231084	Ning'an Shi
231085	Muleng Shi
231102	Aihui Qu
231121	Nenjiang Xian
231123	Xunke Xian
231124	Sunwu Xian
231181	Bei'an Shi
231182	Wudalianchi Shi
231202	Beilin Qu
231221	Wangkui Xian
231222	Lanxi Xian
231223	Qinggang Xian
231224	Qing'an Xian
231225	Mingshui Xian
231226	Suileng Xian
231281	Anda Shi
231282	Zhaodong Shi
231283	Hailun Shi
232721	Huma Xian
232722	Tahe Xian
232723	Mohe Xian
310101	Huangpu Qu
310104	Xuhui Qu
310105	Changning Qu
310106	Jing'an Qu
310107	Putuo Qu
310108	Zhabei Qu
310109	Hongkou Qu
310110	Yangpu Qu
310112	Minxing Qu
310113	Baoshan Qu
310114	Jiading Qu
310115	Pudongxin Qu
310116	Jinshan Qu
310117	Songjiang Qu
310118	Qingpu Qu
310120	Fengxian Qu
310230	Chongming Xian
320102	Xuanwu Qu
320104	Qinhuai Qu
320105	Jianye Qu
320106	Nanjinggulou Qu
320111	Pukou Qu
320113	Qixia Qu
320114	Yuhuatai Qu
320115	Jiangning Qu
320116	Liuhe Qu
320117	Lishui Shi
320118	Gaochun Qu
320202	Chong'an Qu
320203	Nanchang Qu
320204	Beitang Qu
320205	Xishan Qu
320206	Huishan Qu
320211	Binhu Qu
320281	Jiangyin Shi
320282	Yixing Shi
320302	Gulou Qu
320303	Yunlong Qu
320305	Jiawang Qu
320311	Quanshan Qu
320321	Feng Xian
320322	Pei Xian
320312	Tongshan Qu
320324	Suining Xian
320381	Xinyi Shi
320382	Pizhou Shi
320402	Tianning Qu
320404	Zhonglou Qu
320405	Qishuyan Qu
320411	Xinbei Qu
320412	Wujin Qu
320481	Liyang Shi
320482	Jintan Shi
320508	Gusu Qu
320505	Huqiu Qu
320506	Wuzhong Qu
320507	Xiangcheng Qu
320581	Changshu Shi
320582	Zhangjiagang Shi
320583	Kunshan Shi
320509	Gongyeyuan
320585	Taicang Shi
320602	Chongchuan Qu
320611	Gangzha Qu
320621	Hai'an Xian
320623	Rudong Xian
320681	Qidong Shi
320682	Rugao Shi
320612	Tongzhou Qu
320684	Haimen Shi
320703	Lianyun Qu
320705	Xinpu Qu
320706	Haizhou Qu
320721	Ganyu Xian
320722	Donghai Xian
320723	Guanyun Xian
320724	Guannan Xian
320802	Qinghe Qu
320803	Chuzhou Qu
320804	Huaiyin Qu
320811	Qingpu Qu
320826	Lianshui Xian
320829	Hongze Xian
320830	Xuyi Xian
320831	Jinhu Xian
320902	Tinghu Qu
320903	Yandu Qu
320921	Xiangshui Xian
320922	Binhai Xian
320923	Funing Xian
320924	Sheyang Xian
320925	Jianhu Xian
320981	Dongtai Shi
320982	Dafeng Shi
321002	Guangling Qu
321003	Hanjiang Qu
321023	Baoying Xian
321081	Yizheng Shi
321084	Gaoyou Shi
321012	Jiangdu Qu
321102	Jingkou Qu
321111	Runzhou Qu
321112	Dantu Qu
321181	Danyang Shi
321182	Yangzhong Shi
321183	Jurong Shi
321202	Hailing Qu
321203	Gaogang Qu
321281	Xinghua Shi
321282	Jingjiang Shi
321283	Taixing Shi
321204	Taizhou Kaifaqu
321302	Sucheng Qu
321311	Suyu Qu
321322	Shuyang Xian
321323	Siyang Xian
321324	Sihong Xian
330102	Shangcheng Qu
330103	Xiacheng Qu
330104	Jiangan Qu
330105	Gongshu Qu
330106	Xihu Qu
330108	Binjiang Qu
330109	Xiaoshan Qu
330110	Yuhang Qu
330122	Tonglu Xian
330127	Chun'an Xian
330182	Jiande Shi
330183	Fuyang Shi
330185	Lin'an Shi
330203	Haishu Qu
330204	Jiangdong Qu
330205	Jiangbei Qu
330206	Beilun Qu
330211	Zhenhai Qu
330212	Yinzhou Qu
330225	Xiangshan Xian
330226	Ninghai Xian
330281	Yuyao Shi
330282	Cixi Shi
330283	Fenghua Shi
330302	Lucheng Qu
330303	Longwan Qu
330304	Ouhai Qu
330322	Dongtou Xian
330324	Yongjia Xian
330326	Pingyang Xian
330327	Cangnan Xian
330328	Wencheng Xian
330329	Taishun Xian
330381	Rui'an Shi
330382	Yueqing Shi
330402	Nanhu Qu
330411	Xiuzhou Qu
330421	Jiashan Xian
330424	Haiyan Xian
330481	Haining Shi
330482	Pinghu Shi
330483	Tongxiang Shi
330502	Wuxing Qu
330503	Nanxue Qu
330521	Deqing Xian
330522	Changxing Xian
330523	Anji Xian
330602	Yuecheng Qu
330603	Keqiao Qu
330624	Xinchang Xian
330681	Zhuji Shi
330604	Shangyu Qu
330683	Shengzhou Shi
330702	Wucheng Qu
330703	Jindong Qu
330723	Wuyi Xian
330726	Pujiang Xian
330727	Pan'an Xian
330781	Lanxi Shi
330782	Yiwu Shi
330783	Dongyang Shi
330784	Yongkang Shi
330802	Kecheng Qu
330803	Qujiang Qu
330822	Changshan Xian
330824	Kaihua Xian
330825	Longyou Xian
330881	Jiangshan Shi
330902	Dinghai Qu
330903	Putuo Qu
330921	Daishan Xian
330922	Shengsi Xian
331002	Jiaojiang Qu
331003	Huangyan Qu
331004	Luqiao Qu
331021	Yuhuan Xian
331022	Sanmen Xian
331023	Tiantai Xian
331024	Xianju Xian
331081	Wenling Shi
331082	Linhai Shi
331102	Liandu Qu
331121	Qingtian Xian
331122	Jinyun Xian
331123	Suichang Xian
331124	Songyang Xian
331125	Yunhe Xian
331126	Qingyuan Xian
331127	Jingning Shezu Zizhixian
331181	Longquan Shi
340102	Yaohai Qu
340103	Luyang Qu
340104	Shushan Qu
340111	Baohe Qu
340121	Changfeng xian
340122	Feidong Xian
340123	Feixi Xian
340207	Jiujiang Qu
340208	Samshan Qu
340221	Wuhu Xian
340222	Fangchang Xian
340223	Nanling Xian
340302	Longzihu Qu
340303	Bangshan Qu
340304	Yuhui Qu
340311	Huaishang Qu
340321	Huaiyuan Xian
340322	Wuhe Xian
340323	Guzhen Xian
340402	Datong Qu
340403	Tianjia'an Qu
340404	Xiejiaji qu
340405	Bagongshan Qi
340406	Panji Qu
340421	Fengtai Xian
340503	Huashan Qu
340504	Yushan Qu
340521	Dangtu Xian
340602	Duji Qu
340603	Xiangshan Qu
340604	Lieshan Qu
340621	Suixi Xian
340702	Tongguanshan Qu
340703	Shizishan Qu
340711	Jiao Qu
340721	Tongling Xian
340802	Yingjiang Qu
340803	Daguan Qu
340811	Yixiu Qu
340822	Huaining Xian
340823	Zongyang Xian
340824	Qianshan Xian
340825	Taihu Xian
340826	Susong Xian
340827	Wangjiang Xian
340828	Yuexi Xian
340881	Tongcheng Shi
341002	Tunxi Qu
341003	Huangshan Qu
341004	Huizhou Qu
341021	She Xian
341022	Xiuning Xian
341023	Yi Xian
341024	Qimen Xian
341102	Langya Qu
341103	Nanqiao Qu
341122	Lai'an Xian
341124	Quanjiao Xian
341125	Dingyuan Xian
341126	Fengyang Xian
341181	Tianchang Shi
341182	Mingguang Shi
341202	Yingzhou Qu
341203	Yingdong Qu
341204	Yingquan Qu
341221	Linquan Xian
341222	Taihe Xian
341225	Funan Xian
341226	Yingshang Xian
341282	Jieshou Shi
341302	Yongqiao Qu
341321	Dangshan Xian
341322	Xiao Xian
341323	Lingbi Xian
341324	Si Xian
340181	Juchao Qu
340124	Hujiang Xian
340225	Wuwei Xian
340522	Hanshan Xian
340523	He Xian
341502	Jin'an Qu
341503	Yu'an Qu
341521	Shou Xian
341522	Huoqiu Xian
341523	Shucheng Xian
341524	Jinzhai Xian
341525	Huoshan Xian
341602	Qiaocheng Qu
341621	Guoyang Xian
341622	Mengcheng Xian
341623	Lixin Xian
341702	Chizhou Shi
341721	Dongzhi Xian
341722	Shitai Xian
341723	Qingyang Xian
341802	Xuanzhou Qu
341821	Langxi Xian
341822	Guangde Xian
341823	Jing Xian
341824	Jixi Xian
341825	Jingde Xian
341881	Ningguo Shi
350102	Gulou Qu
350103	Taijiang Qu
350104	Cangshan Qu
350105	Mawei Qu
350111	Jin'an Qu
350121	Minhou Xian
350122	Lianjiang Xian
350123	Luoyuan Xian
350124	Minqing Xian
350125	Yongtai Xian
350128	Pingtan Xian
350181	Fuqing Shi
350182	Changle Shi
350203	Siming Qu
350205	Haicang Qu
350206	Huli Qu
350211	Jimei Qu
350212	Tongan Qu
350213	Xiang'an Qu
350302	Chengxiang Qu
350303	Hanjiang Qu
350304	Licheng Qu
350305	Xiuyu Qu
350322	Xianyou Xian
350402	Meilie Qu
350403	Sanyuan Qu
350421	Mingxi Xian
350423	Qingliu Xian
350424	Ninghua Xian
350425	Datian Xian
350426	Youxi Xian
350427	Sha Xian
350428	Jiangle Xian
350429	Taining Xian
350430	Jianning Xian
350481	Yong'an Shi
350502	Licheng Qu
350503	Fengze Qu
350504	Luojiang Qu
350505	Quangang Qu
350521	Hui'an Xian
350524	Anxi Xian
350525	Yongchun Xian
350526	Dehua Xian
350527	Jinmen Xian
350581	Shishi Shi
350582	Jinjiang Shi
350583	Nan'an Shi
350602	Xiangcheng Qu
350603	Longwen Qu
350622	Yunxiao Xian
350623	Zhangpu Xian
350624	Zhao'an Xian
350625	Changtai Xian
350626	Dongshan Xian
350627	Nanjing Xian
350628	Pinghe Xian
350629	Hua'an Xian
350681	Longhai Shi
350702	Yanping Qu
350721	Shunchang Xian
350722	Pucheng Xian
350723	Guangze Xian
350724	Songxi Xian
350725	Zhenghe Xian
350781	Shaowu Shi
350782	Wiyishan Shi
350783	Jian'ou Shi
350784	Jianyang Shi
350802	Xinluo Qu
350821	Changting Xian
350822	Yongding Xian
350823	Shanghang Xian
350824	Wuping Xian
350825	Liancheng Xian
350881	Zhangping Shi
350902	Jiaocheng Qu
350921	Xiapu Xian
350922	Gutian Xian
350923	Pingnan Xian
350924	Shouning Xian
350925	Zhouning Xian
350926	Zherong Xian
350981	Fu'an Shi
350982	Fuding Shi
360102	Donghu Qu
360103	Xihu Qu
360104	Qingyunpu Qu
360105	Wanli Qu
360111	Qingshanhu Qu
360121	Nanchang Xian
360122	Xinjian Xian
360123	Anyi Xian
360124	Jinxian Xian
360202	Changjiang Qu
360203	Zhushan Qu
360222	Fuliang Xian
360281	Leping Shi
360302	Anyuan Qu
360313	Xiangdong Qu
360321	Lianhua Xian
360322	Shangli Xian
360323	Luxi Xian
360402	Lushan Qu
360403	Xunyang Qu
360421	Jiujiang Xian
360423	Wuning Xian
360424	Xiushui Xian
360425	Yongxiu Xian
360426	De'an Xian
360427	Xingzi Xian
360428	Duchang Xian
360429	Hukou Xian
360430	Pengze Xian
360481	Ruichang Shi
360502	Yushui Qu
360521	Fenyi Xian
360602	Yuehu Qu
360622	Yujiang Xian
360681	Guixi Shi
360702	ZhangGong Qu
360721	Gan Xian
360722	Xinfeng Xian
360723	Dayu Xian
360724	Shangyou Xian
360725	Chongyi Xian
360726	Anyuan Xian
360727	Longnan Xian
360728	Dingnan Xian
360729	Quannan Xian
360730	Ningdu Xian
360731	Yudu Xian
360732	Xingguo Xian
360733	Huichang Xian
360734	Xunwu Xian
360735	Shicheng Xian
360781	Ruijin Shi
360703	Nankang Qu
360802	Jizhou Qu
360803	Qingyuan Qu
360821	Ji'an Xian
360822	Jishui Xian
360823	Xiajiang Xian
360824	Xingan Xian
360825	Yongfeng Xian
360826	Taihe Xian
360827	Suichuan Xian
360828	Wan'an Xian
360829	Anfu Xian
360830	Yongxin Xian
360881	Jinggangshan Shi
360902	Yuanzhou Qu
360921	Fengxin Xian
360922	Wanzai Xian
360923	Shanggao Xian
360924	Yifeng Xian
360925	Jing'an Xian
360926	Tonggu Xian
360981	Fengcheng Shi
360982	Zhangshu Shi
360983	Gao'an Shi
361002	Linchuan Qu
361021	Nancheng Xian
361022	Lichuan Xian
361023	Nanfeng Xian
361024	Chongren Xian
361025	Le'an Xian
361026	Yihuang Xian
361027	Jinxi Xian
361028	Zixi Xian
361029	Dongxiang Xian
361030	Guangchang Xian
361102	xinzhou Qu
361121	Shangrao Xian
361122	Guangfeng Xian
361123	Yushan Xian
361124	Yanshan Xian
361125	Hengfeng Xian
361126	Yiyang Xian
361128	Poyang Xian
361129	Wannian Xian
361130	Wuyuan Xia
361181	Dexing Shi
370102	Lixia Qu
370103	Shizhong Qu
370104	Huaiyin Qu
370105	Tianqiao Qu
370112	Licheng Qu
370113	Changqing Qu
370124	Pingyin Xian
370125	Jiyang Xian
370126	Shanghe Xian
370181	Zhangqiu Shi
370203	Shibei Qu
370211	Huangdao Qu
370212	Laoshan Qu
370213	Licang Qu
370214	Chengyang Qu
370281	Jiaozhou Shi
370282	Jimo Shi
370283	Pingdu Shi
370285	Laixi Shi
370302	Zichuan Qu
370303	Zhangdian Qu
370304	Boshan Qu
370305	Linzi Qu
370306	Zhoucun Qu
370321	Huantai Xian
370322	Gaoqing Xian
370323	Yiyuan Xian
370402	Shizhong Qu
370403	Xuecheng Qu
370404	Yicheng Qu
370405	Tai'erzhuang Qu
370406	Shanting Qu
370481	Tengzhou Shi
370502	Dongying Qu
370503	Hekou Qu
370521	Kenli Xian
370522	Lijin Xian
370523	Guangrao Xian
370602	Zhifu Qu
370611	Fushan Qu
370612	Muping Qu
370613	Laishan Qu
370681	Longkou Shi
370682	Laiyang Shi
370683	Laizhou Shi
370684	Penglai Shi
370685	Zhaoyuan Shi
370686	Qixia Shi
370687	Haiyang Shi
370702	Weicheng Qu
370703	Hanting Qu
370704	Fangzi Qu
370705	Kuiwen Qu
370724	Linqu Xian
370725	Changle Xian
370781	Qingzhou Shi
370782	Zhucheng Shi
370783	Shouguang Shi
370784	Anqiu Shi
370785	Gaomi Shi
370786	Changyi Shi
370811	Rencheng Qu
370826	Weishan Xian
370827	Yutai Xian
370828	Jinxiang Xian
370829	Jiaxiang Xian
370830	Wenshang Xian
370831	Sishui Xian
370832	Liangshan Xian
370881	Qufu Shi
370812	Yanzhou Qu
370883	Zoucheng Shi
370902	Taishan Qu
370911	Daiyue Qu
370921	Ningyang Xian
370923	Dongping Xian
370982	Xintai Shi
370983	Feicheng Shi
371002	Huancui Qu
371081	Wendeng Shi
371082	Rongcheng Shi
371083	Rushan Shi
371102	Donggang Qu
371103	Lanshan Qu
371121	Wulian Xian
371122	Ju Xian
371202	Laicheng Qu
371203	Gangcheng Qu
371302	Lanshan Qu
371311	Luozhuang Qu
371312	Hedong Qu
371321	Yinan Xian
371322	Tancheng Xian
371323	Yishui Xian
371324	Cangshan Xian
371325	Fei Xian
371326	Pingyi Xian
371327	Junan Xian
371328	Mengyin Xian
371329	Linshu Xian
371402	DeCheng Qu
371421	Ling Xian
371422	Ningjin Xian
371423	Qingyun Xian
371424	Linyi Xian
371425	Qihe Xian
371426	Pingyuan Xian
371427	Xiajin Xian
371428	Wucheng Xian
371481	Leling Shi
371482	Yucheng Shi
371502	Dongchangfu Qu
371521	Yanggu Xian
371522	Shen Xian
371523	Chiping Xian
371524	Dong'e Xian
371525	Guan Xian
371526	Gaotang Xian
371581	Linqing Shi
371602	BinCheng Qu
371621	Huimin Xian
371622	Yangxin Xian
371623	Wudi Xian
371624	Zhanhua Xian
371625	Boxing Xian
371626	Zouping Xian
371702	Mudan Qu
371721	Cao Xian
371722	Shan Xian
371723	Chengwu Xian
371724	Juye Xian
371725	Yuncheng Xian
371726	Juancheng Xian
371727	Dingtao Xian
371728	Dongming Xian
410102	Zhongyuan Qu
410103	Erqi Qu
410104	Guancheng Huizu Qu
410105	Jinshui Qu
410106	Shangjie Qu
410108	Huiji Qu
410122	Zhongmu Xian
410181	Gongyi Shi
410182	Xingyang Shi
410183	Xinmi Shi
410184	Xinzheng Shi
410185	Dengfeng Shi
410202	Longting Qu
410203	Shunhe Huizu Qu
410204	Gulou Qu
410205	Liwangtai Qu
410211	Jinming Qu
410221	Qi Xian
410222	Tongxu Xian
410223	Weishi Xian
410224	Kaifeng Xian
410225	Lankao Xian
410302	Laocheng Qu
410303	Xigong Qu
410304	Chanhe Huizu Qu
410305	Jianxi Qu
410306	Jili Qu
410311	Luolong Qu
410322	Mengjin Xian
410323	Xin'an Xian
410324	Luanchuan Xian
410325	Song Xian
410326	Ruyang Xian
410327	Yiyang Xian
410328	Luoning Xian
410329	Yichuan Xian
410381	Yanshi Shi
410402	Xinhua Qu
410403	Weidong Qu
410404	Shilong Qu
410411	Zhenhe Qu
410421	Baofeng Xian
410422	Ye Xian
410423	Lushan Xian
410425	Jia Xian
410481	Wugang Shi
410482	Ruzhou Shi
410502	Wenfeng Qu
410503	Beiguan Qu
410505	Yindu Qu
410506	Long'an Qu
410522	Anyang Xian
410523	Tangyin Xian
410526	Hua Xian
410527	Neihuang Xian
410581	Linzhou Shi
410602	Heshan Qu
410603	Shancheng Qu
410611	Qibin Qu
410621	Xun Xian
410622	Qi Xian
410702	Hongqi Qu
410703	Weibin Qu
410704	Fengquan Qu
410711	Muye Qu
410721	Xinxiang Xian
410724	Huojia Xian
410725	Yuanyang Xian
410726	Yanjin Xian
410727	Fengqiu Xian
410728	Changyuan Xian
410781	Weihui Shi
410782	Huixian Shi
410802	Jiefang Qu
410803	Zhongzhan Qu
410804	Macun Qu
410811	Shanyang Qu
410821	Xiuwu Xian
410822	Bo'ai Xian
410823	Wuzhi Xian
410825	Wen Xian
410882	Qinyang Shi
410883	Mengzhou Shi
410902	Hualong Qu
410922	Qingfeng Xian
410923	Nanle Xian
410926	Fan Xian
410927	Taiqian Xian
410928	Puyang Xian
411002	Weidu Qu
411023	Xuchang Xian
411024	Yanling Xian
411025	Xiangcheng Xian
411081	Yuzhou Shi
411082	Changge Shi
411102	Yuanhui Qu
411103	Yancheng Qu
411104	Zhaoling Qu
411121	Wuyang Xian
411122	Linying Xian
411202	Hubin Qu
411221	Mianchi Xian
411222	Shan Xian
411224	Lushi Xian
411281	Yima Shi
411282	Lingbao Shi
411302	Yuancheng Qu
411303	Wolong Qu
411321	Nanzhao Xian
411322	Fangcheng Xian
411323	Xixia Xian
411324	Zhenping Xian
411325	Neixiang Xian
411326	Xichuan Xian
411327	Sheqi Xian
411328	Tanghe Xian
411329	Xinye Xian
411330	Tongbai Xian
411381	Dengzhou Shi
411402	Liangyuan Qu
411403	Suiyang Qu
411421	Minquan Xian
411422	Sui Xian
411423	Ningling Xian
411424	Zhecheng Xian
411425	Yucheng Xian
411426	Xiayi Xian
411481	Yongcheng Shi
411502	Shihe Qu
411503	Pingqiao Qu
411521	Luoshan Xian
411522	Guangshan Xian
411523	Xin Xian
411524	Shangcheng Xian
411525	Gushi Xian
411526	Huangchuan Xian
411527	Huaibin Xian
411528	Xi Xian
411602	Chuanhui Qu
411621	Fugou Xian
411622	Xihua Xian
411623	Shangshui Xian
411624	Shenqiu Xian
411625	Dancheng Xian
411626	Huaiyang Xian
411627	Taikang Xian
411628	Luyi Xian
411681	Xiangcheng Shi
411702	Yicheng Qu
411721	Xiping Xian
411722	Shangcai Xian
411723	Pingyu Xian
411724	Zhengyang Xian
411725	Queshan Xian
411726	Biyang Xian
411727	Runan Xian
411728	Suiping Xian
411729	Xincai Xian
419001	Jiyuan Shi
420102	Jiang'an Qu
420103	Jianghan Qu
420104	Qiaokou Qu
420105	Hanyang Qu
420106	Wuchang Qu
420107	Qingshan Qu
420111	Hongshan Qu
420112	Dongxihu Qu
420113	Hannan Qu
420114	Caidian Qu
420115	Jiangxia Qu
420116	Huangpi Qu
420117	Xinzhou Qu
420202	Huangshigang Qu
420203	Xiseshan Qu
420204	Xialu Qu
420205	Tieshan Qu
420222	Yangxin Xian
420281	Daye Shi
420302	Maojian Qu
420303	Zhangwan Qu
420321	Yun Xian
420322	Yunxi Xian
420323	Zhushan Xian
420324	Zhuxi Xian
420325	Fang Xian
420381	Danjiangkou Shi
420502	Xiling Qu
420503	Wujiagang Qu
420504	Dianjun Qu
420505	Xiaoting Qu
420506	Yiling Qu
420525	Yuan'an Xian
420526	Xingshan Xian
420527	Zigui Xian
420528	Changyang Tujiazu Zizhixian
420529	Wufeng Tujiazu Zizhixian
420581	Yidu Shi
420582	Dangyang Shi
420583	Zhijiang Shi
420602	Xiangcheng Qu
420606	Fancheng Qu
420607	Xiangyang Qu
420624	Nanzhang Xian
420625	Gucheng Xian
420626	Baokang Xian
420682	Laohekou Shi
420683	Zaoyang Shi
420684	Yicheng Shi
420702	Liangzihu Qu
420703	Huarong Qu
420704	Echeng Qu
420802	Dongbao Qu
420804	Duodao Qu
420821	Jingshan Xian
420822	Shayang Xian
420881	Zhongxiang Shi
420902	Xiaonan Shi
420921	Xiaochang Shi
420922	Dawu Xian
420923	Yunmeng Xian
420981	Yingcheng Shi
420982	Anlu Shi
420984	Hanchuan Shi
421002	Shashi Qu
421003	Jingzhou Qu
421022	Gong'an Xian
421023	Jianli Xian
421024	Jiangling Xian
421081	Shishou Shi
421083	Honghu Shi
421087	Songzi Shi
421102	Huangzhou Qu
421121	Tuanfeng Xian
421122	Hong'an Xian
421123	Luotian Xian
421124	Yingshan Xian
421125	Xishui Xian
421126	Qichun Xian
421127	Huangmei Xian
421181	Macheng Shi
421182	Wuxue Shi
421202	Xian'an Qu
421221	Jiayu Xian
421222	Tongcheng Xian
421223	Chongyang Xian
421224	Tongshan Xian
421281	Chibi Shi
421321	Sui Xian
421381	Guangshui Shi
422801	Enshi Shi
422802	Lichuan Shi
422822	Jianshi Xian
422823	Badong Xian
422825	Xuan'en Xian
422826	Xianfeng Xian
422827	Laifeng Xian
422828	Hefeng Xian
429004	Xiantao Shi
429005	Qianjiang Shi
429006	Tianmen Shi
429021	Shennongjia Linqu
430102	Furong Qu
430103	Tianxin Qu
430104	Yuelu Qu
430105	Kaifu Qu
430111	Yuhua Qu
430121	Changsha Xian
430112	Wangcheng Qu
430124	Ningxiang Xian
430181	Liuyang Shi
430202	Hetang Qu
430203	Lusong Qu
430204	Shifeng Qu
430211	Tianyuan Qu
430221	Zhuzhou Xian
430223	You Xian
430224	Chaling Xian
430225	yanling Xian
430281	Liling Shi
430302	Yuhu Qu
430304	Yuetang Qu
430321	Xiangtan Xian
430381	Xiangxiang Shi
430382	Shaoshan Shi
430405	Zhuhui Qu
430406	Yanfeng Qu
430407	Shigu Qu
430408	Zhengxiang Qu
430412	Nanyue Qu
430421	Hengyang Xian
430422	Hengnan Xian
430423	Hengshan Xian
430424	Hengdong Xian
430426	Qidong Xian
430481	Leiyang Shi
430482	Changning Shi
430502	Shuangqing Qu
430503	Daxiang Qu
430511	Beita Qu
430521	Shaodong Xian
430522	Xinshao Xian
430523	Shaoyang Xian
430524	Longhui Xian
430525	Dongkou Xian
430527	Suining Xian
430528	Xinning Xian
430529	Chengbu Miaozu Zizhixian
430581	Wugang Shi
430602	Yueyanglou Qu
430603	Yunxi Qu
430611	Junshan Qu
430621	Yueyang Xian
430623	Huarong Xian
430624	Xiangyin Xian
430626	Pingjiang Xian
430681	Miluo Shi
430682	LinXiang Shi
430702	Wuling Qu
430703	Dingcheng Qu
430721	Anxiang Xian
430722	Hanshou Xian
430723	Li Xian
430724	Linli Xian
430725	Taoyuan Xian
430726	Shimen Xian
430781	Jinshi Shi
430802	Yongding Qu
430811	Wulingyuan Qu
430821	Cili Xian
430822	Sangzhi Xian
430902	Ziyang Qu
430903	Heshan Qu
430921	Nan Xian
430922	Taojiang Xian
430923	Anhua Xian
430981	Yuanjiang Shi
431002	Beihu Qu
431003	Suxian Qu
431021	Guiyang Xian
431022	Yizhang Xian
431023	Yongxing Xian
431024	Jiahe Xian
431025	Linwu Xian
431026	Rucheng Xian
431027	Guidong Xian
431028	Anren Xian
431081	Zixing Shi
431102	Lingling Qu
431103	Lengshuitan Qu
431121	Qiyang Xian
431122	Dong'an Xian
431123	Shuangpai Xian
431124	Dao Xian
431125	Jiangyong Xian
431126	Ningyuan Xian
431127	Lanshan Xian
431128	Xintian Xian
431129	Jianghua Yaozu Zizhixian
431202	Hecheng Qu
431221	Zhongfang Xian
431222	Yuanling Xian
431223	Chenxi Xian
431224	Xupu Xian
431225	Huitong Xian
431226	Mayang Miaozu Zizhixian
431227	Xinhuang Dongzu Zizhixian
431228	Zhijiang Dongzu Zizhixian
431229	Jingzhou Miaozu Dongzu Zizhixian
431230	Tongdao Dongzu Zizhixian
431281	Hongjiang Shi
431302	Louxing Qu
431321	Shuangfeng Xian
431322	Xinhua Xian
431381	Lengshuijiang Shi
431382	Lianyuan Shi
433101	Jishou Shi
433122	Luxi Xian
433123	Fenghuang Xian
433124	Huayuan Xian
433125	Baojing Xian
433126	Guzhang Xian
433127	Yongshun Xian
433130	Longshan Xian
440103	Liwan Qu
440104	Yuexiu Qu
440105	Haizhu Qu
440106	Tianhe Qu
440111	Baiyun Qu
440112	Huangpu Qu
440113	Panyu Qu
440114	Huadu Qu
440115	Nansha Qu
440116	Luogang Qu
440183	Zengcheng Shi
440184	Conghua Shi
440203	Wujiang Qu
440204	Zhenjiang Qu
440205	Qujiang Qu
440222	Shixing Xian
440224	Renhua Xian
440229	Wengyuan Xian
440232	Ruyuan Yaozu Zizhixian
440233	Xinfeng Xian
440281	Lechang Shi
440282	Nanxiong Shi
440303	Luohu Qu
440304	Futian Qu
440305	Nanshan Qu
440306	Baoan Qu
440307	Longgang Qu
440308	Yantian Qu
440402	Xiangzhou Qu
440403	Doumen Qu
440404	Jinwan Qu
440507	Longhu Qu
440511	Jinping Qu
440512	Haojiang Qu
440513	Chaoyang Qu
440514	Chaonan Qu
440515	Chenghai Qu
440523	Nan'ao Xian
440604	Chancheng Qu
440605	Nanhai Qu
440606	Shunde Qu
440607	Sanshui Qu
440608	Gaoming Qu
440703	Pengjiang Qu
440704	Jianghai Qu
440705	Xinhui Qu
440781	Taishan Shi
440783	Kaiping Shi
440784	Heshan Shi
440785	Enping Shi
440802	Chikan Qu
440803	Xiashan Qu
440804	Potou Qu
440811	Mazhang Qu
440823	Suixi Xian
440825	Xuwen Xian
440881	Lianjiang Shi
440882	Leizhou Shi
440883	Wuchuan Shi
440902	Maonan Qu
440903	Maogang Qu
440923	Dianbai Xian
440981	Gaozhou Shi
440982	Huazhou Shi
440983	Xinyi Shi
441202	Duanzhou Qu
441203	Dinghu Qu
441223	Guangning Xian
441224	Huaiji Xian
441225	Fengkai Xian
441226	Deqing Xian
441283	Gaoyao Shi
441284	Sihui Shi
441302	Huicheng Qu
441303	Huiyang Qu
441322	Boluo Xian
441323	Huidong Xian
441324	Longmen Xian
441402	Meijiang Qu
441403	Meixian Qu
441422	Dapu Xian
441423	Fengshun Xian
441424	Wuhua Xian
441426	Pingyuan Xian
441427	Jiaoling Xian
441481	Xingning Shi
441502	Chengqu
441521	Haifeng Xian
441523	Luhe Xian
441581	Lufeng Shi
441602	Yuancheng Qu
441621	Zijin Xian
441622	Longchuan Xian
441623	Lianping Xian
441624	Heping Xian
441625	Dongyuan Xian
441702	Jiangcheng Qu
441721	Yangxi Xian
441723	Yangdong Xian
441781	Yangchun Shi
441802	Qingcheng Qu
441821	Fogang Xian
441823	Yangshan Xian
441825	Lianshan Zhuangzu Yaozu Zizhixian
441826	Liannan Yaozu Zizhixian
441803	Qingxin Qu
441881	Yingde Shi
441882	Lianzhou Shi
441900	Dongguan Shi
442000	Zhongshan Shi
445102	Xiangqiao Qu
445103	Chaoan Qu
445122	Raoping Xian
445203	Jiedong Qu
445222	Jiexi Xian
445224	Huilai Xian
445281	Puning Shi
445302	Yuncheng Qu
445321	Xinxing Xian
445322	Yu'nan Xian
445323	Yun'an Xian
445381	Luoding Shi
450102	Xingning Qu
450103	Qingxiu Qu
450105	Jiangnan Qu
450107	Xixiangtang Qu
450108	Liangqing Qu
450109	Yongning Qu
450122	Wuming Xian
450123	Long'an Xian
450124	Mashan Xian
450125	Shanglin Xian
450126	Binyang Xian
450127	Heng Xian
450202	Chengzhong Qu
450203	Yufeng Qu
450204	Liunan Qu
450205	Liubei Qu
450221	Liujiang Xian
450222	Liucheng Xian
450223	Luzhai Xian
450224	Rong'an Xian
450225	Rongshui Miaozu Zizhixian
450226	Sanjiang Tongzu Zizhixian
450302	Xiufeng Qu
450303	Diecai Qu
450304	Xiangshan Qu
450305	Qixing Qu
450311	Yanshan Qu
450321	Yangshuo Xian
450312	Lingui Qu
450323	Lingchuan Xian
450324	Quanzhou Xian
450325	Xing'an Xian
450326	Yongfu Xian
450327	Guanyang Xian
450328	Longsheng Gezu Zizhixian
450329	Ziyuan Xian
450330	Pingle Xian
450331	Lipu Xian
450332	Gongcheng Yaozu Zizhixian
450403	Wanxiu Qu
450405	Changzhou Qu
450422	Teng Xian
450423	Meng shan Xian
450481	Cenxi Shi
450502	Haicheng Qu
450503	Yinhai Qu
450512	Tieshangang Qu
450521	Hepu Xian
450603	Fangcheng Qu
450602	Gangkou Qu
450621	Shangsi Xian
450681	Dongxing Shi
450702	Qinnan Qu
450703	Qinbei Qu
450721	Lingshan Xian
450722	Pubei Xian
450802	Gangbei Qu
450803	Gangnan Qu
450804	Tantang Qu
450821	Pingnan Xian
450881	Guiping Shi
450903	Fumian Qu
450921	Rong Xian
450922	Luchuan Xian
450923	Bobai Xian
450924	Xingye Xian
450981	Beiliu Shi
451002	Youjiang Qu
451021	Tianyang Xian
451022	Tiandong Xian
451023	Pingguo Xian
451024	Debao Xian
451025	Jingxi Xian
451026	Napo Xian
451027	Lingyun Xian
451028	Leye Xian
451029	Tianlin Xian
451030	Xilin Xian
451031	Longlin Gezu Zizhixian
451102	Babu Qu
451121	Zhaoping Xian
451122	Zhongshan Xian
451123	Fuchuan Yaozu Zizhixian
451202	Jinchengjiang Qu
451221	Nandan Xian
451222	Tian'e Xian
451223	Fengshan Xian
451224	Donglan Xian
451225	Luocheng Mulaozu Zizhixian
451226	Huanjiang Maonanzu Zizhixian
451227	Bama Yaozu Zizhixian
451228	Du'an Yaozu Zizhixian
451229	Dahua Yaozu Zizhixian
451281	Yizhou Shi
451302	Laibin Qu
451321	Xincheng Xian
451322	Xiangzhou Xian
451323	Wuxuan Xian
451324	Jinxiu Yaozu Zizhixian
451381	Heshan Shi
451402	Jiangzhou Qu
451421	Fusui Xian
451422	Ningming Xian
451423	Longzhou Xian
451424	Daxin Xian
451425	Tiandeng Xian
451481	Pingxiang Shi
460105	Xiuying Qu
460106	Longhua Qu
460107	Qiongshan Qu
460108	Meilan Qu
460200	Sanya Shi
469001	Wuzhishan Shi
469002	Qionghai Shi
469003	Danzhou Shi
469003	Danzhou Shi
469005	Wenchang Shi
469006	Wanning Shi
469007	Dongfang Shi
469021	Ding'an Xian
469022	Tunchang Xian
469023	Chengmai Xian
469024	Lingao Xian
469025	Baisha Lizu Zizhixian
469026	Changjiang Lizu Zizhixian
469027	Ledong Lizu Zizhixian
469028	Lingshui Lizu Zizhixian
469029	Baoting LiMiaozu Zizhixian
469030	Qiongzhong LiMiaozu Zizhixian
500101	Wanzhou Qu
500102	Fuling Qu
500103	Yuzhong Qu
500104	Dadukou Qu
500105	Jiangbei Qu
500106	Shapingba Qu
500107	Jiulongpo Qu
500108	Nan'an Qu
500109	Beibei Qu
500110	Wansheng Qu
500111	Shuangqiao Qu
500112	Yubei Qu
500113	Banan Qu
500114	Qianjiang Qu
500115	Changshou Qu
500116	Jiangjin Qu
500117	Hechuan Qu
500118	Yongchuan Qu
500119	Nanchuan Qu
500223	Tongnan Xian
500224	Tongliang Xian
500226	Rongchang Xian
500227	Bishan Xian
500228	Liangping Xian
500229	Chengkou Xian
500230	Fengdu Xian
[truncated: 862 more rows]
