# Supplementary material for: Mapping ticks and tick-borne pathogens in China
Source: Nat Commun. 2021 Feb 17;12:1075. doi: 10.1038/s41467-021-21375-1 (PMC7889899; doi:10.1038/s41467-021-21375-1)
Supplement: Supplementary file 8 — Source Data [file 41467_2021_21375_MOESM8_ESM.zip › Source Data/Supplementary Figure 1-10.xlsx]

## Sheet: Supplementary Fig.1
code
110101
110102
110105
110106
110107
110108
110109
110111
110113
110114
110116
110228
110229
120102
120103
120104
120105
120110
120111
120113
120114
120225
130105
130107
130125
130126
130129
130131
130185
130530
130623
130624
130633
130636
130702
130703
130705
130706
130721
130722
130723
130724
130725
130726
130727
130728
130729
130730
130731
130732
130733
130802
130803
130804
130821
130822
130823
130824
130825
130826
130827
130828
140106
140421
140431
140522
140624
140726
140802
140827
140881
140882
141002
141028
141029
141031
141081
141082
141122
141130
150102
150103
150104
150105
150121
150122
150123
150124
150125
150206
150221
150223
150302
150303
150304
150402
150403
150404
150421
150423
150424
150425
150426
150428
150429
150430
150502
150621
150624
150627
150702
150721
150722
150723
150724
150725
150726
150727
150782
150783
150784
150785
150824
150825
152201
152202
152221
152501
152522
152524
152531
152921
152923
210102
210103
210104
210105
210106
210111
210112
210113
210114
210123
210212
210281
210282
210283
210323
210421
210422
210423
210521
210522
210624
210682
210702
210703
210711
210726
210727
210781
210782
210804
210881
210882
210905
210921
210922
211021
211204
211221
211224
211282
211322
211381
211402
211403
211404
211421
211422
211481
220102
220103
220104
220105
220106
220112
220181
220182
220211
220281
220282
220283
220322
220381
220382
220521
220523
220581
220582
220602
220621
220622
220623
220721
220722
220723
220802
220821
220822
220881
220882
222401
222403
222404
222406
222424
222426
230102
230103
230104
230108
230110
230112
230125
230128
230183
230207
230221
230224
230381
230382
230407
230421
230506
230524
230603
230702
230703
230704
230705
230706
230707
230708
230709
230710
230711
230712
230713
230714
230715
230716
230722
230781
230822
230833
230881
230921
231024
231081
231083
231084
231085
231121
231123
231281
231282
232721
232722
232723
310101
310104
310105
310106
310107
310108
310109
310110
310112
310113
310114
310115
310116
310117
310118
310120
310230
320102
320104
320105
320106
320111
320113
320114
320282
320481
320482
320508
320505
320506
320507
320581
320830
320981
321183
330104
330110
330182
330185
330203
330204
330205
330206
330211
330225
330282
330283
330324
330329
330382
330424
330481
330482
330521
330523
330624
330703
330723
330782
330783
330881
330921
331021
331022
331023
331024
331081
331082
331121
331124
340122
340402
340824
340825
340828
341003
341004
341021
341022
341024
341125
340124
341524
341525
341722
341723
341823
350102
350103
350104
350105
350111
350122
350125
350181
350203
350211
350302
350305
350322
350402
350403
350424
350426
350427
350481
350502
350503
350504
350524
350526
350527
350602
350603
350623
350624
350627
350629
350681
350702
350721
350722
350723
350724
350725
350781
350782
350783
350784
350802
350821
350822
350881
350902
350922
350923
350925
350982
360122
360123
360202
360425
360702
360725
360726
360727
360731
360733
360735
360926
370211
370282
370283
370323
370521
370682
370683
370684
370686
370687
370781
370782
370826
370829
370881
371081
371122
371321
371323
371325
371328
371621
371626
410122
410185
410225
410303
410305
410323
410324
410325
410326
410327
410328
410329
410381
410411
410421
410422
410423
410481
410522
410523
410526
410527
410581
410611
410622
410721
410726
410781
410782
410821
410822
410902
410922
410923
410928
411023
411081
411103
411121
411202
411222
411224
411282
411323
411324
411325
411328
411330
411402
411422
411502
411503
411522
411523
411524
411525
411602
411623
411702
411725
411726
411728
419001
420116
420117
420281
420321
420322
420325
420381
420526
420528
420583
420602
420606
420607
420684
420802
420821
420922
421087
421121
421122
421124
421181
421221
421381
422802
422823
422827
429021
430121
430424
430726
430822
431227
431228
433123
433127
440103
440104
440105
440106
440111
440112
440113
440114
440115
440116
440183
440184
440232
440281
440303
440823
440825
440881
440882
440883
441224
441302
441303
441323
441422
441623
441624
441625
441702
445122
450102
450325
450328
450329
450503
450512
450521
451002
451023
451026
451028
451031
451221
451227
451323
451422
451423
451424
451481
460105
460106
460107
460108
460200
469001
469003
469005
469006
469007
469023
469025
469026
469027
469028
469029
469030
500105
500119
510106
510182
510303
511181
511325
511723
511781
511802
511902
511923
513221
513222
513223
513224
513225
513226
513227
513228
513229
513230
513231
513232
513233
513321
513322
513327
513331
513335
513422
513436
520102
520103
520111
520113
520201
520203
520221
520222
520321
520322
520323
520326
520330
520381
520402
520421
520623
520625
520626
522301
522323
522327
522328
520502
520521
520524
520526
520527
522601
522627
522628
522632
522633
522701
522722
522723
522726
522728
522729
530102
530103
530111
530112
530113
530126
530128
530129
530302
530325
530326
530328
530427
530502
530522
530523
530623
530802
530826
530827
530828
530829
530925
530926
530927
532301
532324
532327
532331
532501
532502
532503
532530
532532
532801
532822
532823
532901
532925
532926
532927
532928
532931
532932
533103
533122
533123
533124
533321
533324
533325
533421
533422
533423
540121
540122
540124
542121
542124
542125
542126
542127
542128
542129
542226
542231
542232
542301
542324
542334
542336
542421
542423
542521
542522
542524
542525
542624
542625
542626
542627
610102
610103
610104
610111
610112
610113
610114
610115
610116
610122
610124
610125
610126
610202
610203
610204
610222
610302
610303
610304
610322
610323
610324
610326
610327
610328
610329
610330
610331
610402
610403
610404
610422
610423
610424
610425
610426
610427
610428
610429
610430
610431
610481
610502
610521
610522
610523
610524
610525
610526
610527
610528
610581
610582
610602
610621
610622
610623
610624
610625
610626
610627
610628
610629
610630
610631
610632
610702
610721
610722
610723
610724
610725
610726
610727
610728
610729
610730
610802
610821
610822
610823
610824
610825
610826
610827
610828
610829
610830
610831
610902
610921
610922
610923
610924
610925
610926
610927
610928
610929
611002
611021
611022
611023
611024
611025
611026
620102
620103
620104
620105
620111
620121
620122
620123
620200
620302
620321
620402
620403
620421
620422
620423
620502
620503
620521
620522
620523
620524
620525
620602
620621
620622
620623
620702
620721
620722
620723
620724
620725
620802
620821
620822
620823
620824
620825
620826
620902
620921
620922
620923
620924
620981
620982
621002
621021
621022
621023
621024
621025
621026
621027
621102
621121
621122
621123
621124
621125
621126
621202
621221
621222
621223
621224
621225
621226
621227
621228
622901
622921
622922
622923
622924
622925
622926
622927
623001
623021
623022
623023
623024
623025
623026
623027
630102
630103
630104
630105
630121
630122
630123
630221
630222
630202
630223
630224
630225
632221
632222
632223
632224
632321
632322
632323
632324
632521
632522
632523
632524
632525
632621
632622
632623
632624
632625
632626
632701
632722
632723
632725
632821
632822
632823
640104
640105
640106
640121
640122
640181
640202
640205
640221
640302
640323
640324
640381
640402
640422
640423
640424
640425
640502
640521
640522
650102
650103
650104
650105
650106
650109
650202
650203
650204
650205
652101
652122
652201
652222
652223
652301
652302
652323
652324
652325
652327
652328
652701
652722
652723
652801
652822
652823
652824
652825
652826
652828
652922
652923
652924
652926
652927
652928
652929
653001
653022
653023
653024
653101
653121
653122
653123
653125
653126
653127
653128
653129
653130
653131
653201
653221
653222
653223
653224
653225
653226
653227
654002
654003
654021
654022
654023
654024
654025
654026
654027
654028
654201
654202
654221
654223
654224
654225
654226
654301
654321
654322
654323
654324
654325
654326
659001
659003
650121
632801
632802
632724
632726
640303
520115
520112
130224
652702
652827
650107
652123
652901
542523
659002
220781
150781
445103
710880
710100
710400
710500
710540
710950
710330
711100
710800
710900
710930
710301
710601

## Sheet: Supplementary Fig.2
code	I. persulcatus	I. sinensis	I. granulatus	I. crenulatus	I. ovatus	I. acutitarsus	I. simplex	I. nuttallianus	I. hyatti	I. pomerantzevi	I. vespertilionis	I. arboricola	I. kuntzi	I. moschiferi	I. acuminatus	I. kazakstani	I. moscharius	I. nipponensis	I. tanuki	I. berlesei	I. kangdingensis	I. kashmiricus	I. pavlovskyi	I. spinicoxalis
110111	1	0	0	0	0	0	0	0	0	0	0	0	0	0	0	0	0	0	0	0	0	0	0	0
120104	1	0	0	0	0	0	0	0	0	0	0	0	0	0	0	0	0	0	0	0	0	0	0	0
120105	1	0	0	0	0	0	0	0	0	0	0	0	0	0	0	0	0	0	0	0	0	0	0	0
120110	1	0	0	0	0	0	0	0	0	0	0	0	0	0	0	0	0	0	0	0	0	0	0	0
120111	1	0	0	0	0	0	0	0	0	0	0	0	0	0	0	0	0	0	0	0	0	0	0	0
120114	1	0	0	0	0	0	0	0	0	0	0	0	0	0	0	0	0	0	0	0	0	0	0	0
120225	1	0	0	0	0	0	0	0	0	0	0	0	0	0	0	0	0	0	0	0	0	0	0	0
130129	0	0	0	1	0	0	0	0	0	0	0	0	0	0	0	0	0	0	0	0	0	0	0	0
130822	1	0	0	0	0	0	0	0	0	0	0	0	0	0	0	0	0	0	0	0	0	0	0	0
141122	1	0	0	0	0	0	0	0	0	0	0	0	0	0	0	0	0	0	0	0	0	0	0	0
150121	0	0	0	0	0	0	0	0	0	0	1	0	0	0	0	0	0	0	0	0	0	0	0	0
150425	1	0	0	0	0	0	0	0	0	0	0	0	0	0	0	0	0	0	0	0	0	0	0	0
150702	1	0	0	0	0	0	0	0	0	0	0	0	0	0	0	0	0	0	0	0	0	0	0	0
150723	1	0	0	0	0	0	0	0	0	0	0	0	0	0	0	0	0	0	0	0	0	0	0	0
150782	1	0	0	0	0	0	0	0	0	0	0	0	0	0	0	0	0	0	0	0	0	0	0	0
150784	1	0	0	0	0	0	0	0	0	0	0	0	0	0	0	0	0	0	0	0	0	0	0	0
152501	0	0	0	1	0	0	0	0	0	0	0	0	0	0	0	0	0	0	0	0	0	0	0	0
152522	0	0	0	1	0	0	0	0	0	0	0	0	0	0	0	0	0	0	0	0	0	0	0	0
210112	1	0	0	0	0	0	0	0	0	0	0	0	0	0	0	0	0	1	0	0	0	0	0	0
210422	1	0	0	0	0	0	0	0	0	0	0	0	0	0	0	0	0	0	0	0	0	0	0	0
210521	1	0	0	0	0	0	0	0	0	0	0	0	0	0	0	0	0	0	0	0	0	0	0	0
210522	1	0	0	0	0	0	0	0	1	1	0	0	0	0	0	0	0	0	0	0	0	0	0	0
210624	1	0	0	0	0	0	0	0	0	1	0	0	0	0	0	0	0	0	0	0	0	0	0	0
210682	0	0	0	0	0	0	0	0	0	1	0	0	0	0	0	0	0	0	0	0	0	0	0	0
210711	1	0	0	0	0	0	0	0	0	0	0	0	0	0	0	0	0	0	0	0	0	0	0	0
210727	1	0	0	0	0	0	0	0	0	0	0	0	0	0	0	0	0	0	0	0	0	0	0	0
210781	1	0	0	0	0	0	0	0	0	0	0	0	0	0	0	0	0	0	0	0	0	0	0	0
210782	1	0	0	0	0	0	0	0	0	0	0	0	0	0	0	0	0	0	0	0	0	0	0	0
210922	0	0	0	1	0	0	0	0	0	0	0	0	0	0	0	0	0	0	0	0	0	0	0	0
211322	0	0	0	1	0	0	0	0	0	0	0	0	0	0	0	0	0	0	0	0	0	0	0	0
211421	1	0	0	0	0	0	0	0	0	0	0	0	0	0	0	0	0	0	0	0	0	0	0	0
211481	1	0	0	0	0	0	0	0	0	0	0	0	0	0	0	0	0	0	0	0	0	0	0	0
220102	1	0	0	0	0	0	0	0	0	0	0	0	0	0	0	0	0	0	0	0	0	0	0	0
220103	1	0	0	0	0	0	0	0	0	0	0	0	0	0	0	0	0	0	0	0	0	0	0	0
220104	1	0	0	0	0	0	0	0	0	0	0	0	0	0	0	0	0	0	0	0	0	0	0	0
220105	1	0	0	0	0	0	0	0	0	0	0	0	0	0	0	0	0	0	0	0	0	0	0	0
220106	1	0	0	0	0	0	0	0	0	0	0	0	0	0	0	0	0	0	0	0	0	0	0	0
220112	1	0	0	0	0	0	0	0	0	0	0	0	0	0	0	0	0	0	0	0	0	0	0	0
220181	1	0	0	0	0	0	0	0	0	0	0	0	0	0	0	0	0	0	0	0	0	0	0	0
220281	1	0	0	0	0	0	0	0	0	0	0	0	0	0	0	0	0	0	0	0	0	0	0	0
220282	1	0	0	0	0	0	0	0	0	0	0	0	0	0	0	0	0	0	0	0	0	0	0	0
220283	1	0	0	0	0	0	0	0	0	0	0	0	0	0	0	0	0	0	0	0	0	0	0	0
220322	1	0	0	0	0	0	0	0	0	0	0	0	0	0	0	0	0	0	0	0	0	0	0	0
220521	1	0	0	0	0	0	0	0	0	0	0	0	0	0	0	0	0	0	0	0	0	0	0	0
220523	1	0	0	0	0	0	0	0	0	0	0	0	0	0	0	0	0	0	0	0	0	0	0	0
220582	1	0	0	0	0	0	0	0	0	0	0	0	0	0	0	0	0	0	0	0	0	0	0	0
220621	1	0	0	0	0	0	0	0	0	0	0	0	0	0	0	0	0	0	0	0	0	0	0	0
220622	1	0	0	0	0	0	0	0	0	0	0	0	0	0	0	0	0	0	0	0	0	0	0	0
220623	1	0	0	0	0	0	0	0	0	0	0	0	0	0	0	0	0	0	0	0	0	0	0	0
220721	0	0	0	1	0	0	0	0	0	0	0	0	0	0	0	0	0	0	0	0	0	0	0	0
222401	1	0	0	0	0	0	0	0	0	0	0	0	0	0	0	0	0	0	0	0	0	0	0	0
222403	1	0	0	0	0	0	0	0	0	0	0	0	0	0	0	0	0	0	0	0	0	0	0	0
222404	1	0	0	0	0	0	0	0	0	0	0	0	0	0	0	0	0	0	0	0	0	0	0	0
222406	1	0	0	0	0	0	0	0	0	0	0	0	0	0	0	0	0	0	0	0	0	0	0	0
222424	1	0	0	0	0	0	0	0	0	0	0	0	0	0	0	0	0	0	0	0	0	0	0	0
222426	1	0	0	0	0	0	0	0	0	0	0	0	0	0	0	0	0	0	0	0	0	0	0	0
230125	1	0	0	0	0	0	0	0	0	0	0	0	0	0	0	0	0	0	0	0	0	0	0	0
230128	1	0	0	0	0	0	0	0	0	0	0	0	0	0	0	0	0	0	0	0	0	0	0	0
230183	1	0	0	0	0	0	0	0	0	0	0	0	0	0	0	0	0	0	0	0	0	0	0	0
230381	1	0	0	0	0	0	0	0	0	0	0	0	0	0	0	0	0	0	0	0	0	0	0	0
230382	1	0	0	0	0	0	0	0	0	0	0	0	0	0	0	0	0	0	0	0	0	0	0	0
230407	0	0	0	0	0	0	0	0	1	0	0	0	0	0	0	0	0	0	0	0	0	0	0	0
230421	1	0	0	0	0	0	0	0	0	0	0	0	0	0	0	0	0	0	0	0	0	0	0	0
230524	1	0	0	0	0	0	0	0	0	0	0	0	0	0	0	0	0	0	0	0	0	0	0	0
230702	1	0	0	0	0	0	0	0	0	0	0	0	0	0	0	0	0	0	0	0	0	0	0	0
230703	1	0	0	0	0	0	0	0	0	0	0	0	0	0	0	0	0	0	0	0	0	0	0	0
230704	1	0	0	0	0	0	0	0	0	0	0	0	0	0	0	0	0	0	0	0	0	0	0	0
230705	1	0	0	0	0	0	0	0	0	0	0	0	0	0	0	0	0	0	0	0	0	0	0	0
230706	1	0	0	0	0	0	0	0	0	0	0	0	0	0	0	0	0	0	0	0	0	0	0	0
230707	1	0	0	0	0	0	0	0	0	0	0	0	0	0	0	0	0	0	0	0	0	0	0	0
230708	1	0	0	0	0	0	0	0	0	0	0	0	0	0	0	0	0	0	0	0	0	0	0	0
230709	1	0	0	0	0	0	0	0	0	0	0	0	0	0	0	0	0	0	0	0	0	0	0	0
230710	1	0	0	0	0	0	0	0	0	0	0	0	0	0	0	0	0	0	0	0	0	0	0	0
230711	1	0	0	0	0	0	0	0	0	0	0	0	0	0	0	0	0	0	0	0	0	0	0	0
230712	1	0	0	0	0	0	0	0	0	0	0	0	0	0	0	0	0	0	0	0	0	0	0	0
230713	1	0	0	0	0	0	0	0	0	0	0	0	0	0	0	0	0	0	0	0	0	0	0	0
230714	1	0	0	0	0	0	0	0	0	0	0	0	0	0	0	0	0	0	0	0	0	0	0	0
230715	1	0	0	0	0	0	0	0	0	0	0	0	0	0	0	0	0	0	0	0	0	0	0	0
230716	1	0	0	0	0	0	0	0	0	0	0	0	0	0	0	0	0	0	0	0	0	0	0	0
230722	1	0	0	0	0	0	0	0	0	0	0	0	0	0	0	0	0	0	0	0	0	0	0	0
230781	1	0	0	0	0	0	0	0	0	0	0	0	0	0	0	0	0	0	0	0	0	0	0	0
230822	1	0	0	0	0	0	0	0	0	0	0	0	0	0	0	0	0	0	0	0	0	0	0	0
230833	1	0	0	0	0	0	0	0	0	0	0	0	0	0	0	0	0	0	0	0	0	0	0	0
230881	1	0	0	0	0	0	0	0	0	0	0	0	0	0	0	0	0	0	0	0	0	0	0	0
230921	1	0	0	0	0	0	0	0	0	0	0	0	0	0	0	0	0	0	0	0	0	0	0	0
231024	1	0	0	0	0	0	0	0	0	0	0	0	0	0	0	0	0	0	0	0	0	0	0	0
231081	1	0	0	0	0	0	0	0	0	0	0	0	0	0	0	0	0	0	0	0	0	0	0	0
231083	1	0	0	0	0	0	0	0	0	0	0	0	0	0	0	0	0	0	0	0	0	0	0	0
231084	1	0	0	0	0	0	0	0	0	0	0	0	0	0	0	0	0	0	0	0	0	0	0	0
231085	1	0	0	0	0	0	0	0	0	0	0	0	0	0	0	0	0	0	0	0	0	0	0	0
231121	1	0	0	0	0	0	0	0	0	0	0	0	0	0	0	0	0	0	0	0	0	0	0	0
231123	1	0	0	0	0	0	0	0	0	0	0	0	0	0	0	0	0	0	0	0	0	0	0	0
232721	1	0	0	0	0	0	0	0	0	0	0	0	0	0	0	0	0	0	0	0	0	0	0	0
232722	1	0	0	0	0	0	0	0	0	0	0	0	0	0	0	0	0	0	0	0	0	0	0	0
232723	1	0	0	0	0	0	0	0	0	0	0	0	0	0	0	0	0	0	0	0	0	0	0	0
310101	0	1	0	0	0	0	1	0	0	0	0	0	0	0	0	0	0	0	0	0	0	0	0	0
310104	0	1	0	0	0	0	1	0	0	0	0	0	0	0	0	0	0	0	0	0	0	0	0	0
310105	0	1	0	0	0	0	1	0	0	0	0	0	0	0	0	0	0	0	0	0	0	0	0	0
310106	0	1	0	0	0	0	1	0	0	0	0	0	0	0	0	0	0	0	0	0	0	0	0	0
310107	0	1	0	0	0	0	1	0	0	0	0	0	0	0	0	0	0	0	0	0	0	0	0	0
310108	0	1	0	0	0	0	1	0	0	0	0	0	0	0	0	0	0	0	0	0	0	0	0	0
310109	0	1	0	0	0	0	1	0	0	0	0	0	0	0	0	0	0	0	0	0	0	0	0	0
310110	0	1	0	0	0	0	1	0	0	0	0	0	0	0	0	0	0	0	0	0	0	0	0	0
310112	0	1	0	0	0	0	1	0	0	0	0	0	0	0	0	0	0	0	0	0	0	0	0	0
310113	0	1	0	0	0	1	1	0	0	0	1	0	0	0	0	0	0	0	0	0	0	0	0	0
310114	0	1	0	0	0	0	1	0	0	0	0	0	0	0	0	0	0	0	0	0	0	0	0	0
310115	0	1	0	0	0	0	1	0	0	0	0	0	0	0	0	0	0	0	0	0	0	0	0	0
310116	0	1	0	0	0	0	1	0	0	0	0	0	0	0	0	0	0	0	0	0	0	0	0	0
310117	0	1	0	0	0	0	1	0	0	0	0	0	0	0	0	0	0	0	0	0	0	0	0	0
310118	0	1	0	0	0	0	1	0	0	0	0	0	0	0	0	0	0	0	0	0	0	0	0	0
310120	0	1	0	0	0	0	0	0	0	0	0	0	0	0	0	0	0	0	0	0	0	0	0	0
310230	0	1	0	0	0	0	0	0	0	0	0	0	0	0	0	0	0	0	0	0	0	0	0	0
320102	0	1	0	0	0	0	0	0	0	0	0	0	0	0	0	0	0	0	0	0	0	0	0	0
320104	0	1	0	0	0	0	0	0	0	0	0	0	0	0	0	0	0	0	0	0	0	0	0	0
320105	0	1	0	0	0	0	0	0	0	0	0	0	0	0	0	0	0	0	0	0	0	0	0	0
320106	0	1	0	0	0	0	0	0	0	0	0	0	0	0	0	0	0	0	0	0	0	0	0	0
320111	0	1	0	0	0	0	0	0	0	0	0	0	0	0	0	0	0	0	0	0	0	0	0	0
320113	0	1	0	0	0	0	0	0	0	0	0	0	0	0	0	0	0	0	0	0	0	0	0	0
320282	0	1	0	0	0	0	0	0	0	0	0	0	0	0	0	0	0	0	0	0	0	0	0	0
320508	0	1	0	0	0	0	0	0	0	0	0	0	0	0	0	0	0	0	0	0	0	0	0	0
320505	0	1	0	0	0	0	0	0	0	0	0	0	0	0	0	0	0	0	0	0	0	0	0	0
320506	0	1	0	0	0	0	0	0	0	0	0	0	0	0	0	0	0	0	0	0	0	0	0	0
320507	0	1	0	0	0	0	0	0	0	0	0	0	0	0	0	0	0	0	0	0	0	0	0	0
320981	1	0	0	0	0	0	0	0	0	0	0	0	0	0	0	0	0	0	0	0	0	0	0	0
321183	0	1	0	0	0	0	0	0	0	0	0	0	0	0	0	0	0	0	0	0	0	0	0	0
330182	0	1	0	0	0	0	0	0	0	0	0	0	0	0	0	0	0	0	0	0	0	0	0	0
330185	0	1	0	0	0	0	0	0	0	0	0	0	0	0	0	0	0	0	0	0	0	0	0	0
330203	0	1	0	0	0	0	0	0	0	0	0	0	0	0	0	0	0	0	0	0	0	0	0	0
330204	0	1	0	0	0	0	0	0	0	0	0	0	0	0	0	0	0	0	0	0	0	0	0	0
330205	0	1	0	0	0	0	0	0	0	0	0	0	0	0	0	0	0	0	0	0	0	0	0	0
330206	0	1	0	0	0	0	0	0	0	0	0	0	0	0	0	0	0	0	0	0	0	0	0	0
330211	0	1	0	0	0	0	0	0	0	0	0	0	0	0	0	0	0	0	0	0	0	0	0	0
330225	0	1	0	0	0	0	0	0	0	0	0	0	0	0	0	0	0	0	0	0	0	0	0	0
330282	0	1	0	0	0	0	0	0	0	0	0	0	0	0	0	0	0	0	0	0	0	0	0	0
330283	0	1	0	0	0	0	0	0	0	0	0	0	0	0	0	0	0	0	0	0	0	0	0	0
330324	0	1	1	0	1	0	0	0	0	0	0	0	0	0	0	0	0	0	0	0	0	0	0	0
330329	0	1	1	0	1	0	0	0	0	0	0	0	0	0	0	0	0	0	0	0	0	0	0	0
330424	0	1	0	0	0	0	0	0	0	0	0	0	0	0	0	0	0	0	0	0	0	0	0	0
330523	0	1	0	0	0	0	0	0	0	0	0	0	0	0	0	0	0	0	0	0	0	0	0	0
330703	0	1	0	0	0	0	0	0	0	0	0	0	0	0	0	0	0	0	0	0	0	0	0	0
330723	0	1	0	0	0	0	0	0	0	0	0	0	0	0	0	0	0	0	0	0	0	0	0	0
330782	0	1	0	0	0	0	0	0	0	0	0	0	0	0	0	0	0	0	0	0	0	0	0	0
330881	0	1	0	0	0	0	0	0	0	0	0	0	0	0	0	0	0	0	0	0	0	0	0	0
330921	0	1	1	0	0	0	0	0	0	0	0	0	0	0	0	0	0	0	0	0	0	0	0	0
331021	0	1	0	0	0	0	0	0	0	0	0	0	0	0	0	0	0	0	0	0	0	0	0	0
331022	0	1	0	0	0	0	0	0	0	0	0	0	0	0	0	0	0	0	0	0	0	0	0	0
331023	0	1	0	0	0	0	0	0	0	0	0	0	0	0	0	0	0	0	0	0	0	0	0	0
331024	0	1	0	0	0	0	0	0	0	0	0	0	0	0	0	0	0	0	0	0	0	0	0	0
331081	0	1	0	0	0	0	0	0	0	0	0	0	0	0	0	0	0	0	0	0	0	0	0	0
331082	0	1	0	0	0	0	1	0	0	0	0	0	0	0	0	0	0	0	0	0	0	0	0	0
331121	0	1	0	0	0	0	0	0	0	0	0	0	0	0	0	0	0	0	0	0	0	0	0	0
340122	0	1	0	0	0	0	0	0	0	0	0	0	0	0	0	0	0	0	0	0	0	0	0	0
340402	0	0	0	0	1	0	0	0	0	0	0	0	0	0	0	0	0	0	0	0	0	0	0	0
340825	0	1	0	0	0	0	0	0	0	0	0	0	0	0	0	0	0	0	0	0	0	0	0	0
340828	0	1	0	0	0	0	0	0	0	0	0	0	0	0	0	0	0	0	0	0	0	0	0	0
341003	0	1	0	0	0	0	0	0	0	0	0	0	0	0	0	0	0	0	0	0	0	0	0	0
341004	0	1	0	0	0	0	0	0	0	0	0	0	0	0	0	0	0	0	0	0	0	0	0	0
341022	0	1	0	0	0	0	0	0	0	0	0	0	0	0	0	0	0	0	0	0	0	0	0	0
341024	0	1	0	0	0	0	0	0	0	0	0	0	0	0	0	0	0	0	0	0	0	0	0	0
341722	0	0	0	0	0	0	1	0	0	0	0	0	0	0	0	0	0	0	0	0	0	0	0	0
350102	0	1	1	0	0	0	0	0	0	0	0	0	0	0	0	0	0	0	0	0	0	0	0	0
350103	0	1	1	0	0	0	0	0	0	0	0	0	0	0	0	0	0	0	0	0	0	0	0	0
350104	0	1	1	0	0	0	0	0	0	0	0	0	0	0	0	0	0	0	0	0	0	0	0	0
350105	0	1	1	0	0	0	0	0	0	0	0	0	0	0	0	0	0	0	0	0	0	0	0	0
350111	0	1	1	0	0	0	0	0	0	0	0	0	0	0	0	0	0	0	0	0	0	0	0	0
350122	1	0	0	0	0	0	0	0	0	0	0	0	0	0	0	0	0	0	0	0	0	0	0	0
350125	0	1	0	0	0	0	0	0	0	0	0	0	0	0	0	0	0	0	0	0	0	0	0	0
350302	0	1	0	0	0	0	0	0	0	0	0	0	0	0	0	0	0	0	0	0	0	0	0	0
350305	0	0	1	0	0	0	0	0	0	0	0	0	0	0	0	0	0	0	0	0	0	0	0	0
350322	0	0	1	0	0	0	0	0	0	0	0	0	0	0	0	0	0	0	0	0	0	0	0	0
350402	0	1	0	0	0	0	0	0	0	0	0	0	0	0	0	0	0	0	0	0	0	0	0	0
350403	0	1	0	0	0	0	0	0	0	0	0	0	0	0	0	0	0	0	0	0	0	0	0	0
350424	0	1	1	0	1	0	0	0	0	0	0	0	0	0	0	0	0	0	0	0	0	0	0	0
350426	0	1	1	0	0	0	0	0	0	0	0	0	0	0	0	0	0	0	0	0	0	0	0	0
350427	0	1	1	0	0	0	0	0	0	0	0	0	0	0	0	0	0	0	0	0	0	0	0	0
350481	0	0	1	0	0	0	0	0	0	0	0	0	0	0	0	0	0	0	0	0	0	0	0	0
350502	0	1	1	0	0	0	0	0	0	0	0	0	0	0	0	0	0	0	0	0	0	0	0	0
350503	0	1	1	0	0	0	0	0	0	0	0	0	0	0	0	0	0	0	0	0	0	0	0	0
350504	0	1	1	0	0	0	0	0	0	0	0	0	0	0	0	0	0	0	0	0	0	0	0	0
350524	0	1	0	0	0	0	0	0	0	0	0	0	0	0	0	0	0	0	0	0	0	0	0	0
350526	0	0	1	0	0	0	0	0	0	0	0	0	0	0	0	0	0	0	0	0	0	0	0	0
350527	1	0	0	0	0	0	0	0	0	0	0	0	0	0	0	0	0	0	0	0	0	0	0	0
350602	0	0	1	0	0	0	0	0	0	0	0	0	0	0	0	0	0	0	0	0	0	0	0	0
350603	0	1	1	0	0	0	0	0	0	0	0	0	0	0	0	0	0	0	0	0	0	0	0	0
350623	0	0	1	0	0	0	0	0	0	0	0	0	0	0	0	0	0	0	0	0	0	0	0	0
350624	0	1	0	0	0	0	0	0	0	0	0	0	0	0	0	0	0	0	0	0	0	0	0	0
350627	0	1	1	0	0	0	0	0	0	0	0	0	0	0	0	0	0	0	0	0	0	0	0	0
350681	0	1	1	0	0	0	0	0	0	0	0	0	0	0	0	0	0	0	0	0	0	0	0	0
350702	0	1	1	0	0	0	0	0	0	0	0	0	0	0	0	0	0	0	0	0	0	0	0	0
350721	0	1	1	0	0	0	0	0	0	0	0	0	0	0	0	0	0	0	0	0	0	0	0	0
350722	0	1	1	0	0	0	0	0	0	0	0	0	0	0	0	0	0	0	0	0	0	0	0	0
350723	0	1	1	0	1	0	0	0	0	0	0	0	0	0	0	0	0	0	0	0	0	0	0	0
350724	0	1	1	0	0	0	0	0	0	0	0	0	0	0	0	0	0	0	0	0	0	0	0	0
350725	0	1	1	0	0	0	0	0	0	0	0	0	0	0	0	0	0	0	0	0	0	0	0	0
350781	0	1	1	0	0	0	0	0	0	0	0	0	0	0	0	0	0	0	0	0	0	0	0	0
350782	0	1	1	0	1	0	0	0	0	0	0	0	0	0	0	0	0	0	0	0	0	0	0	1
350783	0	0	1	0	0	0	0	0	0	0	0	0	0	0	0	0	0	0	0	0	0	0	0	0
350784	0	1	1	0	0	0	0	0	0	0	0	0	0	0	0	0	0	0	0	0	0	0	0	0
350802	0	0	1	0	0	0	0	0	0	0	0	0	0	0	0	0	0	0	0	0	0	0	0	0
350821	0	0	1	0	0	0	0	0	0	0	0	0	0	0	0	0	0	0	0	0	0	0	0	0
350822	0	0	1	0	0	0	0	0	0	0	0	0	0	0	0	0	0	0	0	0	0	0	0	0
350881	0	1	0	0	0	0	0	0	0	0	0	0	0	0	0	0	0	0	0	0	0	0	0	0
350922	0	0	1	0	0	0	0	0	0	0	0	0	0	0	0	0	0	0	0	0	0	0	0	0
350923	0	1	1	0	0	0	0	0	0	0	0	0	0	0	0	0	0	0	0	0	0	0	0	0
350925	0	1	0	0	1	0	0	0	0	0	0	0	0	0	0	0	0	0	0	0	0	0	0	0
350982	0	0	1	0	0	0	0	0	0	0	0	0	0	0	0	0	0	0	0	0	0	0	0	0
360123	0	0	1	0	1	0	0	0	0	0	0	0	0	0	0	0	0	0	0	0	0	0	0	0
360702	0	0	1	0	0	0	0	0	0	0	0	0	0	0	0	0	0	0	0	0	0	0	0	0
360731	0	0	0	0	1	0	0	0	0	0	0	0	0	0	0	0	0	0	0	0	0	0	0	0
360735	0	1	0	0	0	0	0	0	0	0	0	0	0	0	0	0	0	0	0	0	0	0	0	0
411524	0	1	0	0	0	0	0	0	0	0	0	0	0	0	0	0	0	0	0	0	0	0	0	0
420116	0	1	0	0	0	0	0	0	0	0	0	0	0	0	0	0	0	0	0	0	0	0	0	0
420117	0	1	0	0	0	0	0	0	0	0	0	0	0	0	0	0	0	0	0	0	0	0	0	0
420381	0	0	0	0	1	1	0	0	0	0	0	0	0	0	0	0	0	0	0	0	0	0	0	0
420526	0	1	0	0	0	1	0	0	0	0	0	0	0	0	0	0	0	0	0	0	0	0	0	0
420528	0	0	1	0	0	0	0	0	0	0	0	0	0	0	0	0	0	0	0	0	0	0	0	0
420684	0	0	0	0	1	0	0	0	0	0	0	0	0	0	0	0	0	0	0	0	0	0	0	0
420802	0	0	0	0	0	0	1	0	0	0	0	0	0	0	0	0	0	0	0	0	0	0	0	0
420821	0	0	1	0	0	0	0	0	0	0	0	0	0	0	0	0	0	0	0	0	0	0	0	0
420922	0	1	0	0	0	0	0	0	0	0	0	0	0	0	0	0	0	0	0	0	0	0	0	0
421087	0	0	1	0	0	0	0	0	0	0	0	0	0	0	0	0	0	0	0	0	0	0	0	0
421121	0	1	0	0	0	0	0	0	0	0	0	0	0	0	0	0	0	0	0	0	0	0	0	0
421122	0	1	0	0	0	0	0	0	0	0	0	0	0	0	0	0	0	0	0	0	0	0	0	0
421124	0	0	1	0	1	1	0	0	0	0	0	0	0	0	0	0	0	0	0	0	0	0	0	0
421181	0	1	0	0	0	0	0	0	0	0	0	0	0	0	0	0	0	0	0	0	0	0	0	0
422823	1	1	0	0	0	1	0	0	0	0	0	0	0	0	0	0	0	0	0	0	0	0	0	0
422827	0	1	0	0	0	0	0	0	0	0	0	0	0	0	0	0	0	0	0	0	0	0	0	0
429021	0	1	0	0	0	0	0	0	0	0	0	0	0	0	0	0	0	0	0	0	0	0	0	0
440103	0	0	1	0	0	0	0	0	0	0	0	0	0	0	0	0	0	0	0	0	0	0	0	0
440104	0	0	1	0	0	0	0	0	0	0	0	0	0	0	0	0	0	0	0	0	0	0	0	0
440106	0	0	1	0	0	0	0	0	0	0	0	0	0	0	0	0	0	0	0	0	0	0	0	0
440111	0	0	1	0	0	0	0	0	0	0	0	0	0	0	0	0	0	0	0	0	0	0	0	0
440112	0	0	1	0	0	0	0	0	0	0	0	0	0	0	0	0	0	0	0	0	0	0	0	0
440114	0	0	1	0	0	0	0	0	0	0	0	0	0	0	0	0	0	0	0	0	0	0	0	0
440116	0	0	1	0	0	0	0	0	0	0	0	0	0	0	0	0	0	0	0	0	0	0	0	0
440281	0	0	1	0	0	0	0	0	0	0	0	0	0	0	0	0	0	0	0	0	0	0	0	0
440823	0	0	1	0	0	0	0	0	0	0	0	0	0	0	0	0	0	0	0	0	0	0	0	0
440825	0	0	1	0	0	0	0	0	0	0	0	0	0	0	0	0	0	0	0	0	0	0	0	0
440881	0	0	1	0	0	0	0	0	0	0	0	0	0	0	0	0	0	0	0	0	0	0	0	0
440882	0	0	1	0	0	0	0	0	0	0	0	0	0	0	0	0	0	0	0	0	0	0	0	0
440883	0	0	1	0	0	0	0	0	0	0	0	0	0	0	0	0	0	0	0	0	0	0	0	0
441224	0	0	1	0	0	0	0	0	0	0	0	0	0	0	0	0	0	0	0	0	0	0	0	0
441323	0	0	1	0	0	0	0	0	0	0	0	0	0	0	0	0	0	0	0	0	0	0	0	0
441422	0	0	1	0	0	0	0	0	0	0	0	0	0	0	0	0	0	0	0	0	0	0	0	0
441623	0	0	1	0	0	0	0	0	0	0	0	0	0	0	0	0	0	0	0	0	0	0	0	0
441624	0	0	1	0	0	0	0	0	0	0	0	0	0	0	0	0	0	0	0	0	0	0	0	0
441625	0	0	1	0	0	0	0	0	0	0	0	0	0	0	0	0	0	0	0	0	0	0	0	0
451026	0	0	1	0	1	0	0	0	0	0	0	0	0	0	0	0	0	0	0	0	0	0	0	0
451227	0	1	0	0	0	0	0	0	0	0	0	0	0	0	0	0	0	0	0	0	0	0	0	0
451481	0	0	1	0	0	0	0	0	0	0	0	0	0	0	0	0	0	0	0	0	0	0	0	0
460200	0	0	1	0	0	0	0	0	0	0	0	0	0	0	0	0	0	0	0	0	0	0	0	0
469001	0	0	1	0	0	0	0	0	0	0	0	0	0	0	0	0	0	0	0	0	0	0	0	0
469005	0	0	0	0	0	0	0	1	0	0	0	0	0	0	0	0	0	0	0	0	0	0	0	0
469006	0	0	1	0	0	0	0	0	0	0	0	0	0	0	0	0	0	0	0	0	0	0	0	0
469023	0	0	1	0	0	0	0	0	0	0	0	0	0	0	0	0	0	0	0	0	0	0	0	0
469025	0	0	1	0	0	0	0	0	0	0	0	0	0	0	0	0	0	0	0	0	0	0	0	0
469027	1	0	0	0	0	0	0	0	0	0	0	0	0	0	0	0	0	0	0	0	0	0	0	0
469029	0	0	1	0	0	0	0	0	0	0	0	0	0	0	0	0	0	0	0	0	0	0	0	0
510303	0	0	0	0	1	1	0	0	0	0	0	0	0	0	0	0	0	0	0	0	0	0	0	0
511802	0	0	0	0	1	0	0	0	0	0	0	0	0	0	0	0	0	0	0	0	0	0	0	0
513221	0	0	0	0	0	0	0	1	0	0	0	0	0	0	0	0	0	0	0	0	0	0	0	0
513229	0	0	0	0	0	0	0	0	1	0	0	0	0	0	0	0	0	0	0	0	0	0	0	0
513230	0	0	0	0	0	0	0	0	0	0	0	0	0	1	0	0	0	0	0	0	0	0	0	0
513321	0	0	0	0	1	0	0	0	0	0	0	0	0	0	0	0	0	0	0	0	1	0	0	0
513335	0	0	0	0	1	0	0	0	0	0	0	0	0	0	0	0	0	0	0	0	0	0	0	0
520102	0	0	1	0	0	0	0	0	0	0	0	0	0	0	0	0	0	0	0	0	0	0	0	0
520103	0	0	1	0	0	0	0	0	0	0	0	0	0	0	0	0	0	0	0	0	0	0	0	0
520111	0	0	1	0	0	0	0	0	0	0	0	0	0	0	0	0	0	0	0	0	0	0	0	0
520113	0	0	1	0	0	0	0	0	0	0	0	0	0	0	0	0	0	0	0	0	0	0	0	0
520321	0	0	1	0	0	0	0	0	0	0	0	0	0	0	0	0	0	0	0	0	0	0	0	0
520322	0	0	1	0	0	0	0	0	0	0	0	0	0	0	0	0	0	0	0	0	0	0	0	0
520323	0	0	0	0	1	0	0	0	0	0	0	0	0	0	0	0	0	0	0	0	0	0	0	0
520326	0	0	0	0	1	0	0	0	0	0	0	0	0	0	0	0	0	0	0	0	0	0	0	0
520623	0	0	0	0	1	0	0	0	0	0	0	0	0	0	0	0	0	0	0	0	0	0	0	0
522301	0	0	1	0	1	0	0	0	0	0	0	0	0	0	0	0	0	0	0	0	0	0	0	0
522327	0	0	0	0	1	0	0	0	0	0	0	0	0	0	0	0	0	0	0	0	0	0	0	0
520502	0	0	0	0	1	0	0	0	0	0	0	0	0	0	0	0	0	0	0	0	0	0	0	0
520521	0	0	0	0	1	0	0	0	0	0	0	0	0	0	0	0	0	0	0	0	0	0	0	0
520526	0	0	0	0	1	0	0	0	0	0	0	0	0	0	0	0	0	0	0	0	0	0	0	0
520527	0	1	0	0	1	0	0	0	0	0	0	0	0	0	0	0	0	0	0	0	0	0	0	0
522601	0	0	1	0	0	0	0	0	0	0	0	0	0	0	0	0	0	0	0	0	0	0	0	0
522632	0	0	1	0	0	0	0	0	0	0	1	0	0	0	0	0	0	0	0	0	0	0	0	0
522633	0	0	1	0	0	0	0	0	0	0	0	0	0	0	0	0	0	0	0	0	0	0	0	0
522701	0	0	1	0	0	0	0	0	0	0	0	0	0	0	0	0	0	0	0	0	0	0	0	0
522722	0	0	1	0	0	0	0	0	0	0	0	0	0	0	0	0	0	0	0	0	0	0	0	0
522723	0	0	1	0	0	0	0	0	0	0	0	0	0	0	0	0	0	0	0	0	0	0	0	0
530102	0	0	1	0	0	0	0	0	0	0	0	0	0	0	0	0	0	0	0	0	0	0	0	0
530103	0	0	1	0	0	0	0	0	0	0	0	0	0	0	0	0	0	0	0	0	0	0	0	0
530111	0	0	1	0	0	0	0	0	0	0	0	0	0	0	0	0	0	0	0	0	0	0	0	0
530113	0	0	1	0	0	0	0	0	0	0	0	0	0	0	0	0	0	0	0	0	0	0	0	0
530502	0	0	0	0	1	1	0	0	0	0	1	0	0	0	0	0	0	0	0	0	0	0	0	0
530522	0	0	0	0	1	1	0	0	0	0	1	0	0	0	0	0	0	0	0	0	0	0	0	0
530802	0	0	1	0	0	0	0	0	0	0	0	0	0	0	0	0	0	0	0	0	0	0	0	0
530826	0	0	1	0	0	0	0	0	0	0	0	0	0	0	0	0	0	0	0	0	0	0	0	0
530925	0	0	1	0	1	1	0	0	0	0	0	0	0	0	0	0	0	0	0	0	0	0	0	0
530926	0	1	1	0	1	0	0	0	0	0	0	0	0	0	0	0	0	0	0	0	0	0	0	0
532822	0	0	1	0	0	0	0	0	0	0	0	0	0	0	0	0	0	0	0	0	0	0	0	0
532823	0	1	1	0	1	0	0	0	0	0	1	0	0	0	0	0	0	0	0	0	0	0	0	0
532901	0	0	0	0	1	1	0	0	0	0	0	0	0	0	0	0	0	0	0	0	0	0	0	0
532931	0	0	0	0	1	1	0	0	0	0	0	0	0	0	0	0	0	0	0	0	0	0	0	0
533103	0	0	1	0	0	0	0	0	0	0	0	0	0	0	0	0	0	0	0	0	0	0	0	0
533123	0	0	1	0	0	0	0	0	0	0	0	0	0	0	0	0	0	0	0	0	0	0	0	0
533321	0	0	0	0	1	1	0	0	0	0	0	0	0	0	0	0	0	0	0	0	0	0	0	0
533324	0	0	0	0	0	0	0	1	0	0	0	0	0	0	0	0	0	0	0	0	0	0	0	0
533325	0	0	0	0	1	1	0	0	0	0	0	0	0	0	0	0	0	0	0	0	0	0	0	0
533421	0	0	0	0	1	0	0	0	0	0	0	0	0	0	0	0	0	0	0	0	0	0	0	0
533423	0	0	0	0	1	1	0	0	0	0	0	0	0	0	0	0	0	0	0	0	0	0	0	0
540121	0	0	0	1	0	0	0	0	0	0	0	0	0	0	0	0	0	0	0	0	0	0	0	0
540122	0	0	0	1	0	0	0	0	0	0	0	0	0	0	0	0	0	0	0	0	0	0	0	0
542121	0	0	0	0	1	0	0	0	0	0	0	0	0	0	0	0	0	0	0	0	0	0	0	0
542125	0	0	0	1	0	0	0	0	0	0	0	0	0	0	0	0	0	0	0	0	0	0	0	0
542126	0	0	0	1	0	0	0	0	0	0	0	0	0	0	0	0	0	0	0	0	0	0	0	0
542127	0	0	0	0	1	0	0	0	0	0	0	0	0	0	0	0	0	0	0	0	0	0	0	0
542128	0	0	0	1	0	0	0	0	0	0	0	0	0	0	0	0	0	0	0	0	0	0	0	0
542231	0	0	0	0	0	0	0	1	0	0	0	0	0	0	0	0	0	0	0	0	0	0	0	0
542232	0	0	0	0	0	0	0	1	0	0	0	0	0	0	0	0	0	0	0	0	0	0	0	0
542301	0	0	1	0	1	1	0	1	0	0	0	0	0	0	0	0	1	0	1	0	0	0	0	0
542324	0	0	0	0	1	0	0	0	0	0	0	0	0	0	0	0	0	0	0	0	0	0	0	0
542334	1	0	0	0	1	0	0	1	0	0	0	0	0	0	0	0	0	0	0	0	0	0	0	0
542336	0	0	1	1	1	1	0	1	0	0	0	0	0	1	0	0	1	0	0	0	0	0	0	0
542421	0	0	0	1	0	0	0	0	0	0	0	0	0	0	0	0	0	0	0	0	0	0	0	0
542423	0	0	0	1	0	0	0	0	0	0	0	0	0	0	0	0	0	0	0	0	0	0	0	0
542521	1	0	0	1	1	0	0	0	0	0	0	0	0	0	0	0	0	0	0	0	0	0	0	0
542524	0	0	0	1	0	0	0	0	0	0	0	0	0	0	0	0	0	0	0	0	0	0	0	0
542624	0	0	0	0	1	0	0	0	0	0	0	0	0	0	0	0	0	0	0	0	0	0	0	0
542625	0	0	0	0	1	1	0	1	0	0	0	0	0	0	0	0	0	0	0	0	0	1	0	0
542626	0	0	0	0	1	0	0	0	0	0	0	0	0	0	0	0	0	0	0	0	0	0	0	0
610116	0	0	0	0	1	0	0	0	0	0	0	0	0	0	0	0	0	0	0	0	0	0	0	0
610621	0	0	0	0	1	0	0	0	0	0	0	0	0	0	0	0	0	0	0	0	0	0	0	0
610623	0	0	0	0	1	0	0	0	0	0	0	0	0	0	0	0	0	0	0	0	0	0	0	0
610626	0	0	0	0	0	0	0	0	0	1	0	0	0	0	0	0	0	0	0	0	0	0	0	0
610627	0	0	0	0	0	0	0	0	0	1	0	0	0	0	0	0	0	0	0	0	0	0	0	0
610631	1	0	0	0	0	0	0	0	0	0	0	0	0	0	0	0	0	0	0	0	0	0	0	0
610726	0	0	0	0	1	0	0	0	0	0	0	0	0	0	0	0	0	0	0	0	0	0	0	0
611026	1	0	0	0	0	0	0	0	0	0	0	0	0	0	0	0	0	0	0	0	0	0	0	0
620602	0	0	0	0	0	1	0	0	0	0	0	0	0	0	0	0	0	0	0	0	0	0	0	0
620623	1	0	0	1	0	0	0	0	0	0	0	0	0	0	0	0	0	0	0	0	0	0	0	0
620702	0	0	0	1	0	0	0	0	0	0	0	0	0	0	0	0	0	0	0	0	0	0	0	0
620721	0	0	0	1	0	0	0	0	0	0	0	0	0	0	0	0	0	0	0	0	0	0	0	0
620722	0	0	0	1	0	0	0	0	0	0	0	0	0	0	0	0	0	0	0	0	0	0	0	0
620723	0	0	0	1	0	0	0	0	0	0	0	0	0	0	0	0	0	0	0	0	0	0	0	0
620724	0	0	0	1	0	0	0	0	0	0	0	0	0	0	0	0	0	0	0	0	0	0	0	0
620725	0	0	0	1	0	0	0	0	0	0	0	0	0	0	0	0	0	0	0	0	0	0	0	0
620923	0	0	0	1	0	0	0	0	0	0	0	0	0	0	0	0	0	0	0	0	0	0	0	0
620981	0	0	0	1	0	0	0	0	0	0	0	1	0	0	0	0	0	0	0	0	0	0	0	0
621126	1	0	0	0	0	0	0	0	0	0	0	0	0	0	0	0	0	0	0	0	0	0	0	0
621202	0	0	0	0	0	0	0	0	1	0	0	0	0	0	0	0	0	0	0	0	0	0	0	0
621222	1	1	1	1	1	1	0	1	0	0	0	0	0	0	0	0	0	0	1	0	0	0	0	0
621223	1	0	0	0	1	0	0	0	0	0	0	0	0	0	0	0	0	0	0	0	0	0	0	0
623026	0	0	0	1	0	0	0	0	0	1	0	0	0	0	0	0	0	0	0	0	0	0	0	0
630123	0	0	0	1	0	0	0	0	0	0	0	0	0	0	0	0	0	0	0	0	0	0	0	0
632221	0	0	0	1	0	0	0	0	0	0	0	0	0	0	0	0	0	0	0	0	0	0	0	0
632222	0	0	0	1	0	0	0	0	0	0	0	0	0	0	0	0	0	0	0	0	0	0	0	0
632223	0	0	0	1	0	0	0	0	0	0	0	0	0	0	0	0	0	0	0	0	0	0	0	0
632322	0	0	0	0	0	0	0	0	0	0	0	0	0	1	0	0	0	0	0	0	0	0	0	0
632521	0	0	0	1	0	0	0	0	1	0	0	0	0	0	0	0	0	0	0	0	0	0	0	0
632522	0	0	0	1	1	0	0	0	0	0	0	0	0	1	0	0	0	0	0	0	0	0	0	0
632523	0	0	0	1	0	0	0	0	0	0	0	0	0	0	0	0	0	0	0	0	0	0	0	0
632524	0	0	0	1	0	0	0	0	0	0	0	0	0	0	0	0	0	0	0	0	0	0	0	0
632525	0	0	0	1	1	0	0	0	0	0	0	0	0	0	0	0	0	0	0	0	0	0	0	0
640122	0	0	0	1	0	0	0	0	0	0	0	0	0	0	0	0	0	0	0	0	0	0	0	0
640205	0	0	0	1	0	0	0	0	0	0	0	0	0	0	0	0	0	0	0	0	0	0	0	0
640323	0	0	0	1	0	0	0	0	0	0	0	0	0	0	0	0	0	0	0	0	0	0	0	0
640402	0	0	0	1	0	0	0	0	0	0	0	0	0	0	0	0	0	0	0	0	0	0	0	0
640423	1	0	0	0	0	0	0	0	0	0	0	0	0	0	0	0	0	0	0	0	0	0	0	0
640424	1	0	0	1	0	0	0	0	0	0	0	0	0	0	0	0	0	0	0	0	0	0	0	0
640425	1	0	0	0	0	0	0	0	0	0	0	0	0	0	0	0	0	0	0	0	0	0	0	0
640502	0	0	0	1	0	0	0	0	0	0	0	0	0	0	0	0	0	0	0	0	0	0	0	0
640521	0	0	0	1	0	0	0	0	0	0	0	0	0	0	0	0	0	0	0	0	0	0	0	0
650102	1	0	0	1	0	0	0	0	0	0	0	1	0	0	0	0	0	0	0	0	0	0	0	0
650103	1	0	0	1	0	0	0	0	0	0	0	0	0	0	0	0	0	0	0	0	0	0	0	0
650104	1	0	0	1	0	0	0	0	0	0	0	0	0	0	0	0	0	0	0	0	0	0	0	0
650105	1	0	0	1	0	0	0	0	0	0	0	0	0	0	0	0	0	0	0	0	0	0	0	0
650106	1	0	0	1	0	0	0	0	0	0	0	0	0	0	0	0	0	0	0	0	0	0	0	0
650109	0	0	0	0	0	0	0	0	0	0	0	0	0	0	1	0	0	0	0	0	0	0	0	0
650203	0	0	0	0	0	0	0	0	0	0	0	0	0	0	0	1	0	0	0	0	0	0	0	0
652301	1	0	0	1	0	0	0	0	0	0	0	0	0	0	0	0	0	0	0	0	0	0	0	0
652302	1	0	0	0	0	0	0	0	0	0	0	0	0	0	0	0	0	0	0	0	0	0	0	0
652323	1	0	0	1	0	0	0	0	0	0	0	0	0	0	0	0	0	0	0	1	0	0	0	0
652324	1	0	0	1	0	0	0	0	0	0	0	0	0	0	0	0	0	0	0	0	0	0	0	0
652325	1	0	0	0	0	0	0	0	1	0	0	0	0	0	0	0	0	0	0	0	0	0	0	0
652327	1	0	0	0	0	0	0	0	0	0	0	0	0	0	0	0	0	0	0	0	0	0	0	0
652328	1	0	0	0	0	0	0	0	0	0	0	0	0	0	0	0	0	0	0	0	0	0	0	0
652701	1	0	0	0	0	0	0	0	0	0	0	0	0	0	0	0	0	0	0	0	0	0	0	0
652722	1	0	0	1	0	0	0	0	0	0	0	0	0	0	0	0	0	0	0	0	0	0	0	0
652723	1	0	0	0	0	0	0	0	0	0	0	0	0	0	0	0	0	0	0	0	0	0	0	0
652824	0	0	0	1	0	0	0	0	0	0	0	0	0	0	0	0	0	0	0	0	0	0	0	0
653022	0	0	0	1	0	0	0	0	0	0	0	0	0	0	0	0	0	0	0	0	0	0	0	0
653023	0	0	0	1	0	0	0	0	0	0	0	0	0	0	0	0	0	0	0	0	0	0	0	0
653126	0	0	0	1	0	0	0	0	0	0	0	0	0	0	0	0	0	0	0	0	0	0	0	0
653130	0	0	0	0	0	0	0	0	0	0	0	1	0	0	0	0	0	0	0	0	0	0	0	0
653131	0	0	0	1	0	0	0	0	0	0	0	0	0	0	0	0	0	0	0	0	0	0	0	0
653222	0	0	0	1	0	0	0	0	0	0	0	0	0	0	0	0	0	0	0	0	0	0	0	0
653223	0	0	0	1	0	0	0	0	0	0	0	0	0	0	0	0	0	0	0	0	0	0	0	0
653224	0	0	0	1	0	0	0	0	0	0	0	0	0	0	0	0	0	0	0	0	0	0	0	0
653225	0	0	0	1	0	0	0	0	0	0	0	0	0	0	0	0	0	0	0	0	0	0	0	0
653226	0	0	0	1	0	0	0	0	0	0	0	1	0	0	0	0	0	0	0	0	0	0	0	0
653227	0	0	0	1	0	0	0	0	0	0	0	0	0	0	0	0	0	0	0	0	0	0	0	0
654022	1	0	0	0	0	0	0	0	0	0	0	0	0	0	0	0	0	0	0	0	0	0	0	0
654023	1	0	0	0	0	0	0	0	1	0	0	0	0	0	1	0	0	0	0	0	0	0	0	0
654024	1	0	0	1	0	0	0	0	0	0	0	0	0	0	0	0	0	0	0	0	0	0	0	0
654025	1	0	0	1	0	0	0	0	0	0	0	0	0	0	0	0	0	0	0	0	0	0	0	0
654026	1	0	0	1	0	0	0	0	0	0	0	0	0	0	0	0	0	0	0	0	0	0	0	0
654027	1	0	0	0	0	0	0	0	0	0	0	0	0	0	0	0	0	0	0	0	0	0	0	0
654028	1	0	0	0	0	0	0	0	0	0	0	0	0	0	0	0	0	0	0	0	0	0	0	0
654201	0	0	0	0	0	0	0	0	0	0	0	1	0	0	0	0	0	0	0	0	0	0	0	0
654202	0	0	0	1	0	0	0	0	0	0	0	0	0	0	0	0	0	0	0	0	0	0	0	0
654223	1	0	0	1	0	0	0	0	0	0	0	0	0	0	0	0	0	0	0	0	0	0	0	0
654321	0	0	0	1	0	0	0	0	0	0	0	0	0	0	0	0	0	0	0	0	0	0	0	0
654322	0	0	0	1	0	0	0	0	0	0	0	0	0	0	0	1	0	0	0	0	0	0	0	0
654324	1	0	0	1	0	0	0	0	0	0	0	0	0	0	0	0	0	0	0	0	0	0	0	0
654325	0	0	0	1	0	0	0	0	0	0	0	0	0	0	0	0	0	0	0	0	0	0	0	0
659001	0	0	0	1	0	0	0	0	0	0	0	0	0	0	0	0	0	0	0	0	0	0	0	0
650121	1	0	0	1	0	0	0	0	0	0	0	0	0	0	1	0	0	0	0	0	0	0	0	0
520115	0	0	1	0	0	0	0	0	0	0	0	0	0	0	0	0	0	0	0	0	0	0	0	0
520112	0	0	1	0	0	0	0	0	0	0	0	0	0	0	0	0	0	0	0	0	0	0	0	0
652827	1	0	0	0	0	0	0	0	0	0	0	0	0	0	0	0	0	0	0	0	0	0	0	0
650107	1	0	0	1	0	0	0	0	0	0	0	0	0	0	0	0	0	0	0	0	0	0	0	0
220781	0	0	0	1	0	0	0	0	0	0	0	0	0	0	0	0	0	0	0	0	0	0	0	0
150781	1	0	0	0	0	0	0	0	0	0	0	0	0	0	0	0	0	0	0	0	0	0	0	0
710880	1	0	0	0	0	0	0	0	0	0	0	0	0	0	0	0	0	0	0	0	0	0	0	0
710100	0	1	0	0	1	0	0	0	0	0	0	0	0	0	0	0	0	1	0	0	0	0	1	0
710400	1	0	0	0	0	0	0	0	0	0	0	0	1	0	0	0	0	0	0	0	0	0	0	0
710540	0	0	0	0	0	0	0	0	0	0	0	0	1	0	0	0	0	0	0	0	0	0	0	0
710950	1	0	0	0	1	0	0	0	0	0	0	0	0	0	0	0	0	0	0	0	0	0	0	0
710330	1	0	0	0	0	0	0	0	0	0	0	0	0	0	0	0	0	0	0	0	0	0	0	0
711100	0	0	0	0	0	0	1	0	0	0	0	0	0	0	0	0	0	0	0	0	0	0	0	0
710800	0	0	0	0	0	1	0	0	0	0	0	0	0	0	0	0	0	0	0	0	0	0	0	0
710900	0	0	0	0	0	0	0	0	0	0	0	0	1	0	0	0	0	0	0	0	0	0	0	0
710930	1	0	1	0	0	1	0	0	0	0	0	0	1	0	0	0	0	0	0	0	0	0	0	0
710301	0	1	0	0	0	0	0	0	0	0	0	0	0	0	0	0	0	0	0	0	0	0	0	0
710601	0	0	0	0	0	0	0	0	0	0	0	0	1	0	0	0	0	0	0	0	0	0	0	0

## Sheet: Supplementary Fig.3
code	Ha. longicornis	Ha. concinna	Ha. japonica	Ha. hystricis	Ha. punctata	Ha. lagrangei	Ha. verticalis	Ha. campanulata	Ha. qinghaiensis	Ha. doenitzi	Ha. taiwana	Ha. flava	Ha. sulcata	Ha. pospelovashtromae	Ha. montgomeryi	Ha. yeni	Ha. formosensis	Ha. moschisuga	Ha. kitaokai	Ha. aponommoides	Ha. ornithophila	Ha. spinigera	Ha. erinacei	Ha. tibetensis	Ha. warburtoni	Ha. wellingtoni	Ha. birmaniae	Ha. megaspinosa	Ha. asiatica	Ha. canestrinii	Ha. mageshimaensis	Ha. aborensis	Ha. bandicota	Ha. colasbelcouri	Ha. menglaensis	Ha. nepalensis	Ha. primitiva	Ha. sinensis	Ha. goral	Ha. heinrichi	Ha. quadriaculeata
110101	0	0	0	0	0	0	0	1	0	0	0	0	0	0	0	0	0	0	0	0	0	0	0	0	0	0	0	0	0	0	0	0	0	0	0	0	0	0	0	0	0
110102	0	0	0	0	0	0	0	1	0	0	0	0	0	0	0	0	0	0	0	0	0	0	0	0	0	0	0	0	0	0	0	0	0	0	0	0	0	0	0	0	0
110105	0	0	0	0	0	0	0	1	0	0	0	0	0	0	0	0	0	0	0	0	0	0	0	0	0	0	0	0	0	0	0	0	0	0	0	0	0	0	0	0	0
110106	1	1	1	0	1	0	0	1	0	0	0	1	0	0	0	0	0	0	0	0	0	0	0	0	0	0	0	1	0	0	0	0	0	0	0	0	0	0	0	0	0
110107	0	0	0	0	0	0	0	1	0	0	0	0	0	0	0	0	0	0	0	0	0	0	0	0	0	0	0	0	0	0	0	0	0	0	0	0	0	0	0	0	0
110108	0	0	0	0	0	0	0	1	0	0	0	0	0	0	0	0	0	0	0	0	0	0	0	0	0	0	0	0	0	0	0	0	0	0	0	0	0	0	0	0	0
110109	0	0	0	0	0	0	0	1	0	0	0	0	0	0	0	0	0	0	0	0	0	0	0	0	0	0	0	0	0	0	0	0	0	0	0	0	0	0	0	0	0
110111	1	1	0	0	0	0	0	1	0	0	0	0	0	0	0	0	0	0	0	0	0	0	0	0	0	0	0	0	0	0	0	0	0	0	0	0	0	0	0	0	0
110116	0	1	0	0	0	0	0	0	0	0	0	0	0	0	0	0	0	0	0	0	0	0	0	0	0	0	0	0	0	0	0	0	0	0	0	0	0	0	0	0	0
110228	0	1	0	0	0	0	0	0	0	0	0	0	0	0	0	0	0	0	0	0	0	0	0	0	0	0	0	0	0	0	0	0	0	0	0	0	0	0	0	0	0
110229	0	1	0	0	0	0	0	0	0	0	0	0	0	0	0	0	0	0	0	0	0	0	0	0	0	0	0	0	0	0	0	0	0	0	0	0	0	0	0	0	0
120102	1	0	0	0	0	0	0	0	0	0	0	0	0	0	0	0	0	0	0	0	0	0	0	0	0	0	0	0	0	0	0	0	0	0	0	0	0	0	0	0	0
120113	1	0	0	0	0	0	0	0	0	0	0	0	0	0	0	0	0	0	0	0	0	0	0	0	0	0	0	0	0	0	0	0	0	0	0	0	0	0	0	0	0
120225	1	0	0	0	0	0	0	0	0	0	0	0	0	0	0	0	0	0	0	0	0	0	0	0	0	0	0	0	0	0	0	0	0	0	0	0	0	0	0	0	0
130107	1	0	0	0	0	0	0	0	0	0	0	0	0	0	0	0	0	0	0	0	0	0	0	0	0	0	0	0	0	0	0	0	0	0	0	0	0	0	0	0	0
130125	1	0	0	0	0	0	0	0	0	0	0	0	0	0	0	0	0	0	0	0	0	0	0	0	0	0	0	0	0	0	0	0	0	0	0	0	0	0	0	0	0
130126	1	0	0	0	0	0	0	0	0	0	0	0	0	0	0	0	0	0	0	0	0	0	0	0	0	0	0	0	0	0	0	0	0	0	0	0	0	0	0	0	0
130129	1	0	0	0	0	0	0	0	0	0	0	0	0	0	0	0	0	0	0	0	0	0	0	0	0	0	0	0	0	0	0	0	0	0	0	0	0	0	0	0	0
130131	1	0	0	0	0	0	0	0	0	0	0	0	0	0	0	0	0	0	0	0	0	0	0	0	0	0	0	0	0	0	0	0	0	0	0	0	0	0	0	0	0
130185	1	0	0	0	0	0	0	1	0	0	0	0	0	0	0	0	0	0	0	0	0	0	0	0	0	0	0	0	0	0	0	0	0	0	0	0	0	0	0	0	0
130623	1	0	0	0	0	0	0	0	0	0	0	0	0	0	0	0	0	0	0	0	0	0	0	0	0	0	0	0	0	0	0	0	0	0	0	0	0	0	0	0	0
130624	1	0	0	0	0	0	0	0	0	0	0	0	0	0	0	0	0	0	0	0	0	0	0	0	0	0	0	0	0	0	0	0	0	0	0	0	0	0	0	0	0
130633	1	0	0	0	0	0	0	0	0	0	0	0	0	0	0	0	0	0	0	0	0	0	0	0	0	0	0	0	0	0	0	0	0	0	0	0	0	0	0	0	0
130636	1	0	0	0	0	0	0	0	0	0	0	0	0	0	0	0	0	0	0	0	0	0	0	0	0	0	0	0	0	0	0	0	0	0	0	0	0	0	0	0	0
130723	1	0	0	0	0	0	0	0	0	0	0	0	0	0	0	0	0	0	0	0	0	0	0	0	0	0	0	0	0	0	0	0	0	0	0	0	0	0	0	0	0
130802	1	0	0	0	0	0	0	0	0	0	0	0	0	0	0	0	0	0	0	0	0	0	0	0	0	0	0	0	0	0	0	0	0	0	0	0	0	0	0	0	0
130803	1	0	0	0	0	0	0	0	0	0	0	0	0	0	0	0	0	0	0	0	0	0	0	0	0	0	0	0	0	0	0	0	0	0	0	0	0	0	0	0	0
130804	1	0	0	0	0	0	0	0	0	0	0	0	0	0	0	0	0	0	0	0	0	0	0	0	0	0	0	0	0	0	0	0	0	0	0	0	0	0	0	0	0
130821	1	0	0	0	0	0	0	0	0	0	0	0	0	0	0	0	0	0	0	0	0	0	0	0	0	0	0	0	0	0	0	0	0	0	0	0	0	0	0	0	0
130822	1	1	0	0	0	0	0	0	0	0	1	0	0	0	0	0	0	0	0	0	0	0	0	0	0	0	0	0	0	0	0	0	0	0	0	0	0	0	0	0	0
130823	1	0	0	0	0	0	0	0	0	0	0	0	0	0	0	0	0	0	0	0	0	0	0	0	0	0	0	0	0	0	0	0	0	0	0	0	0	0	0	0	0
130824	1	0	0	0	0	0	0	0	0	0	0	0	0	0	0	0	0	0	0	0	0	0	0	0	0	0	0	0	0	0	0	0	0	0	0	0	0	0	0	0	0
130825	1	0	0	0	0	0	0	0	0	0	0	0	0	0	0	0	0	0	0	0	0	0	0	0	0	0	0	0	0	0	0	0	0	0	0	0	0	0	0	0	0
130826	1	0	0	0	0	0	0	0	0	0	0	0	0	0	0	0	0	0	0	0	0	0	0	0	0	0	0	0	0	0	0	0	0	0	0	0	0	0	0	0	0
130827	1	0	0	0	0	0	0	0	0	0	0	0	0	0	0	0	0	0	0	0	0	0	0	0	0	0	0	0	0	0	0	0	0	0	0	0	0	0	0	0	0
140421	1	0	0	0	0	0	0	0	0	0	0	0	0	0	0	0	0	0	0	0	0	0	0	0	0	0	0	0	0	0	0	0	0	0	0	0	0	0	0	0	0
140431	0	1	0	0	0	0	0	0	0	0	0	0	0	0	0	0	0	0	0	0	0	0	0	0	0	0	0	0	0	0	0	0	0	0	0	0	0	0	0	0	0
140522	1	0	0	0	0	0	0	0	0	0	0	0	0	0	0	0	0	0	0	0	0	0	0	0	0	0	0	0	0	0	0	0	0	0	0	0	0	0	0	0	0
140802	1	1	0	0	0	0	1	1	0	0	0	0	0	0	0	0	0	0	0	0	0	0	0	0	0	0	0	0	0	0	0	0	0	0	0	0	0	0	0	0	0
140827	1	0	0	0	0	0	1	0	0	0	0	0	0	0	0	0	0	0	0	0	0	0	0	0	0	0	0	0	0	0	0	0	0	0	0	0	0	0	0	0	0
140881	0	0	0	0	0	0	1	0	0	0	0	0	0	0	0	0	0	0	0	0	0	0	0	0	0	0	0	0	0	0	0	0	0	0	0	0	0	0	0	0	0
141002	1	0	0	0	0	0	0	0	0	0	0	0	0	0	0	0	0	0	0	0	0	0	0	0	0	0	0	0	0	0	0	0	0	0	0	0	0	0	0	0	0
141029	1	0	0	0	0	0	0	0	0	0	0	0	0	0	0	0	0	0	0	0	0	0	0	0	0	0	0	0	0	0	0	0	0	0	0	0	0	0	0	0	0
141082	1	0	0	0	0	0	0	0	0	0	0	0	0	0	0	0	0	0	0	0	0	0	0	0	0	0	0	0	0	0	0	0	0	0	0	0	0	0	0	0	0
141122	0	1	1	0	0	0	0	0	0	0	0	0	0	0	0	0	0	0	0	0	0	0	0	0	0	0	0	0	0	0	0	0	0	0	0	0	0	0	0	0	0
141130	0	0	1	0	0	0	0	0	0	0	0	0	0	0	0	0	0	0	0	0	0	0	0	0	0	0	0	0	0	0	0	0	0	0	0	0	0	0	0	0	0
150121	0	0	1	0	0	0	0	0	0	0	0	0	0	0	0	0	0	0	0	0	0	0	0	0	0	0	0	0	0	0	0	0	0	0	0	0	0	0	0	0	0
150303	0	0	0	0	0	0	1	0	0	0	0	0	0	0	0	0	0	0	0	0	0	0	0	0	0	0	0	0	0	0	0	0	0	0	0	0	0	0	0	0	0
150425	0	1	0	0	0	0	0	0	0	0	0	0	0	0	0	0	0	0	0	0	0	0	0	0	0	0	0	0	0	0	0	0	0	0	0	0	0	0	0	0	0
150624	0	0	0	0	0	0	1	0	0	0	0	0	0	0	0	0	0	0	0	0	0	0	0	0	0	0	0	0	0	0	0	0	0	0	0	0	0	0	0	0	0
150723	0	1	0	0	0	0	0	0	0	0	0	0	0	0	0	0	0	0	0	0	0	0	0	0	0	0	0	0	0	0	0	0	0	0	0	0	0	0	0	0	0
150782	1	0	0	0	0	0	0	0	0	0	0	0	0	0	0	0	0	0	0	0	0	0	0	0	0	0	0	0	0	0	0	0	0	0	0	0	0	0	0	0	0
150784	0	1	0	0	0	0	1	0	0	0	0	0	0	0	0	0	0	0	0	0	0	0	0	0	0	0	0	0	0	0	0	0	0	0	0	0	0	0	0	0	0
152501	0	0	0	0	0	0	1	0	0	0	0	0	0	0	0	0	0	0	0	0	0	0	0	0	0	0	0	0	0	0	0	0	0	0	0	0	0	0	0	0	0
152522	0	0	0	0	0	0	1	0	0	0	0	0	0	0	0	0	0	0	0	0	0	0	0	0	0	0	0	0	0	0	0	0	0	0	0	0	0	0	0	0	0
210111	1	0	0	0	0	0	0	0	0	0	0	0	0	0	0	0	0	0	0	0	0	0	0	0	0	0	0	0	0	0	0	0	0	0	0	0	0	0	0	0	0
210112	1	1	0	0	0	0	0	0	0	0	0	0	0	0	0	0	0	0	0	0	0	0	0	0	0	0	0	0	0	0	0	0	0	0	0	0	0	0	0	0	0
210123	1	0	0	0	0	0	1	0	0	0	0	0	0	0	0	0	0	0	0	0	0	0	0	0	0	0	0	0	0	0	0	0	0	0	0	0	0	0	0	0	0
210281	1	0	0	0	0	0	0	0	0	0	0	0	0	0	0	0	0	0	0	0	0	0	0	0	0	0	0	0	0	0	0	0	0	0	0	0	0	0	0	0	0
210282	1	0	0	0	0	0	0	0	0	0	0	0	0	0	0	0	0	0	0	0	0	0	0	0	0	0	0	0	0	0	0	0	0	0	0	0	0	0	0	0	0
210283	1	1	0	0	0	0	0	0	0	0	0	0	0	0	0	0	0	0	0	0	0	0	0	0	0	0	0	0	0	0	0	0	0	0	0	0	0	0	0	0	0
210323	1	0	1	0	0	0	0	0	0	0	0	0	0	0	0	0	0	0	0	0	0	0	0	0	0	0	0	0	0	0	0	0	0	0	0	0	0	0	0	0	0
210422	1	1	1	0	0	0	0	0	0	0	0	0	0	0	0	0	0	0	0	0	0	0	0	0	0	0	0	0	0	0	0	0	0	0	0	0	0	0	0	0	0
210522	1	1	1	0	0	0	0	0	0	0	0	0	0	0	0	0	0	0	0	0	0	0	0	0	0	0	0	0	0	0	0	0	0	0	0	0	0	0	0	0	0
210624	1	1	0	0	0	0	0	0	0	0	0	0	0	0	0	0	0	0	0	0	0	0	0	0	0	0	0	0	0	0	0	0	0	0	0	0	0	0	0	0	0
210682	1	0	0	0	0	0	0	0	0	0	0	0	0	0	0	0	0	0	0	0	0	0	0	0	0	0	0	0	0	0	0	0	0	0	0	0	0	0	0	0	0
210711	1	0	1	0	0	0	0	0	0	0	0	0	0	0	0	0	0	0	0	0	0	0	0	0	0	0	0	0	0	0	0	0	0	0	0	0	0	0	0	0	0
210726	1	0	0	0	0	0	1	0	0	0	0	0	0	0	0	0	0	0	0	0	0	0	0	0	0	0	0	0	0	0	0	0	0	0	0	0	0	0	0	0	0
210727	1	0	0	0	0	0	1	0	0	0	0	0	0	0	0	0	0	0	0	0	0	0	0	0	0	0	0	0	0	0	0	0	0	0	0	0	0	0	0	0	0
210781	1	0	1	0	0	0	1	0	0	0	0	0	0	0	0	0	0	0	0	0	0	0	0	0	0	0	0	0	0	0	0	0	0	0	0	0	0	0	0	0	0
210782	1	0	0	0	0	0	1	0	0	0	0	0	0	0	0	0	0	0	0	0	0	0	0	0	0	0	0	0	0	0	0	0	0	0	0	0	0	0	0	0	0
210804	1	0	0	0	0	0	0	0	0	0	0	0	0	0	0	0	0	0	0	0	0	0	0	0	0	0	0	0	0	0	0	0	0	0	0	0	0	0	0	0	0
210881	1	0	0	0	0	0	0	0	0	0	0	0	0	0	0	0	0	0	0	0	0	0	0	0	0	0	0	0	0	0	0	0	0	0	0	0	0	0	0	0	0
210882	0	0	0	0	0	0	0	1	0	0	0	0	0	0	0	0	0	0	0	0	0	0	0	0	0	0	0	0	0	0	0	0	0	0	0	0	0	0	0	0	0
210905	1	0	0	0	0	0	1	0	0	0	0	0	0	0	0	0	0	0	0	0	0	0	0	0	0	0	0	0	0	0	0	0	0	0	0	0	0	0	0	0	0
210921	0	0	0	0	0	0	1	0	0	0	0	0	0	0	0	0	0	0	0	0	0	0	0	0	0	0	0	0	0	0	0	0	0	0	0	0	0	0	0	0	0
210922	0	0	0	0	0	0	1	0	0	0	0	0	0	0	0	0	0	0	0	0	0	0	0	0	0	0	0	0	0	0	0	0	0	0	0	0	0	0	0	0	0
211021	1	0	0	0	0	0	0	0	0	0	0	0	0	0	0	0	0	0	0	0	0	0	0	0	0	0	0	0	0	0	0	0	0	0	0	0	0	0	0	0	0
211224	0	0	0	0	0	0	1	0	0	0	0	0	0	0	0	0	0	0	0	0	0	0	0	0	0	0	0	0	0	0	0	0	0	0	0	0	0	0	0	0	0
211322	0	0	0	0	0	0	1	0	0	0	0	0	0	0	0	0	0	0	0	0	0	0	0	0	0	0	0	0	0	0	0	0	0	0	0	0	0	0	0	0	0
211421	1	0	0	0	0	0	0	0	0	0	0	0	0	0	0	0	0	0	0	0	0	0	0	0	0	0	0	0	0	0	0	0	0	0	0	0	0	0	0	0	0
211422	0	1	0	0	0	0	0	0	0	0	0	0	0	0	0	0	0	0	0	0	0	0	0	0	0	0	0	0	0	0	0	0	0	0	0	0	0	0	0	0	0
211481	1	0	1	0	0	0	0	0	0	0	0	0	0	0	0	0	0	0	0	0	0	0	0	0	0	0	0	0	0	0	0	0	0	0	0	0	0	0	0	0	0
220105	0	1	1	0	0	0	0	0	0	0	0	0	0	0	0	0	0	0	0	0	0	0	0	0	0	0	0	0	0	0	0	0	0	0	0	0	0	0	0	0	0
220181	0	1	1	0	0	0	0	0	0	0	0	0	0	0	0	0	0	0	0	0	0	0	0	0	0	0	0	0	0	0	0	0	0	0	0	0	0	0	0	0	0
220211	1	0	0	0	0	0	0	0	0	0	0	0	0	0	0	0	0	0	0	0	0	0	0	0	0	0	0	0	0	0	0	0	0	0	0	0	0	0	0	0	0
220281	0	1	1	0	0	0	0	0	0	0	0	0	0	0	0	0	0	0	0	0	0	0	0	0	0	0	0	0	0	0	0	0	0	0	0	0	0	0	0	0	0
220282	0	1	0	0	0	0	0	0	0	0	0	0	0	0	0	0	0	0	0	0	0	0	0	0	0	0	0	0	0	0	0	0	0	0	0	0	0	0	0	0	0
220283	0	1	0	0	0	0	0	0	0	0	0	0	0	0	0	0	0	0	0	0	0	0	0	0	0	0	0	0	0	0	0	0	0	0	0	0	0	0	0	0	0
220322	0	0	0	0	0	0	1	0	0	0	0	0	0	0	0	0	0	0	0	0	0	0	0	0	0	0	0	0	0	0	0	0	0	0	0	0	0	0	0	0	0
220381	0	0	0	0	0	0	1	0	0	0	0	0	0	0	0	0	0	0	0	0	0	0	0	0	0	0	0	0	0	0	0	0	0	0	0	0	0	0	0	0	0
220382	0	0	0	0	0	0	1	0	0	0	0	0	0	0	0	0	0	0	0	0	0	0	0	0	0	0	0	0	0	0	0	0	0	0	0	0	0	0	0	0	0
220523	0	1	0	0	0	0	0	0	0	0	0	0	0	0	0	0	0	0	0	0	0	0	0	0	0	0	0	0	0	0	0	0	0	0	0	0	0	0	0	0	0
220582	1	1	1	0	0	0	0	0	0	0	0	0	0	0	0	0	0	0	0	0	0	0	0	0	0	0	0	0	0	0	0	0	0	0	0	0	0	0	0	0	0
220621	0	1	1	0	0	0	0	0	0	0	0	0	0	0	0	0	0	0	0	0	0	0	0	0	0	0	0	0	0	0	0	0	0	0	0	0	0	0	0	0	0
220622	0	1	0	0	0	0	0	0	0	0	0	0	0	0	0	0	0	0	0	0	0	0	0	0	0	0	0	0	0	0	0	0	0	0	0	0	0	0	0	0	0
220623	0	1	1	0	0	0	0	0	0	0	0	0	0	0	0	0	0	0	0	0	0	0	0	0	0	0	0	0	0	0	0	0	0	0	0	0	0	0	0	0	0
220721	0	1	0	0	0	0	0	0	0	0	0	0	0	0	0	0	0	0	0	0	0	0	0	0	0	0	0	0	0	0	0	0	0	0	0	0	0	0	0	0	0
220722	0	1	0	0	0	0	0	0	0	0	0	0	0	0	0	0	0	0	0	0	0	0	0	0	0	0	0	0	0	0	0	0	0	0	0	0	0	0	0	0	0
220723	0	1	0	0	0	0	0	0	0	0	0	0	0	0	0	0	0	0	0	0	0	0	0	0	0	0	0	0	0	0	0	0	0	0	0	0	0	0	0	0	0
220821	0	0	0	0	0	0	1	0	0	0	0	0	0	0	0	0	0	0	0	0	0	0	0	0	0	0	0	0	0	0	0	0	0	0	0	0	0	0	0	0	0
220822	0	1	0	0	0	0	0	0	0	0	0	0	0	0	0	0	0	0	0	0	0	0	0	0	0	0	0	0	0	0	0	0	0	0	0	0	0	0	0	0	0
220881	0	0	0	0	0	0	1	0	0	0	0	0	0	0	0	0	0	0	0	0	0	0	0	0	0	0	0	0	0	0	0	0	0	0	0	0	0	0	0	0	0
222403	1	1	1	0	0	0	0	0	0	0	0	0	0	0	0	0	0	0	0	0	0	0	0	0	0	0	0	0	0	0	0	0	0	0	0	0	0	0	0	0	0
222404	1	1	1	0	0	0	0	0	0	1	0	0	0	0	0	0	0	0	0	0	0	0	0	0	0	0	0	0	0	0	0	0	0	0	0	0	0	0	0	0	0
222406	0	1	1	0	0	0	0	0	0	0	0	0	0	0	0	0	0	0	0	0	0	0	0	0	0	0	0	0	0	0	0	0	0	0	0	0	0	0	0	0	0
222424	0	1	1	0	0	0	0	0	0	0	0	0	0	0	0	0	0	0	0	0	0	0	0	0	0	0	0	0	0	0	0	0	0	0	0	0	0	0	0	0	0
222426	1	1	1	0	0	0	0	0	0	0	0	0	0	0	0	0	0	0	0	0	0	0	0	0	0	0	0	0	0	0	0	0	0	0	0	0	0	0	0	0	0
230381	1	1	1	0	0	0	0	0	0	0	0	0	0	0	0	0	0	0	0	0	0	0	0	0	0	0	0	0	0	0	0	0	0	0	0	0	0	0	0	0	0
230382	0	1	0	0	0	0	0	0	0	0	0	0	0	0	0	0	0	0	0	0	0	0	0	0	0	0	0	0	0	0	0	0	0	0	0	0	0	0	0	0	0
230407	1	0	0	0	0	0	0	0	0	0	0	0	0	0	0	0	0	0	0	0	0	0	0	0	0	0	0	0	0	0	0	0	0	0	0	0	0	0	0	0	0
230421	0	1	0	0	0	0	0	0	0	0	0	0	0	0	0	0	0	0	0	0	0	0	0	0	0	0	0	0	0	0	0	0	0	0	0	0	0	0	0	0	0
230506	1	0	0	0	0	0	0	0	0	0	0	0	0	0	0	0	0	0	0	0	0	0	0	0	0	0	0	0	0	0	0	0	0	0	0	0	0	0	0	0	0
230722	0	1	1	0	0	0	0	0	0	0	0	0	0	0	0	0	0	0	0	0	0	0	0	0	0	0	0	0	0	0	0	0	0	0	0	0	0	0	0	0	0
230833	0	1	1	0	0	0	0	0	0	0	0	0	0	0	0	0	0	0	0	0	0	0	0	0	0	0	0	0	0	0	0	0	0	0	0	0	0	0	0	0	0
230881	1	1	0	0	0	0	0	0	0	0	0	0	1	0	0	0	0	0	0	0	0	0	0	0	0	0	0	0	0	0	0	0	0	0	0	0	0	0	0	0	0
231024	1	1	1	0	0	0	0	0	0	0	0	0	0	0	0	0	0	0	0	0	0	0	0	0	0	0	0	0	0	0	0	0	0	0	0	0	0	0	0	0	0
231081	1	1	1	0	0	0	0	0	0	0	0	0	0	0	0	0	0	0	0	0	0	0	0	0	0	0	0	0	0	0	0	0	0	0	0	0	0	0	0	0	0
231083	1	0	0	0	0	0	0	0	0	0	0	0	0	0	0	0	0	0	0	0	0	0	0	0	0	0	0	0	0	0	0	0	0	0	0	0	0	0	0	0	0
231084	0	1	0	0	0	0	0	0	0	0	0	0	0	0	0	0	0	0	0	0	0	0	0	0	0	0	0	0	0	0	0	0	0	0	0	0	0	0	0	0	0
231123	0	1	1	0	0	0	0	0	0	0	0	0	0	0	0	0	0	0	0	0	0	0	0	0	0	0	0	0	0	0	0	0	0	0	0	0	0	0	0	0	0
232721	1	0	0	0	0	0	0	0	0	0	0	0	0	0	0	0	0	0	0	0	0	0	0	0	0	0	0	0	0	0	0	0	0	0	0	0	0	0	0	0	0
232723	0	1	0	0	0	0	0	0	0	0	0	0	0	0	0	0	0	0	0	0	0	0	0	0	0	0	0	0	0	0	0	0	0	0	0	0	0	0	0	0	0
310113	0	0	0	0	0	0	0	0	0	0	0	0	0	0	1	0	0	0	0	0	0	0	0	0	0	0	0	0	0	0	0	0	0	0	0	0	0	0	0	0	0
310117	1	0	0	0	0	0	0	0	0	0	0	0	0	0	0	0	0	0	0	0	0	0	0	0	0	0	0	0	0	0	0	0	0	0	0	0	0	0	0	0	0
320106	0	0	0	1	0	0	0	0	0	0	0	0	0	0	0	0	0	0	0	0	0	0	0	0	0	0	0	0	0	0	0	0	0	0	0	0	0	0	0	0	0
320114	0	0	0	0	0	0	0	1	0	0	0	0	0	0	0	0	0	0	0	0	0	0	0	0	0	0	0	0	0	0	0	0	0	0	0	0	0	0	0	0	0
320282	1	0	0	0	0	0	0	0	0	0	0	0	0	0	0	0	0	0	0	0	0	0	0	0	0	0	0	0	0	0	0	0	0	0	0	0	0	0	0	0	0
320481	1	0	0	0	0	0	0	0	0	0	0	0	0	0	0	0	0	0	0	0	0	0	0	0	0	0	0	0	0	0	0	0	0	0	0	0	0	0	0	0	0
320482	1	0	0	0	0	0	0	0	0	0	0	0	0	0	0	0	0	0	0	0	0	0	0	0	0	0	0	0	0	0	0	0	0	0	0	0	0	0	0	0	0
320508	0	0	0	0	0	1	0	0	0	0	0	0	0	0	0	0	0	0	0	0	0	0	0	0	0	0	0	0	0	0	0	0	0	0	0	0	0	0	0	0	0
320505	0	0	0	0	0	1	0	0	0	0	0	0	0	0	0	0	0	0	0	0	0	0	0	0	0	0	0	0	0	0	0	0	0	0	0	0	0	0	0	0	0
320506	0	0	0	0	0	1	0	0	0	0	0	0	0	0	0	0	0	0	0	0	0	0	0	0	0	0	0	0	0	0	0	0	0	0	0	0	0	0	0	0	0
320507	0	0	0	0	0	1	0	0	0	0	0	0	0	0	0	0	0	0	0	0	0	0	0	0	0	0	0	0	0	0	0	0	0	0	0	0	0	0	0	0	0
320581	1	0	1	0	0	0	0	0	0	0	0	0	0	0	0	0	0	0	0	0	0	0	0	0	0	0	0	0	0	0	0	0	0	0	0	0	0	0	0	0	0
320830	1	0	0	1	0	0	0	0	0	1	0	0	0	0	0	0	0	0	0	0	0	0	0	0	0	0	0	0	0	0	0	0	0	0	0	0	0	0	0	0	0
321183	1	0	0	0	0	0	0	0	0	0	0	0	0	0	0	0	0	0	0	0	0	0	0	0	0	0	0	0	0	0	0	0	0	0	0	0	0	0	0	0	0
330104	0	0	0	0	0	1	0	0	0	0	0	0	0	0	0	0	0	0	0	0	0	0	0	0	0	0	0	0	0	0	0	0	0	0	0	0	0	0	0	0	0
330110	0	0	0	0	0	1	0	0	0	0	0	0	0	0	0	0	0	0	0	0	0	0	0	0	0	0	0	0	0	0	0	0	0	0	0	0	0	0	0	0	0
330182	1	0	0	0	0	1	0	0	0	0	0	0	0	0	0	0	0	0	0	0	0	0	0	0	0	0	0	0	0	0	0	0	0	0	0	0	0	0	0	0	0
330204	1	0	0	0	0	0	0	0	0	0	0	0	0	0	0	0	0	0	0	0	0	0	0	0	0	0	0	0	0	0	0	0	0	0	0	0	0	0	0	0	0
330324	1	0	0	1	0	0	0	0	0	0	0	0	0	0	0	0	0	0	1	0	0	0	0	0	0	0	0	0	0	0	0	0	0	0	0	0	0	0	0	0	0
330329	1	0	0	1	0	0	0	0	0	0	0	0	0	0	0	0	0	0	1	0	0	0	0	0	0	0	0	0	0	0	0	0	0	0	0	0	0	0	0	0	0
330382	0	0	0	0	0	1	0	0	0	0	0	0	0	0	0	0	0	0	0	0	0	0	0	0	0	0	0	0	0	0	0	0	0	0	0	0	0	0	0	0	0
330424	1	0	0	0	0	0	0	0	0	0	0	0	0	0	0	0	0	0	0	0	0	0	0	0	0	0	0	0	0	0	0	0	0	0	0	0	0	0	0	0	0
330481	1	0	0	0	0	0	0	0	0	0	0	0	0	0	0	0	0	0	0	0	0	0	0	0	0	0	0	0	0	0	0	0	0	0	0	0	0	0	0	0	0
330523	1	0	0	0	0	0	0	0	0	0	0	0	0	0	0	0	0	0	0	0	0	0	0	0	0	0	0	0	0	0	0	0	0	0	0	0	0	0	0	0	0
330624	1	0	0	0	0	0	0	0	0	0	0	0	0	0	0	0	0	0	0	0	0	0	0	0	0	0	0	0	0	0	0	0	0	0	0	0	0	0	0	0	0
330703	1	0	0	1	0	0	0	0	0	0	0	0	0	0	0	1	0	0	0	0	0	0	0	0	0	0	0	0	0	0	0	0	0	0	0	0	0	0	0	0	0
330782	1	0	0	0	0	0	0	0	0	0	0	0	0	0	0	0	0	0	0	0	0	0	0	0	0	0	0	0	0	0	0	0	0	0	0	0	0	0	0	0	0
330921	1	0	0	0	0	0	0	0	0	0	0	0	0	0	0	0	0	0	0	0	0	0	0	0	0	0	0	0	0	0	0	0	0	0	0	0	0	0	0	0	0
331022	0	0	0	0	0	1	0	0	0	0	0	0	0	0	0	0	0	0	0	0	0	0	0	0	0	0	0	0	0	0	0	0	0	0	0	0	0	0	0	0	0
331023	1	0	0	0	0	0	0	0	0	0	0	0	0	0	0	0	0	0	1	0	0	0	0	0	0	0	0	0	0	0	0	0	0	0	0	0	0	0	0	0	0
331024	1	0	0	0	0	0	0	0	0	0	0	0	0	0	0	0	0	0	0	0	0	0	0	0	0	0	0	0	0	0	0	0	0	0	0	0	0	0	0	0	0
331081	0	0	0	0	0	0	0	0	0	0	0	0	0	0	0	0	0	0	0	0	0	0	0	0	0	0	0	0	0	0	0	0	0	0	0	0	0	0	1	0	0
331124	0	0	0	0	0	1	0	0	0	0	0	0	0	0	0	0	0	0	0	0	0	0	0	0	0	0	0	0	0	0	0	0	0	0	0	0	0	0	0	0	0
340825	1	0	0	0	0	0	0	0	0	0	0	0	0	0	0	0	0	0	0	0	0	0	0	0	0	0	0	0	0	0	0	0	0	0	0	0	0	0	0	0	0
340828	1	0	0	0	0	0	0	0	0	0	0	0	0	0	0	0	0	0	0	0	0	0	0	0	0	0	0	0	0	0	0	0	0	0	0	0	0	0	0	0	0
341003	1	0	0	0	0	0	0	0	0	0	0	0	0	0	0	0	0	0	0	0	0	0	0	0	0	0	0	0	0	0	0	0	0	0	0	0	0	0	0	0	0
341004	1	0	0	0	0	0	0	0	0	0	0	0	0	0	0	0	0	0	0	0	0	0	0	0	0	0	0	0	0	0	0	0	0	0	0	0	0	0	0	0	0
341021	1	0	0	0	0	0	0	0	0	0	0	0	0	0	0	0	0	0	0	0	0	0	0	0	0	0	0	0	0	0	0	0	0	0	0	0	0	0	0	0	0
341022	1	0	0	0	0	0	0	0	0	0	0	0	0	0	0	0	0	0	0	0	0	0	0	0	0	0	0	0	0	0	0	0	0	0	0	0	0	0	0	0	0
341024	0	0	0	0	0	0	0	0	0	0	0	0	0	0	0	0	1	0	0	0	0	0	0	0	0	0	0	0	0	0	0	0	0	0	0	0	0	0	0	0	0
340124	1	0	0	0	0	0	0	0	0	0	0	0	0	0	0	0	0	0	0	0	0	0	0	0	0	0	0	0	0	0	0	0	0	0	0	0	0	0	0	0	0
341524	1	0	0	0	0	0	0	0	0	0	0	0	0	0	0	0	0	0	0	0	0	0	0	0	0	0	0	0	0	0	0	0	0	0	0	0	0	0	0	0	0
341525	1	0	0	0	0	0	0	0	0	0	0	0	0	0	0	0	0	0	0	0	0	0	0	0	0	0	0	0	0	0	0	0	0	0	0	0	0	0	0	0	0
341723	1	0	0	0	0	0	0	0	0	0	0	0	0	0	0	0	0	0	0	0	0	0	0	0	0	0	0	0	0	0	0	0	0	0	0	0	0	0	0	0	0
341823	1	0	0	0	0	0	0	0	0	0	0	0	0	0	0	0	0	0	0	0	0	0	0	0	0	0	0	0	0	0	0	0	0	0	0	0	0	0	0	0	0
350424	0	0	0	1	0	0	0	0	0	0	0	0	0	0	0	1	1	0	0	0	0	0	0	0	0	1	0	0	0	0	0	0	0	0	0	0	0	0	0	0	0
350426	0	0	0	0	0	1	0	0	0	0	1	0	0	0	0	1	0	0	0	0	0	1	0	0	0	0	0	0	0	0	0	0	0	0	0	0	0	0	0	0	0
350427	0	0	0	1	0	1	0	0	0	1	1	0	0	0	0	1	1	0	0	0	0	1	0	0	0	0	0	0	0	0	0	0	0	0	0	0	0	0	0	0	0
350527	0	0	0	0	0	0	0	0	0	0	0	0	0	0	0	0	0	0	0	0	0	0	0	0	0	0	0	0	0	0	0	0	1	0	0	0	0	0	0	0	0
350627	0	0	0	1	0	0	0	0	0	0	1	0	0	0	0	0	0	0	0	0	0	0	0	0	0	0	0	0	0	0	0	0	0	0	0	0	0	0	0	0	0
350629	0	0	0	0	0	0	0	0	0	0	1	0	0	0	0	0	0	0	0	0	0	0	0	0	0	0	0	0	0	0	0	0	0	0	0	0	0	0	0	0	0
350681	0	0	0	0	0	0	0	0	0	0	1	0	0	0	0	0	0	0	0	0	0	0	0	0	0	0	0	0	0	0	0	0	0	0	0	0	0	0	0	0	0
350702	0	0	0	0	0	0	0	0	0	0	0	0	0	0	0	1	0	0	0	0	0	0	0	0	0	0	0	0	0	0	0	0	0	0	0	0	0	0	0	0	0
350723	0	0	0	1	0	0	0	1	0	0	1	0	0	0	0	0	1	0	0	0	0	0	0	0	0	0	0	0	0	0	0	0	0	0	0	0	0	0	0	0	0
350724	0	0	0	0	0	0	0	0	0	0	0	0	0	0	0	1	1	0	0	0	0	0	0	0	0	0	0	0	0	0	0	0	0	0	0	0	0	0	0	0	0
350781	0	0	0	0	0	1	0	1	0	0	0	0	0	0	0	1	0	0	0	0	0	0	0	0	0	0	0	0	0	0	0	0	0	0	0	0	0	0	0	0	0
350782	1	0	0	1	0	1	0	0	0	1	0	1	0	0	0	1	1	0	1	0	0	0	0	0	0	0	0	0	0	0	0	0	0	0	0	0	0	0	0	0	0
350784	0	0	0	1	0	1	0	0	0	1	1	0	0	0	0	1	1	0	0	0	0	0	0	0	0	0	0	0	0	0	0	0	0	0	0	0	0	0	0	0	0
350822	0	0	0	0	0	0	0	0	0	0	0	0	0	0	0	0	0	0	0	0	0	0	0	0	0	0	0	0	0	0	1	0	0	0	0	0	0	0	0	0	0
350925	0	0	0	0	0	0	0	0	0	0	0	0	0	0	0	0	1	0	0	0	0	0	0	0	0	0	0	0	0	0	0	0	0	0	0	0	0	0	0	0	0
360122	0	0	0	0	0	0	1	1	0	0	0	0	0	0	0	0	0	0	0	0	0	0	0	0	0	0	0	0	0	0	0	0	0	0	0	0	0	0	0	0	0
360123	1	0	0	0	0	0	0	0	0	1	0	1	0	0	0	0	0	0	0	0	0	0	0	0	0	0	0	0	0	0	0	0	0	0	0	0	0	0	0	0	0
360731	1	0	0	0	0	0	0	0	0	1	0	1	0	0	0	0	0	0	0	0	0	0	0	0	0	0	0	0	0	0	0	0	0	0	0	0	0	0	0	0	0
360926	1	0	0	0	0	0	0	0	0	1	0	1	0	0	0	0	0	0	0	0	0	0	0	0	0	0	0	0	0	0	0	0	0	0	0	0	0	0	0	0	0
370211	1	0	0	0	0	0	0	0	0	0	0	0	0	0	0	0	0	0	0	0	0	0	0	0	0	0	0	0	0	0	0	0	0	0	0	0	0	0	0	0	0
370283	0	0	0	0	0	0	0	1	0	0	0	0	0	0	0	0	0	0	0	0	0	0	0	0	0	0	0	0	0	0	0	0	0	0	0	0	0	0	0	0	0
370683	1	0	0	0	0	0	0	1	0	0	0	0	0	0	0	0	0	0	0	0	0	0	0	0	0	0	0	0	0	0	0	0	0	0	0	0	0	0	0	0	0
370684	1	0	0	0	0	0	0	1	0	0	0	0	0	0	0	0	0	0	0	0	0	0	0	0	0	0	0	0	0	0	0	0	0	0	0	0	0	0	0	0	0
370686	1	0	0	0	0	0	0	0	0	0	0	0	0	0	0	0	0	0	0	0	0	0	0	0	0	0	0	0	0	0	0	0	0	0	0	0	0	0	0	0	0
370687	0	0	0	0	0	0	0	1	0	0	0	0	0	0	0	0	0	0	0	0	0	0	0	0	0	0	0	0	0	0	0	0	0	0	0	0	0	0	0	0	0
370782	0	0	0	0	0	0	0	1	0	0	0	0	0	0	0	0	0	0	0	0	0	0	0	0	0	0	0	0	0	0	0	0	0	0	0	0	0	0	0	0	0
370881	0	0	0	0	0	0	0	1	0	0	0	0	0	0	0	0	0	0	0	0	0	0	0	0	0	0	0	0	0	0	0	0	0	0	0	0	0	0	0	0	0
371325	1	0	0	0	0	0	0	0	0	0	0	0	0	0	0	0	0	0	0	0	0	0	0	0	0	0	0	0	0	0	0	0	0	0	0	0	0	0	0	0	0
371626	1	0	0	0	0	0	0	1	0	0	0	0	0	0	0	0	0	0	0	0	0	0	0	0	0	0	0	0	0	0	0	0	0	0	0	0	0	0	0	0	0
410122	1	0	0	0	0	0	0	0	0	0	0	0	0	0	0	0	0	0	0	0	0	0	0	0	0	0	0	0	0	0	0	0	0	0	0	0	0	0	0	0	0
410185	1	0	0	0	0	0	0	0	0	0	0	0	0	0	0	0	0	0	0	0	0	0	0	0	0	0	0	0	0	0	0	0	0	0	0	0	0	0	0	0	0
410225	1	0	0	0	0	0	0	0	0	0	0	0	0	0	0	0	0	0	0	0	0	0	0	0	0	0	0	0	0	0	0	0	0	0	0	0	0	0	0	0	0
410305	1	0	0	0	0	0	0	0	0	0	0	0	0	0	0	0	0	0	0	0	0	0	0	0	0	0	0	0	0	0	0	0	0	0	0	0	0	0	0	0	0
410323	1	0	0	0	0	0	0	0	0	0	0	0	0	0	0	0	0	0	0	0	0	0	0	0	0	0	0	0	0	0	0	0	0	0	0	0	0	0	0	0	0
410324	1	0	0	0	0	0	0	0	0	0	0	0	0	0	0	0	0	0	0	0	0	0	0	0	0	0	0	0	0	0	0	0	0	0	0	0	0	0	0	0	0
410325	1	0	0	0	0	0	0	0	0	0	0	0	0	0	0	0	0	0	0	0	0	0	0	0	0	0	0	0	0	0	0	0	0	0	0	0	0	0	0	0	0
410326	1	0	0	0	0	0	0	0	0	0	0	0	0	0	0	0	0	0	0	0	0	0	0	0	0	0	0	0	0	0	0	0	0	0	0	0	0	0	0	0	0
410327	1	0	0	0	0	0	0	0	0	1	0	0	0	0	0	0	0	0	0	0	0	0	0	0	0	0	0	0	0	0	0	0	0	0	0	0	0	0	0	0	0
410328	1	0	0	0	0	0	0	0	0	0	0	0	0	0	0	0	0	0	0	0	0	0	0	0	0	0	0	0	0	0	0	0	0	0	0	0	0	0	0	0	0
410381	1	0	0	0	0	0	0	0	0	0	0	0	0	0	0	0	0	0	0	0	0	0	0	0	0	0	0	0	0	0	0	0	0	0	0	0	0	0	0	0	0
410411	1	0	0	0	0	0	0	0	0	0	0	0	0	0	0	0	0	0	0	0	0	0	0	0	0	0	0	0	0	0	0	0	0	0	0	0	0	0	0	0	0
410421	1	0	0	0	0	0	0	0	0	0	0	0	0	0	0	0	0	0	0	0	0	0	0	0	0	0	0	0	0	0	0	0	0	0	0	0	0	0	0	0	0
410422	0	0	0	0	0	0	0	1	0	0	0	0	0	0	0	0	0	0	0	0	0	0	0	0	0	0	0	0	0	0	0	0	0	0	0	0	0	0	0	0	0
410423	1	0	0	0	0	0	0	0	0	0	0	0	0	0	0	0	0	0	0	0	0	0	0	0	0	0	0	0	0	0	0	0	0	0	0	0	0	0	0	0	0
410481	1	0	0	0	0	0	0	0	0	0	0	0	0	0	0	0	0	0	0	0	0	0	0	0	0	0	0	0	0	0	0	0	0	0	0	0	0	0	0	0	0
410522	1	0	0	0	0	0	0	0	0	0	0	0	0	0	0	0	0	0	0	0	0	0	0	0	0	0	0	0	0	0	0	0	0	0	0	0	0	0	0	0	0
410523	1	0	0	0	0	0	0	0	0	0	0	0	0	0	0	0	0	0	0	0	0	0	0	0	0	0	0	0	0	0	0	0	0	0	0	0	0	0	0	0	0
410526	1	0	0	0	0	0	0	0	0	0	0	0	0	0	0	0	0	0	0	0	0	0	0	0	0	0	0	0	0	0	0	0	0	0	0	0	0	0	0	0	0
410527	1	0	0	0	0	0	0	0	0	0	0	0	0	0	0	0	0	0	0	0	0	0	0	0	0	0	0	0	0	0	0	0	0	0	0	0	0	0	0	0	0
410581	1	0	0	0	0	0	0	0	0	0	0	0	0	0	0	0	0	0	0	0	0	0	0	0	0	0	0	0	0	0	0	0	0	0	0	0	0	0	0	0	0
410611	1	0	0	0	0	0	0	0	0	0	0	0	0	0	0	0	0	0	0	0	0	0	0	0	0	0	0	0	0	0	0	0	0	0	0	0	0	0	0	0	0
410622	1	0	0	0	0	0	0	0	0	0	0	0	0	0	0	0	0	0	0	0	0	0	0	0	0	0	0	0	0	0	0	0	0	0	0	0	0	0	0	0	0
410721	1	0	0	0	0	0	0	0	0	0	0	0	0	0	0	0	0	0	0	0	0	0	0	0	0	0	0	0	0	0	0	0	0	0	0	0	0	0	0	0	0
410726	1	0	0	0	0	0	0	0	0	0	0	0	0	0	0	0	0	0	0	0	0	0	0	0	0	0	0	0	0	0	0	0	0	0	0	0	0	0	0	0	0
410781	1	0	0	0	0	0	0	0	0	0	0	0	0	0	0	0	0	0	0	0	0	0	0	0	0	0	0	0	0	0	0	0	0	0	0	0	0	0	0	0	0
410782	1	0	0	0	0	0	0	0	0	0	0	0	0	0	0	0	0	0	0	0	0	0	0	0	0	0	0	0	0	0	0	0	0	0	0	0	0	0	0	0	0
410821	1	0	0	0	0	0	0	0	0	0	0	0	0	0	0	0	0	0	0	0	0	0	0	0	0	0	0	0	0	0	0	0	0	0	0	0	0	0	0	0	0
410822	1	0	0	0	0	0	0	0	0	0	0	0	0	0	0	0	0	0	0	0	0	0	0	0	0	0	0	0	0	0	0	0	0	0	0	0	0	0	0	0	0
410922	1	0	0	0	0	0	0	0	0	0	0	0	0	0	0	0	0	0	0	0	0	0	0	0	0	0	0	0	0	0	0	0	0	0	0	0	0	0	0	0	0
410923	1	0	0	0	0	0	0	0	0	0	0	0	0	0	0	0	0	0	0	0	0	0	0	0	0	0	0	0	0	0	0	0	0	0	0	0	0	0	0	0	0
410928	1	0	0	0	0	0	0	0	0	0	0	0	0	0	0	0	0	0	0	0	0	0	0	0	0	0	0	0	0	0	0	0	0	0	0	0	0	0	0	0	0
411023	1	0	0	0	0	0	0	0	0	0	0	0	0	0	0	0	0	0	0	0	0	0	0	0	0	0	0	0	0	0	0	0	0	0	0	0	0	0	0	0	0
411081	1	0	0	0	0	0	0	0	0	0	0	0	0	0	0	0	0	0	0	0	0	0	0	0	0	0	0	0	0	0	0	0	0	0	0	0	0	0	0	0	0
411103	1	0	0	0	0	0	0	0	0	0	0	0	0	0	0	0	0	0	0	0	0	0	0	0	0	0	0	0	0	0	0	0	0	0	0	0	0	0	0	0	0
411121	1	0	0	0	0	0	0	0	0	0	0	0	0	0	0	0	0	0	0	0	0	0	0	0	0	0	0	0	0	0	0	0	0	0	0	0	0	0	0	0	0
411202	1	0	0	0	0	0	0	0	0	0	0	0	0	0	0	0	0	0	0	0	0	0	0	0	0	0	0	0	0	0	0	0	0	0	0	0	0	0	0	0	0
411222	1	0	0	0	0	0	0	0	0	0	0	0	0	0	0	0	0	0	0	0	0	0	0	0	0	0	0	0	0	0	0	0	0	0	0	0	0	0	0	0	0
411224	1	0	0	0	0	0	0	0	0	0	0	0	0	0	0	0	0	0	0	0	0	0	0	0	0	0	0	0	0	0	0	0	0	0	0	0	0	0	0	0	0
411282	1	0	0	0	0	0	0	0	0	0	0	0	0	0	0	0	0	0	0	0	0	0	0	0	0	0	0	0	0	0	0	0	0	0	0	0	0	0	0	0	0
411323	1	0	0	0	0	0	0	0	0	0	0	0	0	0	0	0	0	0	0	0	0	0	0	0	0	0	0	0	0	0	0	0	0	0	0	0	0	0	0	0	0
411324	1	0	0	0	0	0	0	0	0	0	0	0	0	0	0	0	0	0	0	0	0	0	0	0	0	0	0	0	0	0	0	0	0	0	0	0	0	0	0	0	0
411325	1	0	0	0	0	0	0	0	0	0	0	0	0	0	0	0	0	0	0	0	0	0	0	0	0	0	0	0	0	0	0	0	0	0	0	0	0	0	0	0	0
411330	1	0	0	0	0	1	0	0	0	0	0	0	0	0	0	0	0	0	0	0	0	0	0	0	0	0	0	0	0	0	0	0	0	0	0	0	0	0	0	0	0
411402	1	0	0	0	0	0	0	0	0	0	0	0	0	0	0	0	0	0	0	0	0	0	0	0	0	0	0	0	0	0	0	0	0	0	0	0	0	0	0	0	0
411422	1	0	0	0	0	0	0	0	0	0	0	0	0	0	0	0	0	0	0	0	0	0	0	0	0	0	0	0	0	0	0	0	0	0	0	0	0	0	0	0	0
411502	1	0	0	0	0	0	0	0	0	0	0	0	0	0	0	0	0	0	0	0	0	0	0	0	0	0	0	0	0	0	0	0	0	0	0	0	0	0	0	0	0
411503	1	0	0	0	0	0	0	0	0	0	0	0	0	0	0	0	0	0	0	0	0	0	0	0	0	0	0	0	0	0	0	0	0	0	0	0	0	0	0	0	0
411522	1	0	0	0	0	0	0	0	0	0	0	0	0	0	0	0	0	0	0	0	0	0	0	0	0	0	0	0	0	0	0	0	0	0	0	0	0	0	0	0	0
411523	1	0	0	0	0	0	0	0	0	0	0	0	0	0	0	0	0	0	0	0	0	0	0	0	0	0	0	0	0	0	0	0	0	0	0	0	0	0	0	0	0
411524	1	0	0	0	0	0	0	0	0	0	0	1	0	0	0	0	0	0	0	0	0	0	0	0	0	0	0	0	0	0	0	0	0	0	0	0	0	0	0	0	0
411602	1	0	0	0	0	0	0	0	0	0	0	0	0	0	0	0	0	0	0	0	0	0	0	0	0	0	0	0	0	0	0	0	0	0	0	0	0	0	0	0	0
411623	0	0	0	0	0	0	0	0	0	1	0	0	0	0	0	0	0	0	0	0	0	0	0	0	0	0	0	0	0	0	0	0	0	0	0	0	0	0	0	0	0
411702	1	0	0	0	0	0	0	0	0	0	0	0	0	0	0	0	0	0	0	0	0	0	0	0	0	0	0	0	0	0	0	0	0	0	0	0	0	0	0	0	0
411728	1	0	0	0	0	0	0	0	0	0	0	0	0	0	0	0	0	0	0	0	0	0	0	0	0	0	0	0	0	0	0	0	0	0	0	0	0	0	0	0	0
419001	1	0	0	0	0	0	0	0	0	0	0	0	0	0	0	0	0	0	0	0	0	0	0	0	0	0	0	0	0	0	0	0	0	0	0	0	0	0	0	0	0
420116	0	0	0	1	0	0	0	0	0	1	0	0	0	0	0	0	0	0	0	0	0	0	0	0	0	0	0	0	0	0	0	0	0	0	0	0	0	0	0	0	0
420117	0	0	0	1	0	0	0	0	0	0	0	0	0	0	0	0	0	0	0	0	0	0	0	0	0	0	0	0	0	0	0	0	0	0	0	0	0	0	0	0	0
420281	0	0	0	1	0	0	0	0	0	1	0	0	0	0	0	0	0	0	0	0	0	0	0	0	0	0	0	0	0	0	0	0	0	0	0	0	0	0	0	0	0
420321	0	0	0	1	0	1	0	0	0	0	0	0	0	0	0	0	0	0	0	0	0	0	0	0	0	0	0	0	0	0	0	0	0	0	0	0	0	0	0	0	0
420322	0	0	0	1	0	0	0	0	0	0	0	0	0	0	0	0	0	0	0	0	0	0	0	0	0	0	0	0	0	0	0	0	0	0	0	0	0	0	0	0	0
420325	0	0	0	0	0	0	0	0	0	0	0	0	0	0	0	0	0	0	0	0	0	0	0	0	0	0	0	0	0	0	0	0	0	0	0	0	0	1	0	0	0
420526	1	0	0	0	0	1	0	0	0	0	0	1	0	0	0	1	0	0	0	0	0	0	0	0	0	0	0	0	0	0	0	0	0	0	0	0	0	0	0	0	0
420528	0	0	0	1	0	0	0	0	0	0	0	0	0	0	0	0	0	0	0	0	0	0	0	0	0	0	0	0	0	0	0	0	0	0	0	0	0	0	0	0	0
420602	0	0	0	0	0	0	0	1	0	0	0	0	0	0	0	0	0	0	0	0	0	0	0	0	0	0	0	0	0	0	0	0	0	0	0	0	0	0	0	0	0
420606	0	0	0	0	0	0	0	1	0	0	0	0	0	0	0	0	0	0	0	0	0	0	0	0	0	0	0	0	0	0	0	0	0	0	0	0	0	0	0	0	0
420607	0	0	0	0	0	0	0	1	0	0	0	0	0	0	0	0	0	0	0	0	0	0	0	0	0	0	0	0	0	0	0	0	0	0	0	0	0	0	0	0	0
420821	1	0	0	0	0	0	0	0	0	0	0	0	0	0	0	0	0	0	0	0	0	0	0	0	0	0	0	0	0	0	0	0	0	0	0	0	0	0	0	0	0
420922	1	0	0	1	0	0	0	0	0	0	0	0	0	0	0	0	0	0	0	0	0	0	0	0	0	0	0	0	0	0	0	0	0	0	0	0	0	0	0	0	0
421087	1	0	0	0	0	0	0	0	0	0	0	0	0	0	0	0	0	0	0	0	0	0	0	0	0	0	0	0	0	0	0	0	0	0	0	0	0	0	0	0	0
421121	0	0	0	1	0	0	0	0	0	0	0	0	0	0	0	0	0	0	0	0	0	0	0	0	0	0	0	0	0	0	0	0	0	0	0	0	0	0	0	0	0
421122	0	0	0	1	0	0	0	0	0	0	0	0	0	0	0	0	0	0	0	0	0	0	0	0	0	0	0	0	0	0	0	0	0	0	0	0	0	0	0	0	0
421124	1	0	0	1	0	0	0	0	0	0	0	0	0	0	0	0	0	0	0	0	0	0	0	0	0	0	0	0	0	0	0	0	0	0	0	0	0	0	0	0	0
421181	0	0	0	1	0	0	0	0	0	0	0	0	0	0	0	0	0	0	0	0	0	0	0	0	0	0	0	0	0	0	0	0	0	0	0	0	0	0	0	0	0
421381	0	0	0	1	0	1	0	0	0	0	0	0	0	0	0	0	0	0	0	0	0	0	0	0	0	0	0	0	0	0	0	0	0	0	0	0	0	0	0	0	0
422802	1	0	0	0	0	0	0	0	0	0	0	0	0	0	0	0	0	0	0	0	0	0	0	0	0	0	0	0	0	0	0	0	0	0	0	0	0	0	0	0	0
422823	1	0	0	1	0	1	0	1	0	0	0	1	0	0	0	1	0	0	0	0	0	0	0	0	0	0	0	0	0	0	0	0	0	0	0	0	0	0	0	0	0
429021	0	1	0	1	0	0	0	0	0	0	0	0	0	0	0	0	0	0	0	0	0	0	0	0	0	0	0	0	0	0	0	0	0	0	0	0	0	0	0	0	0
430121	1	0	0	0	0	0	0	0	0	0	0	0	0	0	0	0	0	0	0	0	0	0	0	0	0	0	0	0	0	0	0	0	0	0	0	0	0	0	0	0	0
430726	0	0	0	0	0	0	0	0	0	1	0	0	0	0	0	0	0	0	0	0	0	0	0	0	0	0	0	0	0	0	0	0	0	0	0	0	0	0	0	0	0
430822	0	1	0	0	0	0	0	0	0	0	0	0	0	0	0	0	0	0	0	0	0	0	0	0	0	0	0	0	0	0	0	0	0	0	0	0	0	0	0	0	0
433123	0	1	0	0	0	0	0	0	0	0	0	0	0	0	0	0	0	0	0	0	0	0	0	0	0	0	0	0	0	0	0	0	0	0	0	0	0	0	0	0	0
433127	0	1	0	0	0	0	0	0	0	0	0	0	0	0	0	0	0	0	0	0	0	0	0	0	0	0	0	0	0	0	0	0	0	0	0	0	0	0	0	0	0
440232	0	0	0	0	0	1	0	0	0	0	0	0	0	0	0	0	0	0	0	0	0	0	0	0	0	0	0	0	0	0	0	0	0	0	0	0	0	0	0	0	0
441623	1	0	0	0	0	0	0	0	0	0	0	0	0	0	0	0	0	0	0	0	0	0	0	0	0	0	0	0	0	0	0	0	0	0	0	0	0	0	0	0	0
450325	0	0	0	0	0	0	0	0	0	0	0	0	0	0	0	0	0	0	0	0	1	0	0	0	0	0	0	0	0	0	0	0	0	0	0	0	0	0	0	0	0
450328	0	0	0	0	0	0	0	0	0	0	1	0	0	0	0	0	0	0	0	0	0	0	0	0	0	0	1	0	0	0	0	0	0	0	0	0	0	0	0	0	0
450329	0	0	0	0	0	0	0	0	0	0	1	0	0	0	0	0	0	0	0	0	1	0	0	0	0	0	0	0	0	0	0	0	0	0	0	0	0	0	0	0	0
451023	0	0	0	0	0	0	0	0	0	0	1	0	0	0	0	0	0	0	0	0	0	0	0	0	0	0	0	0	0	0	0	0	0	0	0	0	0	0	0	0	0
451028	0	0	0	0	0	0	0	0	0	0	1	0	0	0	0	0	0	0	0	0	0	0	0	0	0	0	0	0	0	0	0	0	0	0	0	0	0	0	0	0	0
451227	0	0	0	0	0	0	0	0	0	0	0	0	0	0	0	1	0	0	0	0	0	0	0	0	0	0	0	0	0	0	0	0	0	0	0	0	0	0	0	0	0
451423	0	0	0	0	0	0	0	0	0	0	0	0	0	0	0	0	0	0	0	0	0	0	0	0	0	0	0	0	0	0	0	0	0	0	0	0	0	0	0	1	0
451424	0	0	0	0	0	0	0	0	0	0	1	0	0	0	0	0	0	0	0	0	0	0	0	0	0	0	0	0	0	0	0	0	0	0	0	0	0	0	0	0	0
451481	0	0	0	0	0	0	0	0	0	0	1	0	0	0	0	0	0	0	0	0	0	0	0	0	0	0	0	0	0	0	0	0	0	0	0	0	0	0	0	0	0
460200	0	0	0	1	0	0	0	0	0	1	0	1	0	0	0	0	0	0	0	0	0	0	0	0	0	1	0	0	0	0	0	0	0	0	0	0	0	0	0	0	0
469001	0	0	0	0	0	1	0	0	0	0	0	0	0	0	0	0	0	0	0	0	0	0	0	0	0	0	0	0	0	0	0	0	0	0	0	0	0	0	0	0	0
469027	0	0	0	1	0	1	0	0	0	1	1	0	0	0	0	0	0	0	0	0	0	0	0	0	0	0	0	0	0	0	0	0	0	0	0	0	0	0	0	0	0
469028	0	0	0	1	0	1	0	0	0	1	1	0	0	0	0	0	0	0	0	0	0	0	0	0	0	0	0	0	0	0	0	0	0	0	0	0	0	0	0	0	0
469029	0	0	0	1	0	1	0	0	0	0	0	0	0	0	0	0	0	0	0	0	0	0	0	0	0	0	0	0	0	0	0	0	0	0	0	0	0	0	0	0	0
469030	0	0	0	1	0	1	0	0	0	1	0	0	0	0	0	0	0	0	0	0	0	0	0	0	0	0	0	0	0	0	0	0	0	0	0	0	0	0	0	0	0
500119	0	0	0	0	0	1	0	0	0	0	0	0	0	0	0	0	0	0	0	0	0	0	0	0	0	0	0	0	0	0	0	0	0	0	0	0	0	0	0	0	0
510182	0	0	0	0	0	0	0	0	0	0	0	0	0	0	0	0	0	0	1	0	0	0	0	0	0	0	0	0	0	0	0	0	0	0	0	0	1	0	0	0	0
511181	1	0	0	0	0	0	0	0	0	0	0	0	0	0	0	0	0	0	0	0	0	0	0	0	0	0	0	0	0	0	0	0	0	0	0	0	0	0	0	0	0
511325	0	0	0	0	0	0	0	1	0	0	0	0	0	0	0	0	0	0	0	0	0	0	0	0	0	0	0	0	0	0	0	0	0	0	0	0	0	0	0	0	0
511781	0	0	0	0	0	1	0	0	0	0	0	0	0	0	0	0	0	0	0	0	0	0	0	0	0	0	0	0	0	0	0	0	0	0	0	0	0	0	0	0	0
513221	1	0	0	0	0	0	0	0	0	0	0	0	0	0	0	0	0	0	0	0	0	0	0	0	1	0	0	0	0	0	0	0	0	0	0	0	0	0	0	0	0
513230	0	0	0	0	0	0	0	0	0	0	0	0	0	0	0	0	0	1	0	0	0	0	0	0	0	0	0	0	0	0	0	0	0	0	0	0	0	0	0	0	0
513322	0	0	0	0	0	0	0	0	0	0	0	0	0	0	1	0	0	0	0	0	0	0	0	0	0	0	0	0	0	0	0	0	0	0	0	0	0	0	0	0	0
513335	0	0	0	0	0	0	0	0	0	0	0	0	0	0	0	0	0	1	0	0	0	0	0	0	0	0	0	0	0	0	0	0	0	0	0	0	0	0	0	0	0
513436	0	0	0	0	0	0	0	0	0	0	0	0	0	0	1	0	0	0	0	0	0	1	0	0	0	0	0	0	0	0	0	0	0	0	0	0	0	0	0	0	0
520102	1	0	0	0	0	0	0	0	0	0	0	0	0	0	0	0	0	0	0	0	0	0	0	0	0	0	0	0	0	0	0	0	0	0	0	0	0	0	0	0	0
520103	1	0	0	0	0	0	0	0	0	0	0	0	0	0	0	0	0	0	0	0	0	0	0	0	0	0	0	0	0	0	0	0	0	0	0	0	0	0	0	0	0
520111	1	0	0	0	0	0	0	0	0	0	0	0	0	0	0	0	0	0	0	0	0	0	0	0	0	0	0	0	0	0	0	0	0	0	0	0	0	0	0	0	0
520113	1	0	0	0	0	0	0	0	0	0	0	0	0	0	0	0	0	0	0	0	0	0	0	0	0	0	0	0	0	0	0	0	0	0	0	0	0	0	0	0	0
520203	0	0	0	0	0	0	0	0	0	0	0	0	0	0	1	0	0	0	0	0	0	0	0	0	0	0	0	0	0	0	0	0	0	0	0	0	0	0	0	0	0
520222	0	0	0	0	0	0	0	0	0	0	0	0	0	0	1	0	0	0	0	0	0	0	0	0	0	1	0	0	0	0	0	0	0	0	0	0	0	0	0	0	0
520321	1	0	0	0	0	0	0	0	0	0	0	0	0	0	0	0	0	0	0	0	0	0	0	0	0	0	0	0	0	0	0	0	0	0	0	0	0	0	0	0	0
520323	0	0	0	1	0	0	0	0	0	0	0	1	0	0	0	0	0	0	1	0	0	0	0	0	0	0	0	0	0	0	0	0	0	0	0	0	0	0	0	0	0
520330	1	0	0	0	0	0	0	0	0	0	0	0	0	0	0	0	0	0	0	0	0	0	0	0	0	0	0	0	0	0	0	0	0	0	0	0	0	0	0	0	0
520381	1	0	0	0	0	0	0	0	0	0	0	0	0	0	0	0	0	0	0	0	0	0	0	0	0	0	0	0	0	0	0	0	0	0	0	0	0	0	0	0	0
520421	0	0	0	0	0	0	0	0	0	0	0	0	0	0	0	0	0	0	0	0	0	0	0	0	0	0	0	0	0	0	0	1	0	0	0	0	0	0	0	0	0
520623	1	0	0	0	0	0	0	0	0	0	0	1	0	0	0	0	0	0	0	0	0	0	0	0	0	0	0	0	0	0	0	0	0	0	0	0	0	0	0	0	0
520625	1	0	0	0	0	0	0	0	0	0	0	0	0	0	0	0	0	0	0	0	0	0	0	0	0	0	0	0	0	0	0	0	0	0	0	0	0	0	0	0	0
522323	0	0	0	0	0	0	0	0	0	0	0	0	0	0	1	0	0	0	0	0	0	0	0	0	0	0	0	0	0	0	0	0	0	0	0	0	0	0	0	0	0
522327	0	0	0	0	0	0	0	0	0	0	0	1	0	0	0	0	0	0	0	0	0	0	0	0	0	0	0	0	0	0	0	0	0	1	0	0	0	0	0	0	0
520502	1	0	0	0	0	0	0	0	0	0	0	0	0	0	0	0	0	0	0	0	0	0	0	0	0	0	0	0	0	0	0	0	0	0	0	0	0	0	0	0	0
520524	0	0	0	0	0	0	0	0	0	0	0	0	0	0	1	0	0	0	0	0	0	0	0	0	0	0	0	0	0	0	0	0	0	0	0	0	0	0	0	0	0
520526	1	0	0	0	0	0	0	0	0	0	0	0	0	0	1	0	0	0	0	0	0	0	0	0	0	0	0	0	0	0	0	0	0	0	0	0	0	0	0	0	0
520527	0	0	0	0	0	0	0	0	0	0	0	0	0	0	0	0	0	0	1	0	0	0	0	0	0	0	0	0	0	0	0	0	0	0	0	0	0	0	0	0	0
522601	1	0	0	0	0	0	0	0	0	0	0	0	0	0	0	0	0	0	0	0	0	0	0	0	0	0	0	0	0	0	0	0	0	0	0	0	0	0	0	0	0
522627	0	1	0	0	0	0	0	0	0	0	0	0	0	0	0	0	0	0	0	0	0	0	0	0	0	0	0	0	0	0	0	0	0	0	0	0	0	0	0	0	0
522628	0	0	0	0	0	0	0	0	0	0	0	0	0	0	0	0	0	0	0	0	0	0	0	0	0	0	0	0	0	1	0	0	0	0	0	0	0	0	0	0	0
522632	1	0	0	0	0	0	0	0	0	0	0	0	0	0	0	0	0	0	0	0	1	0	0	0	0	0	0	0	0	0	0	0	0	0	0	0	0	0	0	0	0
522633	1	0	0	0	0	0	0	0	0	0	0	0	0	0	0	0	0	0	0	0	0	0	0	0	0	0	0	0	0	0	0	0	0	0	0	0	0	0	0	0	0
522701	1	0	0	0	0	0	0	0	0	0	0	0	0	0	0	0	0	0	0	0	0	0	0	0	0	0	0	0	0	0	0	0	0	0	0	0	0	0	0	0	0
522723	1	0	0	0	0	0	0	0	0	0	0	0	0	0	0	0	0	0	0	0	0	0	0	0	0	0	0	0	0	0	0	0	0	0	0	0	0	0	0	0	0
522726	1	0	0	0	0	0	0	0	0	0	0	0	0	0	0	0	0	0	0	0	0	0	0	0	0	0	0	0	0	0	1	0	0	0	0	0	0	0	0	0	0
522728	0	0	0	0	0	0	0	0	0	0	0	0	0	0	0	0	0	0	0	0	0	0	0	0	0	0	0	0	0	1	0	0	0	0	0	0	0	0	0	0	0
522729	1	0	0	0	0	0	0	0	0	0	0	0	0	0	0	0	0	0	0	0	0	0	0	0	0	0	0	0	0	0	0	0	0	0	0	0	0	0	0	0	0
530112	1	0	0	0	0	0	0	0	0	0	0	0	0	0	0	0	0	0	0	0	0	0	0	0	0	0	0	0	0	0	0	0	0	0	0	0	0	0	0	0	0
530502	0	0	0	0	0	0	0	0	0	0	0	0	0	0	1	0	0	0	0	0	0	0	0	0	0	0	0	0	0	0	0	0	0	0	0	0	0	0	0	0	0
530925	0	0	0	0	0	1	0	0	0	0	0	0	0	0	0	0	0	0	0	0	0	0	0	0	0	0	0	0	0	0	0	0	0	0	1	0	0	0	0	0	0
530926	0	0	0	0	0	1	0	0	0	1	1	0	0	0	1	0	1	0	0	0	0	1	0	0	0	1	0	0	1	1	0	0	0	0	0	0	0	0	0	0	0
530927	0	0	0	1	0	0	0	0	0	0	0	1	0	0	0	0	0	0	0	0	0	1	0	0	0	0	0	0	0	0	0	0	0	0	0	0	0	0	0	0	0
532532	0	0	0	1	0	0	0	0	0	0	0	0	0	0	0	0	0	0	0	0	0	0	0	0	0	0	0	0	0	0	0	0	0	0	0	0	0	0	0	0	0
532801	0	0	0	0	0	0	0	0	0	0	0	1	0	0	0	1	1	0	0	0	0	1	0	0	0	0	0	0	1	0	0	0	0	0	0	0	0	0	0	0	0
532823	0	0	0	1	0	1	0	0	0	0	1	0	0	0	1	1	1	0	0	0	1	1	0	0	0	1	1	0	1	0	0	1	0	1	1	0	0	0	0	0	1
532928	0	0	0	0	0	0	0	0	0	0	0	0	0	0	1	0	0	0	0	0	0	0	0	0	0	0	0	0	0	0	0	0	0	0	0	0	0	0	0	0	0
533103	0	0	0	0	0	0	0	0	0	0	0	1	0	0	0	0	0	0	0	0	0	0	0	0	0	0	0	0	0	0	0	0	0	0	0	0	0	0	0	0	0
533123	0	0	0	1	0	0	0	0	0	0	0	0	0	0	0	0	0	0	0	0	0	0	0	0	0	0	0	0	0	0	0	0	0	0	0	0	0	0	0	0	0
533124	0	0	0	1	0	0	0	0	0	0	0	0	0	0	0	0	0	0	0	0	0	0	0	0	0	0	0	0	0	0	0	0	0	0	0	0	0	0	0	0	0
533321	0	0	0	0	0	0	0	0	0	0	1	0	0	0	0	0	0	0	0	0	0	0	0	0	0	0	0	0	0	0	0	0	0	0	0	0	1	0	0	0	0
533421	0	0	0	0	0	0	0	0	0	0	0	0	0	0	0	0	0	1	0	0	0	0	0	0	0	0	0	0	0	0	0	0	0	0	0	0	0	0	0	0	0
533422	0	0	0	0	0	0	0	0	0	0	0	0	0	0	0	0	0	0	0	0	0	0	0	0	0	0	1	0	0	0	0	0	0	0	0	0	0	0	0	0	0
540122	0	0	0	0	0	0	0	0	0	0	0	0	0	0	0	0	0	0	0	0	0	0	0	1	0	0	0	0	0	0	0	0	0	0	0	0	0	0	0	0	0
542124	0	0	0	0	0	0	0	0	0	0	0	0	0	0	0	0	0	1	0	0	0	0	0	0	0	0	0	0	0	0	0	0	0	0	0	0	0	0	0	0	0
542129	0	0	0	0	0	0	0	0	0	0	0	0	0	0	0	0	0	1	0	0	0	0	0	1	0	0	0	0	0	0	0	0	0	0	0	0	0	0	0	0	0
542226	0	0	0	0	0	0	0	0	0	0	0	0	0	0	0	0	0	1	0	0	0	0	0	0	0	0	0	0	0	0	0	0	0	0	0	0	0	0	0	0	0
542231	0	0	0	0	0	0	0	0	0	0	0	0	0	0	0	0	0	0	0	1	0	0	0	0	0	0	0	0	0	0	0	0	0	0	0	0	0	0	0	0	0
542232	0	0	0	0	0	0	0	0	0	0	0	0	0	0	0	0	0	0	0	1	0	0	0	0	0	0	0	0	0	0	0	0	0	0	0	0	0	0	0	0	0
542301	0	0	0	0	0	0	0	0	0	0	0	0	0	0	0	0	0	0	0	1	0	0	0	0	1	0	0	0	0	0	0	0	0	0	0	1	0	0	0	0	0
542334	0	0	0	0	0	0	0	0	0	0	0	0	0	0	0	0	0	0	0	1	0	0	0	1	0	0	0	0	0	0	0	0	0	0	0	0	0	0	0	0	0
542336	0	0	0	0	0	0	0	0	0	0	0	0	0	0	0	0	0	0	0	1	0	0	0	1	1	0	0	0	0	0	0	0	0	0	0	1	0	0	0	0	0
542521	0	0	0	0	0	0	0	0	0	0	0	0	0	0	1	0	0	0	0	0	0	0	0	1	0	0	0	0	0	0	0	0	0	0	0	0	0	0	0	0	0
542624	0	0	0	1	0	0	0	0	0	0	0	0	0	0	0	0	0	0	0	0	0	0	0	0	0	0	0	0	0	0	0	0	0	0	0	0	0	0	0	0	0
542625	0	0	0	0	0	0	0	0	0	0	0	0	1	0	0	0	0	0	0	1	0	0	0	0	0	0	0	0	0	0	0	0	0	0	0	0	0	0	0	0	0
542626	0	0	0	0	0	0	0	0	0	0	0	0	0	0	0	0	0	0	0	1	0	0	0	1	0	0	0	0	0	0	0	0	0	0	0	0	0	0	0	0	0
610114	1	0	0	0	0	0	0	0	0	0	0	0	0	0	0	0	0	0	0	0	0	0	0	0	0	0	0	0	0	0	0	0	0	0	0	0	0	0	0	0	0
610115	1	0	0	0	0	0	0	0	0	0	0	0	0	0	0	0	0	0	0	0	0	0	0	0	0	0	0	0	0	0	0	0	0	0	0	0	0	0	0	0	0
610116	1	0	0	0	0	0	0	0	0	0	0	0	0	0	0	0	0	0	0	0	0	0	0	0	0	0	0	0	0	0	0	0	0	0	0	0	0	0	0	0	0
610122	1	0	0	0	0	0	0	0	0	0	0	0	0	0	0	0	0	0	0	0	0	0	0	0	0	0	0	0	0	0	0	0	0	0	0	0	0	0	0	0	0
610124	1	0	0	0	0	0	0	0	0	0	0	0	0	0	0	0	0	0	0	0	0	0	0	0	0	0	0	0	0	0	0	0	0	0	0	0	0	0	0	0	0
610125	1	0	0	0	0	0	0	0	0	0	0	0	0	0	0	0	0	0	0	0	0	0	0	0	0	0	0	0	0	0	0	0	0	0	0	0	0	0	0	0	0
610126	1	0	0	0	0	0	0	0	0	0	0	0	0	0	0	0	0	0	0	0	0	0	0	0	0	0	0	0	0	0	0	0	0	0	0	0	0	0	0	0	0
610204	1	0	0	0	0	0	0	0	0	0	0	0	0	0	0	0	0	0	0	0	0	0	0	0	0	0	0	0	0	0	0	0	0	0	0	0	0	0	0	0	0
610222	1	0	0	0	0	0	0	0	0	0	0	0	0	0	0	0	0	0	0	0	0	0	0	0	0	0	0	0	0	0	0	0	0	0	0	0	0	0	0	0	0
610303	1	0	0	0	0	0	0	0	0	0	0	0	0	0	0	0	0	0	0	0	0	0	0	0	0	0	0	0	0	0	0	0	0	0	0	0	0	0	0	0	0
610304	1	0	0	0	0	0	0	0	0	0	0	0	0	0	0	0	0	0	0	0	0	0	0	0	0	0	0	0	0	0	0	0	0	0	0	0	0	0	0	0	0
610322	1	0	0	0	0	0	0	0	0	0	0	0	0	0	0	0	0	0	0	0	0	0	0	0	0	0	0	0	0	0	0	0	0	0	0	0	0	0	0	0	0
610323	1	0	0	0	0	0	0	0	0	0	0	0	0	0	0	0	0	0	0	0	0	0	0	0	0	0	0	0	0	0	0	0	0	0	0	0	0	0	0	0	0
610324	1	0	0	0	0	0	0	0	0	0	0	0	0	0	0	0	0	0	0	0	0	0	0	0	0	0	0	0	0	0	0	0	0	0	0	0	0	0	0	0	0
610326	1	0	0	0	0	0	0	0	0	0	0	0	0	0	0	0	0	0	0	0	0	0	0	0	0	0	0	0	0	0	0	0	0	0	0	0	0	0	0	0	0
610327	1	1	1	0	0	0	0	0	0	0	0	0	0	0	0	0	0	0	0	0	0	0	0	0	0	0	0	0	0	0	0	0	0	0	0	0	0	0	0	0	0
610328	1	0	0	0	0	0	0	0	0	0	0	0	0	0	0	0	0	0	0	0	0	0	0	0	0	0	0	0	0	0	0	0	0	0	0	0	0	0	0	0	0
610329	1	0	0	0	0	0	0	0	0	0	0	0	0	0	0	0	0	0	0	0	0	0	0	0	0	0	0	0	0	0	0	0	0	0	0	0	0	0	0	0	0
610330	1	0	0	0	0	0	0	0	0	0	0	0	0	0	0	0	0	0	0	0	0	0	0	0	0	0	0	0	0	0	0	0	0	0	0	0	0	0	0	0	0
610331	1	0	0	0	0	0	0	0	0	0	0	0	0	0	0	0	0	0	0	0	0	0	0	0	0	0	0	0	0	0	0	0	0	0	0	0	0	0	0	0	0
610403	1	0	0	0	0	0	0	0	0	0	0	0	0	0	0	0	0	0	0	0	0	0	0	0	0	0	0	0	0	0	0	0	0	0	0	0	0	0	0	0	0
610422	1	0	0	0	0	0	0	0	0	0	0	0	0	0	0	0	0	0	0	0	0	0	0	0	0	0	0	0	0	0	0	0	0	0	0	0	0	0	0	0	0
610423	1	0	0	0	0	0	0	0	0	0	0	0	0	0	0	0	0	0	0	0	0	0	0	0	0	0	0	0	0	0	0	0	0	0	0	0	0	0	0	0	0
610424	1	0	0	0	0	0	0	0	0	0	0	0	0	0	0	0	0	0	0	0	0	0	0	0	0	0	0	0	0	0	0	0	0	0	0	0	0	0	0	0	0
610425	1	0	0	0	0	0	0	0	0	0	0	0	0	0	0	0	0	0	0	0	0	0	0	0	0	0	0	0	0	0	0	0	0	0	0	0	0	0	0	0	0
610426	1	0	0	0	0	0	0	0	0	0	0	0	0	0	0	0	0	0	0	0	0	0	0	0	0	0	0	0	0	0	0	0	0	0	0	0	0	0	0	0	0
610427	1	0	0	0	0	0	0	0	0	0	0	0	0	0	0	0	0	0	0	0	0	0	0	0	0	0	0	0	0	0	0	0	0	0	0	0	0	0	0	0	0
610428	1	0	0	0	0	0	0	0	0	0	0	0	0	0	0	0	0	0	0	0	0	0	0	0	0	0	0	0	0	0	0	0	0	0	0	0	0	0	0	0	0
610429	1	0	0	0	0	0	0	0	0	0	0	0	0	0	0	0	0	0	0	0	0	0	0	0	0	0	0	0	0	0	0	0	0	0	0	0	0	0	0	0	0
610430	1	0	0	0	0	0	0	0	0	0	0	0	0	0	0	0	0	0	0	0	0	0	0	0	0	0	0	0	0	0	0	0	0	0	0	0	0	0	0	0	0
610431	1	0	0	0	0	0	0	0	0	0	0	0	0	0	0	0	0	0	0	0	0	0	0	0	0	0	0	0	0	0	0	0	0	0	0	0	0	0	0	0	0
610481	1	0	0	0	0	0	0	0	0	0	0	0	0	0	0	0	0	0	0	0	0	0	0	0	0	0	0	0	0	0	0	0	0	0	0	0	0	0	0	0	0
610502	1	0	0	0	0	0	0	0	0	0	0	0	0	0	0	0	0	0	0	0	0	0	0	0	0	0	0	0	0	0	0	0	0	0	0	0	0	0	0	0	0
610521	0	0	0	0	0	0	0	0	0	0	0	1	0	0	0	0	0	0	0	0	0	0	0	0	0	0	0	0	0	0	0	0	0	0	0	0	0	0	0	0	0
610523	1	0	0	0	0	0	0	0	0	0	0	0	0	0	0	0	0	0	0	0	0	0	0	0	0	0	0	0	0	0	0	0	0	0	0	0	0	0	0	0	0
610524	1	0	0	0	0	0	0	0	0	0	0	0	0	0	0	0	0	0	0	0	0	0	0	0	0	0	0	0	0	0	0	0	0	0	0	0	0	0	0	0	0
610525	1	0	0	0	0	0	0	0	0	0	0	0	0	0	0	0	0	0	0	0	0	0	0	0	0	0	0	0	0	0	0	0	0	0	0	0	0	0	0	0	0
610526	1	0	0	0	0	0	0	0	0	0	0	0	0	0	0	0	0	0	0	0	0	0	0	0	0	0	0	0	0	0	0	0	0	0	0	0	0	0	0	0	0
610527	1	0	0	0	0	0	0	0	0	0	0	0	0	0	0	0	0	0	0	0	0	0	0	0	0	0	0	0	0	0	0	0	0	0	0	0	0	0	0	0	0
610528	1	0	0	0	0	0	0	0	0	0	0	0	0	0	0	0	0	0	0	0	0	0	0	0	0	0	0	0	0	0	0	0	0	0	0	0	0	0	0	0	0
610582	1	0	0	0	0	0	0	0	0	0	0	0	0	0	0	0	0	0	0	0	0	0	0	0	0	0	0	0	0	0	0	0	0	0	0	0	0	0	0	0	0
610602	1	0	0	0	0	0	0	0	0	0	0	0	0	0	0	0	0	0	0	0	0	0	0	0	0	0	0	0	0	0	0	0	0	0	0	0	0	0	0	0	0
610621	1	0	0	0	0	0	0	0	0	0	0	0	0	0	0	0	0	0	0	0	0	0	0	0	0	0	0	0	0	0	0	0	0	0	0	0	0	0	0	0	0
610622	1	0	0	0	0	0	0	0	0	0	0	0	0	0	0	0	0	0	0	0	0	0	0	0	0	0	0	0	0	0	0	0	0	0	0	0	0	0	0	0	0
610623	1	0	1	0	0	0	0	0	0	0	0	0	0	0	0	0	0	0	0	0	0	0	1	0	0	0	0	0	0	0	0	0	0	0	0	0	0	0	0	0	0
610624	1	0	0	0	0	0	0	0	0	0	0	0	0	0	0	0	0	0	0	0	0	0	0	0	0	0	0	0	0	0	0	0	0	0	0	0	0	0	0	0	0
610625	1	0	0	0	0	0	0	0	0	0	0	0	0	0	0	0	0	0	0	0	0	0	0	0	0	0	0	0	0	0	0	0	0	0	0	0	0	0	0	0	0
610626	1	0	0	0	0	0	0	0	0	0	0	0	0	0	0	0	0	0	0	0	0	0	1	0	0	0	0	0	0	0	0	0	0	0	0	0	0	0	0	0	0
610627	1	0	0	0	0	0	0	0	0	0	0	0	0	0	0	0	0	0	0	0	0	0	0	0	0	0	0	0	0	0	0	0	0	0	0	0	0	0	0	0	0
610628	1	1	1	0	0	0	0	0	0	0	0	0	0	0	0	0	0	0	0	0	0	0	0	0	0	0	0	0	0	0	0	0	0	0	0	0	0	0	0	0	0
610629	1	0	0	0	0	0	0	0	0	0	0	0	0	0	0	0	0	0	0	0	0	0	0	0	0	0	0	0	0	0	0	0	0	0	0	0	0	0	0	0	0
610630	1	0	0	0	0	0	0	0	0	0	0	0	0	0	0	0	0	0	0	0	0	0	0	0	0	0	0	0	0	0	0	0	0	0	0	0	0	0	0	0	0
610631	1	1	0	0	0	0	0	0	0	0	0	0	0	0	0	0	0	0	0	0	0	0	0	0	0	0	0	0	0	0	0	0	0	0	0	0	0	0	0	0	0
610632	1	0	0	0	0	0	0	0	0	0	0	0	0	0	0	0	0	0	0	0	0	0	0	0	0	0	0	0	0	0	0	0	0	0	0	0	0	0	0	0	0
610702	1	0	0	0	0	0	0	0	0	0	0	0	0	0	0	0	0	0	0	0	0	0	0	0	0	0	0	0	0	0	0	0	0	0	0	0	0	0	0	0	0
610721	1	0	0	0	0	0	0	0	0	0	0	0	0	0	0	0	0	0	0	0	0	0	0	0	0	0	0	0	0	0	0	0	0	0	0	0	0	0	0	0	0
610722	1	0	0	0	0	0	0	0	0	0	0	0	0	0	0	0	0	0	0	0	0	0	0	0	0	0	0	0	0	0	0	0	0	0	0	0	0	0	0	0	0
610723	1	0	0	0	0	0	0	0	0	0	0	0	0	0	0	0	0	0	0	0	0	0	0	0	0	0	0	0	0	0	0	0	0	0	0	0	0	0	0	0	0
610724	1	0	0	0	0	0	0	0	0	0	0	0	0	0	0	0	0	0	0	0	0	0	0	0	0	0	0	0	0	0	0	0	0	0	0	0	0	0	0	0	0
610725	1	0	0	0	0	0	0	0	0	0	0	0	0	0	0	0	0	0	0	0	0	0	0	0	0	0	0	0	0	0	0	0	0	0	0	0	0	0	0	0	0
610726	1	0	0	0	0	0	0	0	0	0	0	0	0	0	0	0	0	0	1	0	0	0	0	0	1	0	0	0	0	0	0	0	0	0	0	0	0	0	0	0	0
610727	1	0	0	0	0	0	0	0	0	0	0	0	0	0	0	0	0	0	0	0	0	0	0	0	0	0	0	0	0	0	0	0	0	0	0	0	0	0	0	0	0
610728	1	0	0	0	0	0	0	0	0	0	0	0	0	0	0	0	0	0	0	0	0	0	0	0	0	0	0	0	0	0	0	0	0	0	0	0	0	0	0	0	0
610729	1	0	0	0	0	0	0	0	0	0	0	0	0	0	0	0	0	0	0	0	0	0	0	0	0	0	0	0	0	0	0	0	0	0	0	0	0	0	0	0	0
610730	1	0	0	0	0	0	0	0	0	0	0	0	0	0	0	0	0	0	0	0	0	0	0	0	0	0	0	0	0	0	0	0	0	0	0	0	0	0	0	0	0
610802	1	0	0	0	0	0	0	0	0	0	0	0	0	0	0	0	0	0	0	0	0	0	0	0	0	0	0	0	0	0	0	0	0	0	0	0	0	0	0	0	0
610821	1	0	0	0	0	0	0	0	0	0	0	0	0	0	0	0	0	0	0	0	0	0	0	0	0	0	0	0	0	0	0	0	0	0	0	0	0	0	0	0	0
610822	1	0	0	0	0	0	0	0	0	0	0	0	0	0	0	0	0	0	0	0	0	0	0	0	0	0	0	0	0	0	0	0	0	0	0	0	0	0	0	0	0
610823	1	0	0	0	0	0	0	0	0	0	0	0	0	0	0	0	0	0	0	0	0	0	0	0	0	0	0	0	0	0	0	0	0	0	0	0	0	0	0	0	0
610824	1	0	0	0	0	0	0	0	0	0	0	0	0	0	0	0	0	0	0	0	0	0	0	0	0	0	0	0	0	0	0	0	0	0	0	0	0	0	0	0	0
610825	1	0	0	0	0	0	0	0	0	0	0	0	0	0	0	0	0	0	0	0	0	0	0	0	0	0	0	0	0	0	0	0	0	0	0	0	0	0	0	0	0
610826	1	0	0	0	0	0	0	0	0	0	0	0	0	0	0	0	0	0	0	0	0	0	0	0	0	0	0	0	0	0	0	0	0	0	0	0	0	0	0	0	0
610827	1	0	0	0	0	0	0	0	0	0	0	0	0	0	0	0	0	0	0	0	0	0	0	0	0	0	0	0	0	0	0	0	0	0	0	0	0	0	0	0	0
610828	1	0	0	0	0	0	0	0	0	0	0	0	0	0	0	0	0	0	0	0	0	0	0	0	0	0	0	0	0	0	0	0	0	0	0	0	0	0	0	0	0
610829	1	0	0	0	0	0	0	0	0	0	0	0	0	0	0	0	0	0	0	0	0	0	0	0	0	0	0	0	0	0	0	0	0	0	0	0	0	0	0	0	0
610830	1	0	0	0	0	0	0	0	0	0	0	0	0	0	0	0	0	0	0	0	0	0	0	0	0	0	0	0	0	0	0	0	0	0	0	0	0	0	0	0	0
610831	1	0	0	0	0	0	0	0	0	0	0	0	0	0	0	0	0	0	0	0	0	0	0	0	0	0	0	0	0	0	0	0	0	0	0	0	0	0	0	0	0
610902	1	0	0	0	0	0	0	0	0	0	0	0	0	0	0	0	0	0	0	0	0	0	0	0	0	0	0	0	0	0	0	0	0	0	0	0	0	0	0	0	0
610921	1	0	0	0	0	0	0	0	0	0	0	0	0	0	0	0	0	0	0	0	0	0	0	0	0	0	0	0	0	0	0	0	0	0	0	0	0	0	0	0	0
610922	1	0	0	0	0	0	0	0	0	0	0	0	0	0	0	0	0	0	0	0	0	0	0	0	0	0	0	0	0	0	0	0	0	0	0	0	0	0	0	0	0
610923	1	0	0	0	0	0	0	0	0	0	0	0	0	0	0	0	0	0	0	0	0	0	0	0	0	0	0	0	0	0	0	0	0	0	0	0	0	1	0	0	0
610924	1	0	0	0	0	0	0	0	0	0	0	0	0	0	0	0	0	0	0	0	0	0	0	0	0	0	0	0	0	0	0	0	0	0	0	0	0	0	0	0	0
610925	1	0	0	0	0	0	0	0	0	0	0	0	0	0	0	0	0	0	0	0	0	0	0	0	0	0	0	0	0	0	0	0	0	0	0	0	0	0	0	0	0
610926	1	0	0	0	0	0	0	0	0	0	0	0	0	0	0	0	0	0	0	0	0	0	0	0	0	0	0	0	0	0	0	0	0	0	0	0	0	0	0	0	0
610927	1	0	0	0	0	0	0	0	0	0	0	0	0	0	0	0	0	0	0	0	0	0	0	0	0	0	0	0	0	0	0	0	0	0	0	0	0	0	0	0	0
610928	1	0	0	0	0	0	0	0	0	0	0	0	0	0	0	0	0	0	0	0	0	0	0	0	0	0	0	0	0	0	0	0	0	0	0	0	0	0	0	0	0
610929	1	0	0	0	0	0	0	0	0	0	0	0	0	0	0	0	0	0	0	0	0	0	0	0	0	0	0	0	0	0	0	0	0	0	0	0	0	0	0	0	0
611021	1	0	0	0	0	0	0	0	0	0	0	0	0	0	0	0	0	0	0	0	0	0	0	0	0	0	0	0	0	0	0	0	0	0	0	0	0	0	0	0	0
611022	1	0	0	0	0	0	0	0	0	0	0	0	0	0	0	0	0	0	0	0	0	0	0	0	0	0	0	0	0	0	0	0	0	0	0	0	0	0	0	0	0
611023	1	0	0	0	0	0	0	0	0	0	0	0	0	0	0	0	0	0	0	0	0	0	0	0	0	0	0	0	0	0	0	0	0	0	0	0	0	0	0	0	0
611024	1	0	0	0	0	0	0	0	0	0	0	0	0	0	0	0	0	0	0	0	0	0	0	0	0	0	0	0	0	0	0	0	0	0	0	0	0	0	0	0	0
611025	1	0	0	0	0	0	0	0	0	0	0	0	0	0	0	0	0	0	0	0	0	0	0	0	0	0	0	0	0	0	0	0	0	0	0	0	0	0	0	0	0
611026	1	0	0	0	0	0	0	0	1	0	0	0	0	0	0	0	0	0	0	0	0	0	0	0	0	0	0	1	0	0	0	0	0	0	0	0	0	0	0	0	0
620121	0	0	0	0	0	0	0	0	1	0	0	0	0	0	0	0	0	0	0	0	0	0	0	0	0	0	0	0	0	0	0	0	0	0	0	0	0	0	0	0	0
620123	0	0	0	0	0	0	0	0	1	0	0	0	0	0	0	0	0	0	0	0	0	0	0	0	0	0	0	0	0	0	0	0	0	0	0	0	0	0	0	0	0
620522	1	0	0	0	0	0	0	0	0	0	0	0	0	0	0	0	0	0	0	0	0	0	0	0	0	0	0	0	0	0	0	0	0	0	0	0	0	0	0	0	0
620523	0	0	1	0	0	0	0	0	0	0	0	0	0	0	0	0	0	0	0	0	0	0	0	0	0	0	0	0	0	0	0	0	0	0	0	0	0	0	0	0	0
620524	0	0	0	1	0	0	0	0	0	0	0	0	0	0	0	0	0	0	0	0	0	0	0	0	0	0	0	0	0	0	0	0	0	0	0	0	0	0	0	0	0
620525	1	0	0	0	0	0	0	0	1	0	0	0	0	0	0	0	0	0	0	0	0	0	0	0	0	0	0	0	0	0	0	0	0	0	0	0	0	0	0	0	0
620623	0	0	0	0	1	0	0	0	1	0	0	0	0	0	0	0	0	0	0	0	0	0	0	0	0	0	0	0	0	0	0	0	0	0	0	0	0	0	0	0	0
620721	0	0	0	0	0	0	0	0	0	0	0	0	0	1	0	0	0	0	0	0	0	0	0	0	0	0	0	0	0	0	0	0	0	0	0	0	0	0	0	0	0
620723	0	0	0	0	0	0	0	0	1	0	0	0	0	0	0	0	0	0	0	0	0	0	0	0	0	0	0	0	0	0	0	0	0	0	0	0	0	0	0	0	0
620802	0	0	1	0	0	0	0	0	0	0	0	0	0	0	0	0	0	0	0	0	0	0	0	0	0	0	0	0	0	0	0	0	0	0	0	0	0	0	0	0	0
620822	1	0	1	0	0	0	0	0	0	0	0	0	0	0	0	0	0	0	0	0	0	0	0	0	0	0	0	0	0	0	0	0	0	0	0	0	0	0	0	0	0
620823	1	0	1	0	0	0	0	0	0	0	0	0	0	0	0	0	0	0	0	0	0	0	0	0	0	0	0	0	0	0	0	0	0	0	0	0	0	0	0	0	0
620824	1	0	1	0	0	0	0	0	0	0	0	0	0	0	0	0	0	0	0	0	0	0	0	0	0	0	0	0	0	0	0	0	0	0	0	0	0	0	0	0	0
621002	0	0	1	0	0	0	0	0	0	0	0	0	0	0	0	0	0	0	0	0	0	0	0	0	0	0	0	0	0	0	0	0	0	0	0	0	0	0	0	0	0
621021	0	0	1	0	0	0	0	0	0	0	0	0	0	0	0	0	0	0	0	0	0	0	0	0	0	0	0	0	0	0	0	0	0	0	0	0	0	0	0	0	0
621022	0	1	0	0	0	0	0	0	0	0	0	0	0	0	0	0	0	0	0	0	0	0	0	0	0	0	0	0	0	0	0	0	0	0	0	0	0	0	0	0	0
621023	1	1	1	0	0	0	0	0	1	0	0	0	0	0	0	0	0	0	0	0	0	0	0	0	0	0	0	0	0	0	0	0	0	0	0	0	0	0	0	0	0
621024	1	0	1	0	0	0	0	0	1	0	0	1	0	0	0	0	0	0	0	0	0	0	0	0	0	0	0	0	0	0	0	0	0	0	0	0	0	0	0	0	0
621025	0	0	0	0	0	0	0	0	1	0	0	0	0	0	0	0	0	0	0	0	0	0	0	0	0	0	0	0	0	0	0	0	0	0	0	0	0	0	0	0	0
621026	1	0	0	0	0	0	0	0	1	0	0	0	0	0	0	0	0	0	0	0	0	0	0	0	0	0	0	0	0	0	0	0	0	0	0	0	0	0	0	0	0
621122	0	0	1	0	0	0	0	0	0	0	0	0	0	0	0	0	0	0	0	0	0	0	0	0	0	0	0	0	0	0	0	0	0	0	0	0	0	0	0	0	0
621123	0	0	0	0	0	0	0	0	1	0	0	0	0	0	0	0	0	0	0	0	0	0	0	0	0	0	0	0	0	0	0	0	0	0	0	0	0	0	0	0	0
621124	0	0	1	0	0	0	0	0	1	0	0	0	0	0	0	0	0	0	0	0	0	0	0	0	0	0	0	0	0	0	0	0	0	0	0	0	0	0	0	0	0
621125	0	0	0	0	0	0	0	0	1	0	0	0	0	0	0	0	0	0	0	0	0	0	0	0	0	0	0	0	0	0	0	0	0	0	0	0	0	0	0	0	0
621126	0	1	0	0	0	0	0	0	1	0	0	0	0	0	0	0	0	0	0	0	0	0	0	0	0	0	0	0	0	0	0	0	0	0	0	0	0	0	0	0	0
621202	0	0	1	0	0	0	0	0	1	0	0	0	0	0	0	0	0	0	0	0	0	0	0	0	0	0	0	0	0	0	0	0	0	0	0	0	0	0	0	0	0
621221	1	0	0	0	0	0	0	0	0	0	0	0	0	0	0	0	0	0	0	0	0	0	0	0	0	0	0	0	0	0	0	0	0	0	0	0	0	0	0	0	0
621222	1	1	1	1	1	1	1	0	1	0	0	1	0	0	1	0	0	0	1	0	1	0	0	0	0	0	0	1	0	0	0	0	0	0	0	0	0	0	0	0	0
621223	1	1	1	1	1	1	0	0	1	0	0	0	0	0	0	0	0	0	0	0	0	0	0	0	0	0	0	0	0	0	0	0	0	0	0	0	0	0	0	0	0
621224	1	0	1	0	0	0	0	0	0	0	0	0	0	0	0	0	0	0	0	0	0	0	0	0	0	0	0	1	0	0	0	0	0	0	0	0	0	0	0	0	0
621227	0	0	1	0	0	0	0	0	0	0	0	0	0	0	0	0	0	0	0	0	0	0	0	0	0	0	0	0	0	0	0	0	0	0	0	0	0	0	0	0	0
621228	1	0	1	0	0	0	0	0	0	0	0	0	0	0	0	0	0	0	0	0	0	0	0	0	0	0	0	0	0	0	0	0	0	0	0	0	0	0	0	0	0
622923	0	0	0	0	0	0	0	0	1	0	0	0	0	0	0	0	0	0	0	0	0	0	0	0	0	0	0	0	0	0	0	0	0	0	0	0	0	0	0	0	0
623001	0	1	0	0	0	0	0	0	1	0	0	0	0	0	0	0	0	0	0	0	0	0	0	0	0	0	0	0	0	0	0	0	0	0	0	0	0	0	0	0	0
623021	0	0	1	0	0	0	0	0	1	0	0	0	0	0	0	0	0	0	0	0	0	0	0	0	0	0	0	0	0	0	0	0	0	0	0	0	0	0	0	0	0
623022	0	0	1	0	0	0	0	0	1	0	0	0	0	0	0	0	0	0	0	0	0	0	0	0	0	0	0	0	0	0	0	0	0	0	0	0	0	0	0	0	0
623024	0	0	1	0	0	0	0	0	1	0	0	0	0	0	0	0	0	0	0	0	0	0	0	0	0	0	0	0	0	0	0	0	0	0	0	0	0	0	0	0	0
623025	0	0	0	0	0	0	0	0	1	0	0	0	0	0	0	0	0	0	0	0	0	0	0	0	0	0	0	0	0	0	0	0	0	0	0	0	0	0	0	0	0
623026	0	0	1	0	0	0	0	0	1	0	0	0	0	0	0	0	0	0	0	0	0	0	0	0	0	0	0	0	0	0	0	0	0	0	0	0	0	0	0	0	0
623027	0	0	0	0	0	0	0	0	1	0	0	0	0	0	0	0	0	0	0	0	0	0	0	0	0	0	0	0	0	0	0	0	0	0	0	0	0	0	0	0	0
630121	0	0	0	0	0	0	0	0	0	0	0	0	0	0	0	0	0	0	0	0	1	0	0	0	0	0	0	0	0	0	0	0	0	0	0	0	0	0	0	0	0
630123	0	0	0	0	0	0	0	0	1	0	0	0	0	0	0	0	0	0	0	0	0	0	0	0	0	0	0	0	0	0	0	0	0	0	0	0	0	0	0	0	0
630202	0	0	0	0	0	0	0	0	1	0	0	0	0	0	0	0	0	0	0	0	0	0	0	0	0	0	0	0	0	0	0	0	0	0	0	0	0	0	0	0	0
632322	0	0	0	0	0	0	0	0	0	0	0	0	0	0	0	0	0	1	0	0	0	0	0	0	0	0	0	0	0	0	0	0	0	0	0	0	0	0	0	0	0
632323	0	0	0	0	0	0	0	0	0	0	0	0	0	0	0	0	0	1	0	0	0	0	0	0	0	0	0	0	0	0	0	0	0	0	0	0	0	0	0	0	0
632521	0	0	0	0	0	0	0	0	0	0	0	0	0	0	0	0	0	1	0	0	0	0	0	0	0	0	0	0	0	0	0	0	0	0	0	0	0	0	0	0	0
632522	0	0	0	0	0	0	0	0	1	0	0	0	0	0	0	0	0	0	0	0	0	0	0	0	0	0	0	0	0	0	0	0	0	0	0	0	0	0	0	0	0
632523	0	0	0	0	0	0	0	0	0	0	0	0	0	0	0	0	0	1	0	0	0	0	0	0	0	0	0	0	0	0	0	0	0	0	0	0	0	0	0	0	0
632725	0	0	0	0	0	0	0	0	0	0	0	0	0	0	0	0	0	1	0	0	0	0	0	0	0	0	0	0	0	0	0	0	0	0	0	0	0	0	0	0	0
640205	0	0	0	0	0	0	1	0	0	0	0	0	0	0	0	0	0	0	0	0	0	0	0	0	0	0	0	0	0	0	0	0	0	0	0	0	0	0	0	0	0
640324	0	0	0	0	0	0	1	0	0	0	0	0	0	0	0	0	0	0	0	0	0	0	0	0	0	0	0	0	0	0	0	0	0	0	0	0	0	0	0	0	0
640423	0	0	0	0	0	0	1	0	1	0	0	0	0	0	0	0	0	0	0	0	0	0	0	0	0	0	0	0	0	0	0	0	0	0	0	0	0	0	0	0	0
650203	0	0	0	0	1	0	0	0	0	0	0	0	0	0	0	0	0	0	0	0	0	0	1	0	0	0	0	0	0	0	0	0	0	0	0	0	0	0	0	0	0
652222	0	0	0	0	0	0	0	0	0	0	0	0	0	1	0	0	0	0	0	0	0	0	0	0	0	0	0	0	0	0	0	0	0	0	0	0	0	0	0	0	0
652301	1	0	0	0	0	0	0	0	0	0	0	0	0	0	0	0	0	0	0	0	0	0	0	0	0	0	0	0	0	0	0	0	0	0	0	0	0	0	0	0	0
652302	0	0	0	0	1	0	0	0	0	0	0	0	0	0	0	0	0	0	0	0	0	0	0	0	0	0	0	0	0	0	0	0	0	0	0	0	0	0	0	0	0
652323	0	1	0	0	1	0	0	0	0	0	0	0	0	0	0	0	0	0	0	0	0	0	0	0	0	0	0	0	0	0	0	0	0	0	0	0	0	0	0	0	0
652324	0	0	0	0	1	0	0	0	0	0	0	0	0	1	0	0	0	0	0	0	0	0	0	0	0	0	0	0	0	0	0	0	0	0	0	0	0	0	0	0	0
652325	0	0	0	0	1	0	0	0	0	0	0	0	0	0	0	0	0	0	0	0	0	0	0	0	0	0	0	0	0	0	0	0	0	0	0	0	0	0	0	0	0
652327	0	0	0	0	1	0	0	0	0	0	0	0	0	0	0	0	0	0	0	0	0	0	0	0	0	0	0	0	0	0	0	0	0	0	0	0	0	0	0	0	0
652328	0	0	0	0	1	0	0	0	0	0	0	0	0	0	0	0	0	0	0	0	0	0	0	0	0	0	0	0	0	0	0	0	0	0	0	0	0	0	0	0	0
652701	0	1	0	0	1	0	0	0	0	0	0	0	0	1	0	0	0	0	0	0	0	0	1	0	0	0	0	0	0	0	0	0	0	0	0	0	0	0	0	0	0
652722	0	1	0	0	0	0	0	0	0	0	0	0	1	1	0	0	0	0	0	0	0	0	0	0	0	0	0	0	0	0	0	0	0	0	0	0	0	0	0	0	0
652723	0	0	0	0	0	0	0	0	0	0	0	0	1	1	0	0	0	0	0	0	0	0	0	0	0	0	0	0	0	0	0	0	0	0	0	0	0	0	0	0	0
652922	0	0	0	0	0	0	0	0	0	0	0	0	1	0	0	0	0	0	0	0	0	0	0	0	0	0	0	0	0	0	0	0	0	0	0	0	0	0	0	0	0
652923	0	0	0	0	0	0	0	0	0	0	0	0	1	0	0	0	0	0	0	0	0	0	0	0	0	0	0	0	0	0	0	0	0	0	0	0	0	0	0	0	0
652926	0	0	0	0	0	0	0	0	0	0	0	0	1	0	0	0	0	0	0	0	0	0	0	0	0	0	0	0	0	0	0	0	0	0	0	0	0	0	0	0	0
652927	0	0	0	0	0	0	0	0	0	0	0	0	1	0	0	0	0	0	0	0	0	0	0	0	0	0	0	0	0	0	0	0	0	0	0	0	0	0	0	0	0
652929	0	0	0	0	0	0	0	0	0	0	0	0	1	0	0	0	0	0	0	0	0	0	0	0	0	0	0	0	0	0	0	0	0	0	0	0	0	0	0	0	0
653001	0	0	0	0	0	0	0	0	0	0	0	0	1	0	0	0	0	0	0	0	0	0	0	0	0	0	0	0	0	0	0	0	0	0	0	0	0	0	0	0	0
653022	0	0	0	0	0	0	0	0	0	0	0	0	1	1	0	0	0	0	0	0	0	0	0	0	0	0	0	0	0	0	0	0	0	0	0	0	0	0	0	0	0
653024	0	0	0	0	0	0	0	0	0	0	0	0	1	1	0	0	0	0	0	0	0	0	0	0	0	0	0	0	0	0	0	0	0	0	0	0	0	0	0	0	0
653121	0	0	0	0	0	0	0	0	0	0	0	0	1	0	0	0	0	0	0	0	0	0	0	0	0	0	0	0	0	0	0	0	0	0	0	0	0	0	0	0	0
653221	0	0	0	0	0	0	0	0	0	0	0	0	0	1	0	0	0	0	0	0	0	0	0	0	0	0	0	0	0	0	0	0	0	0	0	0	0	0	0	0	0
653226	0	0	0	0	0	0	0	0	0	0	0	0	0	1	0	0	0	0	0	0	0	0	0	0	0	0	0	0	0	0	0	0	0	0	0	0	0	0	0	0	0
654002	0	0	0	0	1	0	0	0	0	0	0	0	0	0	0	0	0	0	0	0	0	0	0	0	0	0	0	0	0	0	0	0	0	0	0	0	0	0	0	0	0
654021	0	0	0	0	1	0	0	0	0	0	0	0	0	0	0	0	0	0	0	0	0	0	0	0	0	0	0	0	0	0	0	0	0	0	0	0	0	0	0	0	0
654022	1	1	0	0	1	0	0	0	0	0	0	0	0	0	0	0	0	0	0	0	0	0	0	0	0	0	0	0	0	0	0	0	0	0	0	0	0	0	0	0	0
654023	0	1	0	0	1	0	0	0	0	0	0	0	0	0	0	0	0	0	0	0	0	0	0	0	0	0	0	0	0	0	0	0	0	0	0	0	0	0	0	0	0
654024	0	1	0	0	1	0	0	0	0	0	0	0	0	0	0	0	0	0	0	0	0	0	0	0	0	0	0	0	0	0	0	0	0	0	0	0	0	0	0	0	0
654025	0	0	0	0	1	0	0	0	0	0	0	0	0	0	0	0	0	0	0	0	0	0	0	0	0	0	0	0	0	0	0	0	0	0	0	0	0	0	0	0	0
654026	0	0	0	0	1	0	0	0	0	0	0	0	0	1	0	0	0	0	0	0	0	0	0	0	0	0	0	0	0	0	0	0	0	0	0	0	0	0	0	0	0
654027	0	0	0	0	1	0	0	0	0	0	0	0	0	0	0	0	0	0	0	0	0	0	0	0	0	0	0	0	0	0	0	0	0	0	0	0	0	0	0	0	0
654028	0	0	0	0	1	0	0	0	0	0	0	0	0	1	0	0	0	0	0	0	0	0	0	0	0	0	0	0	0	0	0	0	0	0	0	0	0	0	0	0	0
654201	0	1	0	0	1	0	0	0	0	0	0	0	1	0	0	0	0	0	0	0	0	0	0	0	0	0	0	0	0	0	0	0	0	0	0	0	0	0	0	0	0
654202	0	0	0	0	1	0	0	0	0	0	0	0	1	1	0	0	0	0	0	0	0	0	0	0	0	0	0	0	0	0	0	0	0	0	0	0	0	0	0	0	0
654221	0	0	0	0	1	0	0	0	0	0	0	0	1	0	0	0	0	0	0	0	0	0	0	0	0	0	0	0	0	0	0	0	0	0	0	0	0	0	0	0	0
654223	0	0	0	0	1	0	0	0	0	0	0	0	1	0	0	0	0	0	0	0	0	0	0	0	0	0	0	0	0	0	0	0	0	0	0	0	0	0	0	0	0
654224	0	0	0	0	1	0	0	0	0	0	0	0	1	0	0	0	0	0	0	0	0	0	0	0	0	0	0	0	0	0	0	0	0	0	0	0	0	0	0	0	0
654225	0	0	0	0	1	0	0	0	0	0	0	0	1	0	0	0	0	0	0	0	0	0	0	0	0	0	0	0	0	0	0	0	0	0	0	0	0	0	0	0	0
654226	0	0	0	0	1	0	0	0	0	0	0	0	1	0	0	0	0	0	0	0	0	0	1	0	0	0	0	0	0	0	0	0	0	0	0	0	0	0	0	0	0
654301	0	0	0	0	1	0	0	0	0	0	0	0	0	1	0	0	0	0	0	0	0	0	0	0	0	0	0	0	0	0	0	0	0	0	0	0	0	0	0	0	0
654321	0	0	0	0	1	0	0	0	0	0	0	0	0	1	0	0	0	0	0	0	0	0	0	0	0	0	0	0	0	0	0	0	0	0	0	0	0	0	0	0	0
654322	0	0	0	0	1	0	0	0	0	0	0	0	0	1	0	0	0	0	0	0	0	0	0	0	0	0	0	0	0	0	0	0	0	0	0	0	0	0	0	0	0
654323	0	1	0	0	1	0	0	0	0	0	0	0	0	1	0	0	0	0	0	0	0	0	0	0	0	0	0	0	0	0	0	0	0	0	0	0	0	0	0	0	0
654324	0	1	0	0	1	0	0	1	0	0	0	0	0	1	0	0	0	0	0	0	0	0	0	0	0	0	0	0	0	0	0	0	0	0	0	0	0	0	0	0	0
654325	0	1	0	0	1	0	0	0	0	0	0	0	0	1	0	0	0	0	0	0	0	0	0	0	0	0	0	0	0	0	0	0	0	0	0	0	0	0	0	0	0
654326	0	0	0	0	1	0	0	0	0	0	0	0	0	1	0	0	0	0	0	0	0	0	0	0	0	0	0	0	0	0	0	0	0	0	0	0	0	0	0	0	0
659001	0	0	0	0	1	0	0	0	0	0	0	0	1	0	0	0	0	0	0	0	0	0	0	0	0	0	0	0	0	0	0	0	0	0	0	0	0	0	0	0	0
650121	0	0	0	0	0	0	0	0	0	0	0	0	0	0	0	0	0	0	0	0	0	0	1	0	0	0	0	0	0	0	0	0	0	0	0	0	0	0	0	0	0
640303	0	0	0	0	0	0	1	0	0	0	0	0	0	0	0	0	0	0	0	0	0	0	0	0	0	0	0	0	0	0	0	0	0	0	0	0	0	0	0	0	0
520115	1	0	0	0	0	0	0	0	0	0	0	0	0	0	0	0	0	0	0	0	0	0	0	0	0	0	0	0	0	0	0	0	0	0	0	0	0	0	0	0	0
520112	1	0	0	0	0	0	0	0	0	0	0	0	0	0	0	0	0	0	0	0	0	0	0	0	0	0	0	0	0	0	0	0	0	0	0	0	0	0	0	0	0
652901	0	0	0	0	0	0	0	0	0	0	0	0	1	0	0	0	0	0	0	0	0	0	0	0	0	0	0	0	0	0	0	0	0	0	0	0	0	0	0	0	0
220781	0	0	0	0	0	0	1	0	0	0	0	0	0	0	0	0	0	0	0	0	0	0	0	0	0	0	0	0	0	0	0	0	0	0	0	0	0	0	0	0	0
710100	0	0	0	1	0	0	0	0	0	1	1	1	0	0	0	0	0	0	0	1	0	0	0	0	1	0	0	0	0	0	0	0	0	0	0	0	0	0	0	0	0
710400	0	0	0	0	0	0	0	0	0	0	0	1	0	0	0	0	0	0	0	0	0	0	0	0	0	0	0	0	0	0	0	0	0	0	0	0	0	0	0	0	0
710500	0	0	0	0	0	0	0	0	0	1	0	0	0	0	0	0	0	0	0	0	0	0	0	0	0	0	0	0	0	0	0	0	0	0	0	0	0	0	0	0	0
710540	0	0	0	0	0	0	0	0	0	1	0	0	0	0	0	0	0	0	0	0	1	0	0	0	0	0	0	0	0	0	0	0	0	0	0	0	0	0	0	0	0
710950	0	0	0	1	0	0	0	0	0	0	1	1	0	0	0	0	0	0	0	0	0	0	0	0	0	0	0	0	0	0	0	0	0	0	0	0	0	0	0	0	0
710800	0	0	0	0	0	0	0	0	0	1	1	0	0	0	0	0	0	0	0	0	0	0	0	0	0	0	0	0	0	0	0	0	0	0	0	0	0	0	0	0	0
710900	0	0	0	0	0	0	0	0	0	1	0	0	0	0	0	0	0	0	0	0	0	0	0	0	0	0	0	0	0	0	0	0	1	0	0	0	0	0	0	0	0
710930	0	0	0	1	0	0	0	0	0	1	1	1	0	0	0	0	1	0	0	0	1	0	0	0	0	0	1	0	0	0	1	0	0	0	0	0	0	0	0	0	0

## Sheet: Supplementary Fig.4
code	Am. testudinarium	Am. javanense	Am. crassipes	Am. varanense	Am. helvolum
330104	1	0	0	0	0
330110	1	0	0	0	0
330523	1	0	0	0	0
330703	1	0	0	0	0
331023	1	0	0	0	0
331024	1	0	0	0	0
350723	1	0	0	0	0
350781	1	1	0	0	0
420116	1	0	0	0	0
441702	1	0	0	0	0
450329	0	0	1	0	0
450503	0	1	0	0	0
450512	0	1	0	0	0
450521	0	1	0	0	0
451481	0	1	0	0	0
460200	0	0	1	0	0
469001	0	0	1	1	0
469007	1	0	0	0	0
469025	1	0	0	0	0
469026	1	0	0	0	0
469027	1	0	0	0	0
469028	1	0	0	0	0
469029	1	0	0	0	0
469030	1	1	0	1	0
530828	1	0	0	0	0
530926	1	1	0	1	0
530927	1	0	0	0	0
532501	0	0	1	0	0
532530	1	0	0	0	0
532532	0	0	0	1	0
532801	1	1	1	0	0
532823	1	1	1	1	0
532901	0	1	0	0	0
532926	0	1	0	0	0
533123	1	0	0	0	0
710800	0	0	0	0	1
710930	1	0	0	0	0

## Sheet: Supplementary Fig.5
code	R. sanguineus	R. microplus	R. haemaphysaloides	R. turanicus	R. pumilio	R. schulzei	R. bursa	R. rossicus
110111	1	0	0	0	0	0	0	0
130105	1	0	0	0	0	0	0	0
130126	1	0	1	0	0	0	0	0
130129	1	0	0	0	0	0	0	0
130185	1	0	0	0	0	0	0	0
140106	1	0	0	0	0	0	0	0
140802	1	1	0	0	0	0	0	0
210111	1	0	0	0	0	0	0	0
210212	0	1	0	0	0	0	0	0
210624	1	0	0	0	0	0	0	0
210781	0	1	0	0	0	0	0	0
211282	0	1	0	0	0	0	0	0
211421	0	1	0	0	0	0	0	0
310101	0	1	0	0	0	0	0	0
310104	0	1	0	0	0	0	0	0
310105	0	1	0	0	0	0	0	0
310106	0	1	0	0	0	0	0	0
310107	0	1	0	0	0	0	0	0
310108	0	1	0	0	0	0	0	0
310109	0	1	0	0	0	0	0	0
310110	0	1	0	0	0	0	0	0
310112	0	1	0	0	0	0	0	0
310113	0	1	0	0	0	0	0	0
310114	0	1	0	0	0	0	0	0
310115	0	1	0	0	0	0	0	0
310116	0	1	0	0	0	0	0	0
310117	1	1	0	0	0	0	0	0
310118	0	1	0	0	0	0	0	0
320482	0	0	1	0	0	0	0	0
320508	1	0	1	0	0	0	0	0
320505	1	0	1	0	0	0	0	0
320506	1	0	1	0	0	0	0	0
320507	1	0	1	0	0	0	0	0
321183	0	0	1	0	0	0	0	0
330104	0	1	0	0	0	0	0	0
330110	0	1	0	0	0	0	0	0
330182	0	1	1	0	0	0	0	0
330204	0	0	1	0	0	0	0	0
330324	0	1	0	0	0	0	0	0
330329	0	1	0	0	0	0	0	0
330482	0	1	0	0	0	0	0	0
330521	0	1	0	0	0	0	0	0
330523	0	0	1	0	0	0	0	0
330624	0	0	1	0	0	0	0	0
330703	0	1	1	0	0	0	0	0
330783	0	1	1	0	0	0	0	0
330921	0	1	1	0	0	0	0	0
331022	0	1	0	0	0	0	0	0
331023	1	0	1	0	0	0	0	0
331024	1	1	1	0	0	0	0	0
331124	0	1	1	0	0	0	0	0
340825	0	0	1	0	0	0	0	0
340828	0	0	1	0	0	0	0	0
341004	1	0	1	0	0	0	0	0
341524	0	1	0	0	0	0	0	0
341525	0	0	1	0	0	0	0	0
350111	1	0	0	0	0	0	0	0
350203	0	1	0	0	0	0	0	0
350211	1	0	0	0	0	0	0	0
350424	0	1	0	0	0	0	0	0
350481	0	1	0	0	0	0	0	0
350527	1	0	1	0	0	0	0	0
350627	0	1	0	0	0	0	0	0
350721	0	1	0	0	0	0	0	0
350722	0	0	1	0	0	0	0	0
350723	0	1	1	0	0	0	0	0
350781	1	1	1	0	0	0	0	0
350782	0	1	1	0	0	0	0	0
350783	0	1	0	0	0	0	0	0
350784	0	1	1	0	0	0	0	0
350902	0	1	0	0	0	0	0	0
360122	1	0	0	0	0	0	0	0
360123	1	0	0	0	0	0	0	0
360202	1	1	1	0	0	0	0	0
360425	0	1	0	0	0	0	0	0
360725	1	0	0	0	0	0	0	0
360726	1	0	0	0	0	0	0	0
360727	1	0	0	0	0	0	0	0
360731	1	0	0	0	0	0	0	0
360733	1	0	0	0	0	0	0	0
360926	1	0	0	0	0	0	0	0
370282	1	0	0	0	0	0	0	0
370283	1	0	0	0	0	0	0	0
370682	1	0	0	0	0	0	0	0
370683	1	0	0	0	0	0	0	0
370684	1	1	0	0	0	0	0	0
370686	1	1	0	0	0	0	0	0
370687	0	1	0	0	0	0	0	0
370781	1	1	0	0	0	0	0	0
370782	1	0	0	0	0	0	0	0
370826	1	0	0	0	0	0	0	0
370829	1	0	0	0	0	0	0	0
370881	1	0	0	0	0	0	0	0
371323	1	0	0	0	0	0	0	0
371325	1	1	0	0	0	0	0	0
371328	1	1	0	0	0	0	0	0
410185	0	1	0	0	0	0	0	0
410303	1	0	0	0	0	0	0	0
410324	0	1	0	0	0	0	0	0
410325	0	1	0	0	0	0	0	0
410329	0	1	0	0	0	0	0	0
410421	0	1	0	0	0	0	0	0
410423	0	1	0	0	0	0	0	0
410822	0	1	0	0	0	0	0	0
411224	0	1	0	0	0	0	0	0
411282	0	1	0	0	0	0	0	0
411330	0	1	0	0	0	0	0	0
411502	0	1	0	0	0	0	0	0
411503	1	1	0	0	0	0	0	0
411522	0	1	0	0	0	0	0	0
411523	0	1	0	0	0	0	0	0
411524	1	0	0	0	0	0	0	0
411525	1	0	0	0	0	0	0	0
411725	0	1	0	0	0	0	0	0
411726	0	1	0	0	0	0	0	0
419001	0	1	0	0	0	0	0	0
420583	0	1	0	0	0	0	0	0
420607	0	0	1	0	0	0	0	0
421221	0	0	1	0	0	0	0	0
421381	0	0	1	0	0	0	0	0
422823	0	1	1	0	0	0	0	0
430121	1	0	0	0	0	0	0	0
430424	0	1	0	0	0	0	0	0
431227	0	1	0	0	0	0	0	0
431228	0	1	0	0	0	0	0	0
440105	0	1	0	0	0	0	0	0
440113	0	1	0	0	0	0	0	0
440115	0	1	0	0	0	0	0	0
440183	0	1	0	0	0	0	0	0
440184	0	1	0	0	0	0	0	0
440303	1	0	0	0	0	0	0	0
441302	0	1	0	0	0	0	0	0
441303	0	1	0	0	0	0	0	0
441323	1	0	0	0	0	0	0	0
441623	0	1	0	0	0	0	0	0
445122	0	1	0	0	0	0	0	0
450102	1	0	0	0	0	0	0	0
451002	0	1	1	0	0	0	0	0
451023	0	1	0	0	0	0	0	0
451028	0	1	0	0	0	0	0	0
451031	0	1	0	0	0	0	0	0
451221	0	1	0	0	0	0	0	0
451323	0	1	0	0	0	0	0	0
451422	0	1	0	0	0	0	0	0
451423	1	1	1	0	0	0	0	0
451481	0	1	0	0	0	0	0	0
460105	0	1	0	0	0	0	0	0
460106	0	1	0	0	0	0	0	0
460107	0	1	0	0	0	0	0	0
460108	0	1	0	0	0	0	0	0
460200	1	1	0	0	0	0	0	0
469001	0	1	0	0	0	0	0	0
469003	0	1	0	0	0	0	0	0
469005	0	1	1	0	0	0	0	0
469006	1	1	0	0	0	0	0	0
469007	0	1	0	0	0	0	0	0
469023	1	1	1	0	0	0	0	0
469025	1	0	0	0	0	0	0	0
469027	1	1	0	0	0	1	0	0
469028	0	1	0	0	0	0	0	0
469030	1	1	0	0	0	0	0	0
500105	1	0	0	0	0	0	0	0
510106	1	0	0	0	0	0	0	0
511181	0	1	0	0	0	0	0	0
511723	0	1	0	0	0	0	0	0
511902	0	1	0	0	0	0	0	0
511923	0	1	0	0	0	0	0	0
513221	0	1	0	0	0	0	0	0
513222	0	1	0	0	0	0	0	0
513223	0	1	0	0	0	0	0	0
513224	0	1	0	0	0	0	0	0
513225	0	1	0	0	0	0	0	0
513226	0	1	0	0	0	0	0	0
513227	0	1	0	0	0	0	0	0
513228	0	1	0	0	0	0	0	0
513229	0	1	0	0	0	0	0	0
513230	0	1	0	0	0	0	0	0
513231	0	1	0	0	0	0	0	0
513232	0	1	0	0	0	0	0	0
513233	0	1	0	0	0	0	0	0
513422	0	1	0	0	0	0	0	0
520102	1	1	1	0	0	0	0	0
520103	1	1	1	0	0	0	0	0
520111	1	1	1	0	0	0	0	0
520113	1	1	1	0	0	0	0	0
520201	1	0	0	0	0	0	0	0
520221	1	0	1	0	0	0	0	0
520222	0	0	1	0	0	0	0	0
520402	0	1	0	0	0	0	0	0
520626	0	0	1	0	0	0	0	0
522301	0	1	0	0	0	0	0	0
522328	1	0	0	0	0	0	0	0
520502	0	1	1	0	0	0	0	0
520521	0	1	0	0	0	0	0	0
520526	0	1	0	0	0	0	0	0
522632	0	1	0	0	0	0	0	0
522722	0	1	0	0	0	0	0	0
522729	0	0	1	0	0	0	0	0
530102	0	1	1	0	0	0	0	0
530103	0	1	1	0	0	0	0	0
530111	0	1	1	0	0	0	0	0
530113	0	1	1	0	0	0	0	0
530126	0	0	1	0	0	0	0	0
530128	0	1	0	0	0	0	0	0
530129	0	1	0	0	0	0	0	0
530302	0	1	0	0	0	0	0	0
530325	0	1	0	0	0	0	0	0
530326	0	1	0	0	0	0	0	0
530328	0	1	0	0	0	0	0	0
530427	0	1	0	0	0	0	0	0
530502	1	1	1	0	0	0	0	0
530522	0	1	1	0	0	0	0	0
530523	0	1	0	0	0	0	0	0
530623	0	1	0	0	0	0	0	0
530802	0	1	1	0	0	0	0	0
530827	1	1	1	0	0	0	0	0
530829	0	0	1	0	0	0	0	0
530925	0	1	1	0	0	0	0	0
530926	0	0	1	0	0	0	0	0
530927	1	1	1	0	0	0	0	0
532301	0	1	0	0	0	0	0	0
532324	0	1	0	0	0	0	0	0
532327	0	1	0	0	0	0	0	0
532331	0	1	0	0	0	0	0	0
532502	0	1	0	0	0	0	0	0
532503	0	0	1	0	0	0	0	0
532532	0	1	1	0	0	0	0	0
532801	0	1	1	0	0	0	0	0
532822	0	1	1	0	0	0	0	0
532823	1	1	1	0	0	0	0	0
532901	0	1	0	0	0	0	0	0
532925	1	1	1	0	0	0	0	0
532927	1	1	1	0	0	0	0	0
532932	0	1	0	0	0	0	0	0
533122	0	1	1	0	0	0	0	0
533123	0	1	1	0	0	0	0	0
542301	1	1	1	0	0	0	0	0
542336	1	1	1	0	0	0	0	0
542521	0	1	0	0	0	0	0	0
542624	0	1	0	0	0	0	0	0
542625	0	1	0	0	0	0	0	0
542626	0	1	0	0	0	0	0	0
610114	1	0	0	0	0	0	0	0
610115	1	0	0	0	0	0	0	0
610122	1	0	0	0	0	0	0	0
610125	1	0	0	0	0	0	0	0
610126	1	0	0	0	0	0	0	0
610204	1	0	0	0	0	0	0	0
610222	1	0	0	0	0	0	0	0
610303	1	0	0	0	0	0	0	0
610304	1	0	0	0	0	0	0	0
610322	1	0	0	0	0	0	0	0
610323	1	0	0	0	0	0	0	0
610324	1	0	0	0	0	0	0	0
610326	1	0	0	0	0	0	0	0
610327	1	0	0	0	0	0	0	0
610328	1	0	0	0	0	0	0	0
610329	1	0	0	0	0	0	0	0
610330	1	0	0	0	0	0	0	0
610331	1	0	0	0	0	0	0	0
610402	1	0	0	0	0	0	0	0
610403	1	0	0	0	0	0	0	0
610404	1	0	0	0	0	0	0	0
610422	1	0	0	0	0	0	0	0
610423	1	0	0	0	0	0	0	0
610424	1	0	0	0	0	0	0	0
610425	1	0	0	0	0	0	0	0
610426	1	0	0	0	0	0	0	0
610427	1	0	0	0	0	0	0	0
610428	1	0	0	0	0	0	0	0
610429	1	0	0	0	0	0	0	0
610431	1	0	0	0	0	0	0	0
610481	1	0	0	0	0	0	0	0
610502	1	0	0	0	0	0	0	0
610521	1	0	0	0	0	0	0	0
610522	1	0	0	0	0	0	0	0
610523	1	0	0	0	0	0	0	0
610524	1	0	0	0	0	0	0	0
610525	1	0	0	0	0	0	0	0
610526	1	0	0	0	0	0	0	0
610527	1	0	0	0	0	0	0	0
610528	1	0	0	0	0	0	0	0
610581	1	0	0	0	0	0	0	0
610582	1	0	0	0	0	0	0	0
610602	1	0	0	0	0	0	0	0
610621	1	0	0	0	0	0	0	0
610622	1	0	0	0	0	0	0	0
610623	1	0	0	1	0	0	0	0
610624	1	0	0	0	0	0	0	0
610625	1	0	0	0	0	0	0	0
610626	1	0	0	1	0	0	0	0
610627	1	0	0	0	0	0	0	0
610628	1	0	0	0	0	0	0	0
610629	1	0	0	0	0	0	0	0
610630	1	0	0	0	0	0	0	0
610631	1	0	0	0	0	0	0	0
610632	1	0	0	0	0	0	0	0
610702	1	0	0	0	0	0	0	0
610721	1	0	0	0	0	0	0	0
610722	1	0	0	0	0	0	0	0
610723	1	0	0	0	0	0	0	0
610724	1	0	0	0	0	0	0	0
610725	1	0	0	0	0	0	0	0
610726	1	0	0	0	0	0	0	0
610727	1	0	0	0	0	0	0	0
610728	1	0	0	0	0	0	0	0
610729	1	0	0	0	0	0	0	0
610730	1	0	0	0	0	0	0	0
610802	1	1	0	0	0	0	0	0
610821	1	0	0	0	0	0	0	0
610822	1	0	0	0	0	0	0	0
610823	1	0	0	0	0	0	0	0
610824	1	0	0	0	0	0	0	0
610825	1	0	0	0	0	0	0	0
610826	1	0	0	0	0	0	0	0
610827	1	0	0	0	0	0	0	0
610828	1	0	0	0	0	0	0	0
610829	1	0	0	0	0	0	0	0
610830	1	0	0	0	0	0	0	0
610831	1	0	0	0	0	0	0	0
610902	1	0	0	0	0	0	0	0
610921	1	0	0	0	0	0	0	0
610922	1	0	0	0	0	0	0	0
610923	1	0	0	0	0	0	0	0
610924	1	0	0	0	0	0	0	0
610925	1	0	0	0	0	0	0	0
610926	1	0	0	0	0	0	0	0
610927	1	0	0	0	0	0	0	0
610928	1	0	0	0	0	0	0	0
610929	1	0	0	0	0	0	0	0
611002	1	0	0	0	0	0	0	0
611021	1	1	0	0	0	0	0	0
611022	1	0	0	0	0	0	0	0
611023	1	0	0	0	0	0	0	0
611024	1	0	0	0	0	0	0	0
611025	1	0	0	0	0	0	0	0
611026	1	0	0	0	0	0	0	0
620121	1	0	0	0	0	0	0	0
620302	0	0	0	0	0	0	1	0
620321	1	0	0	0	0	0	1	0
620525	1	0	0	0	0	0	0	0
620621	1	0	0	0	0	0	0	0
620622	1	0	0	0	0	0	0	0
620721	0	1	0	0	0	0	0	0
620723	1	0	0	0	0	0	0	0
620724	1	0	0	0	0	0	0	0
620821	1	0	0	0	0	0	0	0
620826	1	0	0	0	0	0	0	0
620921	1	0	0	0	0	0	0	0
620922	1	0	0	0	0	0	0	0
621023	1	0	0	0	0	0	0	0
621024	0	1	0	0	0	0	0	0
621026	0	1	0	0	0	0	0	0
621027	1	0	0	0	0	0	0	0
621121	1	0	0	0	0	0	0	0
621125	1	0	0	0	0	0	0	0
621221	1	0	0	0	0	0	0	0
621222	1	1	0	0	0	0	0	0
621227	1	0	0	0	0	0	0	0
622922	1	0	0	0	0	0	0	0
623001	1	0	0	0	0	0	0	0
632521	1	0	0	0	0	0	0	0
632523	1	0	0	0	0	0	0	0
640122	0	1	0	0	0	0	0	0
650203	1	0	0	1	1	0	0	0
652101	1	0	0	0	0	0	0	0
652122	1	0	0	0	0	0	0	0
652301	1	0	0	0	0	0	0	0
652302	1	0	0	1	0	0	0	0
652323	0	0	0	1	1	0	0	0
652324	1	0	0	0	0	0	0	0
652325	0	0	0	1	1	1	0	0
652327	0	0	0	1	0	0	0	0
652328	0	0	0	1	0	0	0	0
652701	1	0	0	0	1	1	0	0
652722	0	1	0	0	1	0	0	0
652801	0	0	0	1	1	0	0	0
652822	1	0	0	1	1	0	0	0
652823	0	0	0	1	1	0	0	0
652824	1	0	0	1	0	0	0	0
652825	0	0	0	1	0	0	0	0
652828	0	0	0	1	1	0	0	0
652922	0	0	0	0	0	0	1	0
652923	0	0	0	1	0	0	0	0
652924	1	0	0	1	1	0	0	0
652928	0	0	0	1	0	0	0	0
653001	1	0	0	1	0	0	0	0
653101	1	0	0	0	0	0	0	0
653121	1	0	0	0	0	0	0	0
653122	0	0	0	1	0	0	0	0
653125	0	0	0	1	0	0	0	0
653126	0	0	0	1	0	0	0	0
653127	1	0	0	1	1	0	0	0
653128	1	0	0	1	0	0	0	0
653130	1	0	0	1	1	0	0	0
653224	1	0	0	1	0	0	0	0
653226	1	0	0	1	0	0	0	0
653227	0	0	0	1	1	0	0	0
654002	0	0	0	1	0	0	0	0
654003	0	0	0	1	0	0	0	0
654021	0	0	0	1	0	0	0	0
654022	0	0	0	1	0	0	0	0
654023	0	0	0	1	0	0	0	0
654201	1	0	0	1	1	0	0	1
654202	0	0	0	0	1	0	0	0
654221	0	0	0	0	1	0	0	0
654223	1	0	0	1	1	1	0	0
654224	0	0	0	0	1	0	0	0
654225	0	0	0	0	1	1	1	0
654226	0	0	0	0	1	0	0	0
654301	0	0	0	0	1	1	0	0
654321	0	0	0	0	1	1	0	0
654322	0	0	0	0	1	1	0	0
654323	0	0	0	1	1	1	0	0
654324	0	0	0	0	1	1	0	0
654325	0	0	0	1	1	1	0	0
654326	0	0	0	0	1	1	0	0
659001	0	0	0	1	1	0	0	0
520115	1	1	1	0	0	0	0	0
520112	1	1	1	0	0	0	0	0
652901	0	1	0	0	0	0	0	0
445103	0	1	0	0	0	0	0	0
710100	1	0	0	0	0	0	0	0
710400	1	0	0	0	0	0	0	0
710540	1	0	0	0	0	0	0	0
710950	1	0	1	0	0	0	0	0
710330	1	0	0	0	0	0	0	0
711100	0	0	1	0	0	0	0	0
710800	0	0	1	0	0	0	0	0
710930	1	0	1	0	0	0	0	0
710301	0	0	1	0	0	0	0	0

## Sheet: Supplementary Fig.6
code	D. nuttalli	D. silvarum	D. daghestanicus	D. marginatus	D. reticulatus	D. abaensis	D. pavlovskyi	D. auratus	D. sinicus	D. everestianus	D. taiwanensis	D. steini	D. montanus	D. compactus
110109	0	1	0	0	0	0	0	0	0	0	0	0	0	0
110113	0	0	0	0	0	0	0	0	1	0	0	0	0	0
110114	0	0	0	0	0	0	0	0	1	0	0	0	0	0
110116	0	0	0	0	0	0	0	1	0	0	0	0	0	0
120103	1	0	1	0	0	0	0	0	0	0	0	0	0	0
130126	0	1	0	0	0	0	0	0	0	0	0	0	0	0
130702	1	1	0	0	0	0	0	0	0	0	0	0	0	0
130703	1	1	0	0	0	0	0	0	0	0	0	0	0	0
130705	1	1	0	0	0	0	0	0	0	0	0	0	0	0
130706	1	0	0	0	0	0	0	0	0	0	0	0	0	0
130721	1	0	0	0	0	0	0	0	0	0	0	0	0	0
130722	1	0	0	0	0	0	0	0	0	0	0	0	0	0
130723	1	1	0	0	0	0	0	0	0	0	0	0	0	0
130724	1	0	0	0	0	0	0	0	0	0	0	0	0	0
130725	1	1	0	0	0	0	0	0	0	0	0	0	0	0
130726	1	0	0	0	0	0	0	0	0	0	0	0	0	0
130727	1	0	0	0	0	0	0	0	0	0	0	0	0	0
130728	1	0	0	0	0	0	0	0	0	0	0	0	0	0
130729	1	0	0	0	0	0	0	0	0	0	0	0	0	0
130730	1	0	0	0	0	0	0	0	0	0	0	0	0	0
130731	1	0	0	0	0	0	0	0	0	0	0	0	0	0
130732	1	0	0	0	0	0	0	0	0	0	0	0	0	0
130733	1	0	0	0	0	0	0	0	0	0	0	0	0	0
130802	1	1	0	0	0	0	0	0	0	0	0	0	0	0
130803	1	1	0	0	0	0	0	0	0	0	0	0	0	0
130804	1	1	0	0	0	0	0	0	0	0	0	0	0	0
130821	1	1	0	0	0	0	0	0	0	0	0	0	0	0
130822	1	1	0	0	0	0	0	0	0	0	0	0	0	0
130823	1	1	0	0	0	0	0	0	0	0	0	0	0	0
130824	1	1	0	0	0	0	0	0	0	0	0	0	0	0
130825	1	1	0	0	0	0	0	0	0	0	0	0	0	0
130826	1	1	0	0	0	0	0	0	0	0	0	0	0	0
130827	1	1	0	0	0	0	0	0	0	0	0	0	0	0
130828	1	1	0	0	0	0	0	0	0	0	0	0	0	0
140624	0	1	0	0	0	0	0	0	0	0	0	0	0	0
140802	0	1	0	0	1	0	0	0	0	0	0	0	0	0
141002	0	1	0	0	1	0	0	0	0	0	0	0	0	0
141031	0	1	0	0	0	0	0	0	0	0	0	0	0	0
141081	0	0	0	0	1	0	0	0	0	0	0	0	0	0
141122	0	1	0	0	0	0	0	0	1	0	0	0	0	0
150102	1	0	0	0	0	0	0	0	0	0	0	0	0	0
150103	1	0	0	0	0	0	0	0	0	0	0	0	0	0
150104	1	0	0	0	0	0	0	0	0	0	0	0	0	0
150105	1	0	0	0	0	0	0	0	0	0	0	0	0	0
150121	0	1	0	0	0	0	0	0	0	0	0	0	0	0
150122	1	0	0	0	0	0	0	0	0	0	0	0	0	0
150123	1	0	0	0	0	0	0	0	0	0	0	0	0	0
150124	1	0	0	0	0	0	0	0	0	0	0	0	0	0
150125	1	0	0	0	0	0	0	0	0	0	0	0	0	0
150206	1	0	0	0	0	0	0	0	0	0	0	0	0	0
150221	1	0	0	0	0	0	0	0	0	0	0	0	0	0
150223	1	0	0	0	0	0	0	0	0	0	0	0	0	0
150302	1	0	0	0	0	0	0	0	0	0	0	0	0	0
150303	1	0	0	0	0	0	0	0	0	0	0	0	0	0
150304	1	0	0	0	0	0	0	0	0	0	0	0	0	0
150402	1	0	0	0	0	0	0	0	0	0	0	0	0	0
150403	1	0	0	0	0	0	0	0	0	0	0	0	0	0
150404	1	0	0	0	0	0	0	0	0	0	0	0	0	0
150421	1	0	0	0	0	0	0	0	0	0	0	0	0	0
150423	1	0	0	0	0	0	0	0	0	0	0	0	0	0
150424	1	0	0	0	0	0	0	0	0	0	0	0	0	0
150425	1	1	0	1	0	0	0	0	0	0	0	0	0	0
150426	1	0	0	0	0	0	0	0	0	0	0	0	0	0
150428	1	0	0	0	0	0	0	0	0	0	0	0	0	0
150429	1	0	0	0	0	0	0	0	0	0	0	0	0	0
150430	1	0	0	0	0	0	0	0	0	0	0	0	0	0
150502	0	0	0	0	0	0	0	0	1	0	0	0	0	0
150624	1	0	0	0	0	0	0	0	0	0	0	0	0	0
150627	1	0	0	0	0	0	0	0	0	0	0	0	0	0
150702	1	1	0	0	0	0	0	0	0	0	0	0	0	0
150721	1	0	0	0	0	0	0	0	0	0	0	0	0	0
150722	1	0	0	0	0	0	0	0	0	0	0	0	0	0
150723	1	1	0	0	0	0	0	0	0	0	0	0	0	0
150724	1	0	0	0	0	0	0	0	0	0	0	0	0	0
150725	1	0	0	0	0	0	0	0	0	0	0	0	0	0
150726	1	0	0	0	0	0	0	0	0	0	0	0	0	0
150727	1	0	0	0	0	0	0	0	0	0	0	0	0	0
150782	1	0	0	0	0	0	0	0	0	0	0	0	0	0
150783	1	0	0	0	0	0	0	0	0	0	0	0	0	0
150784	1	1	0	0	0	0	0	0	0	0	0	0	0	0
150785	1	1	0	0	0	0	0	0	0	0	0	0	0	0
152201	0	0	0	0	1	0	0	0	0	0	0	0	0	0
152501	0	1	0	0	0	0	0	0	0	0	0	0	0	0
152522	1	0	0	0	0	0	0	0	0	0	0	0	0	0
152524	1	0	0	0	0	0	0	0	0	0	0	0	0	0
152531	1	0	0	0	0	0	0	0	0	0	0	0	0	0
152921	1	0	0	0	0	0	0	0	0	0	0	0	0	0
152923	1	0	1	0	0	0	0	0	0	0	0	0	0	0
210102	0	1	0	0	0	0	0	0	0	0	0	0	0	0
210103	0	1	0	0	0	0	0	0	0	0	0	0	0	0
210104	0	1	0	0	0	0	0	0	0	0	0	0	0	0
210105	0	1	0	0	0	0	0	0	0	0	0	0	0	0
210106	0	1	0	0	0	0	0	0	0	0	0	0	0	0
210111	0	1	0	0	0	0	0	0	0	0	0	0	0	0
210112	0	1	0	0	0	0	0	0	0	0	0	0	0	0
210113	0	1	0	0	0	0	0	0	0	0	0	0	0	0
210114	0	1	0	0	0	0	0	0	0	0	0	0	0	0
210123	1	0	0	0	0	0	0	0	0	0	0	0	0	0
210281	0	1	0	0	0	0	0	0	0	0	0	0	0	0
210282	0	1	0	0	0	0	0	0	0	0	0	0	0	0
210283	0	1	0	0	0	0	0	0	0	0	0	0	0	0
210421	0	1	0	0	0	0	0	0	0	0	0	0	0	0
210422	0	1	0	0	0	0	0	0	0	0	0	0	0	0
210423	0	1	0	0	0	0	0	0	0	0	0	0	0	0
210521	0	1	0	0	0	0	0	0	0	0	0	0	0	0
210522	0	1	0	0	0	0	0	0	0	0	0	0	0	0
210624	0	1	0	0	0	0	0	0	0	0	0	0	0	0
210682	0	1	0	0	0	0	0	0	0	0	0	0	0	0
210702	0	1	0	0	0	0	0	0	0	0	0	0	0	0
210703	0	1	0	0	0	0	0	0	0	0	0	0	0	0
210711	0	1	0	0	0	0	0	0	0	0	0	0	0	0
210727	0	1	0	0	0	0	0	0	0	0	0	0	0	0
210781	0	1	0	0	0	0	0	0	0	0	0	0	0	0
210782	0	1	0	0	0	0	0	0	0	0	0	0	0	0
210922	1	0	0	0	0	0	0	0	0	0	0	0	0	0
211204	0	1	0	0	0	0	0	0	0	0	0	0	0	0
211221	0	1	0	0	0	0	0	0	0	0	0	0	0	0
211282	0	1	0	0	0	0	0	0	0	0	0	0	0	0
211322	0	1	0	0	0	0	0	0	0	0	0	0	0	0
211381	0	1	0	0	0	0	0	0	0	0	0	0	0	0
211402	0	1	0	0	0	0	0	0	0	0	0	0	0	0
211403	0	1	0	0	0	0	0	0	0	0	0	0	0	0
211404	0	1	0	0	0	0	0	0	0	0	0	0	0	0
211421	0	1	0	0	0	0	0	0	0	0	0	0	0	0
211481	0	1	0	0	0	0	0	0	0	0	0	0	0	0
220102	0	1	0	0	0	0	0	0	0	0	0	0	0	0
220103	0	1	0	0	0	0	0	0	0	0	0	0	0	0
220104	0	1	0	0	0	0	0	0	0	0	0	0	0	0
220105	0	1	0	1	0	0	0	0	0	0	0	0	0	0
220106	0	1	0	0	0	0	0	0	0	0	0	0	0	0
220112	0	1	0	0	0	0	0	0	0	0	0	0	0	0
220181	0	1	0	1	0	0	0	0	0	0	0	0	0	0
220182	0	1	0	0	0	0	0	0	0	0	0	0	0	0
220281	0	1	0	0	0	0	0	0	0	0	0	0	0	0
220283	1	1	0	0	0	0	0	0	0	0	0	0	0	0
220322	0	1	0	0	0	0	0	0	0	0	0	0	0	0
220381	1	0	0	0	0	0	0	0	0	0	0	0	0	0
220521	0	1	0	0	0	0	0	0	0	0	0	0	0	0
220582	0	1	0	0	0	0	0	0	0	0	0	0	0	0
220602	0	1	0	0	0	0	0	0	0	0	0	0	0	0
220721	1	0	0	1	0	0	0	0	0	0	0	0	0	0
220722	1	0	0	1	0	0	0	0	0	0	0	0	0	0
220723	0	0	0	1	0	0	0	0	0	0	0	0	0	0
220802	1	0	0	0	0	0	0	0	0	0	0	0	0	0
220821	1	0	0	0	0	0	0	0	0	0	0	0	0	0
220822	1	1	0	1	0	0	0	0	0	0	0	0	0	0
220881	1	0	0	0	0	0	0	0	0	0	0	0	0	0
220882	1	0	0	0	0	0	0	0	0	0	0	0	0	0
222401	0	1	0	0	0	0	0	0	0	0	0	0	0	0
222403	1	1	0	0	0	0	0	0	0	0	0	0	0	0
222404	1	1	0	0	0	0	0	0	0	0	0	0	0	0
222406	0	1	0	0	0	0	0	0	0	0	0	0	0	0
222426	0	1	0	0	0	0	0	0	0	0	0	0	0	0
230102	0	1	0	0	0	0	0	0	0	0	0	0	0	0
230103	0	1	0	0	0	0	0	0	0	0	0	0	0	0
230104	0	1	0	0	0	0	0	0	0	0	0	0	0	0
230108	0	1	0	0	0	0	0	0	0	0	0	0	0	0
230110	0	1	0	0	0	0	0	0	0	0	0	0	0	0
230112	0	1	0	0	0	0	0	0	0	0	0	0	0	0
230125	0	1	0	0	0	0	0	0	0	0	0	0	0	0
230183	0	1	0	0	0	0	0	0	0	0	0	0	0	0
230207	1	0	0	0	0	0	0	0	0	0	0	0	0	0
230221	1	0	0	0	0	0	0	0	0	0	0	0	0	0
230224	1	0	0	0	0	0	0	0	0	0	0	0	0	0
230381	1	1	0	0	0	0	0	0	0	0	0	0	0	0
230382	0	1	0	0	0	0	0	0	0	0	0	0	0	0
230421	0	1	0	0	0	0	0	0	0	0	0	0	0	0
230524	0	1	0	0	0	0	0	0	0	0	0	0	0	0
230603	1	0	0	0	0	0	0	0	0	0	0	0	0	0
230702	0	1	0	0	0	0	0	0	0	0	0	0	0	0
230703	0	1	0	0	0	0	0	0	0	0	0	0	0	0
230704	0	1	0	0	0	0	0	0	0	0	0	0	0	0
230705	0	1	0	0	0	0	0	0	0	0	0	0	0	0
230706	0	1	0	0	0	0	0	0	0	0	0	0	0	0
230707	0	1	0	0	0	0	0	0	0	0	0	0	0	0
230708	0	1	0	0	0	0	0	0	0	0	0	0	0	0
230709	0	1	0	0	0	0	0	0	0	0	0	0	0	0
230710	0	1	0	0	0	0	0	0	0	0	0	0	0	0
230711	0	1	0	0	0	0	0	0	0	0	0	0	0	0
230712	0	1	0	0	0	0	0	0	0	0	0	0	0	0
230713	0	1	0	0	0	0	0	0	0	0	0	0	0	0
230714	0	1	0	0	0	0	0	0	0	0	0	0	0	0
230715	0	1	0	0	0	0	0	0	0	0	0	0	0	0
230716	0	1	0	0	0	0	0	0	0	0	0	0	0	0
230722	0	1	0	0	0	0	0	0	0	0	0	0	0	0
230781	0	1	0	0	0	0	0	0	0	0	0	0	0	0
230822	0	1	0	0	0	0	0	0	0	0	0	0	0	0
230833	0	1	0	0	0	0	0	0	0	0	0	0	0	0
230881	1	1	0	0	0	0	0	0	0	0	0	0	0	0
230921	0	1	0	0	0	0	0	0	0	0	0	0	0	0
231024	0	1	0	0	0	0	0	0	0	0	0	0	0	0
231081	1	1	0	0	0	0	0	0	0	0	0	0	0	0
231083	0	1	0	0	0	0	0	0	0	0	0	0	0	0
231123	0	1	0	0	0	0	0	0	0	0	0	0	0	0
231281	1	0	0	0	0	0	0	0	0	0	0	0	0	0
231282	1	0	0	0	0	0	0	0	0	0	0	0	0	0
232721	1	1	0	0	0	0	0	0	0	0	0	0	0	0
232723	0	1	0	0	0	0	0	0	0	0	0	0	0	0
330324	0	0	0	0	0	0	0	0	0	0	1	0	0	0
330329	0	0	0	0	0	0	0	0	0	0	1	0	0	0
330523	0	1	0	0	0	0	0	0	0	0	0	0	0	0
330703	0	0	0	0	0	0	0	1	0	0	1	0	0	0
350181	0	1	0	0	0	0	0	0	0	0	0	0	0	0
350424	0	0	0	0	0	0	0	1	0	0	1	1	0	0
350427	0	0	0	0	0	0	0	0	0	0	0	1	0	0
350723	0	1	0	0	0	0	0	1	0	0	0	1	0	0
350781	0	0	0	0	0	0	0	1	0	0	0	0	0	0
350782	0	1	0	0	0	0	0	1	0	0	0	0	0	0
350925	0	0	0	0	0	0	0	0	0	0	0	1	0	0
360202	0	0	0	0	0	0	0	1	0	0	0	0	0	0
370682	0	0	0	0	0	0	0	0	1	0	0	0	0	0
370683	0	0	0	0	0	0	0	0	1	0	0	0	0	0
370686	0	0	0	0	0	0	0	0	1	0	0	0	0	0
410922	0	0	0	0	0	0	0	0	1	0	0	0	0	0
469001	0	0	0	0	0	0	0	0	0	0	0	0	0	1
469027	0	0	0	0	0	0	0	1	0	0	0	0	0	0
469030	0	0	0	0	0	0	0	1	0	0	0	0	0	0
513229	0	0	0	0	0	1	0	0	0	0	0	0	0	0
513231	0	0	0	0	0	1	0	0	0	0	0	0	0	0
513233	0	0	0	0	0	1	0	0	0	0	0	0	0	0
513327	0	0	0	0	0	1	0	0	0	0	0	0	0	0
513331	0	0	0	0	0	1	0	0	0	0	0	0	0	0
513335	0	0	0	0	0	1	0	0	0	0	0	0	0	0
530502	1	0	0	0	0	0	0	0	0	0	0	0	0	0
530926	0	0	0	0	0	0	0	1	0	0	0	0	0	0
530927	0	0	0	0	0	0	0	1	0	0	0	0	0	0
532801	0	0	0	0	0	0	0	1	0	0	0	0	0	0
532823	0	0	0	0	0	0	0	1	0	0	0	0	0	0
540122	1	0	0	0	0	0	0	0	0	0	0	0	0	0
540124	1	0	0	0	0	0	0	0	0	0	0	0	0	0
542121	0	0	0	0	0	0	0	0	0	1	0	0	0	0
542126	0	0	0	0	0	0	0	0	0	1	0	0	0	0
542128	1	0	0	0	0	0	0	0	0	0	0	0	0	0
542232	1	0	0	0	0	0	0	0	0	0	0	0	0	0
542301	0	0	0	0	0	0	0	0	0	1	0	0	0	0
542334	0	0	0	0	0	1	0	0	0	1	0	0	0	0
542336	0	0	0	0	0	1	0	0	0	0	0	0	0	0
542423	1	0	0	0	0	0	0	0	0	0	0	0	0	0
542521	0	0	1	0	0	0	0	0	0	1	0	0	0	0
542522	0	0	0	0	0	0	0	0	0	1	0	0	0	0
542524	0	0	0	0	0	0	0	0	0	1	0	0	0	0
542525	0	0	0	0	0	0	0	0	0	1	0	0	0	0
542626	0	0	0	0	0	0	0	1	0	0	0	0	0	0
542627	0	0	0	0	0	0	0	0	0	1	0	0	0	0
610102	0	1	0	0	0	0	0	0	0	0	0	0	0	0
610103	0	1	0	0	0	0	0	0	0	0	0	0	0	0
610104	0	1	0	0	0	0	0	0	0	0	0	0	0	0
610111	0	1	0	0	0	0	0	0	0	0	0	0	0	0
610112	0	1	0	0	0	0	0	0	0	0	0	0	0	0
610113	0	1	0	0	0	0	0	0	0	0	0	0	0	0
610114	1	1	0	0	0	0	0	0	0	0	0	0	0	0
610115	1	1	0	0	0	0	0	0	0	0	0	0	0	0
610116	1	1	0	0	0	0	0	0	0	0	0	0	0	0
610122	1	1	0	0	0	0	0	0	0	0	0	0	0	0
610124	1	1	0	0	0	0	0	0	0	0	0	0	0	0
610125	1	1	0	0	0	0	0	0	0	0	0	0	0	0
610126	1	1	0	0	0	0	0	0	0	0	0	0	0	0
610202	1	0	0	0	0	0	0	0	0	0	0	0	0	0
610203	1	0	0	0	0	0	0	0	0	0	0	0	0	0
610204	1	1	0	0	0	0	0	0	0	0	0	0	0	0
610222	1	1	0	1	1	0	0	0	0	0	0	0	0	0
610302	0	1	0	0	0	0	0	0	0	0	0	0	0	0
610303	1	1	0	0	0	0	0	0	0	0	0	0	0	0
610304	1	1	0	0	0	0	0	0	0	0	0	0	0	0
610322	1	1	0	0	0	0	0	0	0	0	0	0	0	0
610323	1	1	0	0	0	0	0	0	0	0	0	0	0	0
610324	1	1	0	0	0	0	0	0	0	0	0	0	0	0
610326	1	1	0	0	0	0	0	0	0	0	0	0	0	0
610327	1	1	1	1	1	0	0	0	0	0	0	0	0	0
610328	1	1	0	1	1	0	0	0	0	0	0	0	0	0
610329	1	1	0	1	1	0	0	0	0	0	0	0	0	0
610330	1	0	0	0	0	0	0	0	0	0	0	0	0	0
610331	1	1	0	0	0	0	0	0	0	0	0	0	0	0
610402	0	1	0	0	0	0	0	0	0	0	0	0	0	0
610403	1	1	0	0	0	0	0	0	0	0	0	0	0	0
610404	0	1	0	0	0	0	0	0	0	0	0	0	0	0
610422	1	1	0	0	0	0	0	0	0	0	0	0	0	0
610423	1	1	0	0	0	0	0	0	0	0	0	0	0	0
610424	1	0	0	0	0	0	0	0	0	0	0	0	0	0
610425	1	1	0	0	0	0	0	0	0	0	0	0	0	0
610426	1	1	0	0	0	0	0	0	0	0	0	0	0	0
610427	1	1	0	1	1	0	0	0	0	0	0	0	0	0
610428	1	1	0	1	1	0	0	0	0	0	0	0	0	0
610429	1	1	0	1	1	0	0	0	0	0	0	0	0	0
610430	1	1	0	0	0	0	0	0	0	0	0	0	0	0
610431	1	1	0	0	0	0	0	0	0	0	0	0	0	0
610481	1	1	0	0	0	0	0	0	0	0	0	0	0	0
610502	1	0	0	0	0	0	0	0	0	0	0	0	0	0
610521	1	1	0	0	0	0	0	0	0	0	0	0	0	0
610522	1	0	0	0	0	0	0	0	0	0	0	0	0	0
610523	1	1	0	0	0	0	0	0	0	0	0	0	0	0
610524	1	1	0	0	0	0	0	0	0	0	0	0	0	0
610525	1	1	0	0	0	0	0	0	0	0	0	0	0	0
610526	1	0	0	0	0	0	0	0	0	0	0	0	0	0
610527	1	1	0	0	0	0	0	0	0	0	0	0	0	0
610528	1	1	0	0	0	0	0	0	0	0	0	0	0	0
610581	0	1	0	0	0	0	0	0	0	0	0	0	0	0
610582	1	1	0	0	0	0	0	0	0	0	0	0	0	0
610602	1	1	0	0	0	0	0	0	0	0	0	0	0	0
610621	1	1	0	1	1	0	0	0	0	0	0	0	0	0
610622	1	1	0	1	1	0	0	0	0	0	0	0	0	0
610623	1	1	0	1	1	0	0	0	0	0	0	0	0	0
610624	1	1	0	1	1	0	0	0	0	0	0	0	0	0
610625	1	1	0	1	1	0	0	0	0	0	0	0	0	0
610626	1	1	0	1	1	0	0	0	0	0	0	0	0	0
610627	1	1	1	1	1	0	0	0	0	0	0	0	0	0
610628	1	1	1	1	1	0	0	0	0	0	0	0	0	0
610629	1	1	0	1	1	0	0	0	0	0	0	0	0	0
610630	1	1	0	1	1	0	0	0	0	0	0	0	0	0
610631	1	1	0	1	1	0	0	0	0	0	0	0	0	0
610632	1	1	0	0	0	0	0	0	0	0	0	0	0	0
610702	0	1	0	0	0	0	0	0	0	0	0	0	0	0
610721	1	1	0	0	0	0	0	0	0	0	0	0	0	0
610722	1	1	0	0	0	0	0	0	0	0	0	0	0	0
610723	1	1	0	0	0	0	0	0	0	0	0	0	0	0
610724	1	1	0	0	0	0	0	0	0	0	0	0	0	0
610725	1	1	0	0	0	0	0	0	0	0	0	0	0	0
610726	1	1	0	0	0	0	0	0	0	0	0	0	0	0
610727	1	1	0	0	0	0	0	0	0	0	0	0	0	0
610728	1	1	0	0	0	0	0	0	0	0	0	0	0	0
610729	1	1	0	0	0	0	0	0	0	0	0	0	0	0
610730	1	1	0	0	0	0	0	0	0	0	0	0	0	0
610802	1	0	0	0	0	0	0	0	0	0	0	0	0	0
610821	1	1	0	0	0	0	0	0	0	0	0	0	0	0
610822	1	1	0	0	0	0	0	0	0	0	0	0	0	0
610823	1	1	0	1	1	0	0	0	0	0	0	0	0	0
610824	1	1	1	1	1	0	0	0	0	0	0	0	0	0
610825	1	1	1	1	1	0	0	0	0	0	0	0	0	0
610826	1	1	0	1	1	0	0	0	0	0	0	0	0	0
610827	1	1	0	1	1	0	0	0	0	0	0	0	0	0
610828	1	1	0	1	1	0	0	0	0	0	0	0	0	0
610829	1	1	0	1	1	0	0	0	0	0	0	0	0	0
610830	1	1	0	1	1	0	0	0	0	0	0	0	0	0
610831	1	1	0	1	1	0	0	0	0	0	0	0	0	0
610902	1	1	0	0	0	0	0	0	0	0	0	0	0	0
610921	1	1	0	0	0	0	0	0	0	0	0	0	0	0
610922	1	1	0	0	0	0	0	0	0	0	0	0	0	0
610923	1	1	0	0	0	0	0	0	0	0	0	0	0	0
610924	1	1	0	0	0	0	0	0	0	0	0	0	0	0
610925	1	1	0	0	0	0	0	0	0	0	0	0	0	0
610926	1	1	0	0	0	0	0	0	0	0	0	0	0	0
610927	1	1	0	0	0	0	0	0	0	0	0	0	0	0
610928	1	1	0	0	0	0	0	0	0	0	0	0	0	0
610929	1	1	0	0	0	0	0	0	0	0	0	0	0	0
611002	1	1	0	0	0	0	0	0	0	0	0	0	0	0
611021	1	1	0	0	0	0	0	0	0	0	0	0	0	0
611022	1	1	0	0	0	0	0	0	0	0	0	0	0	0
611023	1	1	0	0	0	0	0	0	0	0	0	0	0	0
611024	1	1	0	0	0	0	0	0	0	0	0	0	0	0
611025	1	1	0	0	0	0	0	0	0	0	0	0	0	0
611026	1	1	0	0	0	0	0	0	0	0	0	0	0	0
620102	1	0	0	0	0	0	0	0	0	0	0	0	0	0
620103	1	0	0	0	0	0	0	0	0	0	0	0	0	0
620104	1	0	0	0	0	0	0	0	0	0	0	0	0	0
620105	1	0	0	0	0	0	0	0	0	0	0	0	0	0
620111	1	0	0	0	0	0	0	0	0	0	0	0	0	0
620121	1	0	0	0	0	0	0	0	0	0	0	0	0	0
620122	1	0	0	0	0	0	0	0	0	0	0	0	0	0
620123	1	1	1	0	0	0	0	0	0	0	0	0	0	0
620200	1	0	0	0	0	0	0	0	0	0	0	0	0	0
620302	1	0	0	0	0	0	0	0	0	0	0	0	0	0
620321	1	0	0	0	0	0	0	0	0	0	0	0	0	0
620402	1	0	0	0	0	0	0	0	0	0	0	0	0	0
620403	1	0	0	0	0	0	0	0	0	0	0	0	0	0
620421	1	0	0	0	0	0	0	0	0	0	0	0	0	0
620422	1	1	0	0	0	0	0	0	0	0	0	0	0	0
620423	1	0	0	0	0	0	0	0	0	0	0	0	0	0
620502	1	0	0	0	0	0	0	0	0	0	0	0	0	0
620503	1	0	0	0	0	0	0	0	0	0	0	0	0	0
620521	1	0	0	0	0	0	0	0	0	0	0	0	0	0
620522	1	0	0	0	0	0	0	0	0	0	0	0	0	0
620523	1	0	0	0	0	0	0	0	0	0	0	0	0	0
620524	1	0	0	0	0	0	0	0	0	0	0	0	0	0
620525	1	1	0	0	0	0	0	0	0	0	0	0	0	0
620602	1	0	0	0	0	0	0	0	0	0	0	0	0	0
620621	1	0	0	0	0	0	0	0	0	0	0	0	0	0
620622	1	0	0	0	0	0	0	0	0	0	0	0	0	0
620623	1	0	0	0	0	1	0	0	0	0	0	0	0	0
620702	1	0	1	0	0	0	0	0	0	0	0	0	0	0
620721	1	1	1	1	0	0	0	0	0	0	0	0	0	0
620722	1	0	1	0	0	0	0	0	0	0	0	0	0	0
620723	1	0	1	0	0	0	0	0	0	0	0	0	0	0
620724	1	1	1	0	0	0	0	0	0	0	0	0	0	0
620725	1	0	1	0	0	0	0	0	0	0	0	0	0	0
620802	1	0	0	0	0	0	0	0	0	0	0	0	0	0
620821	1	1	0	0	0	0	0	0	0	0	0	0	0	0
620822	1	1	0	0	0	0	0	0	0	0	0	0	0	0
620823	1	0	0	0	0	0	0	0	0	0	0	0	0	0
620824	1	0	0	0	0	0	0	0	0	0	0	0	0	0
620825	1	0	0	0	0	0	0	0	0	0	0	0	0	0
620826	1	0	0	0	0	0	0	0	0	0	0	0	0	0
620902	1	0	0	0	0	0	0	0	0	0	0	0	0	0
620921	1	0	0	0	0	0	0	0	0	0	0	0	0	0
620922	1	0	0	0	0	0	0	0	0	0	0	0	0	0
620923	1	0	0	0	0	0	0	0	0	0	0	0	0	0
620924	0	0	1	0	0	0	0	0	0	0	0	0	0	0
620981	1	1	0	0	0	0	0	0	0	0	0	0	0	0
620982	1	0	0	0	0	0	0	0	0	0	0	0	0	0
621002	1	0	0	0	0	0	0	0	0	0	0	0	0	0
621021	1	0	0	0	0	0	0	0	0	0	0	0	0	0
621022	1	0	0	0	0	0	0	0	0	0	0	0	0	0
621023	1	0	0	0	0	1	0	0	0	0	0	0	0	0
621024	1	0	0	0	0	0	0	0	1	0	0	0	0	0
621025	1	0	0	0	0	0	0	0	1	0	0	0	0	0
621026	1	1	0	0	0	1	0	0	1	0	0	0	0	0
621027	1	1	0	0	0	0	0	0	0	0	0	0	0	0
621102	1	0	0	0	0	0	0	0	0	0	0	0	0	0
621121	1	0	0	0	0	0	0	0	0	0	0	0	0	0
621122	1	0	0	0	0	0	0	0	0	0	0	0	0	0
621123	1	0	1	0	0	0	0	0	0	0	0	0	0	0
621124	1	1	0	0	0	0	0	0	0	0	0	0	0	0
621125	1	1	0	0	0	0	0	0	0	0	0	0	0	0
621126	1	1	0	0	0	0	0	0	0	0	0	0	0	0
621202	1	0	0	0	0	0	0	0	0	0	0	0	0	0
621221	1	0	0	0	0	0	0	0	0	0	0	0	0	0
621222	1	0	0	0	0	0	0	1	0	0	0	0	0	0
621223	1	0	0	0	0	0	0	0	0	0	0	0	0	0
621224	1	0	0	0	0	0	0	0	0	0	0	0	0	0
621225	1	0	0	0	0	0	0	0	0	0	0	0	0	0
621226	1	0	0	0	0	0	0	0	0	0	0	0	0	0
621227	1	0	0	0	0	0	0	0	0	0	0	0	0	0
621228	1	0	0	0	0	0	0	0	0	0	0	0	0	0
622901	1	0	0	0	0	0	0	0	0	0	0	0	0	0
622921	1	0	0	0	0	0	0	0	0	0	0	0	0	0
622922	1	1	0	0	0	0	0	0	0	0	0	0	0	0
622923	1	1	0	0	0	0	0	0	0	0	0	0	0	0
622924	1	0	0	0	0	0	0	0	0	0	0	0	0	0
622925	1	0	0	0	0	0	0	0	0	0	0	0	0	0
622926	1	0	0	0	0	0	0	0	0	0	0	0	0	0
622927	1	0	0	0	0	0	0	0	0	0	0	0	0	0
623001	1	0	0	0	0	0	0	0	0	0	0	0	0	0
623021	1	0	0	0	0	0	0	0	0	0	0	0	0	0
623022	1	0	0	0	0	0	0	0	0	0	0	0	0	0
623023	1	0	0	0	0	0	0	0	0	0	0	0	0	0
623024	1	0	0	0	0	0	0	0	0	0	0	0	0	0
623025	1	0	0	0	0	0	0	0	0	0	0	0	0	0
623026	1	1	0	0	0	1	0	0	1	0	0	0	0	0
623027	1	0	0	0	0	0	0	0	0	0	0	0	0	0
630102	1	0	0	0	0	0	0	0	0	0	0	0	0	0
630103	1	0	0	0	0	0	0	0	0	0	0	0	0	0
630104	1	0	0	0	0	0	0	0	0	0	0	0	0	0
630105	1	0	0	0	0	0	0	0	0	0	0	0	0	0
630121	1	0	0	0	0	0	0	0	0	0	0	0	0	0
630122	1	0	0	0	0	0	0	0	0	0	0	0	0	0
630123	1	0	0	0	0	0	0	0	0	0	0	0	0	0
630221	1	0	0	0	0	0	0	0	0	0	0	0	0	0
630222	1	0	0	0	0	0	0	0	0	0	0	0	0	0
630202	1	0	0	0	0	0	0	0	0	0	0	0	0	0
630223	1	0	0	0	0	0	0	0	0	0	0	0	0	0
630224	1	0	0	0	0	0	0	0	0	0	0	0	0	0
630225	1	0	0	0	0	0	0	0	0	0	0	0	0	0
632221	1	0	0	0	0	0	0	0	0	0	0	0	0	0
632222	1	0	0	0	0	0	0	0	0	0	0	0	0	0
632223	1	0	0	0	0	0	0	0	0	0	0	0	0	0
632224	1	0	0	0	0	1	0	0	0	0	0	0	0	0
632321	1	0	0	0	0	0	0	0	0	0	0	0	0	0
632322	1	0	0	0	0	0	0	0	0	0	0	0	0	0
632323	1	0	0	0	0	0	0	0	0	0	0	0	0	0
632324	1	0	0	0	0	0	0	0	0	0	0	0	0	0
632521	1	0	0	0	0	1	0	0	0	0	0	0	0	0
632522	1	0	0	0	0	0	0	0	0	0	0	0	0	0
632523	1	0	0	0	0	0	0	0	0	0	0	0	0	0
632524	1	1	0	0	0	0	0	0	0	0	0	0	0	0
632525	1	0	0	0	0	0	0	0	0	0	0	0	0	0
632621	1	0	0	0	0	0	0	0	0	0	0	0	0	0
632622	1	0	0	0	0	0	0	0	0	0	0	0	0	0
632623	1	0	0	0	0	0	0	0	0	0	0	0	0	0
632624	1	0	0	0	0	0	0	0	0	0	0	0	0	0
632625	1	0	0	0	0	0	0	0	0	0	0	0	0	0
632626	1	0	0	0	0	0	0	0	0	0	0	0	0	0
632701	1	0	0	0	0	0	0	0	0	0	0	0	0	0
632722	1	0	0	0	0	0	0	0	0	0	0	0	0	0
632723	1	0	0	0	0	0	0	0	0	0	0	0	0	0
632725	1	0	0	0	0	0	0	0	0	0	0	0	0	0
632821	1	0	0	0	0	0	0	0	0	0	0	0	0	0
632822	1	0	0	0	0	0	0	0	0	0	0	0	0	0
632823	1	0	0	0	0	0	0	0	0	0	0	0	0	0
640104	1	0	0	0	0	0	0	0	0	0	0	0	0	0
640105	1	0	0	0	0	0	0	0	0	0	0	0	0	0
640106	1	0	0	0	0	0	0	0	0	0	0	0	0	0
640121	1	0	0	0	0	0	0	0	0	0	0	0	0	0
640122	1	0	0	0	0	0	0	0	0	0	0	0	0	0
640181	1	0	0	0	0	0	0	0	0	0	0	0	0	0
640202	1	0	0	0	0	0	0	0	0	0	0	0	0	0
640205	1	0	0	0	0	0	0	0	0	0	0	0	0	0
640221	1	0	0	0	0	0	0	0	0	0	0	0	0	0
640302	1	0	0	0	0	0	0	0	0	0	0	0	0	0
640323	1	0	0	0	0	0	0	0	0	0	0	0	0	0
640324	1	0	0	0	0	0	0	0	0	0	0	0	0	0
640381	1	0	0	0	0	0	0	0	0	0	0	0	0	0
640402	1	0	0	0	0	0	0	0	0	0	0	0	0	0
640422	1	0	0	0	0	0	0	0	0	0	0	0	0	0
640423	1	1	1	0	0	0	0	0	0	0	0	0	0	0
640424	1	0	0	0	0	0	0	0	0	0	0	0	0	0
640425	1	0	0	0	0	0	0	0	0	0	0	0	0	0
640502	1	0	0	0	0	0	0	0	0	0	0	0	0	0
640521	1	0	0	0	0	0	0	0	0	0	0	0	0	0
640522	1	0	0	0	0	0	0	0	0	0	0	0	0	0
650103	0	1	0	0	0	0	1	0	0	0	0	0	0	0
650109	1	0	1	1	0	0	0	0	0	0	0	0	0	0
650203	0	0	1	0	0	0	0	0	0	0	0	0	0	0
652222	1	0	1	0	0	0	1	0	0	0	0	0	0	0
652301	1	0	1	0	0	0	1	0	0	0	0	0	0	0
652302	1	0	0	1	0	0	0	0	0	0	0	0	0	0
652323	0	0	1	0	0	0	1	0	0	0	0	0	0	0
652324	0	0	0	0	0	0	1	0	0	0	0	0	0	0
652325	1	1	1	0	0	0	0	0	0	0	0	0	0	0
652327	1	0	0	0	0	0	0	0	0	0	0	0	0	0
652328	1	0	0	0	0	0	0	0	0	0	0	0	0	0
652701	0	0	1	1	0	0	1	0	0	0	0	0	0	0
652722	1	0	1	0	0	0	0	0	0	1	0	0	0	0
652723	1	1	1	0	0	1	1	0	0	0	0	0	0	0
652801	1	1	1	0	0	0	0	0	0	0	0	0	0	0
652822	0	0	1	0	0	0	0	0	0	0	0	0	0	0
652823	0	0	1	0	0	0	0	0	0	0	0	0	0	0
652826	0	0	1	0	0	0	0	0	0	0	0	0	0	0
652828	0	1	0	1	0	0	0	0	0	0	0	0	0	0
652922	0	0	1	0	0	0	1	0	0	0	0	0	0	0
652923	0	0	1	0	0	0	1	0	0	0	0	0	0	0
652924	0	0	1	0	0	0	0	0	0	0	0	0	0	0
652926	0	0	1	0	0	0	0	0	0	0	0	0	0	0
652927	0	0	0	0	0	0	1	0	0	0	0	0	0	0
652928	0	0	1	0	0	0	0	0	0	0	0	0	0	0
652929	0	0	0	0	0	0	1	0	0	0	0	0	0	0
653001	0	0	1	0	0	0	1	0	0	0	0	0	0	0
653022	0	0	0	0	0	0	1	0	0	0	0	0	1	0
653023	0	0	0	0	0	0	1	0	0	0	0	0	0	0
653024	0	0	1	0	0	0	1	0	0	0	0	0	1	0
653101	0	0	0	0	0	0	1	0	0	0	0	0	0	0
653121	0	0	1	0	0	0	0	0	0	0	0	0	0	0
653123	0	0	0	0	0	0	1	0	0	0	0	0	0	0
653130	1	0	1	0	0	0	0	0	0	0	0	0	0	0
653226	0	0	1	0	0	0	0	0	0	0	0	0	0	0
653227	0	0	1	0	0	0	0	0	0	0	0	0	0	0
654002	1	0	0	1	0	0	0	0	0	0	0	0	0	0
654003	0	0	1	0	0	0	0	0	0	0	0	0	0	0
654022	0	1	1	1	0	0	0	0	0	0	0	0	0	0
654023	0	1	1	0	1	0	0	0	0	0	0	0	0	0
654024	0	1	0	1	0	0	0	0	0	0	0	0	0	0
654025	0	1	0	1	0	0	0	0	0	0	0	0	0	0
654026	1	1	0	1	0	0	1	0	0	0	0	0	0	0
654027	0	1	0	1	0	0	0	0	0	0	0	0	0	0
654028	0	1	0	1	0	0	0	0	0	0	0	0	0	0
654201	1	1	1	1	1	1	0	0	0	0	0	0	0	0
654202	1	1	1	1	0	1	0	0	0	0	0	0	0	0
654221	1	1	1	1	0	1	0	0	0	0	0	0	0	0
654223	1	1	1	1	0	1	1	0	0	0	0	0	0	0
654224	1	1	1	1	0	1	0	0	0	0	0	0	0	0
654225	1	1	1	1	0	1	0	0	0	0	0	0	0	0
654226	1	1	1	1	0	1	0	0	0	0	0	0	0	0
654301	1	1	1	1	0	1	0	0	1	0	0	0	0	0
654321	1	1	1	1	0	1	0	0	0	0	0	0	0	0
654322	1	1	1	1	0	1	0	0	0	0	0	0	0	0
654323	1	1	1	1	0	1	0	0	0	0	0	0	0	0
654324	1	1	1	1	1	1	0	0	0	0	0	0	0	0
654325	1	1	1	1	0	1	0	0	0	0	0	0	0	0
654326	1	1	1	1	0	1	0	0	0	0	0	0	0	0
659001	1	0	1	1	0	0	0	0	0	0	0	0	0	0
650121	1	0	1	0	0	0	0	0	0	0	0	0	0	0
632801	1	0	0	0	0	0	0	0	0	0	0	0	0	0
632802	1	0	0	0	0	0	0	0	0	0	0	0	0	0
632724	1	0	0	0	0	0	0	0	0	0	0	0	0	0
632726	1	0	0	0	0	0	0	0	0	0	0	0	0	0
640303	1	0	0	0	0	0	0	0	0	0	0	0	0	0
130224	1	0	0	0	0	0	0	0	0	0	0	0	0	0
652827	1	1	1	0	0	0	0	0	0	0	0	0	0	0
652123	0	1	0	0	0	0	0	0	0	0	0	0	0	0
542523	0	0	0	0	0	0	0	0	0	1	0	0	0	0
220781	1	1	0	1	0	0	0	0	0	0	0	0	0	0
150781	1	0	0	0	0	0	0	0	0	0	0	0	0	0
710100	0	0	0	0	0	0	0	0	0	0	1	0	0	0
710400	0	0	0	0	0	0	0	1	0	0	1	0	0	0
710930	0	0	0	0	0	0	0	0	0	0	1	0	0	0
710301	0	0	0	0	0	0	0	0	0	0	1	0	0	0

## Sheet: Supplementary Fig.7
code	Hy. scupense	Hy. asiaticum	Hy. anatolicum	Hy. marginatum	Hy. dromedarii	Hy. turanicum	Hy. isaaci
120103	0	1	1	1	0	0	0
130530	1	0	0	0	0	0	0
140802	1	0	0	0	0	0	0
140827	1	0	0	0	0	0	0
140882	0	0	0	1	0	1	0
141028	1	0	0	0	0	0	0
141029	1	0	0	0	0	0	0
141130	1	0	0	0	0	0	0
150223	0	1	0	0	0	0	0
150502	0	1	0	0	0	0	0
150621	1	0	0	0	0	0	0
150627	0	1	0	0	0	0	0
150824	0	1	0	0	0	0	0
152202	1	0	0	0	0	0	0
152221	1	0	0	0	0	0	0
152501	0	1	0	0	0	0	0
152921	1	0	0	0	0	0	0
152923	1	0	0	0	0	0	0
210711	1	0	0	0	0	0	0
210727	1	0	0	0	0	0	0
210781	1	0	0	0	0	0	0
211421	1	0	0	0	0	0	0
211481	1	0	0	0	0	0	0
220581	1	0	0	0	0	0	0
220821	1	0	0	0	0	0	0
330523	0	1	0	0	0	0	0
341125	0	0	0	1	0	1	0
341524	1	0	0	0	0	0	0
370323	1	0	0	0	0	0	0
370521	1	0	0	0	0	0	0
370684	1	0	0	0	0	0	0
370781	1	0	0	0	0	0	0
370826	1	0	0	0	0	0	0
370829	1	0	0	0	0	0	0
371081	1	0	0	0	0	0	0
371122	1	0	0	0	0	0	0
371321	1	0	0	0	0	0	0
371323	1	0	0	0	0	0	0
371325	1	0	0	0	0	0	0
371328	1	0	0	0	0	0	0
371621	1	0	0	0	0	0	0
410324	1	0	0	0	0	0	0
410329	1	0	0	0	0	0	0
410421	1	0	0	0	0	0	0
410423	1	0	0	0	0	0	0
410721	1	0	0	0	0	0	0
410782	1	0	0	0	0	0	0
410902	1	0	0	0	0	0	0
410923	1	0	0	0	0	0	0
411121	1	0	0	0	0	0	0
411222	1	0	0	0	0	0	0
411224	1	0	0	0	0	0	0
411282	1	0	0	0	0	0	0
411328	1	0	0	0	0	0	0
411330	1	0	0	0	0	0	0
411503	1	0	1	0	0	0	0
419001	1	0	0	0	0	0	0
420321	1	0	0	0	0	0	0
420381	1	0	0	0	0	0	0
421124	1	0	0	0	0	0	0
421381	1	0	0	0	0	0	0
513335	0	0	0	1	0	0	0
520102	1	0	0	0	0	0	0
520103	1	0	0	0	0	0	0
520111	1	0	0	0	0	0	0
520113	1	0	0	0	0	0	0
610114	1	0	0	0	0	0	0
610115	1	0	0	0	0	0	0
610116	1	0	0	0	0	0	0
610122	1	0	0	0	0	0	0
610124	1	0	0	0	0	0	0
610125	1	0	0	0	0	0	0
610126	1	0	0	0	0	0	0
610202	1	0	0	0	0	0	0
610203	1	0	0	0	0	0	0
610204	1	0	0	0	0	0	0
610222	1	1	0	0	0	0	0
610302	1	0	0	0	0	0	0
610303	1	0	0	0	0	0	0
610304	1	0	0	0	0	0	0
610322	1	0	0	0	0	0	0
610323	1	0	0	0	0	0	0
610324	1	0	0	0	0	0	0
610326	1	0	0	0	0	0	0
610327	1	1	0	0	0	0	0
610328	1	1	0	0	0	0	0
610329	1	1	0	0	0	0	0
610330	1	0	0	0	0	0	0
610331	1	0	0	0	0	0	0
610403	1	0	0	0	0	0	0
610422	1	0	0	0	0	0	0
610423	1	0	0	0	0	0	0
610424	1	0	0	0	0	0	0
610425	1	0	0	0	0	0	0
610426	1	0	0	0	0	0	0
610427	1	1	0	0	0	0	0
610428	1	1	0	0	0	0	0
610429	1	1	0	0	0	0	0
610430	1	0	0	0	0	0	0
610431	1	0	0	0	0	0	0
610481	1	0	0	0	0	0	0
610502	1	0	0	0	0	0	0
610521	1	0	0	0	0	0	0
610522	1	0	0	0	0	0	0
610523	1	0	0	0	0	0	0
610524	1	0	0	0	0	0	0
610525	1	0	0	0	0	0	0
610526	1	0	0	0	0	0	0
610527	1	0	0	0	0	0	0
610528	1	0	0	0	0	0	0
610581	1	0	0	0	0	0	0
610582	1	0	0	0	0	0	0
610602	1	0	0	0	0	0	0
610621	1	1	0	0	0	0	0
610622	1	1	0	0	0	0	0
610623	1	1	0	0	0	0	0
610624	1	1	0	0	0	0	0
610625	1	1	0	0	0	0	0
610626	1	1	0	0	0	0	0
610627	1	1	0	0	0	0	0
610628	1	1	0	0	0	0	0
610629	1	1	0	0	0	0	0
610630	1	1	0	0	0	0	0
610631	1	1	0	0	0	0	0
610632	1	0	0	0	0	0	0
610702	1	0	0	0	0	0	0
610721	1	0	0	0	0	0	0
610722	1	0	0	0	0	0	0
610723	1	0	0	0	0	0	0
610724	1	0	0	0	0	0	0
610725	1	0	0	0	0	0	0
610726	1	0	0	0	0	0	0
610727	1	0	0	0	0	0	0
610728	1	0	0	0	0	0	0
610729	1	0	0	0	0	0	0
610730	1	0	0	0	0	0	0
610802	1	0	0	0	0	0	0
610821	1	0	0	1	0	1	0
610822	1	0	0	0	0	0	0
610823	1	1	0	0	0	0	0
610824	1	1	0	0	0	0	0
610825	1	1	0	0	0	0	0
610826	1	1	0	0	0	0	0
610827	1	1	0	0	0	0	0
610828	1	1	0	0	0	0	0
610829	1	1	0	0	0	0	0
610830	1	1	0	0	0	0	0
610831	1	1	0	0	0	0	0
610902	1	0	0	0	0	0	0
610921	1	0	0	0	0	0	0
610922	1	0	0	0	0	0	0
610923	1	0	0	0	0	0	0
610924	1	0	0	0	0	0	0
610925	1	0	0	0	0	0	0
610926	1	0	0	0	0	0	0
610927	1	0	0	0	0	0	0
610928	1	0	0	0	0	0	0
610929	1	0	0	0	0	0	0
611002	1	0	0	0	0	0	0
611021	1	0	0	0	0	0	0
611022	1	0	0	0	0	0	0
611023	1	0	0	0	0	0	0
611024	1	0	0	0	0	0	0
611025	1	0	0	0	0	0	0
611026	1	0	0	0	0	0	0
620122	0	1	0	0	0	0	0
620200	0	1	0	0	0	0	0
620321	1	0	0	0	0	0	0
620421	1	0	0	0	0	0	0
620423	0	1	0	0	0	0	0
620602	0	1	0	0	0	0	0
620621	0	1	0	0	0	0	0
620622	1	0	0	0	0	0	0
620702	1	1	1	0	0	0	0
620721	1	1	1	0	0	0	0
620722	1	1	1	0	0	0	0
620723	1	1	1	0	0	0	0
620724	1	1	1	0	0	0	0
620725	1	1	1	0	0	0	0
620822	1	0	0	0	0	0	0
620902	1	1	0	0	0	0	0
620921	0	1	0	0	0	0	0
620922	0	1	0	0	0	0	0
620923	1	1	0	0	0	0	0
620924	0	1	0	0	0	0	0
620981	1	1	0	0	0	0	0
620982	1	1	1	0	0	0	0
621123	1	0	0	0	0	0	0
621202	1	0	0	0	0	0	0
621222	0	0	0	0	0	0	1
621224	1	0	0	0	0	0	0
621227	1	0	0	0	0	0	0
622901	1	0	0	0	0	0	0
622921	1	0	0	0	0	0	0
622923	0	0	0	1	0	1	0
622924	1	0	0	0	0	0	0
622927	1	0	0	0	0	0	0
623001	1	0	0	0	0	0	0
623021	1	0	0	0	0	0	0
623022	1	0	0	0	0	0	0
623023	1	0	0	0	0	0	0
623027	1	0	0	0	0	0	0
630121	0	1	0	0	0	0	0
630221	0	1	0	0	0	0	0
632224	0	1	0	0	0	0	0
632521	0	0	0	0	1	0	0
632523	0	1	0	0	0	0	0
632525	1	1	0	0	0	0	0
632822	0	1	0	0	0	0	0
632823	0	1	0	0	0	0	0
640121	1	0	0	0	0	0	0
640122	1	0	0	0	0	0	0
640181	1	0	0	0	0	0	0
640221	1	0	0	0	0	0	0
640381	1	0	0	0	0	0	0
640521	1	0	0	0	0	0	0
650102	0	1	0	0	0	0	0
650109	0	1	0	0	0	0	0
650202	0	1	0	0	0	0	0
650203	1	1	0	0	0	0	0
650204	0	1	0	0	0	0	0
650205	0	1	0	0	0	0	0
652101	0	1	1	0	0	0	0
652122	1	1	0	0	0	0	0
652201	0	1	0	0	0	0	0
652223	0	1	0	0	0	0	0
652301	1	1	0	0	0	0	0
652302	1	1	1	0	0	0	0
652323	1	1	1	0	0	0	0
652324	1	1	0	0	0	0	0
652325	1	1	0	0	0	0	0
652327	1	1	1	0	0	0	0
652328	1	1	1	0	0	0	0
652701	1	1	0	0	0	0	0
652722	1	1	0	0	0	0	0
652801	1	1	0	0	0	0	0
652822	0	1	0	0	0	0	0
652823	1	1	0	0	0	0	0
652824	0	1	0	0	0	0	0
652825	0	1	0	0	0	0	0
652826	0	1	0	0	0	0	0
652828	1	1	0	0	0	0	0
652922	0	1	0	0	0	0	0
652923	0	1	0	0	0	0	0
652924	0	1	0	0	0	0	0
652927	0	1	0	0	0	0	0
652928	0	1	1	0	0	0	0
652929	0	1	0	0	0	0	0
653001	0	1	0	0	0	0	0
653022	0	1	0	0	0	0	0
653023	0	1	1	0	0	0	0
653024	0	1	0	0	1	0	0
653101	1	0	1	0	1	0	0
653121	1	1	0	0	0	0	0
653122	1	0	1	0	1	0	0
653123	0	0	1	0	0	0	0
653125	0	1	1	0	0	0	0
653126	0	1	0	0	0	0	0
653127	0	1	1	0	0	0	0
653128	0	1	1	0	0	0	0
653129	1	1	0	0	0	0	0
653130	1	1	1	0	0	0	0
653201	0	1	0	0	0	0	0
653222	0	1	0	0	0	0	0
653223	0	1	0	0	0	0	0
653224	0	1	0	0	0	0	0
653226	1	1	0	1	0	1	0
653227	0	1	0	1	0	1	0
654002	1	1	0	0	0	0	0
654003	1	1	0	0	0	0	0
654022	1	1	0	0	0	0	0
654023	1	1	0	0	0	0	0
654025	1	1	0	0	0	0	0
654201	1	1	1	0	0	0	0
654202	1	1	1	1	0	0	0
654221	1	1	1	0	0	0	0
654223	1	1	1	0	0	0	0
654224	1	1	1	0	0	0	0
654225	1	1	1	0	0	0	0
654226	1	1	1	0	0	0	0
654301	1	1	1	1	0	0	0
654321	1	1	1	1	0	0	0
654322	1	1	1	1	0	0	0
654323	1	1	1	1	0	0	0
654324	1	1	1	1	0	0	0
654325	1	1	1	1	0	0	0
654326	1	1	1	1	0	0	0
659001	1	1	1	1	1	0	0
632801	0	1	0	0	1	0	0
632802	0	1	0	0	1	0	0
632724	0	0	0	0	1	0	0
520115	1	0	0	0	0	0	0
520112	1	0	0	0	0	0	0
652702	0	1	0	0	0	0	0
652827	1	1	0	0	0	0	0
652123	1	1	0	1	0	0	0
652901	1	1	0	0	0	0	0
659002	0	1	0	0	0	0	0

## Sheet: Supplementary Fig.8
code	An. cricetuli	An. lama	An. lotozkyi
542231	0	1	0
542521	1	0	0
652801	1	0	0
653101	1	0	0
653125	0	0	1

## Sheet: Supplementary Fig.9
code	O. tartakovskyi	O. papillipes	O. lahorensis	O. capensis
411503	0	0	1	0
610623	0	1	0	0
610827	0	1	0	0
620721	0	0	1	0
620921	0	0	1	0
630202	0	1	1	0
650102	1	0	0	0
650103	1	0	0	0
650104	1	0	0	0
650105	1	0	0	0
650106	1	0	0	0
650202	1	0	0	0
650203	1	0	0	0
650204	1	0	0	0
650205	1	0	0	0
652122	0	0	1	0
652301	1	0	0	0
652723	1	0	0	0
652801	0	0	1	0
652823	0	0	1	0
653001	0	1	0	0
653024	0	0	1	0
653101	0	1	1	0
653121	0	1	1	0
653122	0	1	0	0
653125	0	1	0	0
653126	0	1	0	0
653129	0	1	0	0
653130	0	1	0	0
653221	0	0	1	0
654023	1	0	0	0
659003	0	1	0	0
650121	1	0	0	0
650107	1	0	0	0
652123	1	0	0	0
652901	0	1	1	0
659002	0	1	0	0
710930	0	0	0	1

## Sheet: Supplementary Fig.10
code	Ar. persicus	Ar. vulgaris	Ar. vespertilionis	Ar. robertsi	Ar. beijingensis	Ar. assimilis	Ar. japonicus
130822	0	1	0	0	0	0	0
140726	1	0	0	0	0	0	0
140802	1	0	0	0	0	0	0
150102	1	0	0	0	0	0	0
150103	1	0	0	0	0	0	0
150104	1	0	0	0	0	0	0
150105	1	0	0	0	0	0	0
150627	0	1	0	0	0	0	0
150825	0	0	0	0	1	0	0
152522	0	1	0	0	1	0	0
210782	0	0	0	0	0	0	1
310101	1	0	0	0	0	0	0
310104	1	0	0	0	0	0	0
310105	1	0	0	0	0	0	0
310106	1	0	0	0	0	0	0
310107	1	0	0	0	0	0	0
310108	1	0	0	0	0	0	0
310109	1	0	0	0	0	0	0
310110	1	0	0	0	0	0	0
310112	1	0	0	0	0	0	0
310113	1	0	0	0	0	0	0
310114	1	0	0	0	0	0	0
310115	1	0	0	0	0	0	0
310116	1	0	0	0	0	0	0
310117	1	0	0	0	0	0	0
310118	1	0	0	0	0	0	0
340824	0	1	0	0	0	0	0
340825	0	1	0	0	0	0	0
340828	1	1	0	0	0	0	0
341004	1	0	0	0	0	0	0
341524	0	1	0	0	0	0	0
341525	1	1	0	0	0	0	0
350724	1	0	0	0	0	0	0
350782	1	0	0	0	0	0	0
360926	0	0	0	0	0	1	0
370283	1	0	0	0	0	0	0
370686	1	0	0	0	0	0	0
522632	0	0	1	0	0	0	0
610124	0	1	0	0	0	0	0
610326	1	0	0	0	0	0	0
610622	1	0	0	0	0	0	0
610627	0	1	0	0	0	0	0
610726	1	1	0	0	0	0	0
610821	1	0	0	0	0	0	0
610823	0	1	0	0	0	0	0
620121	1	0	0	0	0	0	0
620200	1	0	0	0	0	0	0
620302	1	0	0	0	0	0	0
620321	1	0	0	0	0	0	0
620524	0	1	0	0	0	0	0
620621	1	0	0	0	0	0	0
620623	1	0	0	0	0	0	0
620702	1	0	0	0	0	0	0
620721	1	0	0	0	0	0	0
620722	1	0	0	0	0	0	0
620723	1	0	0	0	0	0	0
620724	1	0	0	0	0	0	0
620725	1	0	0	0	0	0	0
620902	1	0	0	0	0	0	0
620921	1	0	0	0	0	0	0
620922	1	0	0	0	0	0	0
620923	1	0	0	0	0	0	0
620981	1	0	0	0	0	0	0
620982	1	0	0	0	0	0	0
650102	1	0	0	0	0	0	0
650103	1	0	0	0	0	0	0
650104	1	0	0	0	0	0	0
650105	1	0	0	0	0	0	0
650106	1	0	0	0	0	0	0
652325	1	0	0	0	0	0	0
652722	1	1	1	0	0	0	0
652823	1	0	0	0	0	0	0
652924	1	0	0	0	0	0	0
653001	1	0	0	0	0	0	0
653101	1	0	0	0	0	0	0
653121	1	0	0	0	0	0	0
653122	1	0	0	0	0	0	0
653130	1	0	0	0	0	0	0
654021	0	0	1	0	0	0	0
654201	1	0	1	0	0	0	0
654221	1	0	0	0	0	0	0
650121	1	0	1	0	0	0	0
650107	1	0	0	0	0	0	0
710100	0	0	1	1	0	0	0
710400	0	0	1	0	0	0	0
710540	0	0	1	0	0	0	0
710330	0	0	0	1	0	0	0
711100	0	0	1	0	0	0	0
710800	0	0	0	1	0	0	0
710900	0	0	1	0	0	0	0
