# Supplementary material for: Mapping ticks and tick-borne pathogens in China
Source: Nat Commun. 2021 Feb 17;12:1075. doi: 10.1038/s41467-021-21375-1 (PMC7889899; doi:10.1038/s41467-021-21375-1)
Supplement: Supplementary file 8 — Source Data [file 41467_2021_21375_MOESM8_ESM.zip › Source Data/Supplementary Figure 30-34.xlsx]

## Sheet: Supplementary Fig.30
Supplementary Fig. 30 The predicted county-level distributions of the five most prevalent tick species in the Ixodes genus
code	I. persulcatus	I. sinensis	I. granulatus	I. crenulatus	I. ovatus
110101	0.0142468	0.0119906	0.0114474	0.00751293	0.0150722
110102	0.0143252	0.0119906	0.0114484	0.00751293	0.0150289
110105	0.0146656	0.0119906	0.0114484	0.00751293	0.0141351
110106	0.0144322	0.0119906	0.0114478	0.00752245	0.0141214
110107	0.0146209	0.0119906	0.0114445	0.00753531	0.0150289
110108	0.0141645	0.0119922	0.0116597	0.00751602	0.0143399
110109	0.0534611	0.0121339	0.0151606	0.00820304	0.0186013
110111	0.275538	0.0121281	0.0155101	0.00835649	0.0171365
110112	0.0247479	0.0121281	0.0114474	0.00751134	0.0141319
110113	0.0224008	0.0121281	0.011446	0.00751945	0.0141547
110114	0.0186879	0.0121281	0.0133181	0.0173448	0.0178714
110115	0.0147749	0.0120683	0.0114471	0.00751293	0.0141221
110116	0.063502	0.0121335	0.0124462	0.0077044	0.0171658
110117	0.208	0.0126994	0.0120552	0.00844374	0.014966
110228	0.0646616	0.0124229	0.0120576	0.00789239	0.0171338
110229	0.0355718	0.0121339	0.0123105	0.0191108	0.0175663
120101	0.497788	0.0120235	0.0114474	0.0070676	0.0150441
120102	0.473475	0.0120235	0.0114474	0.0070676	0.0150441
120103	0.29008	0.0120235	0.0114474	0.00725559	0.0150441
120104	0.518608	0.0120235	0.0114474	0.0070676	0.0150441
120105	0.677128	0.0120229	0.0114474	0.0070676	0.0141438
120106	0.686546	0.0120235	0.0114474	0.0070676	0.0150441
120116	0.0635798	0.0150154	0.0116253	0.0076951	0.0144932
120110	0.831235	0.0120597	0.0114772	0.00804463	0.0141453
120111	0.771306	0.0120258	0.0114972	0.00732516	0.0141394
120112	0.245186	0.0121074	0.0115118	0.00714921	0.0141465
120113	0.216521	0.0121281	0.011446	0.0171891	0.0141404
120114	0.591278	0.0121281	0.0114506	0.0072582	0.0141319
120115	0.589758	0.0121339	0.0115191	0.00688404	0.0142747
120221	0.724454	0.0121758	0.0114987	0.00665266	0.0141334
120223	0.485258	0.0121325	0.01145	0.00773951	0.0141449
120225	0.628643	0.0121673	0.0114926	0.00755153	0.0143662
130102	0.0136938	0.0120683	0.0115436	0.0177341	0.0141749
130103	0.013886	0.0119993	0.0115436	0.0112547	0.0141749
130104	0.0138785	0.0119906	0.0115462	0.0181843	0.0141189
130105	0.0138058	0.0120562	0.0115418	0.0117295	0.0141559
130107	0.0140088	0.0120851	0.0115429	0.0172135	0.0156349
130108	0.0136808	0.0120624	0.0114492	0.0177824	0.0141344
130121	0.0141166	0.0121339	0.0116418	0.0227565	0.0165151
130123	0.0139107	0.0121325	0.0115444	0.0216216	0.0142103
130124	0.0141872	0.0121325	0.0114518	0.0177712	0.0141221
130125	0.0141039	0.0121387	0.0115451	0.0134872	0.0149593
130126	0.0155565	0.0121339	0.0120736	0.0134409	0.0165711
130127	0.0148847	0.0121331	0.0115436	0.0155455	0.0141214
130128	0.0134553	0.0121372	0.011548	0.0182132	0.0141195
130129	0.0156543	0.0121339	0.011542	0.032871	0.0143409
130130	0.0139299	0.0121339	0.0115458	0.0177634	0.0143559
130131	0.0202502	0.0121387	0.0128151	0.00665347	0.0167557
130132	0.017292	0.0121339	0.0115573	0.0187282	0.0141749
130133	0.012979	0.0121325	0.0116119	0.0165526	0.0141225
130181	0.0134396	0.0121938	0.0115569	0.018473	0.0142936
130182	0.0136142	0.0121325	0.0115458	0.0154373	0.0141261
130183	0.0136359	0.0121325	0.0115462	0.0171959	0.0142732
130184	0.0145836	0.0121281	0.0115462	0.0242807	0.0141749
130185	0.0139245	0.0121281	0.0116569	0.0125681	0.0143084
130203	0.225196	0.0119906	0.0116368	0.006657	0.0141566
130202	0.497022	0.0119906	0.0116461	0.006657	0.0141312
130204	0.129244	0.0120624	0.0115931	0.00714484	0.0149061
130205	0.11217	0.012068	0.0116488	0.00665392	0.014182
130207	0.572961	0.0121281	0.0116315	0.00785337	0.0141854
130208	0.0693961	0.0122088	0.0115756	0.00760781	0.0151787
130223	0.110367	0.0121325	0.0116126	0.00971725	0.0144757
130225	0.01902	0.0121612	0.0116392	0.00675255	0.0141293
130227	0.0710399	0.0129284	0.0123724	0.00787383	0.0187191
130229	0.119308	0.0123991	0.0116145	0.00826149	0.0141841
130281	0.0511229	0.0127106	0.0126822	0.0084731	0.0168483
130283	0.113695	0.0121298	0.0119003	0.00861912	0.0144657
130302	0.230323	0.0119906	0.0115411	0.00722758	0.0141854
130303	0.231939	0.0121496	0.0119969	0.00726105	0.016092
130304	0.043622	0.0172093	0.0115323	0.00666935	0.0146513
130321	0.0907878	0.0127453	0.0122205	0.00924705	0.0181547
130322	0.0380433	0.0121698	0.0115647	0.0120641	0.0142152
130323	0.0808175	0.0121356	0.0120706	0.00674024	0.016752
130324	0.0554209	0.0121356	0.0115433	0.00754815	0.0143553
130402	0.0129919	0.0120022	0.0115431	0.00665266	0.0141749
130403	0.0148837	0.0120852	0.0114456	0.0166901	0.0150761
130404	0.0131543	0.0120216	0.0115613	0.0186705	0.0150423
130406	0.0142053	0.0121839	0.01154	0.0082847	0.0144388
130421	0.0130795	0.0121203	0.0115596	0.0163946	0.0142049
130423	0.0130577	0.0121339	0.0115458	0.00665266	0.0143161
130424	0.0130187	0.0121246	0.0116018	0.0161951	0.0141767
130425	0.0129479	0.0121339	0.011544	0.00712415	0.0143286
130426	0.0143542	0.0121339	0.0121249	0.00902615	0.0168285
130427	0.0157237	0.0121389	0.0116029	0.00665313	0.0143339
130428	0.0132228	0.0123352	0.0116115	0.014317	0.0142604
130429	0.0143189	0.0123081	0.0115644	0.0140466	0.0143172
130430	0.0132019	0.0121839	0.0115609	0.0100984	0.0142586
130431	0.0131118	0.0121261	0.0115585	0.0185878	0.0143415
130432	0.0131296	0.0121325	0.0115611	0.00665266	0.0141213
130433	0.013191	0.0121325	0.0115062	0.00680167	0.0141195
130434	0.0130938	0.0121339	0.0115585	0.00665266	0.0142754
130435	0.0130527	0.0121308	0.0115463	0.0168318	0.0142751
130481	0.0214277	0.0121325	0.0115587	0.00665682	0.0151118
130502	0.0149047	0.0120947	0.011502	0.0256934	0.0141357
130503	0.0199145	0.0120088	0.0115591	0.0162235	0.0141767
130521	0.0146608	0.0121387	0.0115563	0.0177338	0.0151413
130522	0.0216909	0.0121339	0.011537	0.00665392	0.0143453
130523	0.0159476	0.0121387	0.0116108	0.0156124	0.0163238
130524	0.0146258	0.0123339	0.0116206	0.0181799	0.0141431
130525	0.0213105	0.0121955	0.0115732	0.0239548	0.0143304
130526	0.0203492	0.0121854	0.0116011	0.0218443	0.0143172
130527	0.0157979	0.0121261	0.0115589	0.0245403	0.0143172
130528	0.0129366	0.0122003	0.0116165	0.0155757	0.0143338
130529	0.0136234	0.0121387	0.0115273	0.0161128	0.0141195
130530	0.0132897	0.0123352	0.0115461	0.0129227	0.0142796
130531	0.0130422	0.0123395	0.0115631	0.0191399	0.0142802
130532	0.0130422	0.0123088	0.0116144	0.0181944	0.0141232
130533	0.013095	0.0121387	0.0115572	0.0186167	0.0142754
130534	0.0131411	0.0121329	0.0115451	0.0162525	0.0141849
130535	0.0130605	0.0121281	0.0115608	0.00706316	0.0141213
130581	0.0139705	0.0123092	0.01157	0.0167296	0.014273
130582	0.0139646	0.0121373	0.0115862	0.0186415	0.0141989
130602	0.01463	0.0119993	0.0115269	0.0136403	0.0141195
130603	0.0421607	0.0120562	0.0115418	0.0151693	0.014202
130604	0.0153709	0.0119906	0.0115458	0.0153313	0.0141195
130621	0.0146231	0.0121281	0.0116502	0.00740394	0.0143568
130622	0.0251265	0.012167	0.0115422	0.0236881	0.0142751
130623	0.0666969	0.0121387	0.0122391	0.00833978	0.0174002
130624	0.0191353	0.0121554	0.0124357	0.00818429	0.0222233
130625	0.137989	0.0121281	0.0115478	0.0159851	0.0141214
130626	0.0497335	0.0121281	0.0115496	0.0155701	0.0141261
130627	0.0137172	0.0121389	0.0118423	0.0161214	0.0164992
130628	0.0525001	0.0121281	0.0115105	0.0189821	0.0141195
130629	0.049859	0.0121281	0.0115478	0.0217362	0.0141381
130630	0.020048	0.0121339	0.0138743	0.0187724	0.0166756
130631	0.0154213	0.0121281	0.0114665	0.0195364	0.0141213
130632	0.111596	0.0121339	0.0115777	0.0218358	0.0143308
130633	0.0469253	0.0121339	0.0119519	0.00665347	0.0169921
130634	0.0203349	0.0121339	0.0116508	0.0195912	0.0143169
130635	0.0477491	0.0121329	0.0115496	0.0196064	0.0141214
130636	0.0145305	0.0121339	0.0118027	0.0142342	0.0144436
130637	0.0144781	0.0121389	0.0115443	0.0241236	0.0142586
130638	0.214411	0.0121325	0.0115444	0.0216686	0.0142333
130681	0.0903728	0.0121281	0.0115462	0.0070676	0.0141756
130682	0.0151664	0.0121339	0.0115458	0.0178155	0.0142605
130683	0.0225966	0.0121281	0.0115519	0.0177207	0.0141195
130684	0.0315338	0.0121325	0.0115455	0.0218576	0.0141756
130702	0.0180777	0.012068	0.0121173	0.0131204	0.0184826
130703	0.0343152	0.0121152	0.0118237	0.0129043	0.0155852
130705	0.0214022	0.0121165	0.0123048	0.0158748	0.0180887
130706	0.0178705	0.0121339	0.0120078	0.0164501	0.0188075
130721	0.0215969	0.0121387	0.0121313	0.0161249	0.0206509
130722	0.0312717	0.0121604	0.0115375	0.0133443	0.0163888
130723	0.0562496	0.0121464	0.0116028	0.0383876	0.0164107
130724	0.206902	0.0121604	0.0115409	0.0198665	0.0165396
130725	0.0435492	0.0121604	0.0118379	0.0167198	0.0197603
130726	0.0216609	0.0121387	0.0119431	0.0160913	0.0183145
130727	0.0186282	0.0121387	0.0118501	0.016137	0.0192637
130728	0.0174909	0.0121387	0.012055	0.013403	0.019732
130729	0.0324242	0.0121387	0.0117539	0.0129102	0.0153997
130730	0.0249031	0.0121339	0.0119101	0.0137521	0.0150947
130731	0.0241517	0.0121387	0.0119387	0.0136465	0.0169171
130732	0.0268067	0.0121604	0.0119516	0.0213405	0.0201566
130733	0.148469	0.0121944	0.0128982	0.0285368	0.0189017
130802	0.017933	0.0121325	0.0121362	0.022607	0.0161298
130803	0.0183179	0.0121387	0.0119206	0.00938788	0.0171818
130804	0.0222048	0.0121281	0.0122899	0.00867366	0.0202892
130821	0.0247253	0.0121464	0.0125288	0.0103402	0.0173391
130822	0.229818	0.012706	0.0124792	0.00758708	0.0172359
130823	0.0255281	0.0121387	0.0132785	0.0103843	0.016921
130824	0.0303035	0.0121464	0.0119404	0.00865314	0.0175542
130825	0.0240263	0.0121604	0.0119043	0.0314421	0.0184113
130826	0.0228665	0.0121604	0.0119853	0.0377152	0.0187025
130827	0.0735972	0.0121404	0.0135366	0.00949622	0.0169335
130828	0.0274049	0.0121604	0.0122001	0.0467506	0.0190657
130902	0.049321	0.0119927	0.0114492	0.00665392	0.0141351
130903	0.0502853	0.0120674	0.0115426	0.00812247	0.0141259
130921	0.0493781	0.0121339	0.0114531	0.00665392	0.0142739
130922	0.295374	0.0121389	0.011548	0.0134859	0.0141195
130923	0.0135778	0.0121339	0.0115458	0.006657	0.0142652
130924	0.419341	0.0120624	0.0115418	0.006657	0.0141566
130925	0.0507255	0.0121339	0.0115458	0.00895453	0.0142605
130926	0.0449131	0.0121374	0.0115485	0.0153827	0.0141195
130927	0.0462156	0.0121339	0.0114986	0.00665392	0.0142609
130928	0.0131238	0.0121339	0.0115458	0.00665266	0.0143578
130929	0.0134021	0.0121839	0.0115587	0.0152156	0.0143308
130930	0.05086	0.0121339	0.0114642	0.00665266	0.0142586
130981	0.0139243	0.0121389	0.0115425	0.00665392	0.0141195
130982	0.114511	0.0121331	0.0114519	0.0204433	0.0141259
130983	0.103492	0.0120671	0.0115418	0.00665392	0.0141359
130984	0.272423	0.0121387	0.0115458	0.0153735	0.0142605
131002	0.0836382	0.0121281	0.0114524	0.00823256	0.0141221
131003	0.0625228	0.0120851	0.0115445	0.0212262	0.0141195
131022	0.0360388	0.0121325	0.0115451	0.0184633	0.0141756
131023	0.0511891	0.0121339	0.0115445	0.0218494	0.0142673
131024	0.438743	0.0121281	0.0115473	0.00725528	0.0141259
131025	0.305064	0.0121438	0.0115458	0.0154966	0.0142806
131026	0.168541	0.0121387	0.0115458	0.0210904	0.0142756
131028	0.112564	0.0121281	0.0114484	0.00827294	0.0141351
131081	0.105475	0.0121281	0.0115467	0.0271508	0.0141259
131082	0.178489	0.012103	0.0114471	0.00810839	0.0141244
131102	0.0133901	0.0121331	0.0115418	0.0153842	0.0141756
131121	0.013889	0.0123868	0.0115693	0.0229367	0.0142623
131122	0.0130974	0.0121389	0.0115479	0.0154897	0.0142586
131123	0.0379762	0.0121369	0.0115521	0.0154181	0.0143286
131124	0.013689	0.0121389	0.0115458	0.0154762	0.0141214
131125	0.0194558	0.0121373	0.0115458	0.0194335	0.0141466
131126	0.0136471	0.0121389	0.011544	0.0207033	0.0141214
131127	0.0133123	0.0121339	0.0115458	0.00665266	0.0142717
131128	0.0134899	0.0121261	0.011544	0.00665392	0.0143154
131181	0.013328	0.0121261	0.011544	0.0194811	0.0142692
131182	0.0132787	0.0121387	0.0115453	0.0248101	0.0143286
140105	0.0163952	0.0120624	0.0115386	0.0137145	0.0143595
140106	0.0198529	0.0120591	0.0162405	0.020392	0.0226236
140107	0.0859377	0.012068	0.012525	0.0154847	0.0165187
140108	0.0196313	0.0120624	0.0119166	0.014254	0.0149754
140109	0.0146318	0.0120624	0.0128647	0.017124	0.0166551
140110	0.014628	0.0121281	0.0127077	0.0148831	0.0165918
140121	0.0142685	0.0121339	0.0117061	0.0121913	0.0150306
140122	0.0238401	0.0121387	0.0142054	0.0226156	0.0196668
140123	0.0155497	0.0121604	0.0119785	0.023972	0.0188383
140181	0.014761	0.0121387	0.0120267	0.0169746	0.019024
140202	0.0233658	0.0119906	0.0115415	0.0126633	0.0156418
140203	0.0180877	0.0119906	0.0117842	0.0129382	0.0171422
140211	0.0225697	0.0120683	0.0119263	0.0129823	0.0197493
140212	0.0259745	0.0121387	0.0118093	0.0130256	0.0199784
140221	0.0476557	0.0121387	0.0117002	0.0130106	0.0156055
140222	0.0219623	0.0121387	0.0118341	0.0130809	0.0163613
140223	0.0214488	0.0121387	0.0119223	0.013687	0.0184272
140224	0.022166	0.0121464	0.0119534	0.0210067	0.0200178
140225	0.0834912	0.0121387	0.0120181	0.0221213	0.0177746
140226	0.048736	0.0121387	0.0117819	0.0139476	0.0201381
140227	0.0226094	0.0121387	0.0116817	0.015319	0.0174532
140302	0.0149221	0.0119906	0.0123897	0.0119937	0.0192375
140303	0.0152492	0.0120886	0.0134545	0.0146278	0.0187141
140311	0.0140498	0.0121281	0.0123291	0.00804566	0.0166533
140321	0.0159473	0.0121325	0.0128953	0.015617	0.0166424
140322	0.0156648	0.0121387	0.0123105	0.00919263	0.017967
140402	0.0159182	0.0119906	0.0116305	0.00688105	0.0146304
140411	0.016703	0.0121281	0.0116269	0.00688458	0.0146286
140421	0.0158316	0.0121325	0.0116205	0.00820559	0.0146492
140423	0.016018	0.0121387	0.0117273	0.0118775	0.016259
140424	0.0159506	0.0121387	0.0116139	0.00688458	0.0151746
140425	0.0180421	0.0121464	0.0116576	0.00818437	0.0160283
140426	0.0168777	0.0121387	0.0118169	0.00843901	0.0179817
140427	0.0155935	0.0121339	0.0116155	0.0068974	0.0150889
140428	0.0156218	0.0121497	0.0116158	0.00689494	0.0157697
140429	0.0211904	0.0121604	0.0119507	0.0112698	0.0177832
140430	0.0169336	0.0121464	0.011597	0.00701449	0.0160563
140431	0.0188037	0.0121464	0.0117211	0.00727178	0.01874
140481	0.0156444	0.0121339	0.0118756	0.00688767	0.0151381
140502	0.0137405	0.0120656	0.0116272	0.00737657	0.0147116
140521	0.0156068	0.0121855	0.0118667	0.00828018	0.0182175
140522	0.0136407	0.0121599	0.0116059	0.00784018	0.0205277
140524	0.0211093	0.0122076	0.0118262	0.00691211	0.0174531
140525	0.0140753	0.0121806	0.0118395	0.00688331	0.0199289
140581	0.0141091	0.0121435	0.0118271	0.00688845	0.0151217
140602	0.0259048	0.0121325	0.0117398	0.0134917	0.0153806
140603	0.0466515	0.0121339	0.0119568	0.016815	0.0180559
140621	0.0279917	0.0121339	0.0119142	0.0136691	0.0167919
140622	0.0227244	0.0121387	0.0119896	0.0174351	0.0171316
140623	0.0370369	0.0121387	0.0182006	0.0141079	0.113885
140624	0.0234293	0.0121325	0.01173	0.0145457	0.0157312
140702	0.018118	0.0121281	0.0120017	0.0138431	0.0180247
140721	0.0177	0.0121387	0.0119627	0.0141436	0.0197459
140722	0.0326575	0.0121604	0.013074	0.0209984	0.0249797
140723	0.0317107	0.0121387	0.0132895	0.0113099	0.0187554
140724	0.0225948	0.0121604	0.0123992	0.0227531	0.0227242
140725	0.0188276	0.0121387	0.0119313	0.0304742	0.0193927
140726	0.0210293	0.0121339	0.0120484	0.0148739	0.0177893
140727	0.0173732	0.0121339	0.0118405	0.0128037	0.0153375
140728	0.0170484	0.0121339	0.0116257	0.0126888	0.0151631
140729	0.0269298	0.0121387	0.0116169	0.0156605	0.0211301
140781	0.0287819	0.0121325	0.0119591	0.0150849	0.0162108
140802	0.0213016	0.0148638	0.0117646	0.00898581	0.0144611
140821	0.0204898	0.0122074	0.0117194	0.0173605	0.0151975
140822	0.0196649	0.0121558	0.0116081	0.00947157	0.0151451
140823	0.0184648	0.0121511	0.0120017	0.0133978	0.0150214
140824	0.0139622	0.0155633	0.0117868	0.0148181	0.0148872
140825	0.0138439	0.0138297	0.0115496	0.00993817	0.0144429
140826	0.0147574	0.012202	0.0115994	0.00833463	0.015665
140827	0.0145527	0.0121599	0.0120311	0.00800011	0.0192359
140828	0.012984	0.0123576	0.013554	0.00703324	0.0169017
140829	0.0140214	0.012202	0.0123913	0.00702993	0.0169475
140830	0.0132583	0.0121558	0.0119918	0.00690936	0.0156121
140881	0.0130361	0.0131244	0.0136192	0.00949374	0.0164874
140882	0.0205913	0.0121466	0.0115497	0.0175684	0.0145665
140902	0.119666	0.0121339	0.0119797	0.0256461	0.0168706
140921	0.066535	0.0121339	0.0121815	0.0144167	0.0173948
140922	0.0250449	0.0121464	0.0120897	0.00964044	0.0185939
140923	0.0232405	0.0121339	0.0123164	0.0279347	0.0182884
140924	0.051402	0.0121387	0.0122255	0.0222002	0.019002
140925	0.0233675	0.0121389	0.0118915	0.0301074	0.0170965
140926	0.020492	0.0121604	0.0119232	0.0317331	0.0184915
140927	0.0255564	0.0121387	0.0119019	0.0249518	0.0187926
140928	0.0910287	0.0121387	0.0120053	0.0238592	0.0191655
140929	0.0196809	0.0121387	0.0133085	0.0312807	0.0186161
140930	0.0252609	0.0121387	0.0179006	0.0135304	0.0820134
140931	0.16777	0.0121387	0.0116001	0.0177657	0.0173238
140932	0.0541675	0.0121387	0.0119572	0.0213048	0.020767
140981	0.0184232	0.0121339	0.0120532	0.0201497	0.0169016
141002	0.0210307	0.0123616	0.0123851	0.0139827	0.017705
141021	0.018633	0.0121433	0.0115935	0.00991776	0.0144637
141022	0.0161134	0.0121589	0.0115666	0.0163642	0.0171937
141023	0.0131945	0.0123504	0.0115369	0.0101897	0.0145899
141024	0.0211868	0.0123374	0.0118536	0.0125388	0.0150806
141025	0.0259674	0.0121695	0.0119295	0.00849888	0.0227741
141026	0.0145359	0.0121715	0.011631	0.00689417	0.0178995
141027	0.0171787	0.0121464	0.0116272	0.00788432	0.0161693
141028	0.0247883	0.0121887	0.0125416	0.0172957	0.0293337
141029	0.0162735	0.0121604	0.012693	0.00856415	0.0313707
141030	0.0247441	0.0121997	0.0120476	0.0218268	0.0225328
141031	0.025348	0.0121604	0.0120251	0.0188864	0.0309179
141032	0.0243485	0.0121464	0.011697	0.0227813	0.0253175
141033	0.0166337	0.0121604	0.0133538	0.0233147	0.0305881
141034	0.0291509	0.0121747	0.011831	0.00792841	0.0209945
141081	0.0128542	0.0123461	0.0116473	0.0100027	0.0144019
141082	0.0217733	0.0121854	0.0118857	0.0150294	0.0173519
141102	0.0207917	0.0121389	0.0156796	0.0244096	0.0196872
141121	0.0268101	0.0121387	0.0123876	0.0136403	0.0183179
141122	0.0402007	0.0121387	0.0162921	0.0134748	0.0405843
141123	0.0590977	0.0121604	0.0117211	0.0192003	0.022078
141124	0.037394	0.0121604	0.0115386	0.0172496	0.0165049
141125	0.094888	0.0121464	0.0115379	0.015736	0.015888
141126	0.122809	0.0122826	0.0117651	0.0156098	0.0214526
141127	0.0236613	0.0121604	0.01815	0.0233185	0.0789734
141128	0.0274017	0.0121464	0.012719	0.0152947	0.0190124
141129	0.0231032	0.0121464	0.0132662	0.0182673	0.0281303
141130	0.0204115	0.0121339	0.0130573	0.00978644	0.0221022
141181	0.0176652	0.0121325	0.011983	0.0167691	0.0180571
141182	0.0167124	0.0121339	0.0120775	0.0175541	0.0184765
150102	0.0290419	0.0121281	0.0122234	0.0167523	0.0173531
150103	0.0198703	0.0120624	0.0123712	0.0164466	0.0174083
150104	0.0327103	0.0121281	0.0115435	0.0226166	0.0146132
150105	0.0262168	0.0121339	0.0115403	0.0139363	0.0152571
150121	0.0225787	0.0121387	0.0117955	0.0234009	0.0169297
150122	0.0666003	0.0121387	0.0115443	0.0252797	0.0148647
150123	0.023471	0.0121604	0.0116308	0.015035	0.0162727
150124	0.0329072	0.0121604	0.0117267	0.0174914	0.016423
150125	0.0404838	0.0121387	0.0118175	0.0149865	0.0187395
150202	0.0901776	0.0120562	0.0116571	0.0150294	0.0147627
150203	0.0255802	0.0119906	0.0114468	0.0184058	0.0148482
150204	0.0320766	0.0119881	0.0114454	0.0272296	0.0146632
150205	0.0277259	0.0121944	0.0118839	0.0191712	0.018817
150206	0.0203895	0.0121944	0.011445	0.0562021	0.0166161
150207	0.0507234	0.0121281	0.0121574	0.030753	0.0170048
150221	0.0221723	0.0121387	0.0118311	0.0169905	0.0165423
150222	0.0241169	0.0121604	0.0116275	0.0643869	0.0163855
150223	0.0237315	0.0121944	0.011445	0.21656	0.016443
150302	0.018995	0.0121677	0.0114619	0.0839003	0.023247
150303	0.0237489	0.0121281	0.0114647	0.10984	0.0146342
150304	0.0249318	0.0119946	0.0154294	0.0386577	0.0146656
150402	0.0230807	0.0120671	0.0119164	0.0167566	0.0152344
150403	0.0225339	0.0121281	0.0117866	0.0168211	0.0157952
150404	0.0287221	0.0121604	0.011828	0.0185758	0.0187152
150421	0.0261795	0.0121604	0.0118498	0.0251768	0.018962
150422	0.0244722	0.0121604	0.0119187	0.0263432	0.0181096
150423	0.0263481	0.0121604	0.0117528	0.0209596	0.0161101
150424	0.0287756	0.0121464	0.0119075	0.0205135	0.0189227
150425	0.222185	0.0121944	0.0118865	0.0229315	0.0199838
150426	0.0231789	0.0121604	0.0116909	0.0161784	0.01637
150428	0.0234617	0.0121387	0.0118302	0.0284531	0.0177431
150429	0.0230998	0.0121387	0.0117624	0.0283935	0.0154545
150430	0.0219846	0.0121604	0.0117267	0.0237803	0.0170237
150502	0.0310561	0.0121339	0.0115419	0.0351807	0.0149686
150522	0.0314193	0.0121604	0.0115375	0.03464	0.0155645
150521	0.0279239	0.0121464	0.0115361	0.0422524	0.015355
150523	0.0303456	0.0121604	0.0115375	0.0257197	0.0155452
150524	0.0318452	0.0121604	0.0115377	0.0239429	0.0156429
150525	0.0328995	0.0121604	0.0115361	0.0277132	0.0158074
150526	0.0354492	0.0121604	0.0160361	0.0424258	0.0257313
150581	0.033618	0.0121281	0.0124191	0.0254107	0.0183254
150602	0.0651207	0.0121339	0.0115428	0.0259072	0.0152681
150621	0.0227447	0.0121387	0.0115479	0.0318749	0.0159434
150622	0.0217228	0.0121464	0.0115527	0.0180051	0.0163183
150623	0.0242512	0.0121604	0.0115082	0.113137	0.0169251
150624	0.0235259	0.0121604	0.0114916	0.0485369	0.0166186
150625	0.0232309	0.0121944	0.011445	0.0383778	0.016362
150626	0.0254788	0.0121604	0.0114971	0.0246131	0.0164425
150627	0.0211975	0.0121387	0.0114501	0.0194649	0.0154284
150702	0.271314	0.0121325	0.0115739	0.0227113	0.0147421
150721	0.0703761	0.0121604	0.0114808	0.0510114	0.015486
150722	0.0714191	0.0121604	0.0117457	0.0202731	0.0154424
150723	0.215894	0.0121604	0.0116102	0.00721466	0.0187939
150724	0.222757	0.0121944	0.0116232	0.025105	0.024846
150725	0.231447	0.0121464	0.0115384	0.0263484	0.0160307
150726	0.247264	0.0121944	0.0114436	0.0747019	0.021859
150727	0.0865325	0.0121944	0.0114433	0.0844139	0.0217997
150703	0.163827	0.0121165	0.0114468	0.0321253	0.0149186
150782	0.60893	0.0121464	0.0115137	0.0125	0.018746
150783	0.0593107	0.0121604	0.0112355	0.0227891	0.0157721
150784	0.493746	0.0121604	0.0115334	0.0124424	0.0226441
150785	0.241072	0.0121464	0.0175872	0.0152913	0.096072
150802	0.0354004	0.0121339	0.0154197	0.0305185	0.0205833
150821	0.0371073	0.0121387	0.0114508	0.0444273	0.0147724
150822	0.0260287	0.0121387	0.0154197	0.0697222	0.0223647
150823	0.0286685	0.0121604	0.0114449	0.148784	0.015679
150824	0.0235024	0.0121944	0.0114433	0.0979797	0.0160229
150825	0.0400176	0.0121944	0.0114433	0.0895935	0.0295559
150826	0.0266471	0.0121387	0.0154297	0.0463953	0.0203533
150902	0.0226332	0.0119906	0.0122835	0.0206511	0.0204439
150921	0.103678	0.0121464	0.0117896	0.0142188	0.0165351
150922	0.0647488	0.0121464	0.0114843	0.0170246	0.0160505
150923	0.048398	0.0121464	0.011445	0.0177998	0.0160649
150924	0.0219759	0.0121604	0.0114499	0.0158891	0.0162207
150925	0.0307084	0.0121464	0.0116164	0.0142533	0.0162256
150926	0.02483	0.0121339	0.0114494	0.0163237	0.0152228
150927	0.0498902	0.0121604	0.011686	0.0200323	0.0161661
150928	0.0331981	0.0121604	0.011445	0.015776	0.0161893
150929	0.0859546	0.0121944	0.0114433	0.147764	0.0165323
150981	0.0242867	0.0121387	0.0116282	0.0131378	0.0162632
152201	0.035538	0.0121339	0.0116079	0.0196843	0.0142199
152202	0.61107	0.0121604	0.0111587	0.0174645	0.0193619
152221	0.047032	0.0121604	0.0116605	0.0329746	0.0160023
152222	0.0326611	0.0121604	0.0119075	0.0684381	0.0189274
152223	0.0362871	0.0121604	0.0115546	0.0280955	0.0155524
152224	0.0372008	0.0121464	0.0115304	0.0358842	0.0156164
152501	0.0440592	0.0121387	0.0154407	0.332854	0.0219696
152502	0.054285	0.0121604	0.0114433	0.116118	0.0164671
152522	0.0606297	0.0121944	0.0114433	0.296863	0.0226598
152523	0.0516053	0.0121944	0.0114433	0.292723	0.0219947
152524	0.0313547	0.0121604	0.0114433	0.0925215	0.0169157
152525	0.0558108	0.0121944	0.0114433	0.0999727	0.0224703
152526	0.202791	0.0121944	0.0114426	0.0217804	0.0221967
152527	0.301725	0.0121464	0.0114433	0.0160617	0.0160672
152528	0.114966	0.0121604	0.0114433	0.1303	0.0164437
152529	0.231635	0.0121944	0.0114433	0.0267519	0.0166337
152530	0.118507	0.0121944	0.0114433	0.0271718	0.0166834
152531	0.0675698	0.0121387	0.0115393	0.0280815	0.0159948
152921	0.02105	0.0121604	0.0114562	0.0892	0.0167909
152922	0.0158348	0.0121944	0.0115082	0.0692931	0.01708
152923	0.0195343	0.0121944	0.0115082	0.0667637	0.0170375
210102	0.0766232	0.0119921	0.0114467	0.00705895	0.0150616
210103	0.0766023	0.0119921	0.0114467	0.00705895	0.0150616
210104	0.0771161	0.0119921	0.0115433	0.00706645	0.0151981
210105	0.0460035	0.0119921	0.011573	0.00706645	0.0146482
210106	0.0755225	0.0119906	0.0114467	0.00705368	0.015055
210111	0.125952	0.0121298	0.0117802	0.0071421	0.0150108
210112	0.323216	0.0121382	0.0120809	0.00717564	0.0152152
210113	0.070361	0.012132	0.0118455	0.00727442	0.0149376
210114	0.0550972	0.012103	0.011665	0.00711417	0.0143059
210122	0.0854876	0.0121339	0.0116871	0.00707844	0.0144337
210123	0.322035	0.0121387	0.0117148	0.00961801	0.0160074
210124	0.321132	0.0121387	0.0117825	0.00715043	0.0161213
210181	0.134214	0.0121387	0.011836	0.00808614	0.0150512
210202	0.0491754	0.0146109	0.0118614	0.0066947	0.0211073
210203	0.037298	0.0147622	0.0117595	0.00686494	0.0220532
210204	0.0269988	0.0146218	0.0118749	0.0066947	0.0248373
210211	0.0251332	0.0146109	0.0119649	0.00669517	0.0163465
210212	0.0730646	0.0147676	0.011978	0.00671164	0.0165279
210213	0.0275302	0.015319	0.0120901	0.00686541	0.0156621
210224	0.0405556	0.0173896	0.0118684	0.00676064	0.0163368
210281	0.399595	0.0168862	0.0120218	0.00702482	0.0162154
210282	0.144957	0.0121656	0.0119605	0.00700383	0.0162497
210283	0.24611	0.0165012	0.0118551	0.00713049	0.0172196
210302	0.166955	0.0152822	0.0120477	0.00837798	0.0164216
210303	0.10556	0.0119921	0.0116096	0.007108	0.0141428
210304	0.184032	0.0119921	0.0117033	0.00720184	0.0148996
210311	0.0972647	0.0120867	0.0121074	0.00716869	0.0163935
210321	0.445466	0.012167	0.0116743	0.00705124	0.0148235
210323	0.0984789	0.0129386	0.0118343	0.00699787	0.0179125
210381	0.130605	0.0121586	0.0118408	0.00719065	0.0165698
210411	0.109754	0.0127256	0.0119983	0.00715933	0.0164565
210403	0.177228	0.0123474	0.012304	0.0071817	0.0157723
210404	0.116485	0.0122922	0.0119847	0.00717597	0.0155868
210402	0.149525	0.0122766	0.0115433	0.00711018	0.0141515
210421	0.121974	0.012607	0.0117329	0.00710706	0.0179278
210422	0.686311	0.0129983	0.0125392	0.00714534	0.0175712
210423	0.183103	0.0127789	0.0114226	0.00716248	0.0184392
210502	0.112196	0.0128175	0.0117713	0.0070532	0.0159423
210503	0.0807884	0.0127859	0.0118011	0.00706393	0.017309
210504	0.0985692	0.0127259	0.0116767	0.00705242	0.0159883
210505	0.545398	0.0129383	0.0129417	0.00704984	0.0151388
210521	0.718703	0.0135431	0.0130609	0.00704948	0.0176825
210522	0.828349	0.013851	0.013238	0.00707856	0.0166257
210602	0.417472	0.0172987	0.0123516	0.00699206	0.0156299
210603	0.33371	0.0170515	0.0123226	0.00699206	0.0250859
210604	0.239505	0.017468	0.0122087	0.0070688	0.0163028
210624	0.579722	0.0169739	0.0181724	0.00699336	0.0222174
210681	0.254233	0.0162337	0.0123077	0.00734831	0.0170676
210682	0.226811	0.0154934	0.0171375	0.00699748	0.0190379
210702	0.0672345	0.0119906	0.0117765	0.00865134	0.0163431
210703	0.256984	0.0119946	0.0118947	0.00707028	0.0208026
210711	0.329664	0.0121281	0.0119178	0.00866222	0.0152476
210726	0.151872	0.0121339	0.011633	0.0070729	0.0152156
210727	0.392797	0.0121387	0.0118049	0.00892237	0.0158169
210781	0.459544	0.0121339	0.0118631	0.00702137	0.0151828
210782	0.326019	0.0121652	0.0118799	0.0070526	0.0153467
210802	0.425153	0.0119871	0.0114765	0.00699578	0.015052
210803	0.313968	0.0165753	0.0114978	0.00722959	0.0161111
210804	0.15029	0.0121152	0.0119244	0.00706163	0.015335
210811	0.396708	0.0119866	0.0115836	0.00699578	0.0143662
210881	0.184325	0.0121262	0.0118516	0.00704677	0.0167255
210882	0.132045	0.0121325	0.0121905	0.00710369	0.0163766
210902	0.0594918	0.0119906	0.0116934	0.0180343	0.0145407
210903	0.243351	0.0120204	0.0119106	0.0103232	0.0152529
210904	0.0894091	0.0119946	0.011915	0.0191742	0.0151137
210905	0.110476	0.0121281	0.0121237	0.00987466	0.0150258
210911	0.0889687	0.0119946	0.0118502	0.0180504	0.0148496
210921	0.182571	0.0121464	0.0119511	0.0194923	0.0167545
210922	0.0982856	0.0121387	0.0118121	0.190631	0.0161951
211002	0.0868917	0.0119921	0.0115411	0.00712966	0.0155651
211003	0.170603	0.0119921	0.0115405	0.00712966	0.0154838
211004	0.117731	0.0121054	0.0119552	0.00713127	0.0169061
211005	0.137156	0.0128288	0.0117945	0.00705121	0.0173037
211011	0.262302	0.0121054	0.0118485	0.00746671	0.014896
211021	0.101986	0.0128095	0.0116395	0.00705454	0.0165478
211081	0.109663	0.0121356	0.011689	0.00712479	0.0166416
211102	0.45286	0.0120706	0.0116405	0.00704829	0.0141308
211103	0.433398	0.016021	0.0115515	0.00702365	0.0142613
211121	0.463219	0.0178892	0.0115548	0.00721633	0.0147252
211122	0.526214	0.0161864	0.01168	0.00702592	0.0144508
211202	0.124508	0.0121138	0.0121044	0.00884485	0.0171539
211204	0.133081	0.0124451	0.0118145	0.00716208	0.0161078
211221	0.103469	0.0121404	0.0117774	0.00719416	0.0175881
211223	0.407337	0.0131575	0.0116669	0.0072131	0.0180667
211224	0.190614	0.0122018	0.011786	0.00718376	0.0151911
211281	0.167318	0.0121281	0.0116213	0.00715875	0.0146105
211282	0.100094	0.012508	0.0117695	0.0071585	0.0165297
211302	0.0420705	0.0121281	0.0135952	0.0399759	0.0193119
211303	0.0413912	0.0121339	0.0120396	0.0293608	0.0160334
211321	0.0719037	0.0121997	0.012023	0.017401	0.0181455
211322	0.0295482	0.0121387	0.0130477	0.0505724	0.0194068
211324	0.0380866	0.0121387	0.0139349	0.0425003	0.0201122
211381	0.0583561	0.0121387	0.0120166	0.0278028	0.0173756
211382	0.0412361	0.0121387	0.0154705	0.0498399	0.0189281
211402	0.290055	0.0121325	0.011792	0.00925395	0.0152212
211403	0.176728	0.0120231	0.0119106	0.00873033	0.0152576
211404	0.0910714	0.0121325	0.0118204	0.00885114	0.0154189
211421	0.606147	0.0121387	0.0118443	0.00699988	0.0154972
211422	0.0648368	0.0121464	0.0130373	0.00937877	0.0204568
211481	0.718624	0.012175	0.011805	0.00703807	0.0152204
220102	0.84935	0.0120886	0.0115764	0.00759439	0.0153305
220103	0.71168	0.0121281	0.0116248	0.00715725	0.0142734
220104	0.83667	0.0120562	0.0116419	0.00713275	0.0143207
220105	0.891243	0.0121281	0.0116651	0.00714806	0.0165626
220106	0.682673	0.0120275	0.0115412	0.00781545	0.0142135
220112	0.694763	0.0121356	0.0118313	0.0071421	0.0157085
220122	0.306061	0.0121387	0.0115482	0.0344104	0.0153097
220181	0.731538	0.0121389	0.0118278	0.00720263	0.0155411
220182	0.327385	0.0121387	0.0116504	0.00737961	0.0155926
220183	0.113617	0.0121389	0.0116364	0.00788778	0.01453
220202	0.525585	0.0121281	0.0122404	0.0071864	0.0157477
220203	0.695354	0.0121298	0.0119967	0.00721387	0.0164113
220204	0.642564	0.0121298	0.0117795	0.00718684	0.0164406
220211	0.734418	0.0127027	0.0120034	0.00717839	0.0166731
220221	0.636405	0.0125828	0.0118142	0.0071786	0.0164485
220281	0.901426	0.0124634	0.0118106	0.00712275	0.0187623
220282	0.864455	0.0127462	0.0119264	0.00713488	0.0183098
220283	0.847541	0.0123065	0.0118938	0.00714565	0.0168422
220284	0.793977	0.0127137	0.012098	0.00714702	0.016499
220302	0.0926818	0.0120186	0.0115412	0.0071411	0.0144127
220303	0.460505	0.0121281	0.0118356	0.00717235	0.0161691
220322	0.488975	0.0121387	0.0117049	0.0084262	0.0161469
220323	0.670043	0.0121404	0.0117751	0.0071618	0.0185585
220381	0.464324	0.0121339	0.0115966	0.00715153	0.0149739
220382	0.0613233	0.0121387	0.0117252	0.0473391	0.0157823
220402	0.563637	0.0120624	0.0116089	0.00715553	0.0162015
220403	0.679463	0.0120722	0.0119423	0.0071786	0.0164224
220421	0.800183	0.0121565	0.0118812	0.00716867	0.0190606
220422	0.764229	0.0121621	0.0118074	0.00715832	0.018184
220502	0.42228	0.0134119	0.011695	0.00708019	0.0159777
220503	0.584781	0.0127279	0.0115883	0.00718121	0.0161931
220521	0.713392	0.0130407	0.0119418	0.00717417	0.0180213
220523	0.842856	0.0127235	0.0120726	0.00721589	0.0186511
220524	0.626557	0.0124857	0.0119634	0.00720946	0.0184691
220581	0.655411	0.012758	0.0119461	0.00713979	0.0164305
220582	0.633933	0.0141005	0.0130203	0.00705039	0.0190432
220602	0.63657	0.013135	0.0120036	0.00718121	0.0182456
220605	0.751741	0.0127264	0.0118174	0.00722255	0.0182017
220621	0.895565	0.0127708	0.0118612	0.00734535	0.0235049
220622	0.821246	0.0127409	0.0118876	0.00718693	0.0200242
220623	0.83056	0.0121604	0.0117921	0.0071681	0.0308186
220681	0.695474	0.0127383	0.0118831	0.0071638	0.0201269
220702	0.0598975	0.0121325	0.0115756	0.0634582	0.0142727
220721	0.0548397	0.0121604	0.0116111	0.231234	0.0159923
220722	0.0457087	0.0121387	0.0115643	0.0437879	0.0161603
220723	0.0330774	0.0121387	0.0115502	0.0430823	0.0151648
220802	0.0284409	0.0121339	0.0116324	0.024645	0.0143855
220821	0.0248144	0.0121464	0.011568	0.0387748	0.0151944
220822	0.0246992	0.0121464	0.0115375	0.0501141	0.0160268
220881	0.0278377	0.0121387	0.0115555	0.0333191	0.0151799
220882	0.0378871	0.0121387	0.0115375	0.0767915	0.0150093
222401	0.829815	0.0121325	0.0117998	0.00740648	0.0166869
222402	0.786595	0.0121389	0.0119275	0.0076729	0.0165103
222403	0.937003	0.0121387	0.0118001	0.00716777	0.0177288
222404	0.744429	0.0121387	0.011439	0.00762953	0.0178927
222405	0.649063	0.0121387	0.0121972	0.00773362	0.0176394
222406	0.782143	0.0121387	0.0117967	0.00849584	0.0180045
222424	0.904693	0.0121604	0.0117785	0.00748295	0.0184459
222426	0.900536	0.0121387	0.0117906	0.0070931	0.0178403
230102	0.115004	0.0121152	0.0115412	0.0073871	0.0142135
230103	0.0787423	0.0119946	0.0115412	0.00742423	0.0142135
230104	0.09398	0.0121152	0.0116292	0.00737629	0.0141853
230108	0.0782859	0.0120671	0.0115412	0.0073714	0.0144127
230109	0.105055	0.0121339	0.0115434	0.00729898	0.0145354
230110	0.0659535	0.012068	0.0115894	0.00741803	0.0143675
230111	0.0991184	0.0121387	0.0116225	0.0074301	0.0145758
230112	0.299375	0.0121389	0.0116033	0.00740496	0.014813
230123	0.635207	0.0121387	0.0117795	0.00793476	0.015746
230124	0.745564	0.0121387	0.0116275	0.00739999	0.0157332
230125	0.753709	0.0122153	0.0117692	0.0074598	0.0156711
230126	0.153521	0.0121387	0.011599	0.00715027	0.0154234
230127	0.588317	0.0121387	0.0116396	0.00724982	0.0159132
230128	0.897323	0.0121464	0.0118139	0.00714106	0.0165916
230129	0.617501	0.0121464	0.0119845	0.00720791	0.0158815
230182	0.0815529	0.0121339	0.0115739	0.0183589	0.0145276
230183	0.747606	0.0121404	0.0115947	0.00719918	0.0159933
230184	0.642459	0.0121387	0.0119134	0.00747546	0.0160352
230202	0.0346855	0.0119946	0.0115412	0.0670687	0.0141872
230203	0.0317339	0.0121281	0.0115445	0.0399394	0.0146417
230204	0.0385302	0.0121387	0.0115434	0.101179	0.01459
230205	0.0349084	0.0121339	0.0115434	0.100998	0.0144738
230206	0.0342582	0.0121152	0.0115412	0.0409736	0.0141872
230207	0.0665976	0.0121339	0.0118842	0.0346366	0.0147738
230208	0.0364392	0.0121604	0.011568	0.0653492	0.015258
230221	0.0404921	0.0121387	0.0115926	0.0365583	0.0152629
230223	0.120125	0.0121464	0.0115737	0.0253918	0.0153371
230224	0.026524	0.0121604	0.0116228	0.0216126	0.0152107
230225	0.0308483	0.0121387	0.0116269	0.0408347	0.0151942
230227	0.0464564	0.0121387	0.0115658	0.0278363	0.0150176
230229	0.194566	0.0121387	0.0115782	0.0074143	0.0153315
230230	0.37309	0.0122059	0.0115911	0.00802717	0.0155186
230231	0.138398	0.0121387	0.0115609	0.02098	0.0153133
230281	0.172826	0.0121387	0.0115721	0.0331202	0.0153269
230302	0.783687	0.0120562	0.011708	0.00768881	0.0169619
230303	0.852002	0.0121281	0.0119673	0.00748192	0.0166502
230304	0.829691	0.0121325	0.0117921	0.00755083	0.0168244
230305	0.904999	0.0121281	0.0118845	0.00758889	0.0162945
230306	0.837524	0.0120683	0.0119137	0.00745632	0.0157016
230307	0.819536	0.0121339	0.0118912	0.00755083	0.0173348
230321	0.817344	0.0121666	0.0118462	0.00747035	0.0164163
230381	0.72434	0.012202	0.0119444	0.00794272	0.0161469
230382	0.791152	0.0121387	0.0116613	0.0077027	0.0155723
230402	0.526002	0.0119906	0.0114454	0.00805518	0.0150575
230403	0.386564	0.0119906	0.0114966	0.0081666	0.0193811
230404	0.34059	0.0119937	0.0117916	0.00830817	0.0143672
230405	0.396264	0.01199	0.0115412	0.00807028	0.0141947
230406	0.94342	0.0176679	0.011831	0.00835486	0.0170267
230407	0.655722	0.0120671	0.011883	0.0168375	0.0164828
230421	0.308732	0.0121339	0.0118408	0.00766635	0.0153674
230422	0.713247	0.0122059	0.011673	0.00783749	0.0144454
230502	0.651481	0.0121715	0.0121253	0.00853132	0.0168745
230503	0.844691	0.0121281	0.0128533	0.00779395	0.0148744
230505	0.625455	0.0121387	0.0116921	0.00797008	0.0155987
230506	0.540906	0.0121325	0.0117216	0.00774108	0.0147647
230521	0.57933	0.0121532	0.0116674	0.00780093	0.0143899
230522	0.590237	0.0122076	0.0116304	0.00777447	0.0153944
230523	0.647193	0.0121387	0.0116304	0.0152404	0.0156833
230524	0.658031	0.0121573	0.0117943	0.00774837	0.0165302
230602	0.0590031	0.0121281	0.0115772	0.0518361	0.0143382
230603	0.0495168	0.0121281	0.0115412	0.0562245	0.0142517
230604	0.0469005	0.0121281	0.011575	0.0571746	0.0146522
230605	0.0419953	0.0121325	0.0115434	0.0544854	0.0142517
230606	0.0457603	0.0121387	0.0115375	0.0526079	0.0149924
230621	0.0405894	0.0121387	0.0115434	0.0450057	0.0152727
230622	0.0455451	0.0121464	0.0115888	0.0505291	0.0151256
230623	0.0512564	0.0121387	0.0115375	0.0397909	0.0150384
230624	0.0760481	0.0122476	0.0115737	0.0932677	0.0153155
230702	0.871287	0.0121281	0.0118632	0.00713987	0.0159155
230703	0.924755	0.0121387	0.011769	0.00773112	0.0170259
230704	0.946263	0.0121387	0.0116808	0.00715924	0.0176101
230705	0.911247	0.0121464	0.0117368	0.00713788	0.0175233
230706	0.947813	0.0121387	0.0117935	0.00719296	0.0173204
230707	0.951339	0.0121387	0.0116808	0.00715725	0.0166202
230708	0.939552	0.0121604	0.0116779	0.00713987	0.0213089
230709	0.927661	0.0121944	0.0117202	0.00764098	0.0171138
230710	0.951363	0.0121389	0.0116965	0.00716355	0.0170609
230711	0.941503	0.0121387	0.011756	0.00718127	0.0167883
230712	0.95384	0.0121387	0.0116965	0.00715432	0.0178357
230713	0.927288	0.0121944	0.0116796	0.00720615	0.0183901
230714	0.948672	0.0121387	0.0116816	0.00713788	0.0180934
230715	0.944192	0.0121387	0.0118194	0.00720422	0.0174242
230716	0.94167	0.0121944	0.0120416	0.00720622	0.0182564
230722	0.902163	0.0121387	0.0117677	0.00773738	0.0166523
230781	0.915787	0.0121387	0.0117707	0.00722896	0.0158085
230803	0.398646	0.0119906	0.0115646	0.00798924	0.0141853
230804	0.393121	0.0119906	0.0115646	0.00797564	0.0155682
230805	0.384173	0.0121281	0.0116407	0.00798729	0.0141853
230811	0.486131	0.0121339	0.0116709	0.00777834	0.0154803
230822	0.715694	0.0121387	0.0117727	0.00780871	0.0162945
230826	0.629152	0.0121387	0.011701	0.00785653	0.0150831
230828	0.522264	0.0121387	0.0118049	0.00757369	0.016036
230833	0.735712	0.0155323	0.0116028	0.00748849	0.0184366
230881	0.72576	0.0121464	0.0116435	0.00774822	0.0156447
230882	0.602416	0.0122076	0.0116553	0.0077744	0.0152279
230902	0.704259	0.0119946	0.0118277	0.00800359	0.0164852
230903	0.656942	0.0119946	0.0116906	0.00768256	0.0150559
230904	0.798212	0.0121387	0.0117741	0.0076931	0.0165326
230921	0.646429	0.0122076	0.011794	0.0236999	0.0150642
231002	0.892942	0.0121387	0.0116759	0.00785175	0.0175098
231003	0.732775	0.0121281	0.0125344	0.00783609	0.01846
231004	0.818094	0.0121281	0.0120438	0.00760058	0.0216873
231005	0.766247	0.0121281	0.0123484	0.00776745	0.0172659
231024	0.847648	0.0121387	0.0117109	0.00740987	0.0175968
231025	0.702549	0.0121464	0.0118336	0.00780954	0.0168726
231081	0.921271	0.0121449	0.0118214	0.00749872	0.0174907
231083	0.912779	0.0121464	0.0118043	0.00757184	0.017065
231084	0.823345	0.0121464	0.0118828	0.00848099	0.0172096
231085	0.822952	0.0121464	0.0120029	0.007582	0.0178473
231102	0.677461	0.0121604	0.0117182	0.00813585	0.0173603
231121	0.238511	0.0121464	0.0119151	0.0252559	0.0162473
231123	0.907589	0.0121944	0.0119839	0.0286289	0.0218473
231124	0.803719	0.0121464	0.0117935	0.0072096	0.0170939
231181	0.310185	0.0121387	0.0117457	0.00739999	0.0159595
231182	0.538412	0.0121464	0.0117329	0.00855895	0.0160606
231202	0.298479	0.0121339	0.0116763	0.00738	0.014358
231221	0.0655417	0.0121387	0.0115811	0.00750127	0.0152093
231222	0.0379412	0.0121387	0.0115796	0.0343854	0.0151922
231223	0.0496403	0.0121387	0.0115737	0.0239509	0.0152264
231224	0.650331	0.0121464	0.0119245	0.00737079	0.0162686
231225	0.102204	0.012151	0.0115812	0.00750532	0.0152208
231226	0.382903	0.0121387	0.0118582	0.00747254	0.0167207
231281	0.0449701	0.0121387	0.0115434	0.0614771	0.0143429
231282	0.0612467	0.0121389	0.0115739	0.0488549	0.0145149
231283	0.264569	0.0121387	0.0116553	0.00792101	0.0156493
232721	0.88561	0.0121944	0.0116766	0.0183872	0.0282406
232722	0.793874	0.0121464	0.0116596	0.0182937	0.0205707
232723	0.834214	0.0121464	0.0173684	0.0152724	0.102606
310101	0.0155984	0.905576	0.0171794	0.00665266	0.0174468
310104	0.0332498	0.873732	0.0222227	0.00665266	0.0175176
310105	0.0148846	0.904614	0.0171836	0.00665266	0.0174779
310106	0.0172581	0.905605	0.0171794	0.00665266	0.0174564
310107	0.0171389	0.903349	0.0181478	0.00665266	0.0177358
310108	0.015682	0.901187	0.0171836	0.00665266	0.0174363
310109	0.0144802	0.898809	0.0171836	0.00665266	0.017447
310110	0.0250109	0.906948	0.017798	0.00665266	0.0176986
310112	0.0265231	0.902055	0.0174913	0.00665266	0.0161664
310113	0.0225718	0.847852	0.0322652	0.00686949	0.0187881
310114	0.0155888	0.868775	0.0154448	0.00665266	0.0160874
310115	0.0611032	0.879451	0.0429728	0.00665266	0.0224138
310116	0.0340789	0.818965	0.0154125	0.00665266	0.0183022
310117	0.0397878	0.853088	0.0148281	0.00665266	0.02028
310118	0.022048	0.796421	0.0153718	0.00665266	0.01619
310120	0.0480625	0.845349	0.016726	0.00665266	0.0181872
310230	0.026449	0.56971	0.0147256	0.00665266	0.018144
320102	0.0141701	0.835537	0.014345	0.00665266	0.016521
320104	0.0580298	0.832509	0.013787	0.00665266	0.0164776
320105	0.104878	0.790123	0.0147803	0.00665266	0.0189712
320106	0.0411766	0.835587	0.0137688	0.00665266	0.0180349
320111	0.0391742	0.716735	0.014845	0.00665266	0.016828
320113	0.0406194	0.822201	0.0139383	0.00665266	0.0165354
320114	0.0358499	0.686371	0.0203019	0.00665266	0.0172482
320115	0.0211934	0.756706	0.015252	0.0066543	0.0200473
320116	0.0153987	0.306337	0.0149066	0.00665313	0.0176054
320117	0.0139284	0.551062	0.0145605	0.00665383	0.0192531
320118	0.0153758	0.71888	0.0154183	0.00665266	0.0153
320202	0.0135156	0.686151	0.0151895	0.00665266	0.0176949
320203	0.0197506	0.685001	0.0141874	0.00665266	0.0173101
320204	0.0140937	0.683905	0.0150206	0.00665266	0.0176161
320205	0.0169152	0.701926	0.0141831	0.00665266	0.0159516
320206	0.0134719	0.647716	0.0142736	0.00665266	0.0156181
320211	0.013619	0.87243	0.0144352	0.00665266	0.0163495
320281	0.0161924	0.653743	0.0146067	0.00665266	0.0157144
320282	0.0152653	0.696431	0.0143075	0.00665383	0.0155919
320302	0.0127845	0.0144818	0.0118168	0.00665266	0.0147455
320303	0.01272	0.0156572	0.0117515	0.00665266	0.0147751
320305	0.012847	0.0136733	0.0129321	0.00665338	0.0172671
320311	0.0128087	0.0237229	0.0119072	0.00665266	0.0151009
320321	0.0127176	0.0123009	0.011746	0.00665266	0.0147685
320322	0.0140451	0.0148102	0.0118135	0.00665266	0.0147226
320312	0.0135637	0.0145028	0.011964	0.0066543	0.0149752
320324	0.0127897	0.025307	0.0126447	0.00665266	0.0159902
320381	0.0129169	0.0167484	0.0118901	0.00665266	0.0153458
320382	0.0127994	0.0179647	0.0119368	0.00665266	0.0159148
320402	0.0225087	0.666123	0.0137452	0.00665266	0.0158725
320404	0.0385346	0.67172	0.0137597	0.00665266	0.0159254
320405	0.0138478	0.700934	0.0137311	0.00665266	0.015972
320411	0.0654366	0.647741	0.0142792	0.00665266	0.015864
320412	0.0141532	0.679421	0.0136275	0.00665266	0.0156734
320481	0.0149907	0.634721	0.0143859	0.00665383	0.0164959
320482	0.0216832	0.413585	0.0143701	0.00665266	0.0158582
320508	0.0143926	0.876875	0.0144074	0.00665266	0.0158044
320505	0.0179454	0.86832	0.0144115	0.00665383	0.0160005
320506	0.0154176	0.759206	0.0143973	0.00677121	0.0173447
320507	0.0152478	0.737034	0.0144203	0.00665266	0.0157574
320581	0.026679	0.612573	0.0152032	0.00665266	0.0157886
320582	0.0347717	0.613535	0.0161207	0.00665266	0.0159957
320583	0.0226879	0.793064	0.0146584	0.00665266	0.0161051
320509	0.0141638	0.803056	0.0143409	0.00665266	0.0161483
320585	0.0199543	0.691647	0.0147414	0.00665266	0.015769
320602	0.0617953	0.715899	0.0149833	0.00665266	0.0158914
320611	0.0671826	0.691296	0.0137882	0.00665266	0.0164844
320621	0.0160201	0.156251	0.0137771	0.00665266	0.0164652
320623	0.173188	0.545102	0.0141785	0.00665266	0.0172958
320681	0.0966939	0.482541	0.0173198	0.00665266	0.0181806
320682	0.0874906	0.625689	0.0147512	0.00665266	0.0182924
320612	0.0989019	0.573944	0.0143783	0.00665266	0.0171596
320684	0.143052	0.540727	0.015233	0.00665266	0.0375336
320703	0.0253531	0.018813	0.0117788	0.00665266	0.0159868
320705	0.022918	0.0250238	0.0119439	0.00665266	0.0166428
320706	0.0156608	0.0239355	0.0120351	0.00665313	0.0159325
320721	0.0238077	0.0201766	0.0119959	0.00665266	0.017182
320722	0.0127719	0.0183713	0.0119845	0.00665266	0.0160823
320723	0.0250954	0.0170352	0.0127012	0.00665266	0.0149082
320724	0.0934192	0.0178891	0.0129371	0.00665266	0.0153448
320802	0.0240353	0.017285	0.0144187	0.00665266	0.0184912
320803	0.0220976	0.017486	0.0151649	0.00665266	0.0177394
320804	0.022462	0.0180135	0.0149633	0.00665266	0.0190997
320811	0.0637473	0.0174475	0.0151811	0.00665266	0.0235198
320826	0.0735462	0.0198665	0.0157754	0.00665266	0.0244399
320829	0.0628922	0.0176538	0.013628	0.00665266	0.0166766
320830	0.0154132	0.032304	0.0139942	0.00665266	0.0195008
320831	0.0474109	0.0341177	0.0138473	0.00665266	0.0174533
320902	0.0815972	0.032921	0.0148311	0.00665266	0.0168272
320903	0.0739664	0.0340938	0.0139962	0.00665266	0.0167227
320921	0.0159748	0.018371	0.0146077	0.00665266	0.0167634
320922	0.152608	0.0239904	0.0151467	0.00665266	0.0192763
320923	0.0567436	0.0189508	0.015397	0.00665266	0.0199589
320924	0.277833	0.0303761	0.0150779	0.00665266	0.0163053
320925	0.013107	0.0329301	0.0138141	0.00665266	0.0199468
320981	0.422078	0.0457841	0.0149107	0.00665266	0.0176684
320982	0.15848	0.0450028	0.0154056	0.00665266	0.0257516
321003	0.164114	0.618324	0.0143311	0.00665266	0.0167003
321023	0.0798414	0.0289842	0.0133062	0.00665266	0.0206245
321081	0.0140755	0.689433	0.014684	0.00665313	0.0174363
321084	0.0476175	0.0451685	0.0139157	0.00665266	0.0172801
321012	0.0844258	0.399649	0.0138613	0.00665266	0.0186522
321102	0.128148	0.665064	0.0138766	0.00665266	0.0161529
321111	0.0506806	0.681353	0.0139022	0.00665266	0.0169268
321112	0.0172927	0.578644	0.0143858	0.00665313	0.0166049
321181	0.0429355	0.58342	0.0143592	0.00691293	0.0157959
321182	0.166273	0.580002	0.0137637	0.00665266	0.0164566
321183	0.0154076	0.728789	0.014725	0.00665313	0.0173303
321202	0.0153127	0.359927	0.0137949	0.00665266	0.0163406
321203	0.064424	0.520306	0.0137599	0.00665266	0.0173476
321281	0.0220247	0.0285667	0.0139828	0.00665266	0.0169414
321282	0.058183	0.596328	0.0136889	0.00665266	0.0161057
321283	0.0455555	0.593208	0.0136994	0.00665266	0.017129
321204	0.0142483	0.193315	0.0137796	0.00665266	0.0173989
321302	0.0150345	0.0183666	0.0125903	0.00665266	0.0162311
321311	0.012838	0.0194229	0.0127152	0.00665266	0.016699
321322	0.0628719	0.01476	0.0129063	0.00665266	0.0146488
321323	0.0205884	0.0237444	0.0143934	0.00665266	0.0175096
321324	0.0128063	0.0169745	0.0143512	0.00665266	0.0159916
330102	0.0139651	0.680689	0.022879	0.00665266	0.0256662
330103	0.0145076	0.737318	0.023372	0.00665266	0.0213348
330104	0.0160899	0.649324	0.0213567	0.00665266	0.0165808
330105	0.0145981	0.737189	0.0195896	0.00665266	0.01654
330106	0.0133727	0.585708	0.0219814	0.00691293	0.0175513
330108	0.0151148	0.730451	0.0196349	0.00665266	0.0165058
330109	0.0139418	0.708498	0.0207405	0.00665266	0.0194599
330110	0.0135442	0.44872	0.0227666	0.00665313	0.0195345
330122	0.0130528	0.821341	0.0244282	0.00665313	0.0235686
330127	0.0158726	0.336786	0.0380345	0.00665313	0.067704
330182	0.0129027	0.82131	0.0452415	0.00665313	0.0384938
330183	0.0127758	0.778683	0.0235192	0.00665313	0.0195494
330185	0.0128208	0.676416	0.0231298	0.00665313	0.025716
330203	0.0157545	0.911665	0.0226303	0.00665266	0.0177225
330204	0.0262156	0.910816	0.0271221	0.00665266	0.0195905
330205	0.0134605	0.907605	0.0250668	0.00665266	0.0156947
330206	0.0138509	0.873307	0.0363529	0.00667841	0.0240737
330211	0.0134578	0.908056	0.0252114	0.00665266	0.016152
330212	0.0135814	0.871521	0.0221504	0.0066543	0.020117
330225	0.0141287	0.650989	0.027417	0.00665313	0.0230104
330226	0.0129481	0.391678	0.0511512	0.00665313	0.0258983
330281	0.014286	0.828102	0.0299426	0.00665266	0.0190285
330282	0.0135085	0.912454	0.0251622	0.00665266	0.0168579
330283	0.0129208	0.831102	0.0301084	0.00665383	0.0208957
330302	0.0128266	0.779053	0.215414	0.00665313	0.0252182
330303	0.0127681	0.478333	0.296279	0.00665266	0.0195824
330304	0.0129299	0.626923	0.288254	0.00665266	0.0205988
330322	0.0134844	0.172479	0.0686205	0.00665266	0.0202796
330324	0.0130195	0.68101	0.558895	0.0066543	0.0612589
330326	0.0134908	0.500193	0.630613	0.00665313	0.0307437
330327	0.0130009	0.357347	0.488294	0.0066543	0.0316462
330328	0.0134817	0.768897	0.603716	0.00665313	0.14458
330329	0.0150968	0.72927	0.383673	0.00665313	0.459259
330381	0.0145215	0.575057	0.64688	0.0066543	0.0392377
330382	0.0146838	0.258208	0.0706963	0.00665313	0.0257639
330402	0.0152763	0.794926	0.0153122	0.00665266	0.0182285
330411	0.0134957	0.70506	0.0150636	0.00665266	0.0168917
330421	0.0148987	0.86682	0.0151835	0.00665266	0.0164322
330424	0.0138114	0.680227	0.0172839	0.00686949	0.0175225
330481	0.0150614	0.577621	0.0153236	0.00665266	0.0168879
330482	0.0412323	0.50027	0.0152468	0.00665266	0.0180541
330483	0.0163807	0.657336	0.0153693	0.00665266	0.016033
330502	0.0138944	0.662307	0.0157862	0.00665266	0.0170235
330503	0.0139726	0.544723	0.0151579	0.00665266	0.015655
330521	0.0141224	0.249268	0.0184432	0.0066543	0.0171288
330522	0.013933	0.657971	0.0170327	0.0066543	0.0176633
330523	0.0129105	0.747061	0.0192207	0.00665313	0.0183284
330602	0.01487	0.816819	0.0210668	0.00665266	0.0172227
330603	0.0135146	0.790041	0.0206199	0.00665266	0.0228367
330624	0.0129124	0.641823	0.0270341	0.00665313	0.0189731
330681	0.0130936	0.822954	0.0191537	0.00665313	0.0223511
330604	0.0135817	0.813105	0.0263539	0.00665266	0.0199056
330683	0.0129292	0.785847	0.0240069	0.00665383	0.016163
330702	0.0168987	0.332628	0.0261019	0.00665266	0.0216296
330703	0.0132811	0.706512	0.0240246	0.0066543	0.0210017
330723	0.0130226	0.873707	0.0267186	0.0066543	0.0209748
330726	0.0128545	0.738338	0.0237146	0.00665313	0.0176094
330727	0.0133338	0.806443	0.0607302	0.00665313	0.0245789
330781	0.0142824	0.179731	0.0254831	0.00665313	0.0210461
330782	0.0147822	0.586183	0.0211575	0.00665313	0.0178911
330783	0.0140197	0.363525	0.0225132	0.00665313	0.0169304
330784	0.0130027	0.33009	0.031032	0.00665266	0.017868
330802	0.0129506	0.895394	0.0858982	0.00665313	0.0347012
330803	0.0130441	0.888773	0.105818	0.00665313	0.030314
330822	0.012816	0.80105	0.0635884	0.00665313	0.0337474
330824	0.0129564	0.844198	0.102482	0.00665313	0.154611
330825	0.0128928	0.805212	0.0711756	0.00665221	0.0256743
330881	0.0142304	0.821514	0.0422556	0.00665313	0.0334531
330902	0.0137825	0.855645	0.0911813	0.00665221	0.0288701
330903	0.0396741	0.759218	0.15015	0.00686901	0.0670263
330921	0.0396089	0.908395	0.14637	0.00747498	0.0412823
330922	0.0486831	0.564238	0.0570653	0.00686949	0.103651
331002	0.0231101	0.393405	0.0367808	0.00665266	0.0300885
331003	0.0135682	0.31996	0.0549727	0.00665266	0.0318467
331004	0.0132662	0.406424	0.0369982	0.00665266	0.0269081
331021	0.0399586	0.695087	0.191056	0.00686996	0.0706756
331022	0.0129086	0.853647	0.0729518	0.00665313	0.0282842
331023	0.0130548	0.89022	0.0447885	0.00665313	0.0230642
331024	0.0130257	0.88177	0.0390681	0.00665266	0.0229175
331081	0.0139269	0.690713	0.0513832	0.00665313	0.0261536
331082	0.0129436	0.845415	0.0523365	0.00665313	0.0265667
331102	0.0130943	0.489633	0.0919774	0.00665313	0.0190961
331121	0.0130254	0.657122	0.32605	0.00665313	0.0423971
331122	0.0130292	0.76702	0.047939	0.00665383	0.0253536
331123	0.0130124	0.581356	0.0902024	0.0066543	0.105953
331124	0.0134185	0.590887	0.109064	0.0066543	0.0276315
331125	0.0171584	0.654149	0.136558	0.00665266	0.0608855
331126	0.0172311	0.555212	0.739898	0.00665383	0.295077
331127	0.0216327	0.482488	0.397991	0.00665313	0.195377
331181	0.0140974	0.891213	0.318851	0.00665266	0.0731121
340102	0.014876	0.730339	0.0137396	0.00665266	0.0170876
340103	0.0147743	0.732002	0.0137214	0.00665266	0.0173262
340104	0.0148193	0.708491	0.0137217	0.00665266	0.016935
340111	0.0134828	0.727167	0.0137777	0.00665266	0.0162655
340121	0.0131418	0.0735687	0.013948	0.00665266	0.0193574
340122	0.0160021	0.670783	0.0136712	0.00665266	0.0173164
340123	0.0137046	0.537814	0.0136792	0.00665266	0.0209102
340207	0.0231718	0.673675	0.0144852	0.00665266	0.0153365
340208	0.062084	0.388131	0.0162657	0.00665313	0.0192455
340221	0.0197248	0.607614	0.0144051	0.00665313	0.0192681
340222	0.0160322	0.379994	0.0157157	0.00665313	0.0222087
340223	0.016465	0.311179	0.0145233	0.00665313	0.0352861
340302	0.0177136	0.04864	0.0129828	0.00665266	0.0200026
340303	0.0288967	0.0421916	0.0129988	0.00665266	0.0189934
340304	0.0215142	0.0388157	0.0135647	0.00665313	0.018088
340311	0.0178136	0.0348788	0.01333	0.00665266	0.0168218
340321	0.0334984	0.037953	0.0136357	0.00665266	0.029103
340322	0.0217999	0.020237	0.0137282	0.00665266	0.0169139
340323	0.0130027	0.0396002	0.0135213	0.00665266	0.0186167
340402	0.0340991	0.0470803	0.0135976	0.00665266	0.0291027
340403	0.0164435	0.0368815	0.0136908	0.00665266	0.0214927
340404	0.0143287	0.0478417	0.0136452	0.00665266	0.0196948
340405	0.0168001	0.0395933	0.015503	0.00665313	0.0198332
340406	0.0223516	0.0375157	0.0137094	0.00665266	0.022663
340421	0.018941	0.0347094	0.0134054	0.00665313	0.0213298
340503	0.041254	0.658704	0.0179374	0.00665313	0.0168009
340504	0.0139704	0.659305	0.0188077	0.00665221	0.0191455
340521	0.062578	0.326486	0.0142912	0.00665313	0.0198895
340602	0.0138832	0.020435	0.0116671	0.00665266	0.016135
340603	0.0130523	0.0132133	0.0116415	0.00665266	0.0151569
340604	0.0131372	0.0132484	0.0115743	0.00665266	0.0156344
340621	0.0129308	0.0131297	0.0115724	0.00665266	0.015023
340702	0.0150778	0.610088	0.0138607	0.00665266	0.0174209
340711	0.0153081	0.485106	0.016739	0.00665221	0.0198702
340721	0.0554809	0.47095	0.017176	0.0066543	0.0184105
340802	0.101419	0.362567	0.0180458	0.00665266	0.0227935
340803	0.0142347	0.659028	0.019451	0.00665313	0.0162109
340811	0.0134496	0.364618	0.0163463	0.00665313	0.0226569
340822	0.0221044	0.463942	0.0163986	0.00665313	0.0179029
340823	0.0185369	0.223425	0.0159462	0.00665313	0.0212625
340824	0.0129141	0.225571	0.0161747	0.0066543	0.024096
340825	0.0135545	0.580507	0.0280538	0.00665221	0.0242306
340826	0.0431925	0.329238	0.0295527	0.00665313	0.0211295
340827	0.0491359	0.122088	0.0311038	0.00665313	0.0242218
340828	0.0130217	0.423038	0.0230789	0.00665221	0.0416282
340881	0.0158446	0.12406	0.0183428	0.00665221	0.0204287
341002	0.0129484	0.594148	0.0484431	0.00665313	0.0314648
341003	0.0132275	0.497532	0.0212807	0.00665313	0.0290228
341004	0.0132133	0.604491	0.0311536	0.00665221	0.0302943
341021	0.0132528	0.415071	0.0484417	0.00665313	0.0313694
341022	0.0132161	0.728578	0.0335202	0.00665221	0.0318839
341023	0.0301016	0.551242	0.0294634	0.00665221	0.0570424
341024	0.0278966	0.67388	0.044815	0.00665221	0.114073
341102	0.0151798	0.471907	0.0139525	0.00665266	0.0160214
341103	0.0165141	0.140467	0.0138241	0.00665383	0.0199146
341122	0.0156459	0.0763428	0.0139577	0.00665266	0.0227649
341124	0.014894	0.53326	0.0138497	0.00665266	0.0202635
341125	0.015109	0.0504972	0.0138024	0.00665266	0.0243542
341126	0.0130408	0.0407098	0.0149119	0.00665313	0.0162069
341181	0.015872	0.0713417	0.0139381	0.00665266	0.0176498
341182	0.0331531	0.0529843	0.0136937	0.00665313	0.0239487
341202	0.0129512	0.0219765	0.0143124	0.00665266	0.0165888
341203	0.0129191	0.0201121	0.0138183	0.00665266	0.014986
341204	0.01294	0.0171894	0.013772	0.00665266	0.0166112
341221	0.0127323	0.0191728	0.0136533	0.00665266	0.016448
341222	0.0129142	0.0162675	0.0135637	0.00665266	0.0163427
341225	0.0129097	0.0213433	0.0146207	0.00665383	0.0176873
341226	0.012966	0.0435714	0.0137754	0.00665266	0.019291
341282	0.0127327	0.0157876	0.0124423	0.00665266	0.0148511
341302	0.0129865	0.0219189	0.011986	0.00665266	0.0162154
341321	0.0137989	0.0123779	0.0116361	0.00673202	0.0149532
341322	0.0127315	0.0135428	0.0115664	0.00665266	0.0152716
341323	0.0127326	0.0148909	0.0132558	0.00665266	0.015843
341324	0.0129774	0.0156184	0.013531	0.00665266	0.0152909
340181	0.014194	0.559981	0.0139389	0.00665313	0.0162725
340124	0.0145506	0.301597	0.013682	0.00665266	0.0205529
340225	0.0159502	0.379321	0.0149118	0.00665313	0.0193815
340522	0.0148703	0.612747	0.0138614	0.00665313	0.0190504
340523	0.0402145	0.480636	0.0139215	0.00665266	0.0169181
341502	0.0146604	0.400582	0.0137515	0.00665313	0.0176505
341503	0.0140957	0.256709	0.0157922	0.00665313	0.022865
341521	0.0131198	0.038543	0.0140991	0.00665266	0.0218252
341522	0.0194659	0.0366872	0.0137368	0.00665266	0.0198764
341523	0.0136407	0.621518	0.0186567	0.00665221	0.0261669
341524	0.0143524	0.229984	0.0247607	0.00665221	0.0244608
341525	0.0130439	0.349991	0.0193926	0.00665221	0.0269628
341602	0.0127276	0.0150183	0.0115778	0.00665266	0.0150368
341621	0.0129303	0.0161937	0.0115981	0.00665266	0.0158127
341622	0.0129817	0.034409	0.0135769	0.00665266	0.0168313
341623	0.0129234	0.0198415	0.0135675	0.00665266	0.0162447
341702	0.0157079	0.264867	0.0390115	0.00665221	0.0233445
341721	0.0240469	0.164194	0.0372517	0.00665221	0.0346001
341722	0.0153798	0.331477	0.0314604	0.00665221	0.0391663
341723	0.0129788	0.192568	0.0163818	0.00665221	0.0231673
341802	0.0195819	0.372698	0.017068	0.00665313	0.0267804
341821	0.0145613	0.572195	0.016573	0.00665313	0.0197673
341822	0.0157032	0.419122	0.0204655	0.00665221	0.0381949
341823	0.0129571	0.262312	0.0165412	0.00665221	0.0239508
341824	0.0129644	0.375063	0.031656	0.00665221	0.0366256
341825	0.0129446	0.231393	0.0195921	0.00665221	0.0301361
341881	0.0160609	0.383937	0.0275588	0.00665221	0.0225406
350102	0.0437439	0.470875	0.468183	0.00665266	0.0204732
350103	0.0139754	0.774805	0.544588	0.00665266	0.0185962
350104	0.0510601	0.807269	0.476161	0.00665266	0.0165635
350105	0.0226552	0.712675	0.481451	0.00665221	0.024503
350111	0.0275981	0.522909	0.534382	0.00665221	0.0201216
350121	0.0201954	0.475429	0.636699	0.00665221	0.0254706
350122	0.115175	0.321534	0.2275	0.00665313	0.0244253
350123	0.0190885	0.301176	0.450847	0.0066543	0.0307601
350124	0.0216039	0.489032	0.581464	0.00665313	0.0436939
350125	0.0177301	0.771158	0.47811	0.00665313	0.0345712
350128	0.238686	0.0823887	0.213687	0.00716702	0.047468
350181	0.0477601	0.149837	0.326821	0.00665313	0.0326634
350182	0.0586111	0.337065	0.374483	0.00665313	0.0259039
350203	0.0128774	0.180171	0.291002	0.00665266	0.0166928
350205	0.0127687	0.467816	0.514288	0.00665313	0.0178855
350206	0.0138467	0.179127	0.398048	0.00665266	0.0167446
350211	0.0128271	0.294419	0.454259	0.00665313	0.0173156
350212	0.0136031	0.129208	0.644444	0.00665313	0.0251828
350213	0.045144	0.234843	0.281445	0.00665313	0.0174963
350302	0.0152023	0.21894	0.160341	0.00665313	0.0203565
350303	0.0128721	0.207069	0.371388	0.00665313	0.0197867
350304	0.0210378	0.141841	0.138035	0.00665313	0.0173436
350305	0.0669485	0.0498377	0.292468	0.00665266	0.0486701
350322	0.0129532	0.282146	0.415837	0.00665313	0.020918
350402	0.0129578	0.802189	0.39	0.00665313	0.0219185
350403	0.0223401	0.740364	0.539769	0.00665313	0.0264298
350421	0.0136378	0.61806	0.866972	0.00665313	0.201292
350423	0.0130113	0.767688	0.899766	0.00665313	0.158988
350424	0.0129667	0.734734	0.783354	0.00665313	0.439175
350425	0.0128863	0.391674	0.516688	0.00665313	0.0364332
350426	0.013336	0.737525	0.579254	0.00665313	0.0564741
350427	0.012969	0.795852	0.807352	0.0066543	0.0564583
350428	0.0134576	0.849838	0.905941	0.00665313	0.152263
350429	0.0135503	0.667499	0.702302	0.00665313	0.318572
350430	0.077167	0.755545	0.0978852	0.0066543	0.221184
350481	0.0130551	0.554218	0.854028	0.00665313	0.0409653
350502	0.0137633	0.48509	0.433176	0.00665266	0.0186912
350503	0.0127372	0.294415	0.463908	0.00665266	0.0215203
350504	0.0127778	0.336927	0.558228	0.00665221	0.0245833
350505	0.0366495	0.235648	0.363288	0.00665313	0.0173043
350521	0.08975	0.0819917	0.204354	0.00665313	0.0644834
350524	0.012871	0.584265	0.409712	0.00665313	0.0296785
350525	0.0129846	0.363554	0.65236	0.00665313	0.0220918
350526	0.0186087	0.321099	0.549482	0.00665313	0.0647885
350527	0.0632636	0.202524	0.265251	0.00665266	0.0165783
350581	0.0430695	0.230173	0.394927	0.00665266	0.0173086
350582	0.0210894	0.244576	0.394586	0.00665266	0.0169253
350583	0.0400119	0.298766	0.571398	0.00665313	0.0186468
350602	0.0128413	0.334122	0.590977	0.00692536	0.0172474
350603	0.0223223	0.496166	0.672189	0.00665313	0.0172266
350622	0.0158093	0.0287455	0.390264	0.00665313	0.0190619
350623	0.0405312	0.175448	0.611818	0.00665313	0.0195191
350624	0.0159347	0.0665758	0.352941	0.00665313	0.0174759
350625	0.0128802	0.379196	0.384146	0.00665313	0.0189969
350626	0.0392032	0.0553316	0.263421	0.00692825	0.0190639
350627	0.0130263	0.429641	0.758337	0.00665313	0.0282029
350628	0.0130334	0.23831	0.691207	0.00665313	0.0266211
350629	0.0156623	0.516576	0.577385	0.00665221	0.0257407
350681	0.0161307	0.483857	0.638923	0.00665313	0.0176576
350702	0.0159762	0.812862	0.893976	0.00665313	0.036187
350721	0.0128665	0.880004	0.832298	0.0066543	0.0621765
350722	0.0130147	0.730305	0.696446	0.0066543	0.0864386
350723	0.0130437	0.779088	0.583917	0.00665313	0.268538
350724	0.0130042	0.916265	0.892278	0.00665313	0.0339051
350725	0.0129631	0.848854	0.837973	0.00665313	0.0470697
350781	0.0130095	0.886827	0.889007	0.00665313	0.0526612
350782	0.0130233	0.739306	0.878962	0.00665313	0.227287
350783	0.0129551	0.374713	0.801887	0.0066543	0.0606874
350784	0.0134554	0.903926	0.903061	0.00665313	0.0986091
350802	0.0136908	0.105008	0.78364	0.0066543	0.0308135
350821	0.0130368	0.296334	0.900917	0.0066543	0.0518418
350822	0.0136576	0.125375	0.755722	0.00665313	0.0265316
350823	0.0136131	0.272736	0.758925	0.0066543	0.0208904
350824	0.0176147	0.147881	0.751807	0.00665313	0.0340917
350825	0.0130993	0.575169	0.776556	0.00665313	0.0259725
350881	0.0137134	0.571423	0.519427	0.0066543	0.0269458
350902	0.0210164	0.165742	0.188731	0.0066543	0.0448158
350921	0.0251099	0.302998	0.288601	0.0066543	0.0451196
350922	0.0129793	0.250342	0.812279	0.0066543	0.0343343
350923	0.0128586	0.627876	0.744003	0.00665313	0.0846524
350924	0.013504	0.428262	0.407138	0.00665313	0.169944
350925	0.0133683	0.551716	0.261239	0.0066543	0.488619
350926	0.0129991	0.410148	0.438532	0.00665313	0.130458
350981	0.0190017	0.47235	0.350129	0.00665313	0.0639181
350982	0.0212457	0.367663	0.818707	0.0066543	0.0253044
360102	0.0174291	0.485985	0.0329305	0.00665266	0.0185247
360103	0.0135959	0.473787	0.0406617	0.00665266	0.0186615
360104	0.014124	0.223319	0.0287657	0.00665266	0.0192
360105	0.0151938	0.319688	0.113384	0.00665221	0.0260172
360111	0.0136758	0.236242	0.0396135	0.00665313	0.0213063
360121	0.0138685	0.192305	0.0316859	0.00665266	0.0157183
360122	0.0138657	0.0939434	0.0342365	0.00665313	0.0181897
360123	0.0130146	0.250445	0.390439	0.00665313	0.375792
360124	0.0138758	0.278575	0.04179	0.00665313	0.0246829
360202	0.0129608	0.246391	0.0636291	0.00665313	0.0264008
360203	0.0127507	0.814909	0.0706678	0.00665313	0.0537761
360222	0.050878	0.656951	0.102688	0.00665313	0.0604184
360281	0.012924	0.36193	0.070021	0.00665313	0.0251508
360302	0.0129854	0.762579	0.0266818	0.00665266	0.029197
360313	0.0901128	0.362896	0.0251769	0.00665266	0.0313472
360321	0.013023	0.75291	0.082099	0.00665313	0.0795082
360322	0.0130048	0.708315	0.0304352	0.00665313	0.0824669
360323	0.0130176	0.713733	0.0516667	0.00665313	0.0717334
360402	0.0137575	0.483621	0.0422953	0.00665221	0.0184558
360421	0.0135222	0.330433	0.039185	0.00665313	0.0211008
360423	0.013006	0.234967	0.0915122	0.00665221	0.0383096
360424	0.0130545	0.668459	0.171089	0.00665221	0.0432256
360425	0.0137458	0.193859	0.0471486	0.00665313	0.0332817
360426	0.0134979	0.257765	0.0356499	0.00665221	0.0195367
360427	0.0139138	0.152247	0.0785681	0.00669868	0.0457328
360428	0.0158591	0.178146	0.0395129	0.00665313	0.0249985
360429	0.0152295	0.204514	0.0243412	0.0066543	0.0289136
360430	0.0174889	0.235021	0.0279096	0.00665313	0.0252151
360481	0.0144488	0.373792	0.035321	0.00665221	0.019789
360502	0.0140434	0.272472	0.0413897	0.00665313	0.0291531
360521	0.015531	0.450851	0.0456216	0.00665313	0.0800671
360602	0.0138877	0.351154	0.124479	0.00665266	0.0240928
360622	0.0132038	0.496361	0.0609748	0.00665313	0.042991
360681	0.0165587	0.292358	0.146704	0.00665313	0.050958
360702	0.0129499	0.167305	0.691209	0.00665221	0.0446618
360721	0.0129826	0.118252	0.373769	0.00665313	0.120333
360722	0.0130507	0.191402	0.637254	0.00665313	0.103647
360723	0.0129609	0.33454	0.742855	0.00665313	0.0979483
360724	0.0129529	0.299694	0.522078	0.00665313	0.0498628
360725	0.0129009	0.533005	0.588041	0.00665313	0.0985049
360726	0.0130833	0.313524	0.573863	0.00665313	0.0921086
360727	0.0130819	0.134401	0.630703	0.00665313	0.0439407
360728	0.0130616	0.187657	0.63147	0.00665313	0.0636672
360729	0.0129932	0.328324	0.715256	0.00665313	0.0749838
360730	0.0131506	0.331407	0.455235	0.00665313	0.0994183
360731	0.0131712	0.133257	0.492726	0.00665313	0.242749
360732	0.0133658	0.258301	0.334645	0.00665313	0.0847931
360733	0.0142992	0.435548	0.781507	0.00665313	0.0996933
360734	0.0130177	0.320991	0.614503	0.00665313	0.0680864
360735	0.0133317	0.762918	0.610451	0.00665313	0.121701
360781	0.0266769	0.465997	0.869541	0.00665313	0.0958813
360703	0.0129595	0.227971	0.427761	0.00665313	0.0515496
360802	0.0128841	0.176042	0.0581661	0.00754157	0.0492208
360803	0.0130677	0.195533	0.112425	0.00665313	0.0632891
360821	0.0146382	0.163201	0.104359	0.00665313	0.0490958
360822	0.0145232	0.171127	0.115807	0.00665313	0.0605395
360823	0.0129678	0.475052	0.0366439	0.00665313	0.0744096
360824	0.0140307	0.214019	0.0390346	0.00665313	0.047505
360825	0.0130616	0.19919	0.159036	0.00665313	0.076829
360826	0.015469	0.114722	0.0870086	0.00665313	0.0352188
360827	0.0130191	0.201536	0.135799	0.00665313	0.0370318
360828	0.0172852	0.201993	0.0911782	0.00665313	0.0653005
360829	0.0131098	0.551959	0.100036	0.00665313	0.0884023
360830	0.0130099	0.510624	0.0798738	0.00665313	0.0651539
360881	0.0808145	0.215273	0.1284	0.00665313	0.133781
360902	0.0131091	0.681691	0.0444571	0.00665313	0.0464643
360921	0.0143887	0.435882	0.156665	0.00665221	0.0600526
360922	0.0137548	0.778045	0.218571	0.00665221	0.103308
360923	0.0144503	0.280415	0.0567117	0.00665221	0.042126
360924	0.013397	0.784623	0.180984	0.00665221	0.0527538
360925	0.0257615	0.199185	0.126896	0.00665221	0.0861072
360926	0.0176138	0.470428	0.137344	0.00665338	0.149217
360981	0.0138423	0.132944	0.0325272	0.00665313	0.0536499
360982	0.0136039	0.28182	0.0451877	0.00665313	0.0255305
360983	0.013685	0.155143	0.0627311	0.00665313	0.0608001
361002	0.013247	0.393844	0.0499989	0.00665313	0.0362537
361021	0.0159492	0.271017	0.109104	0.00665313	0.0769251
361022	0.0423727	0.572756	0.139007	0.00665313	0.0504747
361023	0.0303562	0.335138	0.185879	0.00665313	0.0578682
361024	0.0129181	0.468582	0.0409464	0.00665313	0.0479902
361025	0.0129973	0.674039	0.124713	0.00665313	0.0753128
361026	0.0510422	0.525957	0.0536644	0.00665313	0.0621741
361027	0.0129375	0.35843	0.0549567	0.00665313	0.0293977
361028	0.0154209	0.878545	0.139575	0.00665313	0.190759
361029	0.0153118	0.25992	0.0433002	0.00665313	0.02104
361030	0.0130347	0.323857	0.216803	0.00665313	0.0735438
361102	0.0133241	0.436769	0.0679298	0.00665313	0.0237946
361121	0.0302004	0.380566	0.113462	0.0066543	0.0272925
361122	0.012864	0.504586	0.0787124	0.00665313	0.0305515
361123	0.012946	0.776017	0.0593201	0.00665313	0.0487111
361124	0.0771171	0.313678	0.0916921	0.00665313	0.0297927
361125	0.0128547	0.393749	0.104898	0.00665221	0.0390175
361126	0.012826	0.419412	0.100636	0.0066543	0.0359947
361127	0.0137302	0.28913	0.0392175	0.00665313	0.0437544
361128	0.0142085	0.0913945	0.0300519	0.00665313	0.0342564
361129	0.012836	0.442472	0.0759381	0.00665313	0.0359884
361130	0.0795525	0.876232	0.086004	0.00665313	0.0508639
361181	0.0775137	0.835688	0.081365	0.00665313	0.0303933
370102	0.013792	0.0119946	0.0115361	0.00665392	0.0142369
370103	0.0192977	0.0212478	0.0115364	0.00813798	0.0147707
370104	0.0138943	0.0119927	0.011554	0.00665392	0.0141259
370105	0.024405	0.0120562	0.0115426	0.00665392	0.0141195
370112	0.0149868	0.0121281	0.0115722	0.0066544	0.0152756
370113	0.0140745	0.0121652	0.0116151	0.0066544	0.0144641
370124	0.0136601	0.012172	0.0115426	0.0066544	0.0141818
370125	0.0160735	0.0121339	0.0115521	0.00673202	0.0142739
370126	0.0147017	0.0121339	0.0115483	0.00720019	0.0142718
370181	0.0157697	0.0121339	0.0115394	0.00771765	0.0144073
370202	0.0161631	0.014587	0.0114526	0.00665266	0.0159185
370203	0.0365134	0.0137327	0.0136026	0.00686949	0.0301432
370211	0.0368409	0.0145346	0.0116219	0.0066543	0.0151357
370212	0.0153101	0.0146606	0.011809	0.00665313	0.0181453
370213	0.0148837	0.0136467	0.0116042	0.00665313	0.0181605
370214	0.0311709	0.0148638	0.0115757	0.00665266	0.0147397
370281	0.0128503	0.0121595	0.0114517	0.00665266	0.0141536
370282	0.0128287	0.0122431	0.0115751	0.00665313	0.0142885
370283	0.0130198	0.0121339	0.0115718	0.0066543	0.0145375
370285	0.012846	0.0121339	0.0115451	0.00665266	0.0141464
370302	0.0136368	0.0121281	0.0119474	0.0066544	0.0184592
370303	0.0133906	0.0119946	0.0115444	0.00665392	0.0141299
370304	0.0138333	0.0128581	0.0115467	0.00854034	0.0186694
370305	0.0142849	0.0121281	0.0115817	0.00665266	0.0141317
370306	0.0135215	0.0121281	0.0115418	0.00665392	0.0141841
370321	0.0133066	0.0121281	0.0115811	0.00689881	0.0141195
370322	0.014563	0.0121339	0.011548	0.00665266	0.0142739
370323	0.0134399	0.0127192	0.0116315	0.00665557	0.0169294
370402	0.0128263	0.0134306	0.0116772	0.00690309	0.0150106
370403	0.0129352	0.0159932	0.0115724	0.00665313	0.0152755
370404	0.012914	0.0134129	0.0116967	0.00690015	0.0144799
370405	0.0142996	0.0136849	0.0117506	0.00691293	0.0162519
370406	0.0128151	0.0128134	0.011567	0.00690309	0.0149196
370481	0.0127468	0.0121629	0.0115478	0.00665383	0.0141542
370502	0.229571	0.0174646	0.0115927	0.012976	0.0143987
370503	0.0777136	0.0120942	0.0115418	0.0118646	0.0142102
370521	0.0312437	0.0121263	0.0115704	0.00931071	0.0142128
370522	0.0162537	0.0121387	0.011544	0.00721045	0.0150635
370523	0.0148435	0.0121281	0.0116112	0.00665817	0.0142204
370602	0.0302265	0.0141021	0.0115521	0.00665313	0.0156871
370611	0.0209115	0.0154594	0.0115509	0.0066544	0.0150089
370612	0.0155223	0.0146505	0.0123034	0.0066543	0.0172711
370613	0.0302901	0.0137737	0.0116035	0.00770296	0.0205295
370634	0.0443476	0.0137702	0.0139942	0.00733896	0.0351817
370681	0.0575152	0.0145785	0.0118199	0.00679347	0.0155021
370682	0.0129955	0.0121339	0.0116067	0.00675208	0.0144348
370683	0.0387766	0.0146631	0.0116999	0.00665557	0.0157689
370684	0.0189144	0.0136599	0.011705	0.00665748	0.0163578
370685	0.0144372	0.0121773	0.0116948	0.00665313	0.0148488
370686	0.0157082	0.0157019	0.0121148	0.00665313	0.0160197
370687	0.0161187	0.0135481	0.0116638	0.00665313	0.0158191
370702	0.0128729	0.0121281	0.0114547	0.00665266	0.0141401
370703	0.0154525	0.0119946	0.0115583	0.00713002	0.014142
370704	0.0142194	0.0121339	0.0115451	0.00665266	0.0142026
370705	0.0128714	0.0119946	0.0114547	0.00680167	0.0141401
370724	0.0130376	0.0121339	0.0116102	0.00719954	0.0152761
370725	0.0133922	0.0121339	0.0115604	0.00714766	0.0142796
370781	0.0135391	0.0121281	0.0117242	0.00876475	0.0148203
370782	0.0129095	0.0121272	0.0115699	0.00665313	0.0144014
370783	0.0230407	0.0120851	0.0115436	0.006654	0.0141848
370784	0.0128402	0.0121339	0.0116008	0.00665383	0.0142975
370785	0.012928	0.0121683	0.0115455	0.00665266	0.0141577
370786	0.0246342	0.0121038	0.0115451	0.00665266	0.0141287
370811	0.0138514	0.0121612	0.0115279	0.0067332	0.0141477
370826	0.0182859	0.012529	0.0116116	0.00665383	0.0161004
370827	0.0145955	0.0121734	0.0116057	0.00665266	0.0143503
370828	0.0138779	0.0121652	0.0114506	0.00665266	0.0143074
370829	0.012731	0.0121339	0.0114509	0.00690015	0.014308
370830	0.0127279	0.0121339	0.0114661	0.00665266	0.0142825
370831	0.0128914	0.0127451	0.0115572	0.00691755	0.0146127
370832	0.0127445	0.0121325	0.0115483	0.00665266	0.0141418
370881	0.0127437	0.0124678	0.0115478	0.00665383	0.0141419
370812	0.0140337	0.0121298	0.0115175	0.00665266	0.0141344
370883	0.0232815	0.0181998	0.0115457	0.00715636	0.0147063
370902	0.0136776	0.0121119	0.0115461	0.0066544	0.0148119
370911	0.0135923	0.0121628	0.011544	0.00676354	0.0156978
370921	0.0127334	0.0121339	0.0115894	0.00665266	0.0142614
370923	0.0140905	0.012167	0.0115444	0.00691293	0.0143726
370982	0.0136309	0.0127368	0.0115734	0.00691885	0.0144813
370983	0.0130153	0.0121335	0.0115437	0.00665383	0.0141791
371002	0.0186192	0.0146075	0.0129634	0.00665313	0.0204055
371081	0.014784	0.0158242	0.0121312	0.00665313	0.0169935
371082	0.0296214	0.0145873	0.0119375	0.00665313	0.0163052
371083	0.0136477	0.0158627	0.0120731	0.00665313	0.0181197
371102	0.0320571	0.0138043	0.0118922	0.00671608	0.0195084
371103	0.0179457	0.0162248	0.012157	0.00665313	0.0172988
371121	0.0177541	0.0156765	0.0115434	0.0066543	0.0153783
371122	0.0128337	0.0127405	0.0116432	0.00674497	0.0143882
371202	0.0138281	0.0127027	0.0116169	0.00721147	0.01724
371203	0.0136588	0.0127022	0.011672	0.0066544	0.0166784
371302	0.0145849	0.0139256	0.0117183	0.00769269	0.0148016
371311	0.0146599	0.0182365	0.0118834	0.00770299	0.0146416
371312	0.0131196	0.0141575	0.0115819	0.00675021	0.0142541
371321	0.01277	0.0127267	0.0116269	0.00674254	0.0144086
371322	0.0139883	0.0192256	0.0118459	0.00665266	0.0148992
371323	0.012801	0.0127267	0.0115468	0.00691587	0.0143615
371324	0.0142528	0.0184524	0.0118845	0.0069154	0.0152576
371325	0.013036	0.0135567	0.0121157	0.0066543	0.0158868
371326	0.0131273	0.0127655	0.0119141	0.00691755	0.0153198
371327	0.01292	0.0135284	0.0117831	0.0066543	0.015318
371328	0.0131594	0.0127321	0.0115864	0.00665557	0.0149692
371329	0.01283	0.0170979	0.0139806	0.00665266	0.0150022
371402	0.0214124	0.0121407	0.01154	0.00665392	0.0141312
371421	0.0130405	0.0121339	0.0115458	0.00665266	0.0142692
371422	0.0130228	0.0121325	0.0115458	0.0136269	0.0141756
371423	0.0517023	0.0121339	0.011548	0.00665266	0.0142586
371424	0.0147973	0.0121325	0.011548	0.00665266	0.0141195
371425	0.0129035	0.0121339	0.011548	0.00665266	0.0142586
371426	0.0142434	0.0121339	0.0115458	0.00665266	0.014413
371427	0.0130796	0.0121339	0.0115476	0.0108118	0.0141195
371428	0.0133072	0.0121339	0.0115458	0.011583	0.0141261
371481	0.0131315	0.0121339	0.0115458	0.00665266	0.0143385
371482	0.015439	0.0121404	0.0115457	0.00665392	0.0141362
371502	0.0135044	0.0121281	0.0114524	0.00673202	0.0141221
371521	0.0144031	0.0121339	0.011548	0.00728244	0.0142586
371522	0.0130528	0.0121339	0.0114593	0.0155553	0.0142739
371523	0.0130811	0.0121339	0.011548	0.00665266	0.0141195
371524	0.0130084	0.012167	0.0115425	0.00665266	0.0142651
371525	0.0131839	0.0121339	0.0115458	0.00724854	0.0143559
371526	0.0146537	0.0121281	0.0115518	0.006654	0.0141195
371581	0.0130827	0.0121325	0.011548	0.00697428	0.0141195
371602	0.0194287	0.0121281	0.0115451	0.00745246	0.014211
371621	0.0150047	0.0121387	0.0115458	0.00750709	0.0142758
371622	0.014139	0.0121339	0.0115458	0.0135598	0.0143286
371623	0.082117	0.012068	0.0115418	0.00771619	0.014211
371624	0.0738362	0.0121281	0.0115418	0.0120865	0.0142393
371625	0.014883	0.0121339	0.0115458	0.00674138	0.0142996
371626	0.0151367	0.0121331	0.0115564	0.00665392	0.0141287
371702	0.012743	0.0121595	0.0114517	0.00665266	0.0141353
371721	0.0137618	0.0121339	0.0115473	0.00665266	0.0143504
371722	0.0156675	0.0121679	0.0115062	0.00673202	0.0142391
371723	0.0138346	0.012167	0.0115425	0.00665266	0.014298
371724	0.0143028	0.0121339	0.0114513	0.00665383	0.0142745
371725	0.0138064	0.0121404	0.0115475	0.00673202	0.0142874
371726	0.0141815	0.0121339	0.0115443	0.00674138	0.0143371
371727	0.0130277	0.0121339	0.0114506	0.00665266	0.014182
371728	0.012731	0.0121339	0.0115517	0.00665266	0.014352
410102	0.0127877	0.0120558	0.0114484	0.00665266	0.0141529
410103	0.0128267	0.0120532	0.0115583	0.0071413	0.0142366
410104	0.0127546	0.0120394	0.0116166	0.00665266	0.0142066
410105	0.012798	0.0120226	0.0117381	0.00713002	0.0141471
410106	0.0136109	0.012037	0.0114484	0.00714649	0.0141792
410108	0.0127008	0.0121562	0.0116207	0.00713002	0.0142034
410122	0.0136841	0.0121514	0.0116223	0.00713002	0.0142034
410181	0.0137664	0.0122277	0.011572	0.00709813	0.0144898
410182	0.0127329	0.0121724	0.0115515	0.0071413	0.0143467
410183	0.0139627	0.015734	0.0120972	0.00834364	0.0205317
410184	0.0126981	0.0122075	0.0115524	0.00665266	0.0142073
410185	0.014038	0.01539	0.0115414	0.00764005	0.0164654
410202	0.0127198	0.0123069	0.0117043	0.00665266	0.0155845
410203	0.0127961	0.0120275	0.0117225	0.00665266	0.014149
410204	0.0129477	0.0120081	0.0114484	0.00665266	0.0151499
410205	0.0127567	0.0120235	0.0115451	0.00665266	0.0154286
410211	0.0127812	0.0121056	0.0116327	0.00777701	0.0142877
410221	0.0129379	0.0121642	0.0114569	0.00665266	0.0143503
410222	0.0127364	0.0121354	0.0114979	0.00665266	0.0141495
410223	0.0127232	0.0121619	0.0116086	0.00665266	0.0143483
410224	0.0127515	0.0122569	0.0115392	0.00665266	0.0154776
410225	0.012741	0.012167	0.0115451	0.00665266	0.0142874
410302	0.0127281	0.0120779	0.0118731	0.0070909	0.0142085
410303	0.0127985	0.01201	0.0118731	0.0070909	0.0142475
410304	0.0127621	0.0120779	0.0118831	0.00708759	0.0141522
410305	0.0127405	0.0120176	0.0116323	0.00707901	0.0142085
410306	0.01271	0.0120907	0.0117845	0.00709949	0.0142052
410311	0.0127992	0.0120835	0.0118853	0.00708759	0.0142903
410322	0.0135142	0.0121856	0.0116187	0.00736366	0.0144033
410323	0.0127098	0.012156	0.0116916	0.00716183	0.0151135
410324	0.0796326	0.0121558	0.0130379	0.00665313	0.0182628
410325	0.0133349	0.0121773	0.011349	0.00665313	0.01733
410326	0.0129996	0.0121889	0.011747	0.00712541	0.0170883
410327	0.0127153	0.0121558	0.0117205	0.00688536	0.0153539
410328	0.0128896	0.0121725	0.0123274	0.00690936	0.015882
410329	0.012367	0.0122311	0.011652	0.00690487	0.0146563
410381	0.0127494	0.0175275	0.0118088	0.00688086	0.014219
410402	0.0127448	0.012112	0.0116619	0.00665313	0.0152517
410403	0.012708	0.0123106	0.0119698	0.00665313	0.0153076
410404	0.0127698	0.01201	0.0116331	0.00665266	0.0149867
410411	0.0127615	0.0120177	0.0118726	0.00665266	0.0146055
410421	0.0127758	0.0123761	0.0117368	0.00665313	0.0148217
410422	0.0126982	0.0129903	0.0117325	0.00665313	0.0151718
410423	0.0137533	0.0124761	0.011903	0.00665313	0.0151914
410425	0.0126941	0.0121589	0.0117163	0.00665313	0.0144881
410481	0.0128498	0.014242	0.0117827	0.00665313	0.0154857
410482	0.013054	0.0121511	0.0116739	0.00689371	0.0144401
410502	0.0135125	0.0120186	0.0114487	0.00665266	0.0141344
410503	0.0135125	0.012068	0.0114487	0.00665266	0.0141344
410505	0.0130936	0.0120624	0.0115454	0.00665266	0.0141189
410506	0.0131037	0.0120624	0.0115591	0.00665266	0.0142049
410522	0.0131867	0.0121612	0.0115451	0.0066543	0.0142969
410523	0.0128318	0.0121372	0.0115432	0.00665266	0.0141189
410526	0.0127316	0.0121594	0.0115415	0.00665266	0.0142749
410527	0.0139589	0.0121339	0.0114647	0.00665266	0.0142604
410581	0.0131826	0.0121339	0.0117919	0.0066543	0.0158632
410602	0.0132611	0.0121281	0.0119639	0.00665313	0.0172713
410603	0.0124205	0.0121038	0.0115499	0.00665266	0.0144023
410611	0.0129011	0.0121281	0.0117962	0.00665313	0.0146503
410621	0.0145769	0.0121325	0.0114496	0.00701029	0.0141214
410622	0.013272	0.0121325	0.0117631	0.00665313	0.0151356
410702	0.0132263	0.01199	0.0114537	0.00665266	0.0141344
410703	0.0128657	0.0120207	0.0115441	0.00665266	0.0152052
410704	0.01325	0.0119946	0.0114537	0.00665266	0.0141481
410711	0.0132118	0.0121281	0.0114537	0.00665266	0.0141344
410721	0.0141333	0.0121321	0.01158	0.00665266	0.0141207
410724	0.0128064	0.0121532	0.0116679	0.00665266	0.0141767
410725	0.0127861	0.0121339	0.0117223	0.00713002	0.0142759
410726	0.0127287	0.0121339	0.0115516	0.00665266	0.0142462
410727	0.0137748	0.012167	0.0116015	0.00665266	0.014275
410728	0.0228067	0.0121857	0.0115478	0.00665266	0.0141286
410781	0.0130883	0.0121281	0.0115633	0.0066543	0.0146508
410782	0.0135685	0.0138934	0.0117186	0.0066543	0.0148695
410802	0.0128097	0.0120461	0.0115515	0.00734611	0.0211269
410803	0.0128163	0.0121484	0.0125105	0.00733064	0.0182471
410804	0.0127241	0.0121631	0.0115503	0.00713002	0.0142012
410811	0.0137126	0.0158228	0.0115453	0.00767263	0.0143737
410821	0.0130415	0.0121261	0.0120978	0.00665313	0.0180187
410822	0.0129256	0.0121562	0.0118366	0.00715244	0.0150317
410823	0.0126972	0.0121246	0.0116283	0.00719347	0.0141841
410825	0.0126904	0.0121418	0.0115656	0.00689736	0.0142145
410882	0.0127327	0.0153534	0.0115668	0.00688888	0.0153271
410883	0.0126938	0.0121459	0.0116934	0.00735535	0.0143587
410902	0.0130776	0.0120562	0.011455	0.00665266	0.0141351
410922	0.0127471	0.0121339	0.0115198	0.00665266	0.0142604
410923	0.0128344	0.0121339	0.0115517	0.00665266	0.0142016
410926	0.0142093	0.0121325	0.0115458	0.00706316	0.0141214
410927	0.012727	0.0121325	0.0115462	0.00709575	0.014228
410928	0.0127306	0.0121339	0.0115544	0.00665266	0.014272
411002	0.012954	0.0120034	0.0115224	0.00665266	0.014181
411023	0.0129302	0.0121497	0.0114686	0.00665266	0.014332
411024	0.0129415	0.0121449	0.0115044	0.00665266	0.0142732
411025	0.0127459	0.0123905	0.0117238	0.00665266	0.0149933
411081	0.0128292	0.0121605	0.0116093	0.00665313	0.0142386
411082	0.0129371	0.0121325	0.0114915	0.00665266	0.0141547
411102	0.0129333	0.0130282	0.011588	0.00665266	0.0149705
411103	0.0129288	0.0124561	0.0116101	0.00665266	0.0147602
411104	0.0129422	0.0147475	0.0115857	0.00665266	0.0147292
411121	0.0129399	0.0130183	0.0116107	0.00665266	0.0152607
411122	0.0129625	0.01238	0.011615	0.00665266	0.0147626
411202	0.0142364	0.0121438	0.0115491	0.00690248	0.0144726
411221	0.0137287	0.0121511	0.0118674	0.00688894	0.0147451
411222	0.0132449	0.0121558	0.0116251	0.006901	0.0146082
411224	0.013522	0.0121867	0.0114449	0.00708532	0.0178051
411281	0.0126639	0.0120779	0.0116484	0.00688032	0.0147241
411282	0.0128796	0.0127924	0.0128814	0.00690936	0.0149342
411302	0.0127512	0.0123986	0.0116221	0.00665266	0.0158242
411303	0.0137959	0.0123118	0.0116502	0.00665266	0.0158978
411321	0.0128269	0.013754	0.0117941	0.00665313	0.0152056
411322	0.0128282	0.0128231	0.0116909	0.00665313	0.0154381
411323	0.0778558	0.0124061	0.0133501	0.00665313	0.0218937
411324	0.0127416	0.0121511	0.0116089	0.00665266	0.0155398
411325	0.0128014	0.0130639	0.0126312	0.00665313	0.0157425
411326	0.0129474	0.0186926	0.0127111	0.00665313	0.0192844
411327	0.0127161	0.0127421	0.0115911	0.00665266	0.014467
411328	0.0127668	0.0132757	0.0122036	0.00665266	0.0166646
411329	0.0143688	0.0154658	0.012328	0.00665266	0.0153087
411330	0.0136753	0.0152574	0.0155061	0.00665313	0.0187261
411381	0.0127115	0.0274098	0.0129628	0.00693815	0.0177692
411402	0.012732	0.0123774	0.0116413	0.00665266	0.0147528
411403	0.0129125	0.0123559	0.0115623	0.00665266	0.0147859
411421	0.0141744	0.0121339	0.0115591	0.00665266	0.0141522
411422	0.0129463	0.012309	0.0114644	0.00665266	0.0143981
411423	0.0140245	0.0121339	0.0114637	0.00665266	0.0143658
411424	0.0129537	0.0126836	0.0115965	0.00665266	0.0150303
411425	0.0199091	0.0123595	0.0116283	0.00673202	0.014952
411426	0.0127339	0.0127762	0.0115741	0.00665266	0.0149425
411481	0.0127212	0.0127136	0.0117351	0.00665266	0.0149381
411502	0.0129997	0.0646384	0.0280447	0.00665221	0.0222066
411503	0.0128843	0.0408991	0.0175926	0.00665313	0.0190434
411521	0.0138362	0.0432743	0.0160701	0.00665313	0.0271844
411522	0.0141537	0.0997552	0.0169562	0.00665313	0.0181068
411523	0.0236266	0.20687	0.0240293	0.00665313	0.0206862
411524	0.012814	0.467083	0.0212889	0.00665313	0.0277143
411525	0.0158582	0.0995124	0.0148599	0.00665266	0.0173072
411526	0.0136791	0.0603181	0.0149612	0.00665266	0.0180947
411527	0.012828	0.0526093	0.014855	0.00665266	0.0191314
411528	0.0128507	0.0504251	0.0156343	0.00665266	0.0262837
411602	0.0127294	0.0163281	0.0115829	0.00665266	0.0153457
411621	0.0127118	0.0121318	0.0116731	0.00665266	0.0143471
411622	0.0137693	0.0125511	0.0116908	0.00665266	0.0150295
411623	0.0129349	0.0128932	0.0116107	0.00665266	0.0148901
411624	0.0127391	0.0151781	0.0117061	0.00665266	0.0146645
411625	0.0127369	0.0144496	0.0116398	0.00665266	0.0155303
411626	0.0129449	0.0154624	0.0115958	0.00665266	0.0147832
411627	0.0129456	0.0129472	0.0115776	0.00665266	0.0151153
411628	0.0127329	0.0124276	0.0117367	0.00665266	0.0147719
411681	0.0127424	0.0157321	0.0115566	0.00665266	0.015649
411702	0.012729	0.0150951	0.0135829	0.00665266	0.0171158
411721	0.01292	0.0130284	0.0116107	0.00665266	0.0153155
411722	0.0129269	0.0136794	0.0116135	0.00665266	0.0150348
411723	0.0127285	0.0141804	0.0122219	0.00665266	0.0149292
411724	0.0127519	0.0206497	0.0147709	0.00665266	0.0175519
411725	0.012836	0.0138096	0.0155378	0.00665313	0.0177753
411726	0.0139546	0.0130819	0.0118677	0.00665313	0.0184916
411727	0.0127398	0.0143031	0.0143961	0.00665266	0.0149575
411728	0.0128856	0.016179	0.0125223	0.00665313	0.0161888
411729	0.0127325	0.0150463	0.0155315	0.00665266	0.0166125
419001	0.0128753	0.0121459	0.0120023	0.00709728	0.0172718
420102	0.0517304	0.808977	0.0196536	0.00665266	0.0158754
420103	0.060733	0.791229	0.0165045	0.00665266	0.0168219
420104	0.0580983	0.785096	0.0178358	0.00665266	0.017168
420105	0.0648532	0.787534	0.0177025	0.00665266	0.0154697
420106	0.051776	0.787425	0.020967	0.00665266	0.0157805
420107	0.0629652	0.743714	0.0215142	0.006654	0.0154576
420111	0.0184222	0.753319	0.0285249	0.00665266	0.0163136
420112	0.0249878	0.581138	0.0156691	0.00665266	0.0154968
420113	0.0351373	0.588374	0.0203889	0.00665266	0.0155414
420114	0.0517308	0.593454	0.0221749	0.00665313	0.015557
420115	0.0198996	0.338793	0.0231918	0.00665266	0.017509
420116	0.0140076	0.68823	0.0329429	0.00665313	0.018144
420117	0.0167947	0.806511	0.0199043	0.00665313	0.0157674
420202	0.0163457	0.615874	0.0249862	0.00665313	0.0155132
420203	0.0136511	0.609901	0.0270936	0.00665313	0.0170285
420204	0.0135821	0.641851	0.0236534	0.00773671	0.0163395
420205	0.0164539	0.549816	0.0239407	0.00665313	0.0172874
420222	0.0161216	0.2522	0.0362989	0.00665313	0.018295
420281	0.0161497	0.0745107	0.0252492	0.00669535	0.0170728
420302	0.0129777	0.0195776	0.0230505	0.00670341	0.0222587
420303	0.0129565	0.0225218	0.0242152	0.00717923	0.0259765
420321	0.0169123	0.0277682	0.016734	0.00718219	0.0380447
420322	0.0130169	0.0131477	0.0149894	0.00665221	0.0280151
420323	0.0131212	0.0276358	0.0217377	0.00725598	0.0585795
420324	0.0181784	0.0137837	0.01889	0.00665221	0.170241
420325	0.0130137	0.0131615	0.0201884	0.00665221	0.0487939
420381	0.0151598	0.0348314	0.0191829	0.00716884	0.0924788
420502	0.0128929	0.0554955	0.134511	0.00665221	0.0501402
420503	0.0152011	0.0650652	0.15349	0.00665221	0.0549888
420504	0.0173431	0.0438837	0.260159	0.00665221	0.0268658
420505	0.028408	0.0739856	0.129217	0.00665221	0.0228155
420506	0.0144116	0.024158	0.182344	0.00665221	0.0306221
420525	0.0239279	0.0297746	0.0826568	0.00665221	0.0417384
420526	0.0150844	0.162	0.0561896	0.00665221	0.0706371
420527	0.0129565	0.0762176	0.104355	0.00665313	0.101293
420528	0.0133573	0.0479556	0.325683	0.00665221	0.0587016
420529	0.0221123	0.0629774	0.0954403	0.00665221	0.0990034
420581	0.032445	0.0836556	0.22715	0.00665221	0.0229706
420582	0.0157101	0.0491378	0.119026	0.00665313	0.0238166
420583	0.0162995	0.0736839	0.101761	0.00665313	0.0192908
420602	0.0150872	0.0322815	0.0190274	0.00720112	0.0198611
420606	0.0129795	0.0303994	0.016473	0.00713265	0.0181325
420607	0.0142222	0.0298983	0.0129794	0.00665266	0.0190542
420624	0.0149192	0.0148467	0.0174032	0.00665221	0.0325008
420625	0.0196114	0.0275042	0.0432293	0.00665221	0.0316531
420626	0.0131401	0.0151336	0.0231813	0.00665221	0.0867601
420682	0.0137649	0.0314241	0.0171592	0.00723792	0.0192874
420683	0.0146705	0.0242851	0.0144145	0.00690309	0.0238453
420684	0.0132337	0.0288752	0.0208085	0.00665313	0.0581835
420702	0.0155563	0.257473	0.0261748	0.00665266	0.0213601
420703	0.0177821	0.520343	0.0230052	0.00665266	0.0163826
420704	0.0138745	0.572207	0.0269137	0.00665313	0.0161646
420802	0.0240747	0.0334177	0.0404832	0.00665221	0.0243487
420804	0.0140703	0.0289299	0.0335477	0.00665313	0.0203898
420821	0.0131477	0.0658386	0.234059	0.00665221	0.0233443
420822	0.0156825	0.0710246	0.0321228	0.00665266	0.0185979
420881	0.017754	0.032652	0.0567229	0.00665221	0.0262254
420902	0.0156106	0.166873	0.0162766	0.00665266	0.0163472
420921	0.0131662	0.0818575	0.0262112	0.00665313	0.0199041
420922	0.013222	0.11469	0.0308423	0.00665313	0.0357315
420923	0.0146934	0.112296	0.0152164	0.00665266	0.0169982
420981	0.0143165	0.184055	0.0164173	0.00665313	0.0162386
420982	0.0140141	0.0716626	0.0347373	0.00665221	0.0233548
420984	0.0157433	0.587124	0.0175618	0.00665266	0.0167471
421002	0.0144607	0.668706	0.0315171	0.00665266	0.0162494
421003	0.015311	0.082724	0.0324884	0.00665266	0.0178372
421022	0.042319	0.272747	0.101229	0.00665266	0.0177295
421023	0.018255	0.553885	0.0234257	0.00665266	0.0196563
421024	0.0144211	0.542824	0.032861	0.00665266	0.0184188
421081	0.0750666	0.63807	0.0249988	0.00665266	0.0183106
421083	0.0156561	0.251318	0.0271228	0.00665266	0.0172638
421087	0.0157631	0.12272	0.406223	0.00665313	0.0205953
421102	0.0665511	0.481788	0.0252941	0.00665266	0.016156
421121	0.0175449	0.657569	0.0843992	0.00665221	0.0201298
421122	0.0150004	0.387983	0.0409064	0.00665313	0.0339155
421123	0.013056	0.398523	0.233935	0.00665221	0.0314084
421124	0.0129496	0.345495	0.302607	0.00665313	0.210602
421125	0.0139252	0.378285	0.0781988	0.00665313	0.0217014
421126	0.014076	0.347006	0.0631532	0.00665313	0.0199443
421127	0.0187749	0.394322	0.0251353	0.00665313	0.0178013
421181	0.0139404	0.60943	0.0795856	0.00665221	0.022557
421182	0.0137945	0.296777	0.0467231	0.00665313	0.0190513
421202	0.0563905	0.361727	0.0646834	0.00665313	0.0187302
421221	0.0193944	0.0578232	0.0241988	0.00665266	0.0164896
421222	0.0129405	0.651702	0.115994	0.00665313	0.0229469
421223	0.0130733	0.432069	0.140686	0.00665221	0.0377623
421224	0.0131945	0.443478	0.080072	0.00665221	0.0342283
421281	0.0205918	0.165108	0.0839716	0.00665313	0.0273115
421321	0.0213578	0.0210314	0.0261501	0.00665221	0.0317323
421381	0.0129722	0.0551132	0.0306509	0.00665221	0.0385265
422801	0.0130978	0.0487603	0.206809	0.00665221	0.0842212
422802	0.0137528	0.0326479	0.0895251	0.00665221	0.106165
422822	0.0130547	0.0428747	0.301225	0.00665221	0.08713
422823	0.0181436	0.0860688	0.0587558	0.00665313	0.12638
422825	0.0135785	0.0752859	0.237168	0.00665221	0.127292
422826	0.0134693	0.0497657	0.120523	0.00665221	0.173611
422827	0.0130759	0.107609	0.195524	0.00665221	0.156294
422828	0.0145736	0.0917377	0.346902	0.00665221	0.190012
429004	0.014506	0.528457	0.0228287	0.00665266	0.0172644
429005	0.0196413	0.581885	0.0322528	0.00665266	0.0191204
429006	0.029534	0.215938	0.0266994	0.00665266	0.0165388
429021	0.0213505	0.0177062	0.0155975	0.00669238	0.0740357
430102	0.0135556	0.551916	0.0205245	0.00665266	0.0183403
430103	0.0135458	0.55262	0.0248751	0.00665313	0.0341976
430104	0.0138002	0.465769	0.0233358	0.00665266	0.0228074
430105	0.0137962	0.504283	0.0352789	0.00665266	0.0231189
430111	0.013568	0.554292	0.0231172	0.00665266	0.0201938
430121	0.0141042	0.320544	0.0415882	0.00665313	0.0277241
430112	0.0136931	0.311709	0.0237232	0.00665266	0.0201428
430124	0.0138796	0.314141	0.0260175	0.00665313	0.0264197
430181	0.0172324	0.752436	0.0980013	0.00665313	0.0404745
430202	0.0136237	0.546203	0.0216264	0.00665313	0.0311678
430203	0.0140406	0.267619	0.0375201	0.00665313	0.050008
430204	0.0140136	0.419573	0.0440283	0.00665266	0.0325885
430211	0.0136328	0.482733	0.0264257	0.00665266	0.0286968
430221	0.0139246	0.352538	0.0271807	0.00665313	0.030211
430223	0.0147361	0.26025	0.0415105	0.00665313	0.0664266
430224	0.0153859	0.184813	0.075672	0.00665313	0.0502255
430225	0.0130307	0.623935	0.049111	0.00665313	0.0842565
430281	0.014275	0.33631	0.0500685	0.00665313	0.0384868
430302	0.0135104	0.567477	0.0204985	0.00665266	0.0197239
430304	0.0136299	0.598641	0.0266907	0.00665266	0.022196
430321	0.0137073	0.299813	0.0353177	0.00665313	0.0255279
430381	0.0140825	0.478796	0.0345036	0.00665313	0.029891
430382	0.0141243	0.33398	0.0466855	0.00665266	0.0271514
430405	0.0136736	0.370665	0.0288756	0.00665266	0.0207653
430406	0.01391	0.369813	0.0540199	0.00665266	0.0234852
430407	0.0138203	0.27389	0.0313611	0.00665313	0.0229217
430408	0.0135969	0.423704	0.0267823	0.00665266	0.0207604
430412	0.0168873	0.548423	0.0588516	0.00665313	0.056176
430421	0.0138574	0.284657	0.0381928	0.00665313	0.0196052
430422	0.013961	0.20607	0.0375344	0.00665313	0.0831593
430423	0.0138388	0.456647	0.042256	0.00665313	0.0343588
430424	0.0139998	0.250125	0.0376209	0.00665313	0.0310665
430426	0.0161439	0.289186	0.0626122	0.00665266	0.0337502
430481	0.0143411	0.211005	0.041112	0.00665266	0.0408025
430482	0.0144098	0.249115	0.0378856	0.00665266	0.0541364
430502	0.0152149	0.544975	0.0250371	0.00665266	0.0168688
430503	0.014722	0.528604	0.0256652	0.00665266	0.0195796
430511	0.0150288	0.546946	0.0251156	0.00665266	0.0175188
430521	0.0149458	0.283049	0.0250854	0.00665266	0.0191071
430522	0.0155832	0.345096	0.0339191	0.00665313	0.0279211
430523	0.0162174	0.238034	0.0617385	0.00665383	0.0339647
430524	0.0130308	0.254727	0.0329048	0.00665313	0.0334052
430525	0.0130375	0.326552	0.104722	0.00665313	0.0323123
430527	0.0134557	0.323059	0.109187	0.00665313	0.0837017
430528	0.0164092	0.216494	0.0855656	0.00665313	0.0671065
430529	0.0165751	0.126779	0.153215	0.00665313	0.180896
430581	0.0136648	0.214186	0.0542528	0.00665313	0.0517736
430602	0.0451072	0.69286	0.0521447	0.00686949	0.0274725
430603	0.0136127	0.360624	0.0342481	0.00665313	0.0240981
430611	0.0190178	0.496662	0.0253093	0.00665266	0.0242867
430621	0.0152303	0.332904	0.0380623	0.00665313	0.0266218
430623	0.0137357	0.704164	0.0258495	0.00665266	0.0178362
430624	0.0151409	0.515729	0.0243889	0.00667841	0.025572
430626	0.0130276	0.466286	0.0990343	0.00665313	0.05342
430681	0.0135933	0.338402	0.0279177	0.00665313	0.0225994
430682	0.0159707	0.254024	0.0335665	0.00665313	0.0207809
430702	0.0135402	0.833116	0.0344789	0.00665266	0.0169866
430703	0.0137139	0.589824	0.023163	0.00665266	0.0168506
430721	0.0176775	0.724187	0.0225301	0.00665266	0.0172016
430722	0.0138287	0.561366	0.0213957	0.00665266	0.0213661
430723	0.0135926	0.48653	0.0322446	0.00665266	0.0210589
430724	0.0137912	0.414366	0.0318413	0.00665266	0.0403929
430725	0.0140287	0.469187	0.0482317	0.00665313	0.03075
430726	0.0153459	0.167661	0.0422817	0.00665313	0.0412076
430781	0.0135619	0.728437	0.0349016	0.00665266	0.0164956
430802	0.0128843	0.49086	0.0570288	0.00665221	0.0372735
430811	0.0128253	0.259258	0.103739	0.00665221	0.0527018
430821	0.0128172	0.344103	0.0472929	0.00665221	0.0349291
430822	0.0130404	0.124808	0.141622	0.00665221	0.0458027
430902	0.013821	0.404898	0.0242499	0.00665266	0.0252563
430903	0.0137272	0.314701	0.0217384	0.00665266	0.019041
430921	0.0156322	0.588561	0.0311433	0.00665266	0.023939
430922	0.0147244	0.282003	0.0221371	0.00665313	0.0411168
430923	0.0130036	0.339197	0.100884	0.00665313	0.0914553
430981	0.0136504	0.534257	0.0213765	0.00686949	0.0178531
431002	0.0160574	0.194565	0.0697384	0.00665313	0.0333895
431003	0.0130247	0.536051	0.0936877	0.00665313	0.0451201
431021	0.0158266	0.403297	0.0622963	0.00665313	0.0713548
431022	0.0130167	0.507304	0.36623	0.00665313	0.039833
431023	0.0134268	0.560739	0.04005	0.00665313	0.0945645
431024	0.0128739	0.446241	0.0852106	0.00665313	0.0252177
431025	0.0135324	0.167889	0.268398	0.00665313	0.0662001
431026	0.0136372	0.135936	0.349927	0.00665313	0.116579
431027	0.0140002	0.391929	0.409103	0.00665313	0.240087
431028	0.0149175	0.283071	0.0301627	0.00665313	0.053379
431081	0.0134534	0.417264	0.0896313	0.00665313	0.135034
431102	0.015083	0.28435	0.0782108	0.00665266	0.0886365
431103	0.0142815	0.249325	0.0704096	0.00665266	0.0356866
431121	0.0158509	0.252736	0.15897	0.00665313	0.0284326
431122	0.0153077	0.392331	0.118452	0.00665313	0.0452714
431123	0.0248122	0.425538	0.095396	0.00665313	0.0589688
431124	0.0187186	0.0799544	0.18609	0.00665313	0.109895
431125	0.0261124	0.339254	0.327074	0.00665313	0.0880743
431126	0.0133576	0.208426	0.194159	0.00665313	0.0624153
431127	0.0258645	0.249998	0.0832545	0.00665266	0.108748
431128	0.0130228	0.556798	0.133702	0.00665313	0.0298984
431129	0.0266062	0.15251	0.498275	0.00665266	0.0712266
431202	0.0130322	0.427473	0.0857503	0.00665221	0.0219443
431221	0.0131439	0.328125	0.106433	0.00665313	0.0488479
431222	0.0135136	0.277877	0.0730249	0.00665221	0.038489
431223	0.0150696	0.373167	0.0747693	0.00665221	0.042939
431224	0.0130877	0.556846	0.0376026	0.00665221	0.0510894
431225	0.0133373	0.179087	0.0865074	0.00665313	0.0531525
431226	0.0151274	0.294096	0.0766514	0.00665221	0.0376734
431227	0.0130127	0.0835873	0.105209	0.00665313	0.0522318
431228	0.0130192	0.185642	0.0910313	0.00665313	0.0466879
431229	0.0179948	0.320681	0.0841884	0.00665313	0.0887625
431230	0.0217296	0.26305	0.126628	0.00665266	0.111461
431281	0.0130199	0.509577	0.135364	0.00665313	0.0402403
431302	0.0138274	0.476018	0.0242453	0.00665266	0.0168648
431321	0.0145857	0.565992	0.0418565	0.00665313	0.0206224
431322	0.0166526	0.203043	0.0360771	0.00665313	0.0331726
431381	0.0153922	0.460094	0.0269065	0.00665313	0.0192861
431382	0.0147354	0.34832	0.0256724	0.00665313	0.0228495
433101	0.0128683	0.331426	0.06103	0.00665313	0.0225246
433122	0.0134859	0.306965	0.0566951	0.00665313	0.0379848
433123	0.0138317	0.190753	0.103299	0.00665221	0.0395117
433124	0.0131362	0.265121	0.0799064	0.00665313	0.0484988
433125	0.0129698	0.140988	0.0807899	0.00665313	0.0390264
433126	0.0129514	0.207188	0.0933844	0.00665221	0.0403014
433127	0.0129597	0.117318	0.0562575	0.00665221	0.0426455
433130	0.0139276	0.0571931	0.0987551	0.00665221	0.0697461
440103	0.0224085	0.0285698	0.729471	0.00665266	0.0169002
440104	0.0158876	0.0285572	0.67228	0.00665266	0.0240099
440105	0.0247818	0.0266658	0.526503	0.00665266	0.016515
440106	0.0129273	0.0265972	0.735564	0.00665266	0.0164891
440111	0.0128654	0.0420679	0.692081	0.00665313	0.0163537
440112	0.0128162	0.026587	0.733615	0.00665313	0.0165914
440113	0.0156157	0.0371917	0.104808	0.00665266	0.0163788
440114	0.0132257	0.0328328	0.79283	0.00665266	0.0207207
440115	0.0211754	0.024961	0.157075	0.00665266	0.0167345
440116	0.0228158	0.0290938	0.775953	0.00665313	0.0165649
440183	0.0128334	0.0488884	0.196803	0.00665313	0.0179507
440184	0.0132033	0.0758388	0.317157	0.00665313	0.0186407
440203	0.0141615	0.0975817	0.400152	0.00665313	0.0232915
440204	0.0129156	0.105066	0.247048	0.00665313	0.0200375
440205	0.0266695	0.217899	0.649588	0.00665313	0.0244686
440222	0.077006	0.123765	0.574208	0.00665313	0.0510194
440224	0.0142324	0.194874	0.305925	0.00665266	0.0493573
440229	0.0131707	0.0946192	0.649619	0.00665313	0.0202545
440232	0.0497299	0.0898501	0.335834	0.00665313	0.0403582
440233	0.081329	0.321394	0.565918	0.00665266	0.04447
440281	0.0131564	0.229427	0.68592	0.00665313	0.0226938
440282	0.0131909	0.162856	0.461924	0.00665313	0.0332033
440303	0.0128741	0.0254358	0.0973696	0.00665266	0.0164755
440304	0.0131543	0.0211769	0.227471	0.00665266	0.0254122
440305	0.0130186	0.0253331	0.158985	0.00665266	0.0292275
440306	0.0130364	0.0253312	0.178561	0.00665266	0.017262
440307	0.0133754	0.0280298	0.228875	0.00665266	0.0210797
440308	0.0141431	0.028114	0.123085	0.00665266	0.0436469
440402	0.0378242	0.0245805	0.21489	0.00665266	0.0323895
440403	0.0376093	0.0279921	0.162299	0.00665266	0.0297312
440404	0.0138188	0.0295457	0.154337	0.00665266	0.0300722
440507	0.0530798	0.0391259	0.242436	0.00665266	0.0191809
440511	0.0129216	0.025155	0.139808	0.00665266	0.0168937
440512	0.0129533	0.036203	0.197596	0.00665266	0.0187802
440513	0.0214711	0.023045	0.13549	0.00665266	0.0265767
440514	0.0133566	0.0282715	0.151171	0.00665266	0.0184244
440515	0.0129071	0.0451168	0.222088	0.00665266	0.0164904
440523	0.106115	0.0736551	0.196624	0.00752567	0.0301533
440604	0.0161437	0.0284251	0.620517	0.00665266	0.0168805
440605	0.01282	0.0282327	0.652828	0.00665266	0.0168511
440606	0.0256962	0.0267778	0.4826	0.00665266	0.0169147
440607	0.012898	0.131734	0.596201	0.00673202	0.0168479
440608	0.0129896	0.0298272	0.669905	0.00665266	0.0230091
440703	0.0129484	0.0344032	0.23939	0.00665266	0.0179714
440704	0.0368291	0.0340298	0.190987	0.00665266	0.0168086
440705	0.012851	0.0245791	0.134011	0.00665266	0.0176815
440781	0.0129577	0.0321505	0.102041	0.00665266	0.0229532
440783	0.0129648	0.0238947	0.280758	0.00665313	0.0220701
440784	0.0129079	0.0316404	0.261896	0.00665266	0.0177931
440785	0.0135254	0.0302073	0.169724	0.00665266	0.0206029
440802	0.0165683	0.0234724	0.383834	0.00665266	0.0178076
440803	0.0159722	0.0234852	0.595299	0.00665266	0.0181422
440804	0.0276794	0.021004	0.426241	0.00806216	0.0177794
440811	0.0377224	0.021246	0.631495	0.0078824	0.0350407
440823	0.0165191	0.0175507	0.782703	0.00675813	0.0182219
440825	0.0132571	0.0162542	0.61104	0.00676887	0.0241075
440881	0.0128284	0.0193795	0.742904	0.00665313	0.0185202
440882	0.0148492	0.016659	0.697676	0.00676887	0.0347965
440883	0.0238844	0.0166137	0.630759	0.00674897	0.0327043
440902	0.01277	0.0260399	0.405998	0.00665313	0.0175849
440903	0.0157577	0.0193182	0.154098	0.00665266	0.0165848
440923	0.0165502	0.0216873	0.386005	0.00674014	0.0199308
440981	0.0128994	0.0324082	0.374662	0.00665313	0.0220792
440982	0.0137549	0.0245745	0.366869	0.00665266	0.0229574
440983	0.0132022	0.0401614	0.486083	0.00665313	0.040646
441202	0.0254295	0.115243	0.449236	0.00665266	0.0204697
441203	0.0131143	0.0708502	0.422073	0.00665266	0.02078
441223	0.0136815	0.228301	0.731679	0.00665313	0.0570249
441224	0.0136982	0.11417	0.791149	0.00665313	0.0410638
441225	0.0174765	0.452296	0.621565	0.00665313	0.0559264
441226	0.0140938	0.336983	0.693981	0.00665313	0.0397651
441283	0.0131644	0.0332243	0.651567	0.00665313	0.0199488
441284	0.0128602	0.123333	0.47309	0.00665313	0.0189951
441302	0.0129555	0.0269597	0.240894	0.00665313	0.0192132
441303	0.0128607	0.027744	0.142443	0.00665313	0.0173815
441322	0.0132668	0.0298345	0.36701	0.00665266	0.0222303
441323	0.0131406	0.0408647	0.399827	0.00674897	0.0264858
441324	0.0141733	0.137451	0.383568	0.00665266	0.0352816
441402	0.0831856	0.211385	0.422675	0.00665313	0.0177758
441403	0.0138043	0.217379	0.54821	0.00665313	0.0236366
441422	0.0259421	0.28844	0.600405	0.00665313	0.0576505
441423	0.0776386	0.0654572	0.516825	0.00665313	0.0288309
441424	0.0137253	0.227423	0.502836	0.00665313	0.0557194
441426	0.0256054	0.280664	0.698928	0.00665313	0.0245295
441427	0.0840249	0.123299	0.632719	0.00665266	0.0216915
441481	0.0138771	0.346886	0.562019	0.00665266	0.0214973
441502	0.0146222	0.0466303	0.327109	0.00792466	0.0282895
441521	0.0128942	0.0398531	0.164151	0.00676887	0.0185295
441523	0.0775431	0.0486368	0.229887	0.00665266	0.027969
441581	0.0144009	0.0401261	0.207124	0.00788643	0.0179726
441602	0.0128808	0.12317	0.509787	0.00665266	0.0192621
441621	0.0130815	0.214138	0.508387	0.00665313	0.0502902
441622	0.0139668	0.158702	0.671395	0.00665266	0.0478909
441623	0.0137441	0.124729	0.77741	0.00665266	0.03537
441624	0.0177575	0.132983	0.751192	0.00665266	0.0617248
441625	0.0263667	0.0396214	0.674409	0.00665266	0.0400422
441702	0.013368	0.0407012	0.124091	0.00665266	0.0395868
441721	0.0128715	0.0248239	0.262601	0.00767121	0.0193322
441723	0.0134662	0.0276005	0.173283	0.00665266	0.0209233
441781	0.013252	0.0442818	0.174823	0.00665266	0.023813
441802	0.0130215	0.0542661	0.580502	0.00665266	0.0196047
441821	0.0316902	0.111221	0.47899	0.00665313	0.0202538
441823	0.0137751	0.134355	0.847367	0.00665221	0.0454631
441825	0.0145376	0.0902456	0.410172	0.00665266	0.0420109
441826	0.013662	0.0785078	0.465719	0.00665313	0.0682323
441803	0.0130014	0.0967675	0.641027	0.00665313	0.0217072
441881	0.013582	0.0595753	0.716807	0.00665313	0.019827
441882	0.013102	0.175117	0.549591	0.00665221	0.0427998
441900	0.0129414	0.0271978	0.55738	0.00665266	0.0165542
442000	0.0132497	0.0828974	0.2276	0.00665266	0.0199074
445102	0.0128137	0.0266611	0.298749	0.00665313	0.0164747
445122	0.0136403	0.0340669	0.241843	0.00665313	0.0337868
445202	0.0161789	0.0256224	0.154282	0.00665313	0.0168301
445203	0.0128689	0.0245835	0.528134	0.00665266	0.0168679
445222	0.022323	0.0345732	0.321049	0.00665266	0.0274238
445224	0.0136149	0.0237861	0.219596	0.00675694	0.0201033
445281	0.0130721	0.0422533	0.198714	0.00665266	0.0192232
445302	0.0128834	0.145771	0.47233	0.00665313	0.0245058
445321	0.0132085	0.0893624	0.466201	0.00665266	0.0324707
445322	0.0147555	0.331812	0.697369	0.00665313	0.0240786
445323	0.0128212	0.150929	0.63657	0.00665313	0.0375064
445381	0.0128387	0.277814	0.622345	0.00665313	0.0257003
450102	0.0128635	0.0518348	0.121797	0.00665266	0.0173714
450103	0.0129787	0.0641062	0.287307	0.00665266	0.0176607
450105	0.0135704	0.0293508	0.120183	0.00665313	0.0174167
450107	0.012832	0.0234091	0.247184	0.00665313	0.0175789
450108	0.0128861	0.0244782	0.308023	0.00665313	0.0182766
450109	0.0128592	0.0220388	0.316543	0.00665221	0.028351
450122	0.0129454	0.0854523	0.447698	0.00665313	0.0261115
450123	0.0129316	0.0240607	0.255321	0.00665221	0.0614732
450124	0.0128348	0.0403284	0.241663	0.00665221	0.0705144
450125	0.014015	0.106794	0.62939	0.00665221	0.0308521
450126	0.0129483	0.104116	0.232683	0.00665313	0.0181811
450127	0.0127696	0.0701335	0.267803	0.00665313	0.0261599
450202	0.0128265	0.160771	0.380297	0.00665266	0.0179917
450203	0.0433816	0.165448	0.402813	0.00665266	0.0198248
450204	0.0127834	0.158524	0.378835	0.00665266	0.0226453
450205	0.012924	0.237224	0.65257	0.00665266	0.0177205
450221	0.0163885	0.044045	0.410855	0.00665313	0.0204246
450222	0.0128321	0.240513	0.343567	0.00665221	0.0321031
450223	0.0128948	0.14275	0.516414	0.00665221	0.0353117
450224	0.0128551	0.196404	0.341469	0.00665221	0.0490208
450225	0.0780327	0.128628	0.317584	0.00665313	0.0275979
450226	0.0129804	0.463041	0.322998	0.00665313	0.0515638
450302	0.0394389	0.36067	0.482732	0.00665221	0.0248459
450303	0.0127522	0.338223	0.213588	0.00665266	0.0253972
450304	0.0440337	0.362314	0.409472	0.00665313	0.0241716
450305	0.0438928	0.362458	0.459458	0.00665313	0.0212155
450311	0.0428413	0.242033	0.578404	0.00665221	0.0230109
450321	0.0130085	0.138529	0.624684	0.00665221	0.032907
450312	0.0428125	0.193377	0.395398	0.00665313	0.0227005
450323	0.01302	0.187195	0.394065	0.00665313	0.0590914
450324	0.0211565	0.285032	0.144084	0.00665313	0.0980961
450325	0.0128769	0.292339	0.114979	0.00665313	0.0585256
450326	0.0129467	0.467321	0.509255	0.00665338	0.0409205
450327	0.0130001	0.303323	0.154219	0.00665313	0.102986
450328	0.0130195	0.183252	0.368656	0.00665266	0.0575446
450329	0.0129604	0.189828	0.116648	0.00665266	0.202288
450330	0.0162444	0.151018	0.403298	0.00665313	0.0291893
450331	0.0129528	0.179428	0.537653	0.00665221	0.0297329
450332	0.0226548	0.175281	0.629213	0.00665313	0.0328627
450405	0.0410006	0.420705	0.365609	0.00665313	0.0205515
450422	0.0139664	0.391283	0.350918	0.00665313	0.0383688
450423	0.0507609	0.205485	0.475436	0.00665313	0.0277819
450481	0.0129555	0.414592	0.44758	0.00665266	0.0370911
450502	0.0127918	0.0302931	0.162375	0.00665266	0.0176117
450503	0.0153517	0.0195563	0.067662	0.00665266	0.0180715
450512	0.0137513	0.020183	0.0687533	0.00665313	0.0166755
450521	0.0139689	0.0192955	0.114575	0.00665313	0.0249239
450603	0.0138779	0.0202857	0.203794	0.00665266	0.0316836
450602	0.0394457	0.0206677	0.160616	0.00665266	0.0184342
450621	0.012804	0.0332553	0.222414	0.00665313	0.0416124
450681	0.0161754	0.0206448	0.185668	0.00675694	0.0205895
450702	0.0170852	0.0434953	0.105916	0.00665313	0.0180296
450703	0.0127512	0.0296332	0.272139	0.00665313	0.0685951
450721	0.0127982	0.0558736	0.429753	0.00665313	0.02929
450722	0.012942	0.129961	0.431212	0.00665266	0.0441469
450802	0.0151678	0.0680231	0.335224	0.00665313	0.0176367
450803	0.0127662	0.0583055	0.475613	0.00665313	0.0186536
450804	0.0127534	0.0740751	0.339405	0.00665313	0.025995
450821	0.0506862	0.0769678	0.663904	0.00665313	0.0244903
450881	0.0157091	0.101325	0.372735	0.00665313	0.0251599
450903	0.0127522	0.053785	0.380324	0.00665266	0.0866355
450921	0.0129493	0.111425	0.560803	0.00665266	0.0358775
450922	0.016	0.117932	0.389962	0.00665266	0.0342935
450923	0.0127961	0.0355388	0.294816	0.00665266	0.0323521
450924	0.0128014	0.0545473	0.520273	0.00665221	0.0430806
450981	0.0128386	0.0572523	0.31101	0.00665266	0.0216475
451002	0.0837471	0.0484476	0.160059	0.00665313	0.0290014
451021	0.0134856	0.0330271	0.198599	0.00665221	0.0271615
451022	0.0128614	0.041968	0.408661	0.00665221	0.0307388
451023	0.0128148	0.0238408	0.15181	0.00665221	0.0243047
451024	0.0128662	0.0266226	0.242152	0.00665221	0.0605052
451025	0.0128844	0.0286747	0.297877	0.00665221	0.138846
451026	0.0130215	0.0160428	0.434902	0.00665221	0.400942
451027	0.0128581	0.0273641	0.179648	0.00665221	0.0560777
451028	0.0809978	0.0169656	0.123943	0.00665221	0.067202
451029	0.0776368	0.0351643	0.0687321	0.00665313	0.0401761
451030	0.0778649	0.0148226	0.091317	0.00665313	0.0763842
451031	0.0129898	0.0176761	0.0864943	0.00665221	0.0513656
451102	0.0805979	0.167495	0.476157	0.00665313	0.0275587
451121	0.0790392	0.141322	0.38762	0.00665313	0.0590449
451122	0.0130964	0.0946048	0.413437	0.00665221	0.0295593
451123	0.0183287	0.219751	0.659951	0.00665221	0.0381315
451202	0.0128807	0.0478628	0.209865	0.00665221	0.0286806
451221	0.0133036	0.0379945	0.157127	0.00665221	0.0448947
451222	0.0510116	0.0377089	0.283064	0.00665221	0.0502483
451223	0.0128731	0.0237857	0.301219	0.00665221	0.0662685
451224	0.0129907	0.0978536	0.298058	0.00665221	0.101741
451225	0.012867	0.0856035	0.501048	0.00665221	0.0288851
451226	0.0129325	0.0930526	0.358002	0.00665221	0.0307453
451227	0.0136789	0.280406	0.150237	0.00665221	0.057347
451228	0.0128199	0.0463039	0.201726	0.00665221	0.0711961
451229	0.0128096	0.0472506	0.3614	0.00665221	0.100505
451281	0.0128933	0.0816046	0.45591	0.00665221	0.0276729
451302	0.012916	0.0659561	0.471363	0.00665221	0.0254282
451321	0.0164259	0.0349354	0.443217	0.00665221	0.0371719
451322	0.0158751	0.162939	0.514837	0.00665313	0.0260382
451323	0.0129745	0.140747	0.386623	0.00665221	0.0267621
451324	0.0777961	0.161886	0.204842	0.00665266	0.0600172
451381	0.0128405	0.0582566	0.350065	0.00665221	0.0198911
451402	0.0128591	0.0339609	0.253853	0.00665221	0.0256011
451421	0.0128796	0.0241314	0.191166	0.00665221	0.0284878
451422	0.0128194	0.0340068	0.204423	0.00665313	0.0245414
451423	0.0129264	0.0282998	0.135548	0.00665221	0.0276163
451424	0.0128607	0.0399387	0.172689	0.00665338	0.0242871
451425	0.0129495	0.0636446	0.15213	0.00665338	0.0524767
451481	0.012806	0.0276593	0.49566	0.00665338	0.024948
460105	0.0188403	0.0297776	0.325371	0.00665313	0.0359934
460106	0.0164602	0.0234602	0.463237	0.00665313	0.0339008
460107	0.0168244	0.0219291	0.238506	0.00665313	0.0439045
460108	0.0405484	0.0204626	0.292611	0.00789107	0.0311287
460200	0.0774572	0.0490489	0.417495	0.00665313	0.0246589
469001	0.079049	0.0267237	0.405094	0.00665313	0.108779
469002	0.0416257	0.046319	0.415455	0.00665266	0.025103
469003	0.0146634	0.0178835	0.355913	0.00676887	0.0199709
469005	0.0518937	0.038229	0.131279	0.00788272	0.0414968
469006	0.122083	0.0651996	0.363057	0.00665266	0.0352819
469007	0.0287953	0.0419655	0.271744	0.00789004	0.0275007
469021	0.0146982	0.0587655	0.51314	0.00665313	0.0371993
469022	0.029884	0.0550133	0.255602	0.00665313	0.0279365
469023	0.0132393	0.06877	0.689188	0.00675929	0.031195
469024	0.0132228	0.0396687	0.555631	0.00676021	0.0262955
469025	0.0797804	0.0605585	0.585073	0.00665313	0.0481403
469026	0.0164175	0.046642	0.430578	0.00789004	0.0356406
469027	0.0816216	0.0491	0.361168	0.00717157	0.026802
469028	0.0168486	0.0753773	0.191829	0.0067481	0.0283993
469029	0.0789298	0.0355349	0.511237	0.00665266	0.0647026
469030	0.0789376	0.242639	0.256486	0.00665266	0.044335
500101	0.0157029	0.0692187	0.0587769	0.00665313	0.0584332
500102	0.0235644	0.0411533	0.0587616	0.00665313	0.144026
500103	0.0163438	0.0524383	0.0815602	0.00665266	0.072575
500104	0.0311041	0.0662547	0.0780198	0.00665266	0.053463
500105	0.0214721	0.0362496	0.0854694	0.00665313	0.0918918
500106	0.0165424	0.056175	0.0913481	0.00665266	0.0874826
500107	0.0299475	0.0618594	0.129055	0.00665313	0.0553476
500108	0.0160004	0.0541033	0.0923988	0.00665266	0.0840831
500109	0.0174822	0.0297484	0.0682194	0.0066543	0.0672169
500110	0.0159641	0.0952219	0.21172	0.00665221	0.0907153
500111	0.0315861	0.016675	0.0705659	0.00665313	0.113975
500112	0.0444494	0.0269899	0.0943865	0.00686996	0.131221
500113	0.0174945	0.130764	0.120751	0.00665313	0.0617581
500114	0.0129688	0.0262462	0.143301	0.00665221	0.114509
500115	0.0345331	0.0359872	0.0910554	0.00665313	0.128303
500116	0.0195001	0.0452741	0.184227	0.00665221	0.121828
500117	0.0300304	0.0346016	0.0624837	0.0066543	0.181707
500118	0.0322167	0.0194628	0.091709	0.00665313	0.0779903
500119	0.0129991	0.027042	0.199345	0.00665221	0.181258
500223	0.0296926	0.0179988	0.0609046	0.00665383	0.148987
500224	0.0285857	0.0231853	0.059417	0.00665266	0.138203
500226	0.0307712	0.0150308	0.052003	0.00665313	0.0748745
500227	0.0208428	0.0367596	0.0777471	0.00665266	0.127764
500228	0.0152689	0.0461337	0.0426177	0.00665313	0.115488
500229	0.027139	0.0160763	0.0223769	0.00673102	0.0618947
500230	0.019428	0.126845	0.0778853	0.00665313	0.151437
500231	0.0160277	0.0288042	0.0453196	0.00665313	0.145131
500232	0.016702	0.0442446	0.0921362	0.00665221	0.244651
500233	0.0368785	0.112751	0.041399	0.00665266	0.122345
500234	0.0300349	0.0794821	0.0785891	0.00665221	0.130654
[truncated: 885 more rows]

## Sheet: Supplementary Fig.31
Supplementary Fig. 31 The predicted county-level distributions of the four most prevalent tick species in the Haemaphysalis genus
code	Ha. longicornis	Ha. concinna	Ha. japonica	Ha. hystricis
110101	0.0323716	0.00554802	0.00518743	0.00718211
110102	0.034032	0.00555136	0.00518743	0.0071857
110105	0.0706516	0.00556374	0.00771984	0.0068818
110106	0.068496	0.00557833	0.00510532	0.00691167
110107	0.227413	0.00560158	0.00515043	0.00847713
110108	0.134698	0.0058049	0.00514272	0.00813884
110109	0.179887	0.0391485	0.0134301	0.015311
110111	0.715776	0.392148	0.00759336	0.0124357
110112	0.0989565	0.00558201	0.00745244	0.00691167
110113	0.127461	0.0055926	0.00744156	0.00691807
110114	0.223653	0.0109922	0.005493	0.0137075
110115	0.117639	0.00555691	0.0051034	0.00691866
110116	0.512948	0.084975	0.00811954	0.0117907
110117	0.482638	0.0294331	0.00702799	0.0100383
110228	0.623224	0.0655964	0.0106803	0.0105167
110229	0.350742	0.0962488	0.0127843	0.0105764
120101	0.0956585	0.00555182	0.00540291	0.00721969
120102	0.165741	0.00557649	0.00540291	0.00723073
120103	0.0799678	0.00552451	0.00544133	0.00723243
120104	0.0953438	0.00555182	0.00540291	0.00721969
120105	0.192831	0.00560296	0.0080313	0.0069394
120106	0.0860804	0.00560296	0.00541448	0.00721969
120116	0.0897574	0.00503942	0.00592249	0.00712268
120110	0.0745584	0.00575157	0.00528478	0.00691387
120111	0.0561943	0.00558595	0.00527801	0.00690917
120112	0.160168	0.00562002	0.00529744	0.00691447
120113	0.49911	0.00566511	0.00533066	0.00691047
120114	0.117171	0.00560119	0.00557564	0.00690933
120115	0.200442	0.0172618	0.00597231	0.00688186
120221	0.126064	0.00623799	0.00720744	0.00689248
120223	0.271965	0.00559536	0.00557639	0.00690982
120225	0.64893	0.00574377	0.00543817	0.00795273
130102	0.245495	0.00568474	0.0052845	0.00693379
130103	0.127645	0.00574006	0.00523787	0.00693463
130104	0.121727	0.00554205	0.00510536	0.00692052
130105	0.122573	0.00571095	0.00516038	0.00693458
130107	0.839693	0.00631029	0.00526112	0.00715339
130108	0.363603	0.0055531	0.00739039	0.00690315
130121	0.898864	0.00530923	0.00531389	0.00736092
130123	0.545183	0.00569307	0.00527785	0.00693222
130124	0.64664	0.00555864	0.0078625	0.00690077
130125	0.904512	0.0104138	0.00573712	0.00690259
130126	0.849302	0.0072621	0.00739733	0.00784245
130127	0.507287	0.00650754	0.00890963	0.00693508
130128	0.59249	0.00907587	0.00835498	0.00692332
130129	0.891671	0.00676622	0.00794678	0.00813306
130130	0.522252	0.0145559	0.00559237	0.00692553
130131	0.799193	0.0141038	0.00846685	0.00785689
130132	0.86525	0.00741557	0.00763949	0.00693298
130133	0.705587	0.0126463	0.00543447	0.0069194
130181	0.300169	0.00583295	0.00525553	0.00694384
130182	0.55585	0.00570992	0.00532053	0.00692315
130183	0.437694	0.00568537	0.00849796	0.00693222
130184	0.450203	0.0146002	0.00547386	0.00692501
130185	0.806518	0.00575201	0.00519679	0.0069388
130203	0.0717885	0.0148795	0.00564117	0.00689287
130202	0.0844953	0.00647568	0.00533447	0.00692265
130204	0.279999	0.0283118	0.0256318	0.00706779
130205	0.105163	0.0196763	0.00923143	0.00689584
130207	0.153232	0.00664788	0.00582289	0.00692182
130208	0.639362	0.0217129	0.00911016	0.00713142
130223	0.445158	0.0212042	0.0127051	0.00689628
130225	0.114423	0.00653633	0.00889376	0.0240769
130227	0.623331	0.0318099	0.0079372	0.0122453
130229	0.263088	0.0178706	0.01536	0.00691408
130281	0.644108	0.028296	0.00814545	0.00809894
130283	0.608144	0.0213871	0.0119679	0.00689497
130302	0.0685939	0.00907953	0.0114076	0.00690119
130303	0.37469	0.0187365	0.0545022	0.00956368
130304	0.172096	0.00866586	0.0121278	0.00734072
130321	0.747321	0.0628805	0.0217471	0.00795232
130322	0.318958	0.00897325	0.0111494	0.00690298
130323	0.673139	0.0145396	0.0119314	0.00893797
130324	0.749173	0.0169669	0.00859146	0.00738951
130402	0.459383	0.0054461	0.00529569	0.00692412
130403	0.184788	0.00524767	0.00518639	0.00722534
130404	0.245867	0.0058697	0.00518372	0.00721121
130406	0.916939	0.00541426	0.00548144	0.00692758
130421	0.816503	0.00600727	0.00558522	0.00694154
130423	0.800312	0.00532629	0.00772929	0.00692412
130424	0.657285	0.00596678	0.0052388	0.00694057
130425	0.849563	0.00690833	0.00551943	0.00692412
130426	0.810176	0.00960745	0.00528675	0.00751368
130427	0.816994	0.00913332	0.00855766	0.00693713
130428	0.748159	0.00578641	0.00516606	0.006918
130429	0.728166	0.00582222	0.0080458	0.00693966
130430	0.760393	0.00613986	0.00523929	0.00692258
130431	0.502993	0.00579433	0.00711072	0.00694154
130432	0.85589	0.00615557	0.0076318	0.00690166
130433	0.880727	0.00644033	0.00811092	0.00690174
130434	0.89448	0.00522352	0.00527036	0.00692412
130435	0.836987	0.00600922	0.00525368	0.00691979
130481	0.899324	0.0107251	0.00996864	0.00716065
130502	0.397228	0.00524767	0.00518465	0.0069104
130503	0.204474	0.00751542	0.00835482	0.00694154
130521	0.904394	0.00614511	0.00662889	0.00713278
130522	0.837648	0.00848322	0.00913602	0.00711902
130523	0.880713	0.0277693	0.0133474	0.00781944
130524	0.572718	0.0133832	0.0121878	0.00693951
130525	0.528223	0.0118002	0.00929945	0.0069404
130526	0.340939	0.0119692	0.00944477	0.00690987
130527	0.466244	0.00737966	0.00795945	0.00694154
130528	0.259744	0.0147128	0.00552579	0.00693943
130529	0.664943	0.00559708	0.00511773	0.00692111
130530	0.216574	0.00586501	0.00526485	0.00693488
130531	0.48497	0.0057423	0.00527416	0.00694048
130532	0.549319	0.00945887	0.0079653	0.00693966
130533	0.685901	0.00577635	0.00528128	0.00693971
130534	0.718175	0.0057965	0.00717064	0.00693595
130535	0.486036	0.00589946	0.00523111	0.00691775
130581	0.64414	0.00605553	0.00525919	0.00692079
130582	0.868882	0.0059178	0.00795977	0.00693984
130602	0.141054	0.00926493	0.00537432	0.00690933
130603	0.0671339	0.0126633	0.00538855	0.00693463
130604	0.0553858	0.0123054	0.00534462	0.00691215
130621	0.657479	0.00569516	0.00520262	0.0069388
130622	0.241618	0.00575959	0.00828804	0.00694953
130623	0.791244	0.0418316	0.00837439	0.0115336
130624	0.787159	0.0140753	0.00776452	0.0083055
130625	0.371653	0.0185777	0.0197528	0.0069209
130626	0.270497	0.0147322	0.00840624	0.00693635
130627	0.86044	0.0100871	0.00527251	0.00695896
130628	0.276423	0.00965363	0.00550893	0.00690805
130629	0.227163	0.0146443	0.00839834	0.00693222
130630	0.560007	0.0756885	0.039987	0.00771848
130631	0.647907	0.0140475	0.00870139	0.0068818
130632	0.12627	0.0102899	0.00578699	0.0069233
130633	0.788614	0.0165533	0.00767563	0.00942194
130634	0.73993	0.0186873	0.011137	0.00688967
130635	0.362384	0.0135921	0.00627776	0.00694112
130636	0.845215	0.0126258	0.00540873	0.00696305
130637	0.451615	0.00890967	0.00843502	0.00691684
130638	0.394325	0.00957619	0.00773579	0.00693222
130681	0.505542	0.0152238	0.00875012	0.00694182
130682	0.538694	0.0057022	0.0089598	0.00693324
130683	0.464709	0.0132965	0.0185106	0.00690937
130684	0.249017	0.015714	0.0082884	0.0069402
130702	0.0831961	0.010599	0.00753481	0.00711306
130703	0.0657378	0.0112763	0.0111284	0.00695246
130705	0.10094	0.0142756	0.012142	0.00746512
130706	0.166951	0.0183943	0.0219799	0.00796155
130721	0.121283	0.0141731	0.0139245	0.00755357
130722	0.0511409	0.0364129	0.0210883	0.00690221
130723	0.0827944	0.0242058	0.0169022	0.00689321
130724	0.132627	0.0318818	0.0291153	0.00690293
130725	0.0664615	0.0364383	0.0334865	0.00708592
130726	0.075525	0.0161464	0.0287326	0.00748771
130727	0.0881019	0.0167616	0.0216374	0.00708577
130728	0.086011	0.0109796	0.00890495	0.00708395
130729	0.093327	0.0115311	0.0109119	0.00689389
130730	0.145347	0.028674	0.010604	0.00721278
130731	0.207497	0.0217737	0.013167	0.00707961
130732	0.109238	0.0178187	0.0135363	0.00775442
130733	0.141572	0.0662358	0.0341496	0.00760959
130802	0.734629	0.015711	0.0122048	0.0075598
130803	0.808826	0.0126815	0.0119211	0.00786441
130804	0.891617	0.0140583	0.0171376	0.0104491
130821	0.84651	0.0520224	0.0165622	0.00779247
130822	0.747982	0.147413	0.0492453	0.0121241
130823	0.710249	0.0520903	0.026132	0.00762973
130824	0.818468	0.0259726	0.0519349	0.00808644
130825	0.578205	0.0251329	0.0208688	0.0080984
130826	0.214548	0.0244134	0.0249045	0.00777481
130827	0.810896	0.0574974	0.0146287	0.00861269
130828	0.466482	0.0913682	0.0312317	0.00802094
130902	0.0521128	0.00553123	0.0054324	0.00690982
130903	0.164797	0.00552088	0.00788724	0.00693666
130921	0.390042	0.00579494	0.00852838	0.00690995
130922	0.271894	0.00901403	0.00536005	0.00692576
130923	0.30866	0.00569754	0.00526561	0.00693138
130924	0.0796481	0.00950877	0.00809521	0.00693038
130925	0.459543	0.0058491	0.00546146	0.00692584
130926	0.565578	0.0143766	0.00785976	0.0069126
130927	0.363526	0.00556182	0.00546897	0.00690077
130928	0.349149	0.00580147	0.00744286	0.00692412
130929	0.291238	0.00574103	0.00529854	0.00694492
130930	0.423307	0.0123855	0.00560384	0.0069031
130981	0.377134	0.00553603	0.00793554	0.00692746
130982	0.277879	0.00895022	0.00513353	0.00691718
130983	0.0898825	0.0056808	0.0054048	0.00693319
130984	0.422341	0.0126075	0.0053382	0.00694988
131002	0.279872	0.0101109	0.0052594	0.00690933
131003	0.132679	0.0105456	0.0053027	0.00692194
131022	0.236665	0.0157567	0.00547983	0.0069402
131023	0.546368	0.0113256	0.00578705	0.00692639
131024	0.240912	0.0133197	0.00847274	0.00691766
131025	0.306189	0.013353	0.00566808	0.00693508
131026	0.260811	0.0127252	0.00532058	0.00693849
131028	0.3116	0.0162632	0.00797956	0.00689081
131081	0.36108	0.00891374	0.00533151	0.00690974
131082	0.385124	0.0141583	0.00780946	0.00689081
131102	0.145076	0.00581674	0.00528494	0.00694829
131121	0.32298	0.00567561	0.00520606	0.00692793
131122	0.29738	0.00568823	0.00523552	0.00692761
131123	0.336373	0.015111	0.00782414	0.00694057
131124	0.310974	0.00927511	0.00544224	0.00693315
131125	0.298697	0.00761057	0.0125146	0.00694988
131126	0.423134	0.00585983	0.00529107	0.00693883
131127	0.479998	0.00569431	0.00531441	0.00692412
131128	0.370982	0.00567564	0.00846991	0.00694154
131181	0.195578	0.00583646	0.00531726	0.00694417
131182	0.332272	0.00574398	0.00533589	0.00695062
140105	0.219504	0.0162164	0.00880829	0.00687243
140106	0.121684	0.0613571	0.0360562	0.0102196
140107	0.0925525	0.18973	0.0426577	0.00748881
140108	0.172099	0.0183372	0.0171427	0.00688343
140109	0.582263	0.0457714	0.0236855	0.00815311
140110	0.213828	0.031435	0.0154821	0.00786548
140121	0.112402	0.0148135	0.00565358	0.00688811
140122	0.621776	0.137069	0.0266328	0.0106261
140123	0.251242	0.0285343	0.0131925	0.00786113
140181	0.226026	0.0592184	0.0140852	0.00797052
140202	0.0325638	0.0107069	0.00823797	0.00706668
140203	0.0471301	0.017648	0.0106837	0.00720396
140211	0.0632766	0.0367701	0.0135111	0.00713391
140212	0.0742458	0.0324781	0.0214111	0.00731088
140221	0.0770367	0.0269163	0.0146897	0.00705803
140222	0.0501147	0.0176734	0.0126922	0.00711155
140223	0.230673	0.0234979	0.0120003	0.00691596
140224	0.455331	0.0213394	0.0183143	0.00750769
140225	0.352922	0.0351675	0.0483061	0.00878508
140226	0.108309	0.0399754	0.0462156	0.00746539
140227	0.0477772	0.0263321	0.0191007	0.00750327
140302	0.543389	0.00729259	0.0199513	0.00787054
140303	0.765719	0.011902	0.0221739	0.00804671
140311	0.788687	0.00519021	0.00518761	0.00760603
140321	0.82849	0.0106641	0.00678336	0.00769674
140322	0.777543	0.0195627	0.0237164	0.00755306
140402	0.256249	0.0114331	0.0204431	0.00735248
140411	0.4271	0.011757	0.0279169	0.00687416
140421	0.535364	0.00631225	0.0186915	0.00731158
140423	0.527443	0.0302019	0.0406533	0.00702091
140424	0.471684	0.0113855	0.0266444	0.00806794
140425	0.875894	0.00639479	0.0198214	0.00747712
140426	0.845545	0.0108212	0.00973412	0.00904742
140427	0.441054	0.0119478	0.0413232	0.0070349
140428	0.396977	0.0113118	0.0238007	0.00707809
140429	0.455621	0.0412068	0.0586898	0.00817144
140430	0.519105	0.0638406	0.035535	0.00707153
140431	0.651163	0.166118	0.101014	0.0123254
140481	0.577443	0.0112417	0.0309668	0.00692152
140502	0.507447	0.0053086	0.00536993	0.00705816
140521	0.894433	0.00639761	0.0152947	0.00952805
140522	0.716689	0.00510429	0.0053458	0.00783653
140524	0.661452	0.0102212	0.138431	0.00926681
140525	0.68127	0.00535669	0.00545439	0.00907271
140581	0.334367	0.0106182	0.0108503	0.00731217
140602	0.0482	0.0177763	0.0137505	0.0070381
140603	0.0629706	0.0666008	0.0232498	0.00757349
140621	0.110827	0.0295644	0.0222531	0.00785395
140622	0.0562936	0.0216776	0.0176989	0.00748919
140623	0.0613768	0.0411597	0.0262592	0.00781052
140624	0.16623	0.0245862	0.0243431	0.00732561
140702	0.166348	0.0202577	0.0121879	0.00753885
140721	0.389707	0.0327933	0.0331076	0.00841744
140722	0.700057	0.121433	0.069185	0.0103092
140723	0.480509	0.248345	0.0923334	0.0103907
140724	0.731185	0.0892294	0.0385921	0.00787639
140725	0.313339	0.0106935	0.0196059	0.00743475
140726	0.173927	0.0295514	0.0113952	0.0078346
140727	0.179244	0.0228447	0.00695789	0.00731913
140728	0.225932	0.0221925	0.00789146	0.00711374
140729	0.567744	0.0281837	0.00917121	0.00724271
140781	0.404897	0.0824179	0.00915136	0.00890066
140802	0.485893	0.0527222	0.00756748	0.00891989
140821	0.585053	0.00667931	0.00691053	0.00872226
140822	0.467732	0.0175306	0.00790282	0.00688866
140823	0.592142	0.0194993	0.00843436	0.00918166
140824	0.456743	0.00689219	0.00517743	0.00713891
140825	0.554001	0.00683415	0.00510124	0.00710908
140826	0.713227	0.00517843	0.00570913	0.00996781
140827	0.854363	0.00497112	0.00571082	0.00849076
140828	0.700607	0.00777036	0.00546826	0.00833835
140829	0.837141	0.00530787	0.00521891	0.00764831
140830	0.490887	0.00519937	0.00518274	0.00881007
140881	0.391738	0.0053163	0.00518965	0.0114427
140882	0.296559	0.00818682	0.00750052	0.00691686
140902	0.595041	0.0128971	0.0212426	0.00753467
140921	0.254213	0.0172781	0.0539396	0.00760864
140922	0.486623	0.0217328	0.0527459	0.00870316
140923	0.357034	0.0584392	0.0495124	0.0105158
140924	0.300541	0.159562	0.0830109	0.0100557
140925	0.211472	0.0154822	0.0292643	0.00817517
140926	0.412473	0.0173354	0.0183061	0.00721322
140927	0.151774	0.024443	0.0292565	0.0075144
140928	0.123586	0.0421989	0.030529	0.00774407
140929	0.491339	0.0626176	0.0399042	0.00882292
140930	0.210937	0.0166133	0.0217126	0.00698291
140931	0.485239	0.0491744	0.0329734	0.00710197
140932	0.199003	0.0142483	0.0281539	0.00767044
140981	0.303029	0.026461	0.0230642	0.007504
141002	0.802131	0.00946094	0.00817135	0.00953166
141021	0.51884	0.00874171	0.00692529	0.00689061
141022	0.757425	0.00535074	0.00699585	0.0109996
141023	0.558243	0.00649508	0.0051176	0.00688607
141024	0.348449	0.0100494	0.0159319	0.00936767
141025	0.738193	0.0177189	0.00968648	0.00919749
141026	0.433129	0.0658784	0.0474164	0.00892302
141027	0.681776	0.00692726	0.00696544	0.00708698
141028	0.773719	0.0255499	0.014671	0.00776014
141029	0.899179	0.0116857	0.0125784	0.0124935
141030	0.558535	0.013648	0.0126139	0.0076089
141031	0.31727	0.0251348	0.0284711	0.00787583
141032	0.510213	0.0195815	0.0222336	0.00710721
141033	0.783608	0.0295107	0.0300249	0.00799347
141034	0.225221	0.00868619	0.0193433	0.00716819
141081	0.279416	0.00697102	0.00526361	0.00690125
141082	0.594928	0.0493111	0.0148831	0.0107117
141102	0.683851	0.0697084	0.0553632	0.00977444
141121	0.537292	0.0511402	0.0794499	0.0109676
141122	0.216652	0.368784	0.203964	0.013857
141123	0.492633	0.0241465	0.0324715	0.00789025
141124	0.488604	0.0571547	0.0574388	0.00702318
141125	0.315327	0.0318248	0.0143797	0.00694656
141126	0.353458	0.0276581	0.0385319	0.00732542
141127	0.495452	0.019183	0.0308408	0.00777385
141128	0.72677	0.159523	0.0598907	0.00822912
141129	0.576946	0.0328545	0.118639	0.00906907
141130	0.215782	0.0114756	0.20545	0.00860819
141181	0.285191	0.0198086	0.00838901	0.00709314
141182	0.402054	0.0220332	0.0169978	0.0077744
150102	0.0348429	0.016802	0.0478481	0.00782134
150103	0.0408268	0.0152284	0.0318981	0.00766162
150104	0.0734383	0.0188963	0.0275595	0.00689167
150105	0.0549544	0.0224559	0.0369838	0.00735386
150121	0.0346205	0.0141061	0.285036	0.00765666
150122	0.0869717	0.0144438	0.0234479	0.00689001
150123	0.078853	0.0182503	0.0403891	0.0080581
150124	0.0958479	0.0106516	0.0166209	0.0069105
150125	0.0312419	0.0122562	0.0108216	0.00708969
150202	0.027088	0.0258452	0.0291392	0.00688969
150203	0.0247546	0.0151499	0.0131738	0.00690614
150204	0.0291333	0.0225568	0.0144073	0.00688322
150205	0.0425495	0.0208874	0.0288431	0.00764557
150206	0.0257112	0.0106547	0.0083644	0.00696321
150207	0.0264164	0.0814378	0.0303544	0.00769245
150221	0.0314882	0.0128278	0.0268442	0.00690963
150222	0.0267708	0.0142309	0.0436521	0.00688071
150223	0.0242673	0.0107666	0.00895435	0.00687243
150302	0.0316226	0.0098757	0.00801273	0.00693824
150303	0.0341019	0.0123395	0.0088965	0.00687243
150304	0.0649502	0.0130013	0.0141126	0.00687142
150402	0.0402962	0.0401706	0.0127606	0.00711292
150403	0.063579	0.0297796	0.0172727	0.00716438
150404	0.0692285	0.0399465	0.0153209	0.00712992
150421	0.0472033	0.0288494	0.013437	0.00740642
150422	0.0673622	0.0319021	0.0150986	0.00768718
150423	0.049198	0.0237062	0.0165427	0.00690424
150424	0.0481508	0.026115	0.014832	0.00776472
150425	0.0668368	0.496526	0.0356892	0.00767106
150426	0.0432964	0.0342319	0.0112014	0.00690879
150428	0.0822281	0.0357747	0.0166912	0.00726516
150429	0.0770982	0.0283915	0.0185026	0.00706323
150430	0.0558598	0.0326562	0.0131931	0.00710767
150502	0.0425937	0.0412811	0.0136397	0.00703037
150522	0.0513712	0.0275851	0.011539	0.00690314
150521	0.0410209	0.0721868	0.0108025	0.00690314
150523	0.0420706	0.0301804	0.0100051	0.00693511
150524	0.0713891	0.0190049	0.0201974	0.00693324
150525	0.0506287	0.0513294	0.0108162	0.00690314
150526	0.0497242	0.0240817	0.0144593	0.00800866
150581	0.0518177	0.169975	0.0161333	0.00776575
150602	0.0551806	0.0178533	0.00879445	0.00689676
150621	0.0447608	0.0153017	0.0108171	0.00687829
150622	0.0601541	0.0108074	0.0134906	0.00689393
150623	0.0438047	0.0126757	0.0113251	0.00695402
150624	0.029903	0.0127585	0.0115453	0.00695402
150625	0.0346168	0.0130103	0.0137279	0.00692317
150626	0.0538236	0.0127782	0.0120598	0.00695402
150627	0.0400374	0.0105556	0.00873828	0.00689978
150702	0.0803488	0.0536765	0.0204777	0.00696365
150721	0.0625384	0.0252845	0.0138349	0.0070944
150722	0.0768303	0.0524704	0.0555526	0.00713316
150723	0.0759802	0.0447223	0.0318382	0.0107754
150724	0.0999791	0.124035	0.0208779	0.00848482
150725	0.0828926	0.0504038	0.0187276	0.00703548
150726	0.0579551	0.0413907	0.0160764	0.0071631
150727	0.0306713	0.0249534	0.00931147	0.0071572
150703	0.0383446	0.0184884	0.014803	0.00696751
150782	0.138167	0.0762242	0.0231885	0.0100133
150783	0.058404	0.180528	0.0411257	0.0081348
150784	0.120226	0.381878	0.0329605	0.00931261
150785	0.0769416	0.104727	0.0211846	0.00923909
150802	0.133136	0.019388	0.0167972	0.00688142
150821	0.0991287	0.025711	0.0142638	0.00688142
150822	0.0347515	0.0128665	0.0103828	0.00687243
150823	0.0269677	0.0158358	0.00989942	0.00688213
150824	0.0224971	0.0131158	0.0107965	0.00690614
150825	0.0235282	0.0124684	0.010726	0.00707081
150826	0.138491	0.0138652	0.0167076	0.00687243
150902	0.026495	0.0110944	0.00916046	0.00779048
150921	0.0630391	0.0344702	0.0369337	0.00690627
150922	0.0243731	0.0233907	0.00986451	0.00691421
150923	0.0279433	0.0110384	0.0116198	0.00687987
150924	0.0270704	0.0106075	0.0124058	0.00687243
150925	0.0365408	0.0268075	0.0227098	0.00711817
150926	0.0222279	0.0111012	0.00899222	0.00687967
150927	0.0363083	0.0446907	0.0127202	0.00689584
150928	0.0241273	0.0105568	0.0110218	0.00687243
150929	0.0305325	0.0108116	0.0118638	0.00690614
150981	0.0404425	0.0105726	0.0110461	0.00687243
152201	0.0435094	0.0535734	0.0167733	0.00692317
152202	0.0744743	0.0566361	0.0496331	0.0125243
152221	0.0645687	0.0403041	0.0113676	0.00715308
152222	0.0451139	0.0235064	0.0128055	0.00826384
152223	0.046885	0.0530145	0.0115126	0.00706469
152224	0.0402383	0.0291116	0.0191958	0.00707442
152501	0.0336591	0.0101263	0.00779778	0.00707081
152502	0.0270924	0.0105404	0.0091643	0.00697384
152522	0.0254318	0.00961679	0.00794171	0.0071004
152523	0.0245364	0.0126845	0.00802668	0.00711778
152524	0.0243739	0.0226822	0.00816342	0.00708462
152525	0.0359542	0.0149384	0.0105474	0.00709988
152526	0.0470065	0.0358402	0.0302006	0.00711104
152527	0.0362053	0.0220063	0.0113645	0.00688142
152528	0.0345615	0.031068	0.0123803	0.00696321
152529	0.0376431	0.0178625	0.0124202	0.00697317
152530	0.0435557	0.0190606	0.0105083	0.00696321
152531	0.0649712	0.0208373	0.0113256	0.00690221
152921	0.0366979	0.00981458	0.00867345	0.00706668
152922	0.0230739	0.0100067	0.0101338	0.00706668
152923	0.0273158	0.0127137	0.0108129	0.00706668
210102	0.0461848	0.0131621	0.0117756	0.00711501
210103	0.0461434	0.013158	0.0117647	0.00711501
210104	0.0653542	0.0116047	0.01201	0.00712379
210105	0.0942912	0.0151295	0.0129054	0.00816693
210106	0.0490798	0.0109194	0.0115418	0.00711501
210111	0.735608	0.0513673	0.0272291	0.008071
210112	0.689792	0.407286	0.0299979	0.00812574
210113	0.162695	0.014552	0.0323143	0.00810824
210114	0.181871	0.0122637	0.0122661	0.00693009
210122	0.242854	0.0159486	0.0135538	0.0404694
210123	0.479715	0.0447478	0.0363233	0.00817014
210124	0.193154	0.040113	0.104266	0.00821259
210181	0.466852	0.0165115	0.0293639	0.00830317
210202	0.14983	0.0106098	0.0134558	0.0107875
210203	0.151838	0.00688848	0.00889617	0.0122538
210204	0.127517	0.00805849	0.0134527	0.0108037
210211	0.309191	0.00863891	0.0337806	0.00988975
210212	0.620944	0.0154406	0.042728	0.00953027
210213	0.824897	0.00990642	0.0140726	0.00863672
210224	0.637853	0.012223	0.085866	0.00949926
210281	0.778501	0.0317056	0.0320034	0.00941704
210282	0.717648	0.0363615	0.026417	0.00861626
210283	0.694829	0.253714	0.0558755	0.00975028
210302	0.257126	0.0737974	0.0665121	0.0108974
210303	0.108283	0.0145135	0.011685	0.00689688
210304	0.250791	0.0348937	0.076178	0.00832436
210311	0.666661	0.0566933	0.0380478	0.00913757
210321	0.46926	0.0174769	0.0536006	0.00816921
210323	0.482799	0.0434237	0.201608	0.0135466
210381	0.70327	0.0196558	0.0330669	0.00885607
210411	0.159732	0.262962	0.168669	0.0100189
210403	0.127611	0.38381	0.0453352	0.00916438
210404	0.178793	0.137072	0.0278253	0.00855644
210402	0.05721	0.0518933	0.0145514	0.00688227
210421	0.231768	0.173136	0.0366088	0.00928136
210422	0.256866	0.671201	0.309318	0.0129341
210423	0.186493	0.299679	0.115109	0.0105677
210502	0.392602	0.0725371	0.0379301	0.00920737
210503	0.21935	0.136186	0.0572631	0.00935641
210504	0.208305	0.14544	0.0369009	0.00920035
210505	0.373305	0.173847	0.109031	0.0186103
210521	0.201065	0.29354	0.284497	0.0280547
210522	0.310788	0.689998	0.414096	0.0283628
210602	0.196621	0.177792	0.0982632	0.0273984
210603	0.210325	0.116498	0.0718557	0.0315055
210604	0.262121	0.10846	0.0927145	0.0251818
210624	0.328071	0.430259	0.201807	0.0452747
210681	0.436243	0.0186297	0.0436702	0.0134023
210682	0.580071	0.166448	0.191335	0.0340147
210702	0.0703586	0.0142894	0.0147394	0.0091598
210703	0.203717	0.029801	0.053999	0.0101468
210711	0.689066	0.0449372	0.43006	0.00864005
210726	0.437525	0.0168827	0.0388396	0.00815429
210727	0.629279	0.0659066	0.0996645	0.00903991
210781	0.650361	0.0322428	0.431206	0.00826386
210782	0.67929	0.0175324	0.0302699	0.00830332
210802	0.0896562	0.0128628	0.0157961	0.00713348
210803	0.0957311	0.0156108	0.0152642	0.00737778
210804	0.775318	0.0252039	0.0946906	0.00883555
210811	0.0703201	0.0165535	0.0164006	0.00754642
210881	0.731857	0.0245802	0.0343569	0.00989948
210882	0.371189	0.0215714	0.0274661	0.0090514
210902	0.156168	0.0144874	0.00925609	0.00965938
210903	0.339304	0.0531805	0.0289151	0.00909564
210904	0.269307	0.0208077	0.0147391	0.00843243
210905	0.808626	0.0196669	0.074215	0.00837362
210911	0.213833	0.0192153	0.017347	0.00834336
210921	0.400013	0.0439926	0.0209899	0.00843467
210922	0.124361	0.0546024	0.0232339	0.0084985
211002	0.0994435	0.0257474	0.0166993	0.0071492
211003	0.0994917	0.0325415	0.0170558	0.00713856
211004	0.440131	0.0766458	0.0297249	0.00882181
211005	0.376919	0.0906123	0.0319256	0.0111674
211011	0.452789	0.142088	0.04626	0.0080816
211021	0.487706	0.066285	0.0405739	0.00890868
211081	0.574602	0.0604847	0.0362431	0.00872182
211102	0.246971	0.0135568	0.0127019	0.0239267
211103	0.0889228	0.0146605	0.0135739	0.0193668
211121	0.122468	0.0213942	0.0169012	0.0198025
211122	0.192996	0.0186283	0.0218439	0.0296276
211202	0.222332	0.0433024	0.0225428	0.00920481
211204	0.101237	0.141128	0.0297553	0.0107775
211221	0.163825	0.10145	0.0351848	0.00904357
211223	0.171191	0.106655	0.0396575	0.00922503
211224	0.168571	0.0138012	0.0235062	0.00817493
211281	0.229745	0.0193934	0.0213117	0.0079809
211282	0.125474	0.0334265	0.0406837	0.00939557
211302	0.108965	0.0505578	0.0258341	0.0105466
211303	0.345414	0.0373254	0.0415085	0.00934305
211321	0.44106	0.0888769	0.0580537	0.00907491
211322	0.136873	0.0485647	0.0167442	0.0109181
211324	0.208473	0.150163	0.0136392	0.0121921
211381	0.175783	0.070359	0.0359525	0.00939687
211382	0.292989	0.131364	0.049392	0.0121892
211402	0.544289	0.0850912	0.130755	0.00872787
211403	0.239389	0.0588555	0.135163	0.0088414
211404	0.528783	0.0810509	0.0910393	0.00874827
211421	0.587971	0.0791006	0.105975	0.00878435
211422	0.146498	0.304918	0.0980053	0.0110228
211481	0.731078	0.0663367	0.569012	0.0087425
220102	0.0500104	0.308768	0.110804	0.00754106
220103	0.0506166	0.0580347	0.0282618	0.00693029
220104	0.0376487	0.138955	0.0336905	0.00692413
220105	0.0676297	0.656126	0.455441	0.00841784
220106	0.0480483	0.0148952	0.0271091	0.00695907
220112	0.0780583	0.146339	0.0823462	0.0084342
220122	0.0784046	0.0478806	0.0248002	0.00693244
220181	0.0781837	0.691724	0.423582	0.00839672
220182	0.0681389	0.0282339	0.0451252	0.00895733
220183	0.0673838	0.023319	0.0276704	0.00689577
220202	0.140551	0.354097	0.082668	0.00836858
220203	0.139565	0.61989	0.0437624	0.0093703
220204	0.117151	0.565943	0.138752	0.00883812
220211	0.121059	0.770475	0.0518245	0.00959147
220221	0.127826	0.701332	0.0568267	0.00925339
220281	0.136759	0.789429	0.43623	0.010033
220282	0.118431	0.906368	0.262705	0.0101717
220283	0.177572	0.754741	0.0609583	0.00945816
220284	0.109101	0.581012	0.0475948	0.00913496
220302	0.0680423	0.0116245	0.0178534	0.00690314
220303	0.125305	0.0789296	0.150424	0.00889901
220322	0.0708012	0.0507775	0.0448631	0.00824841
220323	0.0971717	0.145226	0.124024	0.00851166
220381	0.067273	0.0412882	0.0638498	0.00796797
220382	0.0535649	0.073625	0.0289712	0.00845304
220402	0.0624867	0.175558	0.0787341	0.00883826
220403	0.0974373	0.330136	0.0886389	0.00923041
220421	0.116103	0.184193	0.107531	0.00908307
220422	0.111996	0.233827	0.137368	0.00905349
220502	0.152219	0.252821	0.129756	0.0133679
220503	0.150171	0.331101	0.147615	0.00934246
220521	0.158482	0.420305	0.0680861	0.00962375
220523	0.114168	0.8222	0.0673352	0.00919238
220524	0.172538	0.428135	0.13719	0.00932336
220581	0.101911	0.481199	0.0445608	0.00869868
220582	0.239398	0.44572	0.381991	0.0473721
220602	0.191053	0.418019	0.146106	0.00991818
220605	0.169362	0.714781	0.17481	0.00966525
220621	0.233069	0.89335	0.677973	0.0109574
220622	0.109547	0.890026	0.109497	0.00993901
220623	0.168974	0.776446	0.67493	0.0132053
220681	0.178049	0.392938	0.120027	0.00989797
220702	0.0454734	0.078141	0.0175443	0.00699919
220721	0.0418627	0.853225	0.0206266	0.00801311
220722	0.0456503	0.579848	0.0156233	0.00972353
220723	0.0346408	0.510851	0.0119873	0.00698847
220802	0.0351953	0.0279733	0.013267	0.00692413
220821	0.0324474	0.0361076	0.0177711	0.00692635
220822	0.0416546	0.555519	0.0105138	0.00707235
220881	0.0362314	0.172652	0.0133131	0.00693073
220882	0.0348081	0.0349724	0.0131418	0.00696365
222401	0.247387	0.272303	0.344105	0.010209
222402	0.197532	0.225713	0.534159	0.00966396
222403	0.29662	0.603573	0.634299	0.01007
222404	0.402601	0.540133	0.43944	0.0128618
222405	0.240921	0.215301	0.340101	0.00996919
222406	0.305297	0.399402	0.733509	0.0103755
222424	0.25182	0.764003	0.733006	0.0104663
222426	0.282928	0.743863	0.665611	0.0102989
230102	0.0744181	0.0376949	0.0389094	0.00695734
230103	0.0538314	0.0124361	0.0235658	0.00695907
230104	0.0581437	0.0256514	0.0216705	0.00695541
230108	0.0431026	0.0117629	0.0149903	0.00695907
230109	0.0670225	0.0318759	0.0427889	0.00695734
230110	0.0665186	0.0136567	0.0236973	0.00695391
230111	0.0939502	0.0154763	0.0257415	0.00696821
230112	0.0938217	0.0380165	0.0722004	0.00829619
230123	0.172586	0.160009	0.0949801	0.00848715
230124	0.152902	0.147108	0.0645636	0.00924525
230125	0.14728	0.109502	0.047055	0.00719609
230126	0.0678015	0.0423792	0.0264951	0.00787391
230127	0.0974421	0.052365	0.041798	0.008557
230128	0.14668	0.125792	0.064128	0.00983382
230129	0.101195	0.0366146	0.0307137	0.00828541
230182	0.0719801	0.0225252	0.0291958	0.00696178
230183	0.127727	0.126578	0.0765452	0.00881961
230184	0.147296	0.0543932	0.0292054	0.00891162
230202	0.0364454	0.0314545	0.0248309	0.00696193
230203	0.0652333	0.121858	0.0214291	0.00696989
230204	0.0484976	0.0286681	0.011265	0.00696365
230205	0.0423163	0.0295867	0.0105862	0.00696365
230206	0.0309175	0.0374253	0.0100208	0.00696365
230207	0.0491484	0.0423426	0.0275377	0.00865477
230208	0.0437526	0.0203539	0.0158631	0.00695477
230221	0.0353822	0.0362784	0.0260398	0.00692635
230223	0.0896731	0.0258055	0.0231397	0.00695907
230224	0.0336112	0.0320598	0.0107014	0.00689494
230225	0.0485784	0.0180631	0.0148304	0.00695083
230227	0.0585299	0.0249436	0.0292287	0.00695584
230229	0.120126	0.0252499	0.0417005	0.00699723
230230	0.141232	0.0415101	0.0322408	0.00699251
230231	0.0729913	0.0284284	0.0374283	0.00697336
230281	0.0799825	0.0332304	0.0652004	0.0070003
230302	0.119784	0.386662	0.257975	0.0085047
230303	0.207625	0.407351	0.0946766	0.00959341
230304	0.184125	0.483837	0.0722446	0.00922417
230305	0.251481	0.334789	0.0927214	0.00983257
230306	0.129645	0.322315	0.0671555	0.00947745
230307	0.213964	0.321981	0.226123	0.00893616
230321	0.155007	0.290125	0.0705507	0.00868827
230381	0.336746	0.642655	0.223322	0.00855508
230382	0.152022	0.592222	0.0583058	0.00946862
230402	0.0566915	0.0114591	0.0183591	0.00716754
230403	0.0606702	0.0204858	0.0207844	0.00738736
230404	0.0834245	0.0200571	0.0392132	0.00700318
230405	0.0669672	0.0175343	0.0309213	0.00696778
230406	0.290938	0.249565	0.304966	0.00988126
230407	0.161189	0.3292	0.0585876	0.00918371
230421	0.118701	0.267379	0.0427806	0.00868462
230422	0.18439	0.0879265	0.0853001	0.00698112
230502	0.165911	0.319733	0.0565004	0.00794078
230503	0.297356	0.0874657	0.203633	0.0169429
230505	0.290282	0.110428	0.117112	0.00727076
230506	0.326241	0.0788073	0.0395474	0.00830159
230521	0.247016	0.0922805	0.0629408	0.0074591
230522	0.2311	0.0237922	0.0409197	0.00698258
230523	0.146918	0.0837872	0.0315437	0.00830463
230524	0.142993	0.205501	0.077543	0.00915356
230602	0.0557655	0.0456509	0.0145057	0.00696365
230603	0.0418423	0.0433374	0.0121983	0.00696365
230604	0.0516099	0.116339	0.0120819	0.00710113
230605	0.0396524	0.0300888	0.0194512	0.00696365
230606	0.037666	0.114132	0.0143373	0.00696703
230621	0.0404481	0.0141954	0.0154288	0.00690314
230622	0.0390497	0.0375677	0.0129838	0.00695849
230623	0.0467036	0.0269411	0.0306702	0.00695907
230624	0.0739643	0.144229	0.010233	0.00696989
230702	0.0815078	0.210934	0.0543627	0.00946153
230703	0.100947	0.0619883	0.062533	0.0102842
230704	0.0819433	0.0768936	0.0651779	0.00972377
230705	0.0789116	0.0915847	0.0691201	0.00975961
230706	0.0777134	0.046393	0.0375852	0.0107257
230707	0.0818497	0.0977391	0.0607864	0.0100545
230708	0.072106	0.0447388	0.0689143	0.0112771
230709	0.0671833	0.0513349	0.0678265	0.0103141
230710	0.0841002	0.137076	0.086801	0.0108134
230711	0.0930827	0.0731258	0.0472717	0.010263
230712	0.0786522	0.0659107	0.0838599	0.0108318
230713	0.0799533	0.0457337	0.0389647	0.00981824
230714	0.0692867	0.0919551	0.0814693	0.012193
230715	0.0795451	0.0981592	0.0939704	0.0101917
230716	0.0870559	0.0381478	0.0441193	0.0105842
230722	0.179818	0.588625	0.461976	0.0104722
230781	0.132102	0.0589012	0.154813	0.0099441
230803	0.108757	0.0259559	0.0169438	0.00696778
230804	0.128716	0.0313918	0.0183381	0.00719732
230805	0.142143	0.0379925	0.0199677	0.0366711
230811	0.134527	0.528399	0.0965174	0.00844823
230822	0.247222	0.120063	0.0492982	0.00862267
230826	0.138515	0.0832993	0.0258278	0.00789759
230828	0.111388	0.200084	0.0282891	0.00848949
230833	0.238257	0.619407	0.278724	0.00737787
230881	0.250708	0.416417	0.0973659	0.00704751
230882	0.25053	0.0803038	0.117673	0.00695488
230902	0.0897264	0.189628	0.0817491	0.00849266
230903	0.090555	0.445358	0.0264118	0.00981483
230904	0.232004	0.382114	0.175261	0.00876966
230921	0.239308	0.117827	0.0350084	0.00848337
231002	0.339949	0.269901	0.212728	0.0102379
231003	0.18438	0.406217	0.139202	0.0105101
231004	0.199269	0.238422	0.131925	0.0130518
231005	0.129322	0.485688	0.120205	0.00963137
231024	0.372145	0.462185	0.558714	0.0110128
231025	0.161737	0.193838	0.0462816	0.00873865
231081	0.401392	0.87666	0.783499	0.0101447
231083	0.318998	0.445251	0.0969102	0.00980033
231084	0.115007	0.522996	0.034341	0.00930659
231085	0.173712	0.198531	0.0550288	0.00945811
231102	0.144283	0.151112	0.102091	0.00935918
231121	0.0852922	0.0734071	0.0424726	0.00843691
231123	0.161504	0.72069	0.459168	0.0132809
231124	0.149133	0.240287	0.0847007	0.00873099
231181	0.112041	0.069488	0.045458	0.00858646
231182	0.0792108	0.215924	0.0876227	0.00845918
231202	0.0934431	0.0214609	0.0245545	0.00695165
231221	0.0777703	0.0257604	0.0617457	0.00695477
231222	0.0620041	0.0179083	0.0170958	0.00695734
231223	0.0600914	0.0211644	0.0236546	0.00695907
231224	0.165644	0.058269	0.0361619	0.00905808
231225	0.0651831	0.0274217	0.0269504	0.00697408
231226	0.149139	0.130505	0.0545671	0.00890936
231281	0.0339727	0.0255359	0.0186203	0.00695907
231282	0.0585499	0.0164977	0.0326995	0.00689885
231283	0.110405	0.0747819	0.0351906	0.00895522
232721	0.0959967	0.219273	0.0521613	0.0137505
232722	0.0943629	0.206481	0.0596857	0.011095
232723	0.098922	0.333773	0.0482815	0.0125841
310101	0.0423584	0.00487166	0.00542344	0.0115222
310104	0.0423186	0.00486906	0.00543411	0.0152062
310105	0.0431257	0.00486906	0.00546837	0.0115024
310106	0.0442463	0.00486906	0.00542344	0.0114974
310107	0.0438573	0.00486906	0.00547848	0.0118078
310108	0.0442141	0.00486906	0.00546124	0.0115408
310109	0.0426455	0.00487166	0.00546837	0.011561
310110	0.0416858	0.00487166	0.00545862	0.0117282
310112	0.106637	0.0048732	0.00794194	0.0093216
310113	0.0768412	0.00487166	0.0055113	0.0119725
310114	0.199775	0.00487499	0.00820161	0.0110952
310115	0.183375	0.00606721	0.00839266	0.0270979
310116	0.0955169	0.0048732	0.00525798	0.0129921
310117	0.404718	0.00487719	0.00844758	0.0203244
310118	0.190823	0.00487215	0.00525752	0.0115439
310120	0.199942	0.00487526	0.00522637	0.0177071
310230	0.137374	0.00487421	0.00568041	0.0210991
320102	0.250076	0.00495343	0.00510058	0.0304214
320104	0.100306	0.00487512	0.00520803	0.0198631
320105	0.105213	0.0069917	0.00984397	0.0213995
320106	0.099885	0.00660045	0.00754554	0.055957
320111	0.332329	0.00731891	0.0145152	0.0250862
320113	0.110517	0.0068744	0.00885169	0.0232529
320114	0.197508	0.00688441	0.0100172	0.0629516
320115	0.321215	0.00735334	0.00857152	0.132097
320116	0.464481	0.00497627	0.0115264	0.0305908
320117	0.496558	0.00498097	0.00532069	0.0290073
320118	0.355968	0.00487507	0.0052415	0.0208236
320202	0.179902	0.00496359	0.00525815	0.0168242
320203	0.0940188	0.00486906	0.00517827	0.0148134
320204	0.161715	0.00501011	0.00525022	0.0159465
320205	0.317938	0.0048724	0.00897912	0.0158547
320206	0.315011	0.00487215	0.00822647	0.0161533
320211	0.197094	0.00487559	0.00522773	0.0120617
320281	0.276621	0.00487695	0.0133978	0.0158381
320282	0.648565	0.00487852	0.00550216	0.0207904
320302	0.547898	0.00495055	0.00772793	0.020674
320303	0.376814	0.00496899	0.00511651	0.0196912
320305	0.618735	0.00496989	0.00517269	0.0705701
320311	0.364595	0.00502534	0.00522446	0.0208151
320321	0.709178	0.00497146	0.00814315	0.00694358
320322	0.515579	0.00504693	0.0108312	0.0102303
320312	0.630356	0.00498015	0.00555946	0.0200625
320324	0.534407	0.0050181	0.00795359	0.0245174
320381	0.553193	0.00504646	0.00896519	0.0125592
320382	0.392679	0.00496679	0.00779412	0.0209645
320402	0.226787	0.00487166	0.00519275	0.0126158
320404	0.112029	0.00486906	0.00542232	0.0134838
320405	0.102653	0.00487166	0.00513523	0.0213563
320411	0.472846	0.00487492	0.011953	0.0213841
320412	0.428092	0.00487372	0.00529298	0.0151522
320481	0.59992	0.00496933	0.0055927	0.0248889
320482	0.601868	0.00496893	0.00537786	0.0178863
320508	0.0686249	0.00487166	0.00546791	0.00989234
320505	0.0504086	0.00491864	0.00891039	0.0102585
320506	0.0959354	0.00487661	0.00549289	0.0130981
320507	0.296521	0.00487166	0.00899106	0.0162711
320581	0.468803	0.00628099	0.0270275	0.0163107
320582	0.184666	0.00534871	0.00908687	0.019388
320583	0.140521	0.00487166	0.0054574	0.0130127
320509	0.138742	0.00487166	0.00552724	0.0114591
320585	0.135471	0.00491788	0.00829661	0.0125101
320602	0.286516	0.00491914	0.00853779	0.0226177
320611	0.182292	0.00487166	0.00544597	0.0253924
320621	0.160417	0.00486906	0.00513523	0.030136
320623	0.152933	0.00638991	0.00939749	0.0298269
320681	0.270566	0.00487492	0.0080173	0.0104627
320682	0.18717	0.005872	0.00946331	0.0336595
320612	0.209482	0.00492017	0.00837732	0.0258195
320684	0.20778	0.00503923	0.0084886	0.0109796
320703	0.305254	0.00715168	0.00818361	0.0216378
320705	0.534864	0.00661379	0.00829949	0.0677025
320706	0.46764	0.00496426	0.00561999	0.0249887
320721	0.44452	0.00612044	0.0078503	0.062471
320722	0.566583	0.0050755	0.00525446	0.0764661
320723	0.325966	0.00675861	0.014867	0.0123441
320724	0.308276	0.00648986	0.0152561	0.0128964
320802	0.233823	0.00487512	0.00737624	0.0138289
320803	0.332388	0.00495736	0.010804	0.0426216
320804	0.345488	0.00496843	0.00852089	0.021992
320811	0.404288	0.00496519	0.00871217	0.0476267
320826	0.405824	0.00496001	0.00832583	0.0216407
320829	0.326392	0.00487166	0.00601166	0.0425196
320830	0.580027	0.004968	0.00511187	0.334309
320831	0.176386	0.00487166	0.00537282	0.078343
320902	0.212957	0.00496402	0.00557184	0.0658602
320903	0.148924	0.00487166	0.00525399	0.0635765
320921	0.249762	0.00642459	0.0146124	0.0213533
320922	0.204943	0.0071254	0.0105193	0.0222217
320923	0.35875	0.00503802	0.0126583	0.0499451
320924	0.152683	0.0075971	0.0112493	0.0138227
320925	0.131117	0.00487166	0.00510411	0.043007
320981	0.142514	0.0071009	0.0100169	0.0253003
320982	0.20286	0.00716563	0.0107305	0.0352231
321003	0.272004	0.00634035	0.00996522	0.019011
321023	0.263294	0.00487166	0.00533814	0.0473328
321081	0.406027	0.00496611	0.00515179	0.0318537
321084	0.174625	0.00487166	0.00528658	0.036344
321012	0.231715	0.00487492	0.00687937	0.0195802
321102	0.17862	0.00671942	0.00933582	0.0267164
321111	0.141512	0.00701869	0.0165261	0.0149368
321112	0.337374	0.00492958	0.00683377	0.0271981
321181	0.364679	0.00487763	0.00573711	0.0223837
321182	0.342668	0.00667697	0.019881	0.0273332
321183	0.683753	0.00497402	0.00558886	0.0332531
321202	0.334535	0.00487166	0.0080593	0.0250798
321203	0.286219	0.00533387	0.0160303	0.0215107
321281	0.161381	0.00487166	0.00507149	0.0533174
321282	0.155636	0.00491788	0.0082328	0.0170525
321283	0.296935	0.00487152	0.00830038	0.0167504
321204	0.15713	0.00487166	0.00514336	0.0327174
321302	0.337189	0.00504141	0.011012	0.0218679
321311	0.468523	0.00494238	0.00776276	0.0676249
321322	0.356074	0.00504423	0.0128126	0.020795
321323	0.45087	0.00496478	0.00780212	0.0223204
321324	0.35388	0.00496284	0.00514533	0.0146162
330102	0.0893144	0.00487515	0.00527157	0.0202046
330103	0.130152	0.00495986	0.00525509	0.0193616
330104	0.10375	0.00487215	0.00518441	0.0102613
330105	0.118938	0.00487568	0.00504947	0.0154851
330106	0.141394	0.00488207	0.00506841	0.0142331
330108	0.100152	0.00487719	0.00504947	0.0123875
330109	0.312389	0.00488068	0.00506781	0.0170901
330110	0.273811	0.00490591	0.00507207	0.0663762
330122	0.368425	0.00489114	0.00508079	0.0308671
330127	0.114355	0.00488597	0.0050884	0.0716587
330182	0.364786	0.00490261	0.00508426	0.0885638
330183	0.300982	0.00488566	0.00506841	0.0161286
330185	0.487895	0.00488278	0.00510221	0.0200038
330203	0.0556243	0.00487336	0.00547381	0.010742
330204	0.149318	0.00487166	0.00545063	0.0119159
330205	0.067522	0.0048724	0.00518029	0.0100637
330206	0.113243	0.0049053	0.00507148	0.0178901
330211	0.0678014	0.00487549	0.00518815	0.0101011
330212	0.146646	0.00489687	0.00507825	0.0189682
330225	0.153945	0.00490799	0.00507802	0.0164305
330226	0.136637	0.00490825	0.00508687	0.021847
330281	0.368642	0.00488363	0.00506781	0.0154186
330282	0.104724	0.00487381	0.00518391	0.0102058
330283	0.153799	0.00490945	0.00507303	0.0164152
330302	0.095343	0.00488169	0.0050872	0.0152254
330303	0.058754	0.00496138	0.00511976	0.0109401
330304	0.0886701	0.00487815	0.00506892	0.0183967
330322	0.182338	0.00508657	0.00516496	0.0139601
330324	0.170817	0.00490215	0.00508973	0.16159
330326	0.171698	0.00569969	0.00506837	0.056858
330327	0.126317	0.00505256	0.00514335	0.035739
330328	0.149876	0.0056819	0.00553995	0.27242
330329	0.346154	0.00569644	0.00735464	0.529394
330381	0.161751	0.00584973	0.0116577	0.0567684
330382	0.0872202	0.00491607	0.00508201	0.0270786
330402	0.249577	0.00486885	0.00841492	0.010536
330411	0.204937	0.00487166	0.00893671	0.0104447
330421	0.130067	0.00487166	0.00548711	0.0106579
330424	0.45572	0.00487143	0.00508233	0.0122772
330481	0.457312	0.00487508	0.007771	0.0105554
330482	0.234516	0.00487372	0.00789604	0.0118566
330483	0.414476	0.00486906	0.00889035	0.0109135
330502	0.360212	0.00490351	0.00516316	0.053324
330503	0.167698	0.00487166	0.00541497	0.0117676
330521	0.318057	0.00490691	0.0050799	0.102611
330522	0.504126	0.00490484	0.00512304	0.0772916
330523	0.743578	0.00490264	0.00519307	0.0863674
330602	0.372435	0.00488113	0.00507168	0.0211892
330603	0.323438	0.00488316	0.00506841	0.0142692
330624	0.658086	0.00488662	0.00509084	0.0231682
330681	0.401324	0.00488606	0.00506952	0.0135282
330604	0.257235	0.00488173	0.00506841	0.0173852
330683	0.428406	0.00487884	0.00506952	0.0191302
330702	0.392596	0.00498771	0.00514224	0.0741557
330703	0.577287	0.00495834	0.00510584	0.540044
330723	0.238121	0.00501775	0.00528924	0.0853615
330726	0.415819	0.00488008	0.00508315	0.0205681
330727	0.330791	0.00561642	0.00529885	0.10032
330781	0.363392	0.00496855	0.00510901	0.0564371
330782	0.580533	0.00495328	0.00510456	0.0401196
330783	0.505546	0.00488086	0.00507546	0.0818123
330784	0.256851	0.00490822	0.0050943	0.0963641
330802	0.158157	0.00490453	0.00508364	0.0485908
330803	0.143136	0.00491898	0.00510132	0.0615451
330822	0.0842022	0.00488296	0.00507877	0.0556081
330824	0.28954	0.0049081	0.00510231	0.200673
330825	0.27993	0.00505332	0.00511491	0.0851034
330881	0.0854439	0.00490314	0.00509124	0.0806021
330902	0.269091	0.00496996	0.00538191	0.0163908
330903	0.507019	0.00496895	0.00537322	0.0165354
330921	0.646836	0.00497344	0.00513865	0.0138928
330922	0.239262	0.00487612	0.00527157	0.014742
331002	0.0642254	0.00490508	0.00529235	0.0217063
331003	0.10017	0.00491416	0.0050826	0.0265947
331004	0.0719236	0.00487788	0.00506767	0.0126039
331021	0.211378	0.00488155	0.00510052	0.0143068
331022	0.124648	0.0049168	0.00508273	0.0235258
331023	0.39327	0.004915	0.00508753	0.0237094
331024	0.330084	0.00491546	0.00509273	0.0492773
331081	0.0620465	0.00490989	0.00507726	0.0407395
331082	0.0786401	0.00491133	0.0050828	0.0263365
331102	0.160686	0.00491185	0.00509725	0.0876025
331121	0.118623	0.00503361	0.00518819	0.118656
331122	0.325191	0.00491135	0.00509577	0.0545104
331123	0.150219	0.00495271	0.00509987	0.118186
331124	0.095876	0.0056512	0.00534405	0.0459037
331125	0.127488	0.00572334	0.0100456	0.266793
331126	0.0486234	0.00576571	0.0109963	0.14474
331127	0.109324	0.00625157	0.0083536	0.1333
331181	0.0613182	0.00582324	0.00926288	0.229161
340102	0.198048	0.00486885	0.00762487	0.0142001
340103	0.237826	0.0048724	0.0080371	0.0146303
340104	0.241313	0.0048724	0.00518462	0.018106
340111	0.130641	0.00487166	0.00515741	0.0142587
340121	0.291594	0.00487166	0.00767282	0.0168602
340122	0.249607	0.00487379	0.00516863	0.0134794
340123	0.237	0.00487508	0.00517263	0.0148719
340207	0.186568	0.00534197	0.00984913	0.0161443
340208	0.204832	0.00734661	0.0100499	0.0362088
340221	0.201536	0.00487404	0.00516731	0.0200485
340222	0.327887	0.00487928	0.00805135	0.04041
340223	0.450485	0.0048856	0.00542084	0.0559258
340302	0.320879	0.00487719	0.00775321	0.018561
340303	0.163542	0.00487719	0.00505558	0.0187021
340304	0.167482	0.00487651	0.00505724	0.0183152
340311	0.224642	0.00487166	0.00505696	0.0181388
340321	0.386075	0.00487305	0.00505696	0.0128759
340322	0.228583	0.0048721	0.00511705	0.019916
340323	0.406755	0.00487262	0.00511305	0.0214303
340402	0.261331	0.00487719	0.00505558	0.0170284
340403	0.369013	0.00487512	0.00505664	0.0220609
340404	0.258481	0.00487372	0.00505814	0.0264943
340405	0.32913	0.00487805	0.00507396	0.0247217
340406	0.16656	0.00487166	0.00514336	0.0187941
340421	0.216936	0.00487404	0.00507208	0.0210528
340503	0.180666	0.00688795	0.0112242	0.0180441
340504	0.168046	0.00487757	0.00529825	0.0331481
340521	0.232746	0.0067556	0.0113543	0.0171961
340602	0.25489	0.00487372	0.00506205	0.0218332
340603	0.174341	0.00487838	0.00505691	0.0116806
340604	0.35457	0.00487526	0.00505691	0.0116979
340621	0.62062	0.00486906	0.00507145	0.011625
340702	0.249312	0.0048803	0.00513899	0.0414049
340711	0.432224	0.00488209	0.00515572	0.0313929
340721	0.390856	0.00839884	0.00879232	0.0550902
340802	0.181167	0.00742765	0.0109834	0.0196345
340803	0.163038	0.00487253	0.00520346	0.0141288
340811	0.653051	0.0048746	0.00522254	0.0203717
340822	0.342893	0.00630898	0.00963577	0.0472239
340823	0.487432	0.00487928	0.00816477	0.0276721
340824	0.4369	0.00488141	0.00508626	0.0140907
340825	0.628472	0.00488645	0.00509097	0.0236946
340826	0.346725	0.00857885	0.00817958	0.0166864
340827	0.18118	0.00792851	0.0112043	0.0688244
340828	0.840888	0.00488277	0.00510552	0.0271073
340881	0.367758	0.00487852	0.0051356	0.0403833
341002	0.36099	0.00487949	0.00508251	0.0403898
341003	0.703681	0.00488116	0.00510094	0.0150554
341004	0.675402	0.00487646	0.005097	0.0175713
341021	0.664551	0.00487849	0.00510147	0.0228146
341022	0.690394	0.00497588	0.00531017	0.0567621
341023	0.515362	0.0130621	0.0106871	0.041842
341024	0.435688	0.0129549	0.00741461	0.366672
341102	0.337984	0.00487719	0.00505558	0.0391651
341103	0.585391	0.00488375	0.00507763	0.0329506
341122	0.202636	0.00487792	0.00539858	0.0234785
341124	0.42308	0.00488155	0.00507755	0.0317813
341125	0.293017	0.00487586	0.00507612	0.0234079
341126	0.291055	0.0048813	0.00507417	0.0126534
341181	0.143959	0.00487166	0.00510411	0.0697832
341182	0.324987	0.00487654	0.00509619	0.0153072
341202	0.422671	0.00486906	0.00775941	0.0182227
341203	0.480503	0.00486906	0.00780856	0.0170456
341204	0.428358	0.00486898	0.00740003	0.0144604
341221	0.621673	0.00486906	0.00770549	0.0126298
341222	0.552247	0.00486906	0.00753726	0.0132401
341225	0.407988	0.00486906	0.00795847	0.0160786
341226	0.268613	0.00487166	0.00776465	0.0186642
341282	0.724497	0.00486906	0.00768413	0.0121213
341302	0.57855	0.00486906	0.00505889	0.0132717
341321	0.809663	0.00487459	0.00859985	0.00691348
341322	0.832218	0.00487598	0.00752562	0.0184648
341323	0.700059	0.00487044	0.00793351	0.0188579
341324	0.538409	0.00486906	0.00765772	0.0122084
340181	0.394765	0.00487602	0.00509231	0.0200339
340124	0.526157	0.00487654	0.0051994	0.0155762
340225	0.329551	0.00492419	0.00812947	0.0208674
340522	0.444373	0.00487908	0.00520356	0.0205108
340523	0.253091	0.00684199	0.00879824	0.0159132
341502	0.381244	0.00488216	0.00507464	0.0286472
341503	0.360887	0.00487975	0.00511251	0.0422465
341521	0.119682	0.00487166	0.00507149	0.0290748
341522	0.250061	0.00487651	0.00537793	0.0413119
341523	0.582917	0.00496551	0.00510235	0.0384849
341524	0.725866	0.00507402	0.00516107	0.0398266
341525	0.887183	0.00496434	0.00518616	0.0294407
341602	0.566724	0.00486906	0.00758078	0.0112845
341621	0.45581	0.00486906	0.00807142	0.0113268
341622	0.458247	0.00486906	0.00780836	0.0207937
341623	0.457493	0.00486906	0.00783321	0.0206275
341702	0.538128	0.00495692	0.00655088	0.0458852
341721	0.202226	0.00638818	0.00692487	0.0605828
341722	0.535249	0.00498495	0.00510964	0.047058
341723	0.767455	0.00488144	0.00509163	0.031482
341802	0.379437	0.00493012	0.00656479	0.105233
341821	0.307046	0.0048806	0.00509703	0.0262891
341822	0.511357	0.00489895	0.00513004	0.139374
341823	0.808966	0.00488224	0.00509064	0.0235668
341824	0.580487	0.00487699	0.00510469	0.0189312
341825	0.760747	0.00488252	0.00510275	0.0191861
341881	0.718683	0.00491504	0.00513135	0.138739
350102	0.0296256	0.00670938	0.00783305	0.0173141
350103	0.0190412	0.00487166	0.00515291	0.0126383
350104	0.0215224	0.00672078	0.00837316	0.0100384
350105	0.0437564	0.00490256	0.00509613	0.075421
350111	0.0609555	0.00501309	0.00669701	0.0466156
350121	0.0637228	0.00496353	0.00648004	0.0337399
350122	0.0517354	0.00605895	0.00687442	0.0185623
350123	0.0921631	0.00529907	0.00647858	0.0475314
350124	0.0686286	0.00581685	0.0169308	0.0983455
350125	0.0312869	0.00490174	0.00629255	0.0966247
350128	0.0416627	0.0105973	0.0123609	0.0501688
350181	0.0298201	0.00959948	0.00806956	0.0355897
350182	0.0589452	0.00961059	0.0075061	0.0376908
350203	0.0152572	0.00487422	0.00504947	0.0122655
350205	0.0169245	0.00488207	0.00506713	0.0126203
350206	0.0136613	0.00487512	0.00505053	0.0108924
350211	0.0195353	0.00490988	0.00511884	0.0159342
350212	0.0257339	0.0050031	0.00515778	0.0432022
350213	0.020692	0.00679454	0.00748197	0.016508
350302	0.028364	0.00497687	0.00651682	0.0137092
350303	0.0535141	0.00487857	0.00510002	0.0161297
350304	0.0445069	0.00736103	0.0079884	0.0180077
350305	0.0343006	0.00806484	0.0104408	0.0366907
350322	0.0216161	0.00487908	0.00508843	0.0135561
350402	0.0259963	0.00489377	0.00508418	0.0258286
350403	0.0240973	0.0128346	0.00730348	0.0319792
350421	0.0389914	0.00535304	0.00542447	0.492398
350423	0.0504928	0.00490466	0.00511802	0.269621
350424	0.0343217	0.00487959	0.00509779	0.429208
350425	0.0281876	0.0049078	0.00510769	0.0167127
350426	0.023224	0.00488132	0.00509362	0.0554314
350427	0.030257	0.00490391	0.00513172	0.298649
350428	0.0482762	0.0049053	0.00511081	0.220246
350429	0.0575427	0.00537015	0.0051481	0.465045
350430	0.0521422	0.0135584	0.0114917	0.338992
350481	0.0315173	0.00497532	0.00514879	0.0613242
350502	0.0138378	0.00487465	0.00516276	0.0126219
350503	0.0263653	0.00498097	0.00533152	0.0137528
350504	0.0307115	0.00497277	0.0051463	0.0161083
350505	0.0326637	0.00979023	0.00826826	0.0145422
350521	0.0985053	0.00891007	0.0084033	0.0451722
350524	0.0214881	0.00497233	0.00525477	0.0216645
350525	0.0216583	0.00497446	0.00514485	0.0177788
350526	0.0324225	0.00519566	0.00670602	0.0876499
350527	0.0180675	0.00761945	0.00832883	0.0125536
350581	0.0406268	0.00713424	0.0107381	0.013815
350582	0.0410727	0.00656596	0.0101919	0.012085
350583	0.0177603	0.00804667	0.00751205	0.0156464
350602	0.0173893	0.00502736	0.00523368	0.0146211
350603	0.0120547	0.00737792	0.00784844	0.0145462
350622	0.0179256	0.00496976	0.00563726	0.0114797
350623	0.0175235	0.00709194	0.00720335	0.0153349
350624	0.0154007	0.00488539	0.00627226	0.0116467
350625	0.0194548	0.00497078	0.00516001	0.0173607
350626	0.0150232	0.00709992	0.0107817	0.0132362
350627	0.0240287	0.00490161	0.00510769	0.178312
350628	0.022854	0.00498491	0.00514624	0.0589509
350629	0.0208815	0.00497019	0.00564346	0.0361295
350681	0.0152646	0.00496145	0.00647703	0.0149705
350702	0.0271701	0.00490487	0.00543878	0.0945618
350721	0.0502082	0.00497033	0.0051602	0.0419221
350722	0.0690213	0.00499129	0.00515351	0.0767793
350723	0.0701831	0.00501939	0.00532867	0.534014
350724	0.0690362	0.00491386	0.0051037	0.0898815
350725	0.0339155	0.00502102	0.00512775	0.052026
350781	0.043783	0.0049053	0.00513035	0.122399
350782	0.173107	0.00491031	0.00515388	0.577198
350783	0.0333478	0.00487697	0.0051099	0.0415776
350784	0.0575083	0.00491134	0.00511501	0.603344
350802	0.0220686	0.00496822	0.00513726	0.066448
350821	0.0357618	0.00491282	0.00511489	0.0408584
350822	0.0224487	0.00497602	0.0051111	0.0516079
350823	0.0221421	0.00489374	0.00509228	0.0567339
350824	0.038365	0.00524932	0.00508317	0.0471213
350825	0.0231626	0.00490169	0.00510371	0.0325187
350881	0.0252159	0.0049053	0.00511776	0.0629004
350902	0.0472653	0.00539461	0.00676873	0.128516
350921	0.178776	0.00575484	0.00683858	0.0467894
350922	0.0276798	0.00491291	0.00511843	0.0226816
350923	0.0636614	0.00488073	0.00508701	0.0178495
350924	0.25285	0.00499874	0.00530854	0.111277
350925	0.249822	0.00502087	0.00524511	0.0335135
350926	0.370288	0.00499499	0.00516319	0.0803195
350981	0.246262	0.00508418	0.00686103	0.0401986
350982	0.0610155	0.00618819	0.00636497	0.0488617
360102	0.0371429	0.00487166	0.00518449	0.0179782
360103	0.0391714	0.00487166	0.00518449	0.0183371
360104	0.0309566	0.00487166	0.00518449	0.0181183
360105	0.21534	0.00500681	0.00515697	0.0961362
360111	0.0577721	0.00497257	0.0051277	0.0241272
360121	0.0525292	0.00495408	0.00511562	0.0724778
360122	0.0508217	0.00497438	0.00514845	0.0190152
360123	0.0712839	0.0049987	0.00513951	0.0278372
360124	0.101095	0.00497407	0.00513241	0.180086
360202	0.068816	0.0049964	0.00515524	0.100837
360203	0.0644584	0.00498362	0.00516778	0.0671217
360222	0.242939	0.0131847	0.01107	0.222026
360281	0.0727484	0.00488245	0.00506879	0.0751815
360302	0.174232	0.00487509	0.0075552	0.0834023
360313	0.10581	0.0131036	0.0112995	0.116169
360321	0.104089	0.00491287	0.00508805	0.11575
360322	0.109196	0.00499605	0.00512933	0.142627
360323	0.0822831	0.00490782	0.00508246	0.092567
360402	0.340095	0.00497483	0.00515979	0.0192391
360421	0.379362	0.0049759	0.00516693	0.0174771
360423	0.455316	0.00499418	0.00516881	0.157809
360424	0.366821	0.00520264	0.00515857	0.126711
360425	0.144378	0.0049767	0.00515832	0.0183974
360426	0.513933	0.00497122	0.005174	0.0207141
360427	0.312579	0.00497738	0.00517859	0.0295257
360428	0.195848	0.00497608	0.00557928	0.0609393
360429	0.37707	0.00498421	0.00558292	0.0155374
360430	0.446408	0.00497035	0.00564472	0.0356185
360481	0.574491	0.00497395	0.0051606	0.0221826
360502	0.149299	0.00505206	0.00511199	0.215205
360521	0.106198	0.00488263	0.00510352	0.110985
360602	0.0723198	0.00497049	0.00512204	0.154288
360622	0.179474	0.00498092	0.00516138	0.0964578
360681	0.0647946	0.00497931	0.00530208	0.186756
360702	0.0616449	0.0049998	0.00517337	0.0458138
360721	0.10533	0.00491902	0.00514313	0.0577494
360722	0.0709394	0.00500553	0.00516258	0.0304593
360723	0.0800181	0.00498379	0.00513887	0.0215041
360724	0.189877	0.00503136	0.00515503	0.0461721
360725	0.0380732	0.00487923	0.005088	0.0215854
360726	0.0568326	0.00507735	0.0050964	0.0269095
360727	0.0566735	0.00490827	0.0050951	0.0298818
360728	0.0405045	0.00490827	0.00508844	0.0281916
360729	0.0312545	0.00490719	0.00508732	0.0466248
360730	0.0680603	0.00529024	0.00508868	0.0446572
360731	0.0760183	0.00533366	0.0051345	0.045793
360732	0.101309	0.00565807	0.00522248	0.0497955
360733	0.0591926	0.00576581	0.0056233	0.0704881
360734	0.0302764	0.00490726	0.0050978	0.0376215
360735	0.0958092	0.00572968	0.00534511	0.0509078
360781	0.0547888	0.00771392	0.00581657	0.0536611
360703	0.138907	0.00500002	0.00515539	0.027611
360802	0.059121	0.00497509	0.00514566	0.0270599
360803	0.0989322	0.00532403	0.00510736	0.0701444
360821	0.12315	0.00501258	0.00516602	0.0499634
360822	0.0909852	0.00501016	0.00514516	0.0464857
360823	0.106214	0.00504947	0.00510834	0.142638
360824	0.129468	0.00490457	0.00507396	0.108043
360825	0.162465	0.00502712	0.00507479	0.127556
360826	0.209318	0.00533409	0.00521454	0.0482046
360827	0.329127	0.00500615	0.00520897	0.0633816
360828	0.221935	0.00600809	0.015378	0.0483979
360829	0.228779	0.00533414	0.00510258	0.0630481
360830	0.208065	0.00491066	0.00510793	0.0927341
360881	0.427688	0.0131537	0.0136684	0.132793
360902	0.0957557	0.0049031	0.00509714	0.0491124
360921	0.131621	0.00590249	0.00511667	0.0561423
360922	0.126013	0.00585841	0.00513764	0.15304
360923	0.115375	0.00497814	0.00515017	0.0576249
360924	0.12128	0.00509027	0.00515963	0.196476
360925	0.165073	0.00786757	0.0126788	0.0783244
360926	0.111944	0.00599742	0.00607505	0.155093
360981	0.128554	0.0049762	0.00513025	0.0687489
360982	0.111967	0.00497548	0.00514482	0.175707
360983	0.0928735	0.00499625	0.00514815	0.041531
361002	0.086913	0.0048847	0.00510996	0.155022
361021	0.0816841	0.00499728	0.00516506	0.0810355
361022	0.101596	0.0131172	0.0107769	0.351576
361023	0.0791106	0.0135145	0.0108868	0.213351
361024	0.241506	0.00488084	0.0050832	0.142551
361025	0.195387	0.00491386	0.00510132	0.0762278
361026	0.154621	0.0131362	0.0109392	0.260235
361027	0.0943488	0.00496514	0.00513118	0.0840047
361028	0.150773	0.00574267	0.00609635	0.592294
361029	0.129752	0.0048794	0.00508809	0.109653
361030	0.0894116	0.00512406	0.00549806	0.175718
361102	0.122175	0.00497102	0.00512794	0.089103
361121	0.086636	0.0130549	0.0105821	0.16949
361122	0.0841492	0.00497277	0.00513021	0.0934915
361123	0.0927157	0.00504704	0.00514006	0.070128
361124	0.0644529	0.0131599	0.011725	0.279868
361125	0.0644267	0.00513086	0.00547377	0.248804
361126	0.0589199	0.00494949	0.0051013	0.130992
361127	0.0881883	0.00496742	0.00511945	0.10082
361128	0.0893926	0.0049037	0.00507091	0.107439
361129	0.120452	0.00488522	0.00507358	0.136442
361130	0.196436	0.013172	0.0126149	0.518413
361181	0.156243	0.0131071	0.0125289	0.246665
370102	0.298537	0.00512948	0.00512825	0.00720314
370103	0.525443	0.00502838	0.00511657	0.00732846
370104	0.166306	0.0049203	0.00507412	0.00690498
370105	0.10547	0.00896319	0.00779264	0.00692121
370112	0.794994	0.00503857	0.0065523	0.00766685
370113	0.708082	0.00513265	0.00521271	0.00818073
370124	0.80115	0.00508835	0.00540403	0.00693837
370125	0.286182	0.00888108	0.00854959	0.00692315
370126	0.408934	0.0058309	0.00817425	0.00691228
370181	0.727398	0.00699935	0.0066066	0.0071089
370202	0.061681	0.00486979	0.00516272	0.00740311
370203	0.119721	0.00486979	0.00553329	0.00871297
370211	0.668235	0.00625918	0.00733651	0.00706504
370212	0.599905	0.00498689	0.00543056	0.00820087
370213	0.3163	0.00496577	0.00537411	0.00779606
370214	0.350282	0.00501713	0.007893	0.00710222
370281	0.400908	0.0048774	0.00536459	0.00688043
370282	0.138912	0.00497723	0.00513189	0.0069261
370283	0.137763	0.00502869	0.00511556	0.00952021
370285	0.371849	0.00501255	0.00511123	0.00689394
370302	0.840681	0.00502039	0.00527786	0.00765943
370303	0.454591	0.00653981	0.00510488	0.00691678
370304	0.648957	0.00501337	0.00524842	0.0081411
370305	0.60048	0.00614664	0.0103449	0.00690263
370306	0.765414	0.00553163	0.00548623	0.00692412
370321	0.539369	0.00586841	0.00765689	0.00690807
370322	0.507397	0.00655763	0.00669767	0.00690069
370323	0.518397	0.00506602	0.00811993	0.00752036
370402	0.282007	0.00497147	0.00511334	0.011901
370403	0.468578	0.00496603	0.00511235	0.0120999
370404	0.487185	0.00496212	0.00513749	0.0191663
370405	0.380069	0.00495553	0.0107657	0.0118044
370406	0.561162	0.00498384	0.00514229	0.0072836
370481	0.599553	0.00497297	0.00559565	0.00692039
370502	0.422386	0.00804404	0.0104947	0.00705104
370503	0.0907806	0.0146732	0.00995944	0.006929
370521	0.110613	0.00861385	0.00906281	0.00696718
370522	0.229004	0.0114962	0.00797255	0.00693222
370523	0.278209	0.00521841	0.00740524	0.0069248
370602	0.299056	0.00749934	0.00826121	0.00740944
370611	0.808836	0.00517481	0.010289	0.00791284
370612	0.810772	0.00509958	0.00620715	0.00870478
370613	0.788551	0.00507673	0.00562122	0.00896734
370634	0.550798	0.0123511	0.0193605	0.0101133
370681	0.674431	0.00759383	0.00976002	0.0088219
370682	0.335229	0.00508105	0.00718158	0.00693466
370683	0.692535	0.00652947	0.00735663	0.00923928
370684	0.86957	0.00569321	0.00755861	0.00706934
370685	0.763262	0.0051762	0.00682104	0.0082669
370686	0.854704	0.00539144	0.00549851	0.00841658
370687	0.388055	0.00506691	0.00889509	0.00709246
370702	0.518329	0.00723528	0.00779309	0.00690961
370703	0.162799	0.00912758	0.00909924	0.00692842
370704	0.58501	0.0050188	0.00670119	0.00690259
370705	0.353491	0.00663582	0.00507817	0.00690961
370724	0.717582	0.00686959	0.0052118	0.00714109
370725	0.546691	0.0072202	0.00511001	0.0068855
370781	0.283465	0.00500561	0.00519021	0.00728947
370782	0.178808	0.00497293	0.00511524	0.00690694
370783	0.213064	0.0098571	0.00822301	0.00693305
370784	0.164448	0.00802633	0.00521218	0.00688758
370785	0.286664	0.00497403	0.00515265	0.00692892
370786	0.0996096	0.00722396	0.00909353	0.00688172
370811	0.338648	0.00487239	0.0056325	0.00690172
370826	0.11798	0.00606101	0.00729648	0.00690301
370827	0.258919	0.00491865	0.00664923	0.0192116
370828	0.520454	0.00486971	0.00572658	0.00688273
370829	0.27839	0.00486971	0.00717139	0.00690174
370830	0.793439	0.00487642	0.00789875	0.00690077
370831	0.489662	0.00510459	0.00516306	0.00691854
370832	0.626121	0.00491961	0.00793748	0.00690995
370881	0.410998	0.00499129	0.00514233	0.00692954
370812	0.717023	0.00490356	0.00654195	0.00690077
370883	0.645697	0.00503822	0.00521644	0.00721156
370902	0.347768	0.00501779	0.00522229	0.00786653
370911	0.538687	0.0050967	0.00548055	0.00739964
370921	0.777266	0.00489983	0.00512786	0.00690664
370923	0.494421	0.00497198	0.00555216	0.00693222
370982	0.284673	0.00507962	0.00689384	0.00695423
370983	0.626009	0.00509017	0.00517511	0.00693197
371002	0.439337	0.00578413	0.0134308	0.00985504
371081	0.263021	0.00550163	0.00720244	0.00880022
371082	0.383934	0.0076995	0.0113853	0.00876297
371083	0.361909	0.00506443	0.00774891	0.0084367
371102	0.355409	0.00497742	0.00588489	0.00752244
371103	0.42149	0.00508391	0.0052248	0.0105931
371121	0.222476	0.00488203	0.00514123	0.00784206
371122	0.224011	0.00498196	0.0051208	0.00688832
371202	0.321704	0.00503235	0.00524901	0.00780664
371203	0.48244	0.00509286	0.00776832	0.00719134
371302	0.436824	0.00504449	0.00677411	0.0170946
371311	0.346367	0.00561356	0.00744535	0.0190724
371312	0.502675	0.00487372	0.00731521	0.0185234
371321	0.34112	0.00498601	0.00511748	0.0069286
371322	0.556344	0.0049002	0.00870512	0.0196515
371323	0.256187	0.00499528	0.00511729	0.00730011
371324	0.470356	0.00504976	0.00672698	0.0190694
371325	0.788372	0.00505373	0.00594554	0.0129808
371326	0.677208	0.0050871	0.00523172	0.00923254
371327	0.603796	0.00497636	0.00511456	0.0172531
371328	0.301513	0.00506932	0.00624055	0.00776992
371329	0.472202	0.00496034	0.00513724	0.0186673
371402	0.361255	0.00719972	0.015325	0.00692758
371421	0.450305	0.00571626	0.00850622	0.00692132
371422	0.457148	0.00577828	0.00849369	0.00692265
371423	0.42238	0.00569776	0.00815104	0.00691076
371424	0.467911	0.00617226	0.0128775	0.00691071
371425	0.339383	0.00494126	0.00508735	0.00692132
371426	0.350906	0.00555384	0.00897712	0.00693319
371427	0.632048	0.00630615	0.00518445	0.00691081
371428	0.463165	0.00585024	0.00531174	0.00692315
371481	0.356468	0.00590227	0.0112085	0.00692548
371482	0.485185	0.00497841	0.009005	0.0069144
371502	0.742861	0.00512108	0.00744408	0.00690077
371521	0.837798	0.00505078	0.0109417	0.00691129
371522	0.827327	0.00511104	0.00760256	0.00690174
371523	0.664741	0.00526557	0.00564108	0.00691342
371524	0.630238	0.00490159	0.00759432	0.00691079
371525	0.782318	0.00526383	0.00806455	0.00692412
371526	0.593607	0.00511653	0.00672538	0.00691269
371581	0.758865	0.00506208	0.00515279	0.00690761
371602	0.216259	0.0114618	0.00820576	0.00693463
371621	0.176422	0.00706793	0.00776521	0.006933
371622	0.316904	0.0057413	0.00574461	0.00693017
371623	0.0769809	0.00831793	0.00918184	0.00693286
371624	0.124093	0.0104218	0.0113666	0.00693463
371625	0.315955	0.00868709	0.00867244	0.00693138
371626	0.700326	0.00624106	0.00683045	0.00691953
371702	0.802211	0.0048943	0.00742574	0.00688518
371721	0.807176	0.00486979	0.00814253	0.00687367
371722	0.702769	0.00597235	0.0117874	0.00691308
371723	0.803517	0.00486979	0.0084066	0.00687375
371724	0.695028	0.00488295	0.0105332	0.00690077
371725	0.673409	0.00487203	0.00832448	0.00690166
371726	0.87005	0.00493685	0.0102496	0.00690077
371727	0.785256	0.00487203	0.00726801	0.00687375
371728	0.761901	0.0049748	0.00514063	0.00692412
410102	0.346618	0.00487394	0.00514449	0.00687179
410103	0.506264	0.00500692	0.00700178	0.00689429
410104	0.513362	0.00496832	0.00512585	0.00689789
410105	0.432284	0.00489997	0.00520571	0.00687886
410106	0.563829	0.00486979	0.00516561	0.0068735
410108	0.744128	0.00507244	0.00512896	0.00688915
410122	0.638524	0.00496975	0.0054716	0.00691838
410181	0.742049	0.00500562	0.00513221	0.00711211
410182	0.666101	0.005088	0.00514875	0.00689927
410183	0.655436	0.00505975	0.00866294	0.00852216
410184	0.871122	0.00496344	0.00805668	0.00690786
410185	0.91459	0.00502472	0.0057083	0.00729047
410202	0.784364	0.00498494	0.00782817	0.00689547
410203	0.388294	0.0049617	0.00520398	0.00774071
410204	0.302018	0.00489014	0.00515568	0.00709848
410205	0.388955	0.0049454	0.00522057	0.00711502
410211	0.256631	0.00496554	0.00512298	0.0068956
410221	0.819883	0.00486979	0.0076106	0.00687375
410222	0.840714	0.00486979	0.00752089	0.00689401
410223	0.868978	0.00496946	0.00517231	0.00688758
410224	0.568126	0.00496554	0.00511416	0.00689429
410225	0.896364	0.00496595	0.00547472	0.00689453
410302	0.711092	0.00507473	0.00827938	0.00689026
410303	0.431198	0.00496061	0.00521166	0.00697819
410304	0.582394	0.00486979	0.00515049	0.0298206
410305	0.453262	0.0050141	0.00520269	0.00689453
410306	0.74507	0.00534672	0.00815242	0.00690185
410311	0.437758	0.00496327	0.00520474	0.0110164
410322	0.756552	0.00504948	0.00567148	0.00690229
410323	0.893345	0.00505897	0.00570856	0.00690091
410324	0.696852	0.0143355	0.0157303	0.0255027
410325	0.88892	0.00577117	0.00722441	0.0112301
410326	0.884826	0.00504808	0.00513166	0.00900049
410327	0.893403	0.00502829	0.00569953	0.00894752
410328	0.918103	0.00526494	0.00571497	0.0101984
410329	0.782492	0.00501225	0.00540556	0.00843973
410381	0.870502	0.00528727	0.00520318	0.00845942
410402	0.465288	0.00504637	0.00533842	0.00692412
410403	0.444514	0.00497631	0.00513274	0.00693677
410404	0.484874	0.00504697	0.00537008	0.00692412
410411	0.418193	0.00494238	0.0051924	0.00690662
410421	0.788883	0.00501908	0.00572527	0.00689525
410422	0.617838	0.00496761	0.00514955	0.00693309
410423	0.761454	0.00504054	0.00547194	0.00711462
410425	0.86054	0.00504548	0.00517556	0.00692834
410481	0.79018	0.00497639	0.00512495	0.0123107
410482	0.861769	0.00501692	0.00730896	0.00852482
410502	0.362775	0.00519765	0.00517231	0.00690174
410503	0.483953	0.00519917	0.005164	0.00690174
410505	0.665107	0.0053537	0.00788025	0.00690796
410506	0.672721	0.00537449	0.00549127	0.00692315
410522	0.731844	0.00525668	0.00522537	0.00692758
410523	0.907687	0.00488731	0.00515033	0.00691841
410526	0.925938	0.00488575	0.00506772	0.00689616
410527	0.83583	0.00504992	0.00540705	0.00690174
410581	0.774456	0.00507694	0.00588225	0.00708053
410602	0.703466	0.00541236	0.00717811	0.00715874
410603	0.758604	0.00508663	0.00539824	0.00692315
410611	0.752961	0.00501246	0.0053077	0.00693024
410621	0.856792	0.00516319	0.00671083	0.00689616
410622	0.677733	0.00508102	0.00527238	0.007109
410702	0.350741	0.00513492	0.00514996	0.00689616
410703	0.424219	0.00514411	0.00520587	0.00717552
410704	0.608888	0.00513492	0.00515827	0.00689616
410711	0.8757	0.00514198	0.00774515	0.00689616
410721	0.878661	0.00524806	0.00668292	0.00691425
410724	0.864531	0.00524164	0.00517938	0.00691369
410725	0.867449	0.00523427	0.00809749	0.00688247
410726	0.918729	0.00526581	0.0052904	0.00691775
410727	0.805749	0.00506739	0.00853555	0.00686915
410728	0.778162	0.00792233	0.00833859	0.00688699
410781	0.81803	0.00536039	0.00516491	0.00725024
410782	0.828358	0.00529568	0.00560942	0.00695225
410802	0.528494	0.0052214	0.00546672	0.00779176
410803	0.747842	0.00528292	0.0053479	0.00900961
410804	0.869183	0.00523656	0.00533333	0.00693521
410811	0.724587	0.00523601	0.00807164	0.00776021
410821	0.787996	0.00547284	0.00560305	0.0110796
410822	0.845982	0.00523384	0.00521934	0.0077522
410823	0.838591	0.00523952	0.00551061	0.00690561
410825	0.826256	0.00528562	0.0052578	0.00691077
410882	0.667642	0.00522466	0.00522711	0.00844858
410883	0.708355	0.00528052	0.00514849	0.00691619
410902	0.245109	0.00488029	0.00513325	0.00690002
410922	0.916044	0.00499854	0.00750195	0.00690174
410923	0.874192	0.00513563	0.00525086	0.00692412
410926	0.735885	0.00512978	0.0107755	0.00692229
410927	0.499328	0.00510519	0.00784351	0.00692315
410928	0.926647	0.00501416	0.00801839	0.00690761
411002	0.253207	0.00486906	0.00513718	0.00690199
411023	0.864931	0.00486906	0.00762481	0.00689616
411024	0.86276	0.00486906	0.00762406	0.00690174
411025	0.837212	0.00495978	0.0052386	0.00691854
411081	0.894948	0.00501429	0.00741464	0.00692412
411082	0.859726	0.00486906	0.00738777	0.0068735
411102	0.502717	0.00487166	0.00514336	0.00701396
411103	0.831133	0.0048732	0.00761019	0.00696001
411104	0.684358	0.00486906	0.00730828	0.00785191
411121	0.813455	0.0048732	0.00761019	0.00785511
411122	0.856596	0.00486885	0.00775284	0.00689616
411202	0.797074	0.00531433	0.00597514	0.0069052
411221	0.869007	0.00505469	0.00686911	0.00912353
411222	0.93707	0.00524379	0.00630856	0.00890377
411224	0.91201	0.00578657	0.00726831	0.0154733
411281	0.840402	0.00505199	0.0054509	0.00841425
411282	0.907071	0.00499431	0.00516201	0.0108526
411302	0.80455	0.00486898	0.00514336	0.00689974
411303	0.509464	0.0050106	0.0087912	0.00692978
411321	0.656461	0.00536963	0.00537258	0.012404
411322	0.701452	0.0050224	0.00849873	0.00737782
411323	0.697162	0.0142423	0.0153323	0.0195711
411324	0.806771	0.00503262	0.00513525	0.00718156
411325	0.820013	0.00502272	0.00515524	0.0112822
411326	0.720172	0.00506879	0.00781079	0.0184025
411327	0.626876	0.00486906	0.00505875	0.00696149
411328	0.423867	0.00496061	0.00519902	0.00936715
411329	0.783488	0.00491482	0.00713482	0.0103241
411330	0.751024	0.00586801	0.00905457	0.0419155
411381	0.749395	0.00496727	0.00532784	0.0109658
411402	0.770153	0.00486906	0.00754003	0.00690761
411403	0.838615	0.00486906	0.00733444	0.00690174
411421	0.768819	0.00517416	0.0105491	0.00687996
411422	0.806295	0.00486906	0.0073405	0.00694905
411423	0.828078	0.00486906	0.00798147	0.00687375
411424	0.767476	0.00486885	0.00730109	0.00694469
411425	0.761851	0.0058249	0.0141159	0.00690174
411426	0.778512	0.00486906	0.00799732	0.00702317
411481	0.670838	0.00486906	0.0076216	0.00791346
411502	0.659021	0.00507487	0.00521635	0.135641
411503	0.527848	0.00505283	0.00723058	0.0134097
411521	0.556489	0.00507113	0.00667007	0.0126964
411522	0.615924	0.00513954	0.00973451	0.0311215
411523	0.669575	0.0135189	0.00822185	0.0730365
411524	0.665368	0.00505221	0.00591525	0.0620653
411525	0.702519	0.00496777	0.00558601	0.0578813
411526	0.335038	0.00496908	0.00513142	0.0595655
411527	0.392415	0.00496455	0.0051471	0.0246435
411528	0.3958	0.00496411	0.00826873	0.0116843
411602	0.239362	0.00487166	0.00505889	0.0111264
411621	0.72833	0.00487253	0.00505691	0.00695161
411622	0.855456	0.00487526	0.00849124	0.00897357
411623	0.659237	0.0048732	0.00730848	0.00706289
411624	0.762208	0.00486906	0.0076068	0.00702741
411625	0.787824	0.00486906	0.00794733	0.00698443
411626	0.688563	0.00486906	0.00742814	0.00922635
411627	0.800699	0.00486906	0.00766286	0.00965914
411628	0.830111	0.00494204	0.00788396	0.00698609
411681	0.639172	0.00486898	0.00765772	0.00798316
411702	0.829356	0.00494608	0.00798733	0.0120156
411721	0.811743	0.00487044	0.00567662	0.00902429
411722	0.817653	0.00486906	0.00760718	0.00895891
411723	0.71947	0.00486906	0.00807162	0.0100392
411724	0.620448	0.00486906	0.00511222	0.0109678
411725	0.535507	0.00496744	0.00513602	0.0116283
411726	0.563581	0.00499756	0.005506	0.0119957
411727	0.531604	0.00487166	0.00507149	0.0104093
411728	0.701532	0.00488105	0.00506053	0.00945621
411729	0.606464	0.00494625	0.00836397	0.0115647
419001	0.945796	0.00522566	0.005318	0.00740567
420102	0.117558	0.00712276	0.00914704	0.0287606
420103	0.0699256	0.00671198	0.00926486	0.0191826
420104	0.104068	0.00884897	0.0161301	0.0214973
420105	0.0844605	0.00677772	0.00976976	0.020544
420106	0.094536	0.00658816	0.00797909	0.0171086
420107	0.08365	0.00679786	0.00979677	0.0234096
420111	0.131473	0.00495312	0.00797616	0.0880167
420112	0.0918344	0.00605964	0.00886225	0.0667437
420113	0.141361	0.00515165	0.00810029	0.0235485
420114	0.114942	0.00736287	0.00917289	0.027842
420115	0.158438	0.00587515	0.00801842	0.11647
420116	0.254758	0.00529236	0.00532259	0.544642
420117	0.0927763	0.00506526	0.00798259	0.565347
420202	0.159328	0.00495438	0.00512577	0.0368174
420203	0.215364	0.00499174	0.00514764	0.178184
420204	0.205726	0.00497122	0.00535469	0.130114
420205	0.321096	0.00490629	0.00508424	0.119118
420222	0.347058	0.00500423	0.0066019	0.112521
420281	0.217494	0.00509608	0.00675528	0.390183
420302	0.858561	0.00520117	0.0051905	0.107195
420303	0.731026	0.00510321	0.00518362	0.0806385
420321	0.460782	0.00799325	0.00741621	0.201343
420322	0.793284	0.00498294	0.00516015	0.174898
420323	0.762083	0.00555262	0.00518228	0.22281
420324	0.733071	0.0053983	0.00690469	0.159811
420325	0.713121	0.00525992	0.00515713	0.142225
420381	0.417791	0.00645855	0.00837029	0.243391
420502	0.121333	0.00507777	0.00517187	0.0978936
420503	0.147566	0.00637859	0.00523894	0.0635606
420504	0.283174	0.00615148	0.0154652	0.0921756
420505	0.153932	0.00596983	0.00579756	0.0554778
420506	0.277408	0.00574585	0.0062345	0.13647
420525	0.518972	0.00651113	0.00584399	0.110232
420526	0.508914	0.00499603	0.00542393	0.199472
420527	0.331096	0.00500851	0.00517488	0.198565
420528	0.258509	0.00578917	0.00678378	0.484722
420529	0.74425	0.00819901	0.0105507	0.283957
420581	0.193399	0.0065661	0.00668987	0.0730633
420582	0.374669	0.0056285	0.00512371	0.0492738
420583	0.167789	0.00500542	0.00512571	0.0329552
420602	0.185025	0.00578169	0.0082695	0.0630919
420606	0.22024	0.00499488	0.00520858	0.0592947
420607	0.187466	0.0049861	0.00551926	0.0424469
420624	0.759918	0.00610835	0.0179475	0.0995421
420625	0.613022	0.00647459	0.0191833	0.131953
420626	0.696832	0.00554713	0.00522588	0.127433
420682	0.543723	0.00500015	0.00552943	0.0458008
420683	0.256878	0.00569812	0.00714475	0.073909
420684	0.243781	0.00609326	0.00665901	0.0641297
420702	0.183386	0.00496925	0.00690067	0.040361
420703	0.114119	0.0050532	0.00831672	0.355664
420704	0.215409	0.00497395	0.00514988	0.0536616
420802	0.198608	0.00650453	0.00574628	0.0676475
420804	0.29771	0.00512422	0.00510446	0.042168
420821	0.444425	0.00582066	0.00532015	0.152575
420822	0.231073	0.00497724	0.00510466	0.0784314
420881	0.354181	0.00572563	0.00552916	0.0564459
420902	0.170845	0.0049634	0.00520995	0.0633838
420921	0.244792	0.00537332	0.00521104	0.387491
420922	0.62052	0.00578004	0.0053567	0.581984
420923	0.187182	0.00501358	0.00523732	0.0660588
420981	0.244936	0.00497052	0.0067043	0.0782596
420982	0.208266	0.00500434	0.0052319	0.22584
420984	0.224677	0.00496388	0.00522082	0.0910764
421002	0.166261	0.00496229	0.00533804	0.0524344
421003	0.235796	0.00494527	0.0051147	0.077485
421022	0.145252	0.00665782	0.00754028	0.060514
421023	0.097915	0.00496874	0.00777594	0.0510697
421024	0.160079	0.0049633	0.00513855	0.0377681
421081	0.177746	0.00951636	0.0112981	0.024774
421083	0.0972455	0.0049634	0.00593901	0.0211852
421087	0.577393	0.00559502	0.00515695	0.0327377
421102	0.0784245	0.00752598	0.0122805	0.1105
421121	0.208598	0.00510462	0.00679607	0.634232
421122	0.281556	0.00612673	0.00779019	0.604606
421123	0.476061	0.00542456	0.00531548	0.250192
421124	0.640849	0.00512659	0.00519446	0.50392
421125	0.314214	0.00499994	0.00517116	0.483444
421126	0.546013	0.00500089	0.00524591	0.193049
421127	0.225841	0.00506885	0.00684784	0.058263
421181	0.377586	0.00500532	0.00556891	0.632357
421182	0.226343	0.00499856	0.00514381	0.208074
421202	0.384458	0.010134	0.00899759	0.138144
421221	0.13769	0.00506807	0.00806188	0.0465615
421222	0.392569	0.00541252	0.00515016	0.0772372
421223	0.441069	0.00570464	0.00512355	0.267474
421224	0.437926	0.00500547	0.00518241	0.170192
421281	0.402903	0.00681618	0.00783277	0.174705
421321	0.533446	0.00658715	0.0152032	0.123412
421381	0.280306	0.0050112	0.00519854	0.556022
422801	0.370794	0.00501032	0.00517446	0.0943431
422802	0.723522	0.00499476	0.00663207	0.050085
422822	0.692237	0.00499791	0.00515271	0.147563
422823	0.612833	0.00523786	0.00663149	0.285591
422825	0.427694	0.00508904	0.00517785	0.122056
422826	0.313914	0.00505035	0.00520247	0.0972722
422827	0.243654	0.00525719	0.00517021	0.0819732
422828	0.651406	0.00581804	0.00932741	0.220486
429004	0.138815	0.00496238	0.00521983	0.0567017
429005	0.18743	0.00496315	0.00511657	0.0119425
429006	0.281958	0.00495394	0.00514024	0.0158769
429021	0.193654	0.00693905	0.0168676	0.184683
430102	0.096505	0.00488015	0.00506471	0.0111574
430103	0.250548	0.00497103	0.00513531	0.0173854
430104	0.170971	0.0048812	0.00508367	0.0138203
430105	0.137574	0.00499984	0.00515319	0.032628
430111	0.170754	0.00488221	0.00506953	0.0125686
430121	0.660524	0.00554719	0.00507023	0.0331633
430112	0.243165	0.0048812	0.00506971	0.0528987
430124	0.354688	0.00490532	0.00508524	0.028312
430181	0.19661	0.00567146	0.0059194	0.041608
430202	0.24474	0.00488381	0.00508372	0.0152648
430203	0.283859	0.00491135	0.00510144	0.0287219
430204	0.297828	0.00529322	0.00522958	0.0224661
430211	0.289857	0.00490309	0.00507863	0.0213797
430221	0.344583	0.00491662	0.00510438	0.0236803
430223	0.30085	0.00508761	0.00510447	0.0725177
430224	0.200749	0.0049851	0.00513744	0.0363002
430225	0.164325	0.00492429	0.00512169	0.137842
430281	0.220528	0.00500791	0.00507887	0.029976
430302	0.148963	0.00488034	0.00506877	0.05397
430304	0.153434	0.00490712	0.00507745	0.0230063
430321	0.277088	0.00491763	0.00508352	0.0298474
430381	0.362931	0.00492103	0.00515149	0.0261179
430382	0.298394	0.00491693	0.00508554	0.0174996
430405	0.182558	0.0049718	0.00516259	0.065877
430406	0.14283	0.00497676	0.0051269	0.0334847
430407	0.30239	0.00497511	0.00515142	0.0777872
430408	0.200974	0.00498064	0.00514188	0.0257749
430412	0.471	0.00580192	0.00554357	0.117416
430421	0.4711	0.00499826	0.00513957	0.0322591
430422	0.329692	0.0050069	0.00515929	0.030092
430423	0.402849	0.0049184	0.00511489	0.0204692
430424	0.378912	0.00491765	0.00510706	0.0344133
430426	0.262593	0.00499386	0.00515457	0.0332505
430481	0.280087	0.00498448	0.00511829	0.0309183
430482	0.160579	0.00491573	0.00509577	0.0734716
430502	0.305529	0.00488229	0.00511113	0.0600956
430503	0.254967	0.00496943	0.00515827	0.0412414
430511	0.282593	0.0048803	0.00508474	0.013501
430521	0.290046	0.00499364	0.00513052	0.0862572
430522	0.45526	0.00490831	0.00509856	0.018027
430523	0.2716	0.00499877	0.00515548	0.0275433
430524	0.369668	0.00490265	0.00512039	0.0366545
430525	0.30772	0.0049851	0.00515331	0.0279076
430527	0.212083	0.00578196	0.00621526	0.0752711
430528	0.181298	0.00545792	0.00526412	0.0380423
430529	0.144146	0.0057059	0.00685365	0.0822858
430581	0.136364	0.00498689	0.00513578	0.0339908
430602	0.214741	0.00506924	0.00691636	0.0211486
430603	0.359823	0.0049774	0.00514699	0.0207755
430611	0.158087	0.00492105	0.00681738	0.0390523
430621	0.330448	0.00498976	0.00548313	0.0368744
430623	0.244046	0.00487911	0.00506998	0.0530481
430624	0.285484	0.00488068	0.0054511	0.0566447
430626	0.33051	0.00522028	0.00510066	0.034634
430681	0.418521	0.00497697	0.00512605	0.0565491
430682	0.455521	0.0049782	0.00549593	0.0553482
430702	0.133269	0.00487369	0.00506052	0.0323746
430703	0.161466	0.00487636	0.00507353	0.0492055
430721	0.089079	0.00487148	0.00568299	0.0272184
430722	0.153527	0.00487912	0.00507326	0.0450249
430723	0.322768	0.00496708	0.00515599	0.0572574
430724	0.387237	0.00494809	0.00523814	0.0528085
430725	0.344754	0.00488912	0.00510487	0.0132494
430726	0.316571	0.00499975	0.00516347	0.047987
430781	0.24021	0.0049704	0.00513157	0.0135641
430802	0.35415	0.00497577	0.00516771	0.0356728
430811	0.471053	0.00497357	0.00516275	0.0432919
430821	0.267944	0.00497882	0.00516303	0.0346886
430822	0.476587	0.00499567	0.00516685	0.083272
430902	0.195378	0.00488259	0.0050678	0.0320991
430903	0.163866	0.00487887	0.00507404	0.0359949
430921	0.0842021	0.00487191	0.00517196	0.025662
430922	0.258906	0.00488375	0.0050832	0.0142493
430923	0.190281	0.00490587	0.00510449	0.0522365
430981	0.0762639	0.00487197	0.00519413	0.0472725
431002	0.209831	0.00534586	0.00513502	0.0847696
431003	0.131953	0.00509766	0.00512373	0.037033
431021	0.29462	0.00499699	0.00514512	0.0227521
431022	0.150666	0.00534288	0.00512619	0.0411329
431023	0.126185	0.00490214	0.00509322	0.0812231
431024	0.116996	0.00497508	0.0051304	0.0130164
431025	0.163855	0.00588981	0.00598156	0.029321
431026	0.225842	0.00532239	0.00534851	0.0371352
431027	0.208425	0.0060128	0.00779462	0.174523
431028	0.256909	0.00498416	0.00511884	0.120871
431081	0.187354	0.00502048	0.00519224	0.173177
431102	0.249677	0.00500612	0.00521912	0.0902401
431103	0.156181	0.0049992	0.00514355	0.027786
431121	0.222256	0.00500314	0.00514572	0.0423965
431122	0.232188	0.00585066	0.00527465	0.0347878
431123	0.204888	0.00623909	0.0122678	0.0430074
431124	0.0828978	0.00612291	0.016563	0.0378869
431125	0.0829299	0.00794576	0.0152926	0.0335696
431126	0.143929	0.00582521	0.00511202	0.0295806
431127	0.161116	0.00662866	0.0224533	0.0317636
431128	0.148422	0.00500579	0.00515299	0.0375862
431129	0.0933188	0.00775394	0.0213278	0.0329736
431202	0.215414	0.00495473	0.00514293	0.0204164
431221	0.210058	0.00524628	0.00509803	0.0603614
431222	0.336138	0.00488911	0.00510388	0.0224829
431223	0.205374	0.00498432	0.00514585	0.0668737
431224	0.228202	0.00497947	0.00514617	0.0467417
431225	0.217555	0.00570305	0.00541666	0.0519097
431226	0.216017	0.00498051	0.00516446	0.0451783
431227	0.215299	0.00491133	0.0051154	0.0641145
431228	0.205368	0.00500311	0.00517423	0.0341407
431229	0.479851	0.00581035	0.00691558	0.0809323
431230	0.459516	0.00625366	0.0102064	0.090766
431281	0.247668	0.00498892	0.00514949	0.0642396
431302	0.386794	0.00496419	0.00512161	0.0196932
431321	0.506248	0.00500477	0.00515512	0.0476964
431322	0.226555	0.00504769	0.0051388	0.0401389
431381	0.266009	0.00497706	0.00511013	0.0320849
431382	0.278438	0.0049765	0.0051311	0.0136897
433101	0.259536	0.00495277	0.00511784	0.0133556
433122	0.259404	0.0048804	0.00511733	0.0157216
433123	0.336893	0.00495534	0.00512808	0.0152094
433124	0.334052	0.00498717	0.00517061	0.0131257
433125	0.398265	0.00497253	0.00516085	0.0139303
433126	0.671846	0.00495602	0.00513948	0.0257053
433127	0.561288	0.00497157	0.00516094	0.0413173
433130	0.520793	0.00499705	0.00516707	0.0916521
440103	0.015097	0.00487166	0.00541914	0.0105392
440104	0.0156758	0.00487459	0.00506365	0.0135412
440105	0.0142753	0.00487684	0.00525287	0.0118801
440106	0.0154311	0.00487402	0.00504947	0.0115839
440111	0.0273791	0.00487919	0.00505006	0.010969
440112	0.0137961	0.00488165	0.00505442	0.011488
440113	0.0146053	0.00487684	0.00504947	0.0114721
440114	0.0236166	0.0055356	0.00551875	0.0334183
440115	0.0332255	0.00487719	0.00505274	0.0114868
440116	0.0194827	0.0128444	0.00749646	0.0243442
440183	0.0194132	0.00488268	0.00506841	0.0243333
440184	0.0223901	0.00507248	0.0053813	0.0350952
440203	0.0382934	0.00490773	0.00508364	0.0261535
440204	0.0386399	0.00496578	0.00527531	0.0163806
440205	0.0609131	0.012998	0.00840334	0.0698393
440222	0.0801633	0.0131153	0.0114025	0.0799931
440224	0.0436957	0.00498612	0.00535094	0.0315838
440229	0.0249927	0.00493827	0.00509089	0.0183927
440232	0.0397071	0.013022	0.0109713	0.0947168
440233	0.0282949	0.0131601	0.0116715	0.165647
440281	0.0597236	0.00497791	0.00515547	0.0439009
440282	0.0707208	0.00500713	0.005133	0.0447622
440303	0.0144518	0.00496775	0.00535134	0.014172
440304	0.0156343	0.00487677	0.00506365	0.02245
440305	0.0168211	0.004968	0.00513148	0.0147074
440306	0.0162399	0.004968	0.00511441	0.0110711
440307	0.0223396	0.00535015	0.00520486	0.0212627
440308	0.0163685	0.00488535	0.00508201	0.0118593
440402	0.0239277	0.00501621	0.00524534	0.0202555
440403	0.0250163	0.00496716	0.00524297	0.0187646
440404	0.0205259	0.00490317	0.00507227	0.0395067
440507	0.0252175	0.00497182	0.00530562	0.00977389
440511	0.0313625	0.00487719	0.00762477	0.00898255
440512	0.029116	0.00496815	0.00512267	0.0106156
440513	0.0407483	0.00497051	0.00805219	0.00955302
440514	0.0357688	0.00499112	0.00515567	0.0188384
440515	0.0234074	0.0049516	0.00508627	0.0182066
440523	0.0283407	0.0130103	0.0109108	0.0496274
440604	0.0160723	0.00487166	0.00513902	0.0105788
440605	0.0364063	0.00496912	0.00526525	0.0106503
440606	0.0458658	0.00487792	0.00811356	0.0103645
440607	0.0232863	0.00488279	0.00506709	0.0111506
440608	0.0175305	0.00488287	0.00506781	0.0115419
440703	0.0281485	0.00496473	0.00510317	0.0119817
440704	0.0201931	0.00487719	0.00522585	0.0117238
440705	0.0221425	0.00488078	0.00506781	0.00977408
440781	0.0195614	0.00498097	0.00510694	0.0228426
440783	0.0234963	0.00495689	0.00509287	0.00932844
440784	0.0248034	0.00497152	0.00512365	0.0118012
440785	0.0231852	0.00500666	0.00513825	0.0293261
440802	0.0132473	0.00487166	0.00513851	0.0112149
440803	0.0127297	0.00487706	0.00504947	0.0108109
440804	0.018132	0.00488153	0.00683856	0.0112633
440811	0.0180866	0.00497046	0.00510656	0.012285
440823	0.0152219	0.00487974	0.00505006	0.0107421
440825	0.0180667	0.0049637	0.00510054	0.0121828
440881	0.015873	0.00497224	0.00512121	0.00795939
440882	0.0173866	0.00495431	0.00510467	0.0118663
440883	0.0156412	0.00496845	0.00510685	0.010019
440902	0.0262373	0.00488185	0.00762536	0.0138191
440903	0.0250863	0.00487982	0.00506967	0.0111026
440923	0.0156397	0.0048803	0.00506781	0.0111913
440981	0.0198579	0.00497811	0.00512928	0.00933123
440982	0.0181593	0.00542403	0.00548785	0.0229401
440983	0.0234373	0.00497707	0.00514816	0.0195018
441202	0.0225788	0.0076828	0.00876291	0.0474272
441203	0.0250241	0.0052196	0.00528234	0.0368334
441223	0.0257395	0.00491284	0.00508575	0.0678263
441224	0.0260313	0.00490487	0.00510558	0.0381878
441225	0.0266488	0.00565889	0.00575707	0.0630463
441226	0.0251929	0.00570267	0.00540456	0.0750089
441283	0.027826	0.00491566	0.0050824	0.0337986
441284	0.0202325	0.00497301	0.00512484	0.0127391
441302	0.0232094	0.00497969	0.00511393	0.0168459
441303	0.0197038	0.00497749	0.00512506	0.00874002
441322	0.0226053	0.00498654	0.00511731	0.0319953
441323	0.0224375	0.00499617	0.00510911	0.0262665
441324	0.0200833	0.00500443	0.0054091	0.108539
441402	0.0236879	0.0130645	0.012564	0.0432839
441403	0.0376448	0.00531164	0.00510623	0.0822083
441422	0.0343066	0.0066362	0.00613536	0.100551
441423	0.0219727	0.0135051	0.0130142	0.0529123
441424	0.031015	0.00510424	0.0051178	0.0560521
441426	0.030318	0.00644305	0.00602989	0.0663567
441427	0.0279182	0.0131811	0.0127796	0.113491
441481	0.0331171	0.00535895	0.00531894	0.0619011
441502	0.0229085	0.00497274	0.00512503	0.0178949
441521	0.0166026	0.0049771	0.00513375	0.0192835
441523	0.0234281	0.0134432	0.012964	0.0517058
441581	0.0130584	0.0049714	0.0056053	0.0175329
441602	0.0202383	0.00511751	0.00550401	0.0483736
441621	0.0230489	0.00488413	0.00508261	0.0278721
441622	0.0316356	0.00560805	0.00659133	0.0906535
441623	0.0360354	0.00500596	0.00543128	0.0732115
441624	0.0273495	0.00576865	0.00879498	0.0485421
441625	0.0290933	0.0133581	0.00857131	0.106226
441702	0.0191959	0.00499521	0.00513618	0.0231659
441721	0.0186116	0.00488185	0.00506781	0.0238025
441723	0.0232687	0.00541086	0.00534643	0.0340883
441781	0.0202712	0.00502511	0.00510508	0.025509
441802	0.0258341	0.00499597	0.00514527	0.044375
441821	0.0243428	0.0130772	0.0107668	0.118823
441823	0.0527785	0.00498346	0.00510808	0.0621032
441825	0.0397447	0.00488111	0.00508339	0.0149596
441826	0.0450692	0.00488234	0.00510165	0.0144772
441803	0.0263959	0.00497185	0.00515398	0.0379656
441881	0.0373534	0.0050538	0.00516344	0.0153518
441882	0.0530304	0.00489957	0.00511668	0.0498821
441900	0.0166075	0.0049727	0.00512134	0.0125158
442000	0.0172761	0.00487515	0.00507183	0.0134845
445102	0.01612	0.00497221	0.0051112	0.0110943
445122	0.027025	0.00515331	0.00511587	0.0369474
445202	0.0260466	0.00488076	0.00533762	0.0102811
445203	0.0186775	0.00497311	0.00510656	0.0115258
445222	0.020653	0.012856	0.00743969	0.0441996
445224	0.0233323	0.00499787	0.00511971	0.0139641
445281	0.0238917	0.00501037	0.00515778	0.0425666
445302	0.0191544	0.00489508	0.00526001	0.0323139
445321	0.0228127	0.00488098	0.00508829	0.0251532
445322	0.0348808	0.00595452	0.00852103	0.0725683
445323	0.0241354	0.00495669	0.00511976	0.0150221
445381	0.0315204	0.00497393	0.00514278	0.0149604
450102	0.020242	0.00487751	0.0050686	0.0118335
450103	0.0219062	0.00488287	0.00508395	0.0121181
450105	0.0198804	0.00488514	0.00507279	0.0111654
450107	0.0223238	0.00497609	0.00512749	0.0114379
450108	0.0194008	0.00497398	0.00514349	0.0100792
450109	0.024092	0.00494956	0.00511676	0.0142207
450122	0.0222213	0.00497765	0.00514319	0.0172779
450123	0.0251009	0.0064131	0.00527926	0.0183324
450124	0.0295113	0.00639167	0.00527109	0.0194734
450125	0.0251409	0.0050824	0.00517291	0.0359974
450126	0.0233779	0.00488481	0.00507391	0.0107039
450127	0.0182795	0.00488503	0.00507279	0.010772
450202	0.045151	0.00506889	0.00516527	0.0143774
450203	0.0309045	0.00724911	0.00810886	0.0135567
450204	0.0437617	0.00501925	0.00513698	0.0208188
450205	0.0299537	0.00487681	0.00506313	0.0167091
450221	0.0438475	0.00487987	0.00630818	0.0122194
450222	0.0471563	0.00495868	0.00512091	0.0149596
450223	0.0428458	0.00497322	0.00515036	0.0268763
450224	0.0934544	0.0048802	0.00512055	0.0224962
450225	0.0437043	0.0130707	0.0126746	0.0349793
450226	0.0967281	0.0051062	0.00518611	0.0390597
450302	0.0337461	0.00777052	0.00753528	0.034039
450303	0.0436936	0.00497548	0.00514809	0.0154339
450304	0.0347814	0.00826347	0.00805362	0.0299659
450305	0.0311819	0.00658771	0.00770842	0.0315414
450311	0.0370576	0.010838	0.0078237	0.0167192
450321	0.0522333	0.00509253	0.00519862	0.015392
450312	0.0427919	0.00635138	0.007424	0.0155687
450323	0.0390882	0.00488182	0.00508719	0.0392289
450324	0.118124	0.00509924	0.00672108	0.027412
450325	0.0472693	0.00497233	0.00513459	0.0332245
450326	0.0470633	0.00497621	0.00527743	0.0378341
450327	0.0876986	0.0049955	0.00516003	0.0811785
450328	0.0881084	0.00507575	0.0054467	0.0698077
450329	0.164571	0.00502034	0.00512045	0.0217604
450330	0.0565059	0.00502277	0.0054834	0.0141254
450331	0.0629598	0.00490627	0.00511086	0.014596
450332	0.043466	0.0128294	0.00725878	0.0285889
450405	0.0233347	0.013076	0.0106362	0.106981
450422	0.0252386	0.00542762	0.00540283	0.0688272
450423	0.0400886	0.0130248	0.0109919	0.0352626
450481	0.0342971	0.00490581	0.00509157	0.0383667
450502	0.0138862	0.00496785	0.0051079	0.0109367
450503	0.0255154	0.00497344	0.00676582	0.00775944
450512	0.0293276	0.00487706	0.00736594	0.00768334
450521	0.0156816	0.00496814	0.00544507	0.00814805
450603	0.0219968	0.00495426	0.00545306	0.00942612
450602	0.0163436	0.00871508	0.00856851	0.00889245
450621	0.0214638	0.00488907	0.00508408	0.0106562
450681	0.018647	0.00507752	0.00664087	0.00870891
450702	0.0206515	0.00507275	0.00680978	0.0192394
450703	0.0208811	0.00497137	0.00512637	0.0116502
450721	0.0185775	0.00497878	0.00512928	0.0103083
450722	0.0212824	0.00499173	0.00512646	0.0350246
450802	0.0267183	0.0048857	0.00537038	0.0124173
450803	0.017804	0.00488405	0.00507798	0.010174
450804	0.0306621	0.0048831	0.00510544	0.0138999
450821	0.0265118	0.00854925	0.00775833	0.0126316
450881	0.0184896	0.00488442	0.00540057	0.0123929
450903	0.0214252	0.00497152	0.00512514	0.0127836
450921	0.0300034	0.00498822	0.00511829	0.0297256
450922	0.0223704	0.00495781	0.00546522	0.0151513
450923	0.0208391	0.00502838	0.00524259	0.0122154
450924	0.01996	0.00497135	0.00514316	0.0138464
450981	0.0226859	0.00496577	0.00510317	0.0122248
451002	0.0249202	0.013148	0.0145182	0.0262746
451021	0.0192885	0.00501482	0.00509972	0.0106848
451022	0.0237741	0.00488106	0.00510197	0.0161583
451023	0.0226344	0.00501777	0.00515148	0.0132884
451024	0.0227887	0.00510104	0.00514296	0.0116634
451025	0.0199287	0.00630149	0.00522596	0.0136798
451026	0.0245496	0.00640808	0.00530396	0.0156414
451027	0.0207683	0.00506715	0.0051771	0.0199756
451028	0.0508572	0.013084	0.014275	0.0286725
451029	0.0229425	0.0131063	0.0129579	0.0356951
451030	0.0438973	0.0133525	0.0135332	0.0239144
451031	0.0476843	0.00506379	0.00514844	0.0139122
451102	0.0509271	0.0130645	0.0126077	0.0451712
451121	0.0324046	0.0130582	0.012529	0.12986
451122	0.0379987	0.00488106	0.005089	0.0133332
451123	0.0457102	0.00525399	0.00671668	0.0319484
451202	0.028302	0.00519884	0.00517808	0.0113517
451221	0.0286938	0.00503643	0.00511959	0.0277644
451222	0.027185	0.0131192	0.0112462	0.0771264
451223	0.0269619	0.00517441	0.00516384	0.0161139
451224	0.0191566	0.00630245	0.00523874	0.0192451
451225	0.0739868	0.00501273	0.00513636	0.0147718
451226	0.0573888	0.00508472	0.00520229	0.028364
451227	0.020144	0.0050163	0.00516002	0.0186593
451228	0.0253189	0.00630077	0.00523651	0.0132747
451229	0.0187989	0.00631099	0.00523482	0.0135017
451281	0.0759252	0.00525035	0.00520049	0.0160169
451302	0.0262584	0.00488585	0.00508666	0.0134311
451321	0.0345927	0.00530555	0.00700562	0.0167194
451322	0.0305372	0.00497455	0.00557759	0.0153012
451323	0.0331648	0.00495941	0.00512738	0.0162455
451324	0.0347707	0.0130836	0.0137218	0.0457045
451381	0.0246131	0.00497507	0.00514171	0.0140072
451402	0.0211964	0.00496125	0.00508909	0.0131136
451421	0.0243852	0.00496513	0.00512623	0.0122775
451422	0.0237549	0.00497611	0.00514372	0.0126826
451423	0.0225423	0.00505022	0.00523964	0.0111584
451424	0.0200554	0.00501273	0.00512506	0.0123934
451425	0.0189597	0.0060616	0.00519436	0.0156065
451481	0.0217034	0.0048861	0.00509064	0.0164056
460105	0.0172719	0.00504445	0.00656521	0.0203222
460106	0.0185139	0.00504337	0.00671326	0.0238244
460107	0.0176517	0.00509375	0.00536906	0.0196098
460108	0.0154393	0.00790799	0.00810578	0.0182885
460200	0.0236366	0.0135633	0.0129763	0.669817
469001	0.0229918	0.0134192	0.0140106	0.421109
469002	0.0182	0.0135244	0.0111205	0.11846
469003	0.0183932	0.00495136	0.0054373	0.0390334
469005	0.0154757	0.00903687	0.00868077	0.0554054
469006	0.0194989	0.0135083	0.0122425	0.15727
469007	0.0179013	0.00792165	0.0103949	0.0831292
469021	0.0177139	0.00487857	0.00539544	0.0516163
469022	0.0215419	0.0135134	0.0108785	0.109763
469023	0.0188317	0.00497082	0.00513003	0.0425485
469024	0.0178637	0.00502397	0.00522872	0.0144894
469025	0.0214792	0.0136978	0.0131959	0.332494
469026	0.0255207	0.00508429	0.00693984	0.0619977
469027	0.0214832	0.0134489	0.0113763	0.681799
469028	0.0175353	0.0070848	0.00651244	0.357716
469029	0.0198293	0.0133353	0.0132957	0.677087
469030	0.0210059	0.0130744	0.0127674	0.433653
500101	0.15886	0.00519166	0.00785004	0.0260181
500102	0.328309	0.00829356	0.00762339	0.0255808
500103	0.106428	0.00504329	0.00733936	0.0164403
500104	0.0407981	0.00487515	0.00524805	0.0149563
500105	0.0773934	0.00522367	0.00779777	0.0160905
500106	0.109113	0.0049747	0.00515669	0.0160056
500107	0.0916294	0.00497145	0.00547875	0.0164212
500108	0.089868	0.00505427	0.00518536	0.014038
500109	0.089531	0.00504299	0.00716236	0.0159794
500110	0.42846	0.00508683	0.0052247	0.05958
500111	0.178595	0.00498189	0.00513221	0.0129547
500112	0.249704	0.0050155	0.00640012	0.0148793
500113	0.133174	0.00503223	0.00678452	0.016948
500114	0.71381	0.00513717	0.00522183	0.0402661
500115	0.170363	0.00517619	0.00676276	0.0611068
500116	0.174976	0.00501273	0.00518237	0.0623333
500117	0.0659181	0.00497489	0.00515657	0.0224426
500118	0.170551	0.00490614	0.00508941	0.0218723
500119	0.267983	0.00563088	0.00521847	0.0405322
500223	0.0958316	0.0049726	0.00513817	0.0132584
500224	0.0996965	0.00496865	0.00517746	0.0497419
500226	0.1323	0.00494862	0.00513371	0.0120238
500227	0.109494	0.00498044	0.00514835	0.031733
500228	0.189399	0.00503281	0.00519697	0.0172421
500229	0.773269	0.0104252	0.0110566	0.0983308
500230	0.25958	0.00521129	0.00700089	0.0609475
500231	0.218263	0.00502116	0.00522901	0.0592047
500232	0.483732	0.00606505	0.00565349	0.141242
500233	0.126026	0.00799996	0.0125366	0.0184053
500234	0.26276	0.00864772	0.00973044	0.0975909
[truncated: 885 more rows]

## Sheet: Supplementary Fig.32
Supplementary Fig. 32 The predicted county-level distributions of the three most prevalent tick species in the Rhipicephalus genus
code	R. sanguineus	R. microplus	R. haemaphysaloides
110101	0.0308903	0.0248856	0.0124779
110102	0.0330863	0.0248978	0.0124839
110105	0.0312026	0.0256824	0.012302
110106	0.0567368	0.0284138	0.012322
110107	0.0885017	0.0266927	0.0123118
110108	0.0547715	0.0269979	0.0131654
110109	0.0543562	0.0346377	0.0194305
110111	0.224186	0.035371	0.0192659
110112	0.0315894	0.0257844	0.0122992
110113	0.0616355	0.0265329	0.0122794
110114	0.0499602	0.0372921	0.0172079
110115	0.0493902	0.0262172	0.0122925
110116	0.0735605	0.037452	0.0191702
110117	0.0988497	0.0452356	0.0123115
110228	0.0564637	0.0392407	0.0129106
110229	0.0692915	0.0356021	0.0123675
120101	0.0264209	0.0266886	0.0124577
120102	0.0224423	0.0266886	0.0124474
120103	0.0250974	0.0252961	0.0124556
120104	0.0264379	0.0266886	0.0124577
120105	0.0276778	0.0266886	0.0124096
120106	0.0217036	0.0266886	0.0122666
120116	0.0552181	0.0295938	0.0251317
120110	0.0328335	0.0268353	0.020288
120111	0.0232894	0.0279077	0.0122718
120112	0.037502	0.0267405	0.0124399
120113	0.074084	0.0283585	0.013156
120114	0.0303244	0.0268823	0.0122643
120115	0.0451366	0.0268725	0.0126329
120221	0.0388187	0.0271854	0.0122713
120223	0.0231971	0.0268841	0.0122623
120225	0.0583188	0.0368779	0.0122686
130102	0.118405	0.0252169	0.0122859
130103	0.107224	0.0251912	0.0123129
130104	0.18905	0.0263592	0.0123118
130105	0.447959	0.0262157	0.012303
130107	0.350145	0.026618	0.0123673
130108	0.138567	0.0262407	0.0122953
130121	0.345535	0.0403501	0.0123475
130123	0.132289	0.025171	0.0122911
130124	0.100642	0.0249389	0.0122796
130125	0.205606	0.0265755	0.0123007
130126	0.56099	0.0331921	0.0216895
130127	0.0398364	0.0251182	0.0122693
130128	0.0682494	0.0250047	0.0122548
130129	0.443685	0.0346229	0.0122913
130130	0.0459544	0.0250309	0.012275
130131	0.167024	0.0358423	0.0199177
130132	0.115292	0.0347755	0.0122882
130133	0.123881	0.0253599	0.0122854
130181	0.0633014	0.0249998	0.012265
130182	0.0982597	0.0250525	0.012295
130183	0.110705	0.0249674	0.0122783
130184	0.0659312	0.0252462	0.0123067
130185	0.583119	0.0418173	0.0123017
130203	0.0425136	0.0269752	0.0130008
130202	0.039606	0.0289544	0.0136118
130204	0.0483533	0.0252922	0.0123814
130205	0.0339248	0.0251608	0.0131604
130207	0.0380914	0.0270889	0.012976
130208	0.084509	0.0344508	0.0123589
130223	0.090509	0.032808	0.0126629
130225	0.0298639	0.0252705	0.0129374
130227	0.0528213	0.0480535	0.0168337
130229	0.134453	0.032744	0.0122745
130281	0.0952649	0.0431575	0.0191333
130283	0.100661	0.0493522	0.0132291
130302	0.0301884	0.0257373	0.0122907
130303	0.035877	0.0428331	0.0121926
130304	0.0271277	0.0288574	0.0122916
130321	0.0849025	0.0382667	0.017927
130322	0.0513997	0.02777	0.0122774
130323	0.0412761	0.0477374	0.012309
130324	0.0793404	0.0375054	0.0122848
130402	0.107071	0.0261524	0.0123018
130403	0.0398996	0.0271329	0.0124405
130404	0.097077	0.0255905	0.0124426
130406	0.317919	0.0349809	0.0122822
130421	0.135825	0.0255415	0.0122471
130423	0.0599408	0.0262058	0.0122766
130424	0.0898103	0.0264287	0.0122739
130425	0.0798325	0.0256926	0.0122995
130426	0.598635	0.0346066	0.0129265
130427	0.297932	0.026405	0.012297
130428	0.0825541	0.0262469	0.0122759
130429	0.0381525	0.0250707	0.0122507
130430	0.055484	0.0250096	0.0122561
130431	0.0796412	0.0249798	0.0122726
130432	0.0713876	0.025401	0.012295
130433	0.0499455	0.0252959	0.0123074
130434	0.0561524	0.0257895	0.0122773
130435	0.0714971	0.0252803	0.012257
130481	0.442362	0.0280837	0.0123383
130502	0.061194	0.0275564	0.0122505
130503	0.0850693	0.0252706	0.0122732
130521	0.151611	0.0273214	0.0123345
130522	0.110485	0.0276524	0.0123016
130523	0.0742867	0.0280215	0.0123825
130524	0.0555456	0.0252388	0.0122674
130525	0.0477802	0.0259856	0.0122563
130526	0.0636732	0.0260493	0.0122509
130527	0.053608	0.0250389	0.0122709
130528	0.100951	0.0257938	0.0122605
130529	0.0970778	0.025005	0.0122561
130530	0.0535931	0.0249963	0.0122584
130531	0.076266	0.0250015	0.0122563
130532	0.0777688	0.0260806	0.0122495
130533	0.0662832	0.0250365	0.0122498
130534	0.0770378	0.0249933	0.0122534
130535	0.0626692	0.0249815	0.012295
130581	0.0814835	0.0249716	0.0122392
130582	0.316153	0.0272977	0.0123885
130602	0.0394413	0.0249344	0.0123118
130603	0.0330157	0.0249623	0.0122974
130604	0.031523	0.0248819	0.0123108
130621	0.150514	0.0388164	0.0122939
130622	0.0282829	0.0250564	0.0122516
130623	0.0724394	0.0353088	0.0176199
130624	0.150056	0.0338674	0.0183984
130625	0.109793	0.02497	0.0123011
130626	0.0510608	0.0250113	0.0122912
130627	0.142223	0.0369925	0.01232
130628	0.059388	0.0249556	0.012295
130629	0.0371973	0.02489	0.0122757
130630	0.22991	0.0412559	0.0198103
130631	0.057613	0.0249661	0.0123067
130632	0.0352057	0.0256789	0.0122875
130633	0.0845546	0.0351461	0.0185632
130634	0.178512	0.0266538	0.0123095
130635	0.0506399	0.0250576	0.0122682
130636	0.137323	0.0375692	0.0123052
130637	0.0367026	0.024977	0.0122978
130638	0.0387307	0.0269495	0.0122817
130681	0.0432727	0.0260894	0.0122912
130682	0.100891	0.0250499	0.0123094
130683	0.0544118	0.0249709	0.012295
130684	0.0518293	0.0266942	0.0122902
130702	0.102984	0.0315719	0.0124714
130703	0.070481	0.0315237	0.0123153
130705	0.0500255	0.0339889	0.0126752
130706	0.0847463	0.0340103	0.0130576
130721	0.130668	0.0315605	0.0125835
130722	0.0633748	0.0252682	0.0123759
130723	0.0626454	0.0253158	0.0123135
130724	0.0760407	0.0304836	0.0123243
130725	0.0468215	0.0315538	0.0123749
130726	0.050316	0.0352032	0.0127431
130727	0.0811353	0.0317744	0.0124412
130728	0.0815148	0.0317043	0.0139243
130729	0.0876248	0.0320782	0.0126577
130730	0.0987657	0.0350735	0.0123621
130731	0.121062	0.0352559	0.0123322
130732	0.0571571	0.0343903	0.012526
130733	0.0741654	0.0375328	0.0176111
130802	0.176379	0.0333366	0.0180255
130803	0.103509	0.0343806	0.0125709
130804	0.0738477	0.0357915	0.0129591
130821	0.0870168	0.0360142	0.0166376
130822	0.0750165	0.0438694	0.0170729
130823	0.107554	0.0398334	0.016769
130824	0.0998939	0.0340777	0.0173397
130825	0.0835163	0.0342143	0.0168858
130826	0.0409265	0.0343908	0.0149456
130827	0.0866473	0.0419934	0.0182931
130828	0.0889804	0.0335804	0.0169474
130902	0.0314454	0.0249626	0.0123001
130903	0.0272296	0.0249771	0.0122303
130921	0.0332622	0.0256078	0.0122813
130922	0.0299127	0.0264745	0.0122648
130923	0.0327495	0.0249711	0.012294
130924	0.0292464	0.0268302	0.0122895
130925	0.0355657	0.0249343	0.012294
130926	0.0330192	0.0249883	0.012295
130927	0.0252399	0.0249889	0.0122844
130928	0.026827	0.0249746	0.0122889
130929	0.0310903	0.0249188	0.0122572
130930	0.0317552	0.0256342	0.0122976
130981	0.0303296	0.0249912	0.0122591
130982	0.0286158	0.0250346	0.0122556
130983	0.0302572	0.0269106	0.0122685
130984	0.0336593	0.0251105	0.0122572
131002	0.0499548	0.0262192	0.0122838
131003	0.0536228	0.026588	0.012307
131022	0.0520693	0.0266752	0.0123067
131023	0.0478682	0.0261567	0.0123094
131024	0.0389553	0.0252631	0.0122749
131025	0.0314542	0.0268723	0.0122676
131026	0.0299192	0.0250686	0.0122458
131028	0.0497425	0.0247181	0.0122902
131081	0.028733	0.0274357	0.0122779
131082	0.158255	0.0264762	0.0122936
131102	0.0285606	0.0250328	0.0122501
131121	0.0457054	0.0250453	0.0122536
131122	0.0268198	0.0249762	0.0122608
131123	0.0279958	0.0249639	0.0122555
131124	0.0308181	0.0250478	0.0122824
131125	0.0372589	0.0250128	0.0122513
131126	0.122256	0.0249903	0.0122737
131127	0.0294169	0.0249963	0.012275
131128	0.0311525	0.0250512	0.0122572
131181	0.0704748	0.025052	0.0122546
131182	0.0505867	0.0249664	0.0122726
140105	0.281608	0.0296775	0.0123096
140106	0.337473	0.0375611	0.0194992
140107	0.188411	0.0318463	0.0184149
140108	0.357417	0.0352358	0.0123153
140109	0.536666	0.0340669	0.0186885
140110	0.235884	0.0345203	0.0179261
140121	0.204888	0.0330711	0.0123152
140122	0.280043	0.0355152	0.0173018
140123	0.262719	0.0343831	0.017111
140181	0.296146	0.0344453	0.0161127
140202	0.049968	0.025217	0.0124953
140203	0.0525883	0.0321975	0.0124527
140211	0.0435287	0.0321133	0.0123766
140212	0.0454274	0.0359947	0.012477
140221	0.0526242	0.033989	0.012361
140222	0.0625865	0.0345721	0.0123026
140223	0.102883	0.0347932	0.0123689
140224	0.229039	0.0342837	0.0128199
140225	0.117779	0.0341612	0.0164456
140226	0.0541571	0.0316618	0.0122307
140227	0.0424347	0.0295389	0.0121345
140302	0.303946	0.0347184	0.0126684
140303	0.343541	0.035155	0.0190361
140311	0.49147	0.0391689	0.0129748
140321	0.464002	0.0345049	0.0183911
140322	0.295119	0.0342959	0.0168656
140402	0.119186	0.0279542	0.0123196
140411	0.108874	0.0283298	0.0123005
140421	0.116667	0.0346539	0.0122985
140423	0.396325	0.0317744	0.0123298
140424	0.188122	0.0328114	0.0123096
140425	0.350459	0.0361589	0.0123048
140426	0.455671	0.029728	0.0123521
140427	0.184187	0.0324192	0.0124303
140428	0.115444	0.0375669	0.0123022
140429	0.273405	0.0349382	0.0122744
140430	0.253135	0.0337098	0.0122819
140431	0.23699	0.0284889	0.0122722
140481	0.250978	0.0357292	0.012315
140502	0.418278	0.0327883	0.0123727
140521	0.360151	0.0461883	0.0123543
140522	0.170857	0.0336855	0.0154429
140524	0.0809984	0.0501092	0.0121263
140525	0.181887	0.0343088	0.0121567
140581	0.289676	0.045989	0.0122983
140602	0.0903255	0.0352355	0.0123701
140603	0.0574494	0.0327478	0.0127229
140621	0.0682825	0.0319099	0.0123611
140622	0.0562371	0.0333914	0.0126621
140623	0.0508658	0.0372996	0.0142672
140624	0.0830964	0.0320243	0.0124209
140702	0.313482	0.0351062	0.0124925
140721	0.386374	0.0346114	0.0129499
140722	0.537958	0.0349366	0.0126649
140723	0.413977	0.034685	0.0169643
140724	0.28095	0.0344062	0.0163462
140725	0.35509	0.0345184	0.0127416
140726	0.193719	0.0356632	0.0128178
140727	0.215005	0.0351577	0.0122984
140728	0.21418	0.0316825	0.012303
140729	0.5435	0.0321919	0.0123838
140781	0.341204	0.0347847	0.0124386
140802	0.259263	0.0664328	0.0123681
140821	0.434097	0.0331561	0.0122622
140822	0.462483	0.0357613	0.0123076
140823	0.491027	0.0528226	0.0123494
140824	0.230309	0.0520176	0.0124087
140825	0.4202	0.0342624	0.0122955
140826	0.303797	0.0360756	0.0121372
140827	0.216893	0.071187	0.0126842
140828	0.309726	0.0545822	0.0175529
140829	0.478543	0.0558374	0.0171707
140830	0.336811	0.0617147	0.0123238
140881	0.18407	0.0531741	0.0122813
140882	0.171843	0.0397328	0.0122699
140902	0.331571	0.0353035	0.0125454
140921	0.290003	0.0320656	0.0130326
140922	0.326118	0.0344374	0.0127834
140923	0.146975	0.0342986	0.0161571
140924	0.120645	0.0342395	0.0126395
140925	0.156448	0.0338851	0.0157033
140926	0.369758	0.0349886	0.0122927
140927	0.0886856	0.033883	0.0127453
140928	0.0999777	0.0344533	0.0164203
140929	0.0829382	0.0438017	0.0177988
140930	0.232295	0.0386958	0.0143779
140931	0.135224	0.0315882	0.012363
140932	0.263953	0.0345336	0.0128339
140981	0.172011	0.0348464	0.0128397
141002	0.335249	0.0426285	0.0122689
141021	0.390166	0.0321308	0.0122613
141022	0.231207	0.0425775	0.0121705
141023	0.419956	0.0372516	0.0122626
141024	0.199524	0.0451999	0.0122619
141025	0.225425	0.0345542	0.012389
141026	0.271019	0.0444392	0.0124016
141027	0.402983	0.0473022	0.012316
141028	0.459394	0.0431246	0.0167964
141029	0.166481	0.0341294	0.0159629
141030	0.704204	0.0379818	0.012591
141031	0.399012	0.033331	0.0155059
141032	0.702245	0.0319934	0.0123277
141033	0.583872	0.0437577	0.0171945
141034	0.108164	0.0476311	0.0123344
141081	0.51314	0.0290365	0.0122558
141082	0.103433	0.0332331	0.0121716
141102	0.311535	0.0394865	0.0178135
141121	0.378924	0.035359	0.0125807
141122	0.256006	0.038667	0.0178658
141123	0.340537	0.0345494	0.0123043
141124	0.199484	0.0330157	0.0122976
141125	0.260376	0.0267925	0.0122993
141126	0.138571	0.0342659	0.0123287
141127	0.185598	0.0406353	0.0145796
141128	0.151237	0.0376961	0.0171033
141129	0.0892136	0.0416869	0.0173814
141130	0.0661989	0.0399268	0.0181234
141181	0.40636	0.0320705	0.0123959
141182	0.335115	0.0349779	0.0129006
150102	0.0370793	0.0338679	0.0129777
150103	0.0725654	0.033604	0.016265
150104	0.0384712	0.0263389	0.0122725
150105	0.0319868	0.0269843	0.0123086
150121	0.0468354	0.0338103	0.0128045
150122	0.0833196	0.0267997	0.0122983
150123	0.040613	0.0341802	0.0123002
150124	0.0577886	0.0341011	0.0123003
150125	0.0476854	0.0341014	0.0123188
150202	0.0520006	0.0315048	0.0123169
150203	0.0495107	0.0249596	0.0122963
150204	0.0502798	0.0278292	0.0123201
150205	0.0654866	0.0339808	0.0153183
150206	0.0495336	0.0255605	0.0123181
150207	0.0418333	0.0327211	0.0129244
150221	0.0498167	0.0345623	0.012318
150222	0.0473722	0.0342	0.0122949
150223	0.0480297	0.0253391	0.0122937
150302	0.150117	0.0285056	0.0185342
150303	0.126242	0.0259126	0.0122933
150304	0.132915	0.0267795	0.0125238
150402	0.0222693	0.0339448	0.0131592
150403	0.0236246	0.0349293	0.0123634
150404	0.0234242	0.0346729	0.0123908
150421	0.0753919	0.0350617	0.0124266
150422	0.0276203	0.0347311	0.0165824
150423	0.055517	0.0346083	0.0123093
150424	0.0252341	0.0343007	0.0169617
150425	0.101279	0.0336	0.0131188
150426	0.0315075	0.0333554	0.0123399
150428	0.0237243	0.0344493	0.012375
150429	0.0272369	0.0344507	0.0123071
150430	0.0383851	0.0350042	0.0123372
150502	0.027741	0.0271994	0.0123179
150522	0.0248936	0.0286282	0.0122823
150521	0.0252452	0.0267475	0.0123923
150523	0.0293143	0.0283169	0.0123078
150524	0.0489937	0.0322338	0.0122714
150525	0.0239675	0.032134	0.0123187
150526	0.036051	0.0362812	0.0160969
150581	0.031034	0.0337175	0.0160884
150602	0.0584474	0.0319567	0.0122713
150621	0.0694509	0.0262065	0.0122969
150622	0.126792	0.0311992	0.0123008
150623	0.313013	0.0252691	0.0123015
150624	0.0664235	0.0274901	0.0123074
150625	0.0475975	0.0250679	0.0122957
150626	0.184023	0.0299124	0.0123084
150627	0.0470741	0.0267739	0.0123038
150702	0.0438346	0.0251215	0.0123796
150721	0.0205854	0.0317842	0.0122693
150722	0.0212106	0.0380159	0.0122719
150723	0.0172426	0.0346371	0.0121572
150724	0.0255036	0.0354191	0.0123291
150725	0.0709859	0.0272495	0.0122781
150726	0.0880376	0.0280687	0.0123731
150727	0.0505564	0.0249208	0.0122922
150703	0.0363024	0.0251475	0.0122713
150782	0.0274009	0.0286695	0.0120877
150783	0.0204352	0.03396	0.0123147
150784	0.018543	0.0427029	0.020953
150785	0.0188571	0.049051	0.0238591
150802	0.102091	0.0266643	0.0155269
150821	0.0582073	0.0256918	0.0123188
150822	0.115519	0.0256136	0.0155331
150823	0.0472612	0.0302767	0.0122859
150824	0.0251058	0.0250586	0.0122656
150825	0.0499388	0.0262893	0.0185701
150826	0.16434	0.0262034	0.0155339
150902	0.0524835	0.0335144	0.0126926
150921	0.0813215	0.0351137	0.0123067
150922	0.0429124	0.0259933	0.012269
150923	0.051095	0.0269106	0.0123031
150924	0.0678818	0.0270199	0.0122929
150925	0.0353923	0.0323687	0.0123284
150926	0.0497575	0.0268734	0.0123079
150927	0.0549788	0.0308541	0.0123034
150928	0.0305833	0.026259	0.0123083
150929	0.0567469	0.0250423	0.0122925
150981	0.0650347	0.0273332	0.0122998
152201	0.0211587	0.0278512	0.0125742
152202	0.0407742	0.0347062	0.0123324
152221	0.0248971	0.0344284	0.012306
152222	0.0261797	0.0358108	0.0125501
152223	0.0210868	0.0317042	0.0122733
152224	0.0228537	0.0317566	0.0122781
152501	0.0839546	0.0257829	0.0154777
152502	0.124231	0.0258448	0.0122577
152522	0.075332	0.0249288	0.0122631
152523	0.0466244	0.0249724	0.0122607
152524	0.0364013	0.0249811	0.0122765
152525	0.0798773	0.0267394	0.012271
152526	0.0569006	0.027004	0.0122673
152527	0.0503781	0.0260998	0.0122848
152528	0.0966399	0.025057	0.0122689
152529	0.067289	0.0251511	0.0122801
152530	0.125307	0.0253121	0.0123053
152531	0.0766498	0.0303661	0.0123109
152921	0.141002	0.0253357	0.0122944
152922	0.128686	0.0281761	0.0123122
152923	0.0736943	0.0258829	0.0122981
210102	0.0324276	0.025394	0.0124481
210103	0.0324276	0.025394	0.0124481
210104	0.0296686	0.025588	0.0124481
210105	0.0389968	0.0256168	0.0122786
210106	0.0307053	0.0252407	0.0124481
210111	0.111839	0.0364804	0.0131452
210112	0.0477566	0.0432493	0.0126842
210113	0.0456236	0.0268553	0.0136903
210114	0.0460923	0.0257576	0.0134957
210122	0.0310598	0.0271536	0.0128683
210123	0.0201169	0.0252369	0.0124267
210124	0.0451171	0.0263596	0.0122899
210181	0.0325914	0.0250559	0.0131178
210202	0.0602909	0.0363413	0.0123029
210203	0.0712917	0.0356348	0.0125686
210204	0.0624901	0.0316486	0.0123537
210211	0.0759839	0.0508799	0.012344
210212	0.0673923	0.0691784	0.0123441
210213	0.0708986	0.0352151	0.0126511
210224	0.0617095	0.0264792	0.0123096
210281	0.048176	0.0493212	0.0123389
210282	0.0458044	0.0421106	0.0123326
210283	0.0479454	0.0373243	0.0123269
210302	0.130976	0.0465897	0.012479
210303	0.0443121	0.0260256	0.0124541
210304	0.0439995	0.0332954	0.0122965
210311	0.0563121	0.0492141	0.0122933
210321	0.0352711	0.0273797	0.0131074
210323	0.0454063	0.0329328	0.0125967
210381	0.0574276	0.0371708	0.0123626
210411	0.0355018	0.0492133	0.0122059
210403	0.043042	0.050559	0.012342
210404	0.0778196	0.0407501	0.0123527
210402	0.0569847	0.0258357	0.0255981
210421	0.0296639	0.0259941	0.0120966
210422	0.0491839	0.0320056	0.012408
210423	0.0359974	0.0302212	0.0124556
210502	0.0384034	0.0458935	0.012101
210503	0.0358354	0.10848	0.0210518
210504	0.0411739	0.0515307	0.0120903
210505	0.0830544	0.0630937	0.0124738
210521	0.0498455	0.051417	0.0126696
210522	0.0494413	0.0487054	0.0127077
210602	0.0510094	0.0483594	0.0127031
210603	0.0459986	0.0429282	0.0129643
210604	0.0397561	0.0684458	0.012415
210624	0.0723865	0.0530881	0.0132802
210681	0.0476379	0.0495291	0.0140077
210682	0.0393962	0.0626096	0.0125283
210702	0.0202017	0.0248961	0.0124577
210703	0.0316614	0.0339811	0.0124297
210711	0.0333627	0.0261686	0.0122761
210726	0.0333027	0.0250845	0.012259
210727	0.0588606	0.0300419	0.0123292
210781	0.0548054	0.0272893	0.0124187
210782	0.0374182	0.0255469	0.0124418
210802	0.0327261	0.027488	0.0124767
210803	0.0419086	0.0279575	0.0126004
210804	0.0386368	0.0273198	0.012289
210811	0.0455537	0.0271425	0.013396
210881	0.0348663	0.0315437	0.0121215
210882	0.048568	0.0459384	0.013105
210902	0.0462463	0.0385407	0.0122888
210903	0.0564005	0.0300649	0.0122988
210904	0.0669167	0.0303557	0.0122765
210905	0.0441507	0.0398702	0.0122681
210911	0.0518727	0.0301276	0.0122888
210921	0.0428659	0.0355871	0.0122657
210922	0.0207912	0.0302472	0.0122777
211002	0.0414779	0.0260476	0.0124481
211003	0.0441108	0.0260044	0.0132032
211004	0.051485	0.0283952	0.0123962
211005	0.0385037	0.0670276	0.0209448
211011	0.0499065	0.0300574	0.0125081
211021	0.0346623	0.0283193	0.0123598
211081	0.0438556	0.0273249	0.013326
211102	0.0357977	0.027695	0.0130807
211103	0.0377198	0.0276293	0.0129669
211121	0.0446699	0.0281453	0.0131198
211122	0.0347273	0.0275056	0.0129595
211202	0.0314438	0.0452827	0.012175
211204	0.0236327	0.025811	0.0121117
211221	0.0233588	0.0283296	0.012325
211223	0.0339316	0.0278468	0.0124112
211224	0.0380928	0.0266999	0.0122721
211281	0.0457579	0.0255173	0.012398
211282	0.027664	0.0273226	0.0122924
211302	0.0561907	0.035963	0.0131717
211303	0.0692833	0.0368061	0.0123212
211321	0.0543765	0.0352162	0.0123395
211322	0.0847832	0.0324754	0.0174452
211324	0.0777629	0.0342706	0.0168046
211381	0.0829904	0.0373444	0.0123035
211382	0.0363816	0.0362755	0.0170331
211402	0.0813705	0.02792	0.0122626
211403	0.0404968	0.025972	0.0122891
211404	0.0650975	0.0325272	0.0124367
211421	0.0336906	0.045109	0.0122913
211422	0.0338198	0.0348119	0.0130307
211481	0.0468458	0.0266559	0.0122719
220102	0.0156465	0.0301699	0.0121758
220103	0.0204975	0.025167	0.0126152
220104	0.0246046	0.0253935	0.0128983
220105	0.0196619	0.0266801	0.0124737
220106	0.0266065	0.0254073	0.0123691
220112	0.0218604	0.0270253	0.0131887
220122	0.0230155	0.0252208	0.0122665
220181	0.0195013	0.0445377	0.0126728
220182	0.0380167	0.0277121	0.013064
220183	0.0212484	0.0303951	0.0137006
220202	0.045394	0.0439849	0.0136242
220203	0.0296949	0.03492	0.012831
220204	0.0310702	0.0428812	0.0125144
220211	0.0281187	0.0368415	0.0121895
220221	0.0258053	0.030183	0.0125637
220281	0.0271231	0.0275789	0.0121778
220282	0.0288979	0.0379357	0.0121241
220283	0.033014	0.0347413	0.012825
220284	0.0281059	0.0268226	0.0122782
220302	0.0775862	0.0254033	0.0122772
220303	0.0319014	0.0277354	0.012091
220322	0.0222711	0.0253912	0.0123246
220323	0.0193662	0.0283651	0.0124863
220381	0.0245093	0.0253954	0.012258
220382	0.0217334	0.0253564	0.0123511
220402	0.0292997	0.0265951	0.0121849
220403	0.0386794	0.0280308	0.0121762
220421	0.0263924	0.0338961	0.0125179
220422	0.0264182	0.0261918	0.0121882
220502	0.0365524	0.0457709	0.01261
220503	0.0361536	0.0631659	0.0123366
220521	0.0282122	0.0457235	0.0123059
220523	0.0286157	0.071819	0.0124376
220524	0.0306036	0.0819963	0.0122611
220581	0.0353293	0.0279011	0.0140599
220582	0.0435656	0.0473677	0.0129676
220602	0.0302192	0.0565446	0.0153018
220605	0.0318207	0.0852076	0.0212325
220621	0.0322089	0.072021	0.0133995
220622	0.0315246	0.0603832	0.0209685
220623	0.0317774	0.0519069	0.0177018
220681	0.0315556	0.0529633	0.0209539
220702	0.0213204	0.0304611	0.0123828
220721	0.020344	0.026042	0.01265
220722	0.0220344	0.025296	0.0123178
220723	0.0208074	0.0252132	0.0123032
220802	0.0227727	0.0258633	0.0129526
220821	0.0202787	0.0252353	0.0124286
220822	0.0244379	0.030743	0.0123235
220881	0.0226033	0.0252554	0.0124052
220882	0.022907	0.0252429	0.0123015
222401	0.0295253	0.0324341	0.0121857
222402	0.0367237	0.0386102	0.0123359
222403	0.0261017	0.0289328	0.0121537
222404	0.0351132	0.0486613	0.0121784
222405	0.0302075	0.0380901	0.0124055
222406	0.0269909	0.0252962	0.0121218
222424	0.0280653	0.0272686	0.0121764
222426	0.0273097	0.0256472	0.0121069
230102	0.0222785	0.0251732	0.0123779
230103	0.0274227	0.0251732	0.0123771
230104	0.0216478	0.0252101	0.0128755
230108	0.0242911	0.025226	0.0123566
230109	0.0194509	0.0253605	0.0123612
230110	0.0240999	0.0252149	0.0125114
230111	0.0220711	0.0286836	0.0125261
230112	0.0205858	0.0297124	0.0124939
230123	0.0316336	0.0343242	0.012427
230124	0.0373475	0.0334239	0.0126457
230125	0.0345507	0.0477048	0.0123831
230126	0.0215625	0.0273597	0.0124097
230127	0.0456427	0.0397602	0.0124565
230128	0.0367516	0.0271534	0.0124409
230129	0.0326271	0.0419149	0.0126744
230182	0.0214214	0.0269391	0.0122782
230183	0.0392508	0.0391345	0.0123059
230184	0.0345069	0.032995	0.0130621
230202	0.025523	0.0252233	0.0123803
230203	0.0235651	0.0252536	0.0124385
230204	0.0252396	0.0252263	0.0123582
230205	0.0211066	0.0252429	0.0123538
230206	0.0191909	0.0252101	0.0123709
230207	0.0206045	0.0380147	0.0123049
230208	0.0211357	0.0252522	0.012276
230221	0.0198208	0.0269079	0.012302
230223	0.0226934	0.0252396	0.0123617
230224	0.0203083	0.0252522	0.0129705
230225	0.0219208	0.0252603	0.0126225
230227	0.0223245	0.0253717	0.0123583
230229	0.0238506	0.0319552	0.0123719
230230	0.0445967	0.0275905	0.0123767
230231	0.0219251	0.0299744	0.0123627
230281	0.0228956	0.0334999	0.0122746
230302	0.0470411	0.0390953	0.0123379
230303	0.0283315	0.0273928	0.0122188
230304	0.027879	0.0339285	0.0121966
230305	0.0403838	0.031558	0.0124679
230306	0.0274076	0.0252407	0.0121966
230307	0.0303543	0.0339449	0.0122055
230321	0.0359232	0.030852	0.0125581
230381	0.0622254	0.0441961	0.0136219
230382	0.0375859	0.0291055	0.0133888
230402	0.0405555	0.0265817	0.0123808
230403	0.0410363	0.0252327	0.0126354
230404	0.0441804	0.0409158	0.0123908
230405	0.042042	0.0253933	0.0123808
230406	0.0330505	0.0316781	0.0124016
230407	0.0276395	0.026931	0.0122662
230421	0.0318642	0.0270975	0.0123639
230422	0.0296007	0.0274244	0.0130982
230502	0.0405947	0.0480675	0.0128398
230503	0.0596131	0.0332441	0.0123874
230505	0.0362708	0.0458464	0.0124414
230506	0.0427109	0.0270082	0.012517
230521	0.0358782	0.0276269	0.0130895
230522	0.0378915	0.0269987	0.0123696
230523	0.0377085	0.0269609	0.0125023
230524	0.0405779	0.0323575	0.0124903
230602	0.0221924	0.0251975	0.0123838
230603	0.022084	0.0261004	0.0123738
230604	0.0247939	0.0253313	0.0124144
230605	0.0228486	0.0253314	0.0125089
230606	0.0208388	0.02527	0.012356
230621	0.0251372	0.0262611	0.0122612
230622	0.0198815	0.0261596	0.012416
230623	0.0230142	0.0252525	0.0123453
230624	0.0257463	0.0254533	0.0124438
230702	0.0276151	0.0274039	0.0123641
230703	0.0330403	0.0292977	0.0123244
230704	0.0337903	0.0294894	0.0124351
230705	0.0268539	0.0273401	0.0121701
230706	0.0337039	0.034802	0.0123415
230707	0.0280183	0.0282704	0.012133
230708	0.0332948	0.0277643	0.0123161
230709	0.0357515	0.0272584	0.0123106
230710	0.0312445	0.0257562	0.0120902
230711	0.0358874	0.0327903	0.0122839
230712	0.0305319	0.0259476	0.0121539
230713	0.0335147	0.0354022	0.0124016
230714	0.0384537	0.0273634	0.0122885
230715	0.0281571	0.0375798	0.0121678
230716	0.0322203	0.0392934	0.0123207
230722	0.0380664	0.0270986	0.0123741
230781	0.0340901	0.0274516	0.0123016
230803	0.0316839	0.0251217	0.0125202
230804	0.0334034	0.025121	0.0123827
230805	0.0335424	0.0305125	0.0131686
230811	0.0296285	0.0408005	0.0139094
230822	0.0335953	0.0295483	0.0126086
230826	0.038131	0.0289121	0.0132793
230828	0.0307394	0.0270941	0.0129969
230833	0.03181	0.0389967	0.0124539
230881	0.0333462	0.0271939	0.0125633
230882	0.0401358	0.0305378	0.0128247
230902	0.0436185	0.0273334	0.0124191
230903	0.054242	0.0421374	0.012358
230904	0.0351031	0.0274597	0.0124222
230921	0.0379557	0.0296437	0.0125683
231002	0.0337473	0.0273208	0.0123206
231003	0.0338741	0.0373448	0.0127629
231004	0.0338281	0.037181	0.0123468
231005	0.0329826	0.0381648	0.0128343
231024	0.0364677	0.0320081	0.0123301
231025	0.0349077	0.0340865	0.012314
231081	0.0399632	0.0346885	0.0123462
231083	0.0352095	0.0348098	0.0123214
231084	0.0347264	0.033909	0.0123226
231085	0.0332889	0.0372788	0.0123135
231102	0.0335252	0.0339353	0.0123657
231121	0.0233575	0.0371199	0.0122705
231123	0.0349963	0.0352351	0.0124207
231124	0.0336281	0.034742	0.0123251
231181	0.0344318	0.0293321	0.0123677
231182	0.0319611	0.0375439	0.0123645
231202	0.0210926	0.0251525	0.0140091
231221	0.0218431	0.0253609	0.0123613
231222	0.0210457	0.0252088	0.0123637
231223	0.021647	0.0253698	0.0123633
231224	0.037659	0.0271706	0.0125449
231225	0.0220242	0.0308361	0.0123633
231226	0.0221083	0.0326498	0.0124207
231281	0.0210519	0.0251993	0.0122665
231282	0.0212106	0.0252161	0.0122649
231283	0.0349133	0.0272381	0.0123995
232721	0.025826	0.0293205	0.0132757
232722	0.0302097	0.0286964	0.0121038
232723	0.0312317	0.0473996	0.0239072
310101	0.0452902	0.709978	0.0572797
310104	0.0617224	0.615837	0.0458044
310105	0.0510369	0.694098	0.0522271
310106	0.051456	0.710105	0.0510946
310107	0.0550055	0.662017	0.0544501
310108	0.0513378	0.684272	0.0510316
310109	0.0445496	0.691135	0.0561823
310110	0.057583	0.689997	0.0581466
310112	0.103414	0.685849	0.0601251
310113	0.0563352	0.635143	0.0655336
310114	0.0855891	0.489329	0.074435
310115	0.064375	0.725765	0.0608376
310116	0.0672685	0.659284	0.0525738
310117	0.137001	0.40265	0.0505375
310118	0.0985725	0.528969	0.0889107
310120	0.063045	0.567426	0.0508004
310230	0.0502821	0.234984	0.0680391
320102	0.0297038	0.0706246	0.0468209
320104	0.0352836	0.096075	0.0458627
320105	0.0929535	0.0817266	0.128652
320106	0.0988689	0.0596528	0.142639
320111	0.036096	0.0658789	0.039145
320113	0.0983086	0.0641795	0.152335
320114	0.041282	0.0681643	0.106149
320115	0.0366684	0.0791336	0.0473682
320116	0.0367586	0.0982234	0.0421721
320117	0.0348573	0.0546865	0.150925
320118	0.114429	0.111047	0.362218
320202	0.0875766	0.100076	0.318205
320203	0.0493002	0.102889	0.119769
320204	0.040781	0.0888662	0.117864
320205	0.0685365	0.109985	0.125714
320206	0.0604371	0.0968352	0.124776
320211	0.2602	0.134922	0.527737
320281	0.0479339	0.0588026	0.104571
320282	0.137892	0.119209	0.303201
320302	0.0553352	0.0618685	0.0185254
320303	0.0648991	0.0600202	0.0177645
320305	0.0881576	0.180046	0.0188399
320311	0.0399831	0.0708135	0.0191453
320321	0.0606969	0.0619895	0.0157807
320322	0.131104	0.0466087	0.0175543
320312	0.0809042	0.211216	0.0182813
320324	0.0620491	0.118801	0.0294145
320381	0.0572946	0.105093	0.0212597
320382	0.0482202	0.0583536	0.0201915
320402	0.0423264	0.0627493	0.147245
320404	0.0667375	0.080225	0.136507
320405	0.0404961	0.0517884	0.133912
320411	0.0391712	0.0879755	0.154078
320412	0.119804	0.0799271	0.361288
320481	0.0516173	0.10883	0.142755
320482	0.0566965	0.0765128	0.386689
320508	0.384783	0.195999	0.481941
320505	0.405723	0.185075	0.552234
320506	0.333983	0.287395	0.427173
320507	0.309179	0.122829	0.488736
320581	0.0579602	0.118115	0.172168
320582	0.125543	0.0626287	0.481412
320583	0.260381	0.159276	0.396849
320509	0.298176	0.189402	0.45805
320585	0.0597294	0.160723	0.122934
320602	0.119899	0.154314	0.417616
320611	0.0579723	0.0864396	0.0895438
320621	0.0492584	0.0563215	0.0525871
320623	0.0434256	0.0887273	0.0471535
320681	0.0634447	0.109284	0.0742202
320682	0.0468617	0.0804418	0.0459449
320612	0.0313789	0.087593	0.101287
320684	0.058716	0.143764	0.0526982
320703	0.0719164	0.0640564	0.0253146
320705	0.0666601	0.0518927	0.0198384
320706	0.0620209	0.069887	0.0240253
320721	0.0825063	0.0582142	0.0227165
320722	0.105299	0.0962323	0.0199844
320723	0.0962603	0.0518913	0.0239184
320724	0.0787651	0.0836612	0.026013
320802	0.0470211	0.0597728	0.0278402
320803	0.0464698	0.0621804	0.0399619
320804	0.0449506	0.0765724	0.0299857
320811	0.0420054	0.0723904	0.0286402
320826	0.0554845	0.0867295	0.0359161
320829	0.178486	0.087819	0.0923478
320830	0.0372449	0.0714869	0.0325684
320831	0.119569	0.0833461	0.100074
320902	0.0546305	0.089709	0.039927
320903	0.0443841	0.0881189	0.0403714
320921	0.0891927	0.0548212	0.0344085
320922	0.070412	0.0750817	0.0330149
320923	0.0506961	0.0767723	0.0360684
320924	0.0721217	0.0842799	0.0404263
320925	0.039561	0.066086	0.0340672
320981	0.0396919	0.0651491	0.0353259
320982	0.105961	0.0904103	0.0431444
321003	0.0369174	0.08232	0.0292744
321023	0.0351901	0.0934485	0.0246276
321081	0.0427147	0.0541336	0.0400105
321084	0.124638	0.0788882	0.0878297
321012	0.0386973	0.0783752	0.0276264
321102	0.112672	0.086128	0.124443
321111	0.129576	0.0533067	0.309044
321112	0.0295378	0.0603364	0.0592754
321181	0.0351089	0.0798162	0.173836
321182	0.142675	0.0874739	0.173135
321183	0.0291628	0.0639147	0.263481
321202	0.0429986	0.0579631	0.044854
321203	0.0400004	0.0790259	0.048072
321281	0.0372638	0.0718724	0.0310526
321282	0.0569241	0.0861525	0.11922
321283	0.0486738	0.0726831	0.0373798
321204	0.0415206	0.0493786	0.0529315
321302	0.0490017	0.0593002	0.0306761
321311	0.0614841	0.0617608	0.0505978
321322	0.0824421	0.0701432	0.0273757
321323	0.0504433	0.0638035	0.0325208
321324	0.132623	0.0590915	0.0656421
330102	0.0557385	0.24473	0.153653
330103	0.0767767	0.242704	0.204857
330104	0.167963	0.394014	0.329916
330105	0.11221	0.320888	0.225022
330106	0.0709906	0.269517	0.172639
330108	0.0974216	0.40991	0.291835
330109	0.06246	0.292188	0.165241
330110	0.0554222	0.401924	0.153412
330122	0.0476132	0.439966	0.506022
330127	0.0415364	0.493724	0.201538
330182	0.0436884	0.571979	0.791968
330183	0.0672139	0.333795	0.376208
330185	0.0649463	0.239777	0.287648
330203	0.0484802	0.109682	0.061912
330204	0.0362344	0.121962	0.0719367
330205	0.0344423	0.0579237	0.0487759
330206	0.0631887	0.0826129	0.0608365
330211	0.0354278	0.0573987	0.0484812
330212	0.0727109	0.133267	0.0936009
330225	0.0274705	0.12777	0.0400974
330226	0.0351437	0.219993	0.0576581
330281	0.101103	0.0835097	0.182559
330282	0.051085	0.0568396	0.044143
330283	0.0355414	0.0925443	0.0777131
330302	0.0499507	0.181002	0.0441905
330303	0.0769524	0.125306	0.0410638
330304	0.0496995	0.151606	0.0328924
330322	0.0568797	0.105004	0.0456126
330324	0.0663183	0.320609	0.0537773
330326	0.0483161	0.33142	0.0355756
330327	0.119877	0.392457	0.0362288
330328	0.0508196	0.376873	0.130444
330329	0.0479692	0.529646	0.0412797
330381	0.0582237	0.420261	0.0659682
330382	0.0445866	0.0976077	0.0369968
330402	0.129158	0.285679	0.0711176
330411	0.0771388	0.301804	0.102539
330421	0.0802933	0.249634	0.0917664
330424	0.0527926	0.438278	0.0547752
330481	0.0885979	0.24624	0.0856783
330482	0.0845246	0.436967	0.0528856
330483	0.0775194	0.244991	0.101048
330502	0.036334	0.151253	0.107297
330503	0.046467	0.253806	0.122007
330521	0.0277718	0.349369	0.0838626
330522	0.0353137	0.175141	0.0848965
330523	0.0896324	0.0702103	0.542453
330602	0.0942347	0.245307	0.15968
330603	0.126136	0.222945	0.146457
330624	0.0509592	0.449007	0.589222
330681	0.147106	0.317449	0.285947
330604	0.104889	0.276409	0.168237
330683	0.0691262	0.366677	0.336493
330702	0.310137	0.363817	0.446915
330703	0.0903874	0.560263	0.628424
330723	0.15113	0.355665	0.394335
330726	0.116673	0.332685	0.388019
330727	0.0459009	0.452224	0.381916
330781	0.0856326	0.396232	0.27022
330782	0.121464	0.429875	0.300067
330783	0.112744	0.560715	0.583148
330784	0.170414	0.444129	0.454922
330802	0.199415	0.334017	0.559555
330803	0.0922277	0.316527	0.536761
330822	0.0725647	0.36893	0.507036
330824	0.0520721	0.448161	0.590411
330825	0.161174	0.481807	0.708816
330881	0.0647974	0.198392	0.29828
330902	0.0493063	0.142945	0.0869117
330903	0.192096	0.105542	0.150892
330921	0.0926732	0.275853	0.262276
330922	0.0881568	0.219661	0.237414
331002	0.0401494	0.150943	0.0305792
331003	0.059253	0.132967	0.0403538
331004	0.0587835	0.144103	0.0440159
331021	0.116063	0.246479	0.1013
331022	0.0321661	0.415828	0.149489
331023	0.1165	0.249775	0.448375
331024	0.111557	0.397504	0.640685
331081	0.0308925	0.0956969	0.0234311
331082	0.0904184	0.231626	0.154974
331102	0.0909358	0.34527	0.287437
331121	0.0485038	0.305495	0.0635795
331122	0.0605335	0.360604	0.565325
331123	0.0712736	0.41363	0.409298
331124	0.0478816	0.590152	0.691967
331125	0.0535136	0.343138	0.3568
331126	0.0372519	0.293924	0.179041
331127	0.0371316	0.599202	0.0627922
331181	0.0746015	0.235492	0.215068
340102	0.0526016	0.0483161	0.039318
340103	0.0633902	0.0484271	0.063603
340104	0.0542996	0.0508819	0.0985935
340111	0.116901	0.0559568	0.256537
340121	0.0321334	0.0498179	0.0300107
340122	0.0579373	0.0486074	0.0430628
340123	0.0464131	0.0487841	0.0489405
340207	0.0446838	0.067561	0.126536
340208	0.0363965	0.117297	0.140793
340221	0.0416326	0.143294	0.10502
340222	0.0274217	0.097722	0.114818
340223	0.0345275	0.0971661	0.0760676
340302	0.0341417	0.0702074	0.0279914
340303	0.0338343	0.0689352	0.0284325
340304	0.0589091	0.0877202	0.027481
340311	0.0362716	0.0603583	0.0254473
340321	0.045398	0.0515498	0.025931
340322	0.0481486	0.0533602	0.0263791
340323	0.0367431	0.0520784	0.0222828
340402	0.118337	0.067422	0.0668788
340403	0.0712591	0.0681084	0.0323139
340404	0.113954	0.0607266	0.0618849
340405	0.0750404	0.181208	0.028834
340406	0.0350206	0.0547703	0.0316782
340421	0.0369368	0.0965964	0.0365559
340503	0.0297029	0.108996	0.0902066
340504	0.0392681	0.0915034	0.0934411
340521	0.0453165	0.104249	0.155088
340602	0.0539681	0.0652653	0.0286405
340603	0.0556283	0.051949	0.0174569
340604	0.0705659	0.0496569	0.016599
340621	0.0449791	0.0472535	0.0155977
340702	0.044487	0.0619224	0.109847
340711	0.0612843	0.109097	0.115771
340721	0.0264952	0.110687	0.0988274
340802	0.131752	0.083502	0.357336
340803	0.0613618	0.0996224	0.102944
340811	0.177389	0.090113	0.355108
340822	0.0369436	0.0912832	0.0706552
340823	0.0390133	0.111251	0.113762
340824	0.041932	0.0848163	0.103907
340825	0.0342838	0.0918433	0.286457
340826	0.205787	0.118608	0.25966
340827	0.0456325	0.0995771	0.0747889
340828	0.083796	0.0793685	0.392302
340881	0.0437681	0.0979604	0.0435124
341002	0.121092	0.227306	0.363877
341003	0.0460556	0.12939	0.0783899
341004	0.211531	0.141156	0.22414
341021	0.0465989	0.14238	0.101956
341022	0.119392	0.16976	0.281082
341023	0.168906	0.253551	0.0910495
341024	0.102018	0.268033	0.139077
341102	0.0612277	0.0682173	0.0468664
341103	0.0718749	0.0612271	0.0300482
341122	0.0389514	0.0599429	0.0353322
341124	0.0511906	0.0599157	0.0455184
341125	0.0801693	0.0543904	0.0258521
341126	0.0500109	0.122892	0.0246372
341181	0.0338164	0.0582614	0.0343256
341182	0.0572962	0.0643714	0.0269482
341202	0.0497075	0.0566044	0.0252172
341203	0.0578266	0.055976	0.0208455
341204	0.0558357	0.0584398	0.022251
341221	0.0537924	0.0634265	0.0210442
341222	0.0513969	0.0500355	0.0222125
341225	0.0501584	0.0556054	0.035954
341226	0.044273	0.055772	0.0417013
341282	0.049058	0.0591826	0.0223593
341302	0.0550211	0.0564785	0.024011
341321	0.0499057	0.0583491	0.0154759
341322	0.06732	0.0569925	0.0162272
341323	0.0444347	0.051635	0.0204936
341324	0.0542193	0.0530268	0.0191928
340181	0.243102	0.0573524	0.312463
340124	0.0417444	0.0509114	0.103518
340225	0.0451131	0.0860423	0.113271
340522	0.0384151	0.0717647	0.0976404
340523	0.0518762	0.0551142	0.096089
341502	0.0463791	0.0975673	0.0937166
341503	0.0520739	0.132916	0.107433
341521	0.0535376	0.0550702	0.0342116
341522	0.0310965	0.0645727	0.0358884
341523	0.0823492	0.162781	0.368124
341524	0.0946481	0.173281	0.165645
341525	0.0516865	0.0891737	0.379999
341602	0.0546152	0.0531033	0.0175809
341621	0.0496192	0.0518058	0.0215112
341622	0.0495595	0.0518177	0.0210259
341623	0.054461	0.0487648	0.0221692
341702	0.0540122	0.138043	0.21885
341721	0.0305	0.341085	0.0765959
341722	0.0527549	0.0989568	0.085525
341723	0.0436129	0.0755156	0.0702936
341802	0.0350841	0.144264	0.110862
341821	0.0325248	0.237363	0.097852
341822	0.0587411	0.0718082	0.112067
341823	0.0525753	0.0655227	0.110379
341824	0.0531967	0.151261	0.153049
341825	0.0609267	0.148947	0.144192
341881	0.049696	0.0726994	0.205692
350102	0.0991303	0.0962592	0.0559572
350103	0.122238	0.060596	0.131141
350104	0.0856352	0.0777092	0.0573991
350105	0.165968	0.104211	0.0643916
350111	0.602656	0.139129	0.0549876
350121	0.0858961	0.161274	0.0613121
350122	0.100658	0.141036	0.0410437
350123	0.0687417	0.278654	0.0413456
350124	0.0482221	0.121215	0.053248
350125	0.0384349	0.13109	0.0530351
350128	0.155173	0.125223	0.305542
350181	0.067203	0.110516	0.0340613
350182	0.109113	0.129523	0.0373797
350203	0.0655995	0.151595	0.0314722
350205	0.0846708	0.152531	0.0384674
350206	0.0480936	0.110667	0.0309835
350211	0.308609	0.160874	0.0413171
350212	0.160748	0.233587	0.0300384
350213	0.185021	0.145834	0.0439502
350302	0.082336	0.131348	0.034536
350303	0.0524635	0.161408	0.0320601
350304	0.0830219	0.109378	0.0403182
350305	0.188446	0.0590204	0.117386
350322	0.0544465	0.212786	0.0313426
350402	0.0548943	0.130562	0.0452466
350403	0.0877169	0.18457	0.0681383
350421	0.094215	0.510854	0.188206
350423	0.09947	0.586318	0.293576
350424	0.0460469	0.598651	0.156384
350425	0.0569053	0.10123	0.0412372
350426	0.0371142	0.133506	0.0540449
350427	0.0590086	0.319	0.124964
350428	0.0742464	0.419944	0.326073
350429	0.0886532	0.577571	0.344405
350430	0.151298	0.59745	0.61359
350481	0.0741559	0.200822	0.0460171
350502	0.0751069	0.0608974	0.0370791
350503	0.0422939	0.0564592	0.0346055
350504	0.0746632	0.0928795	0.0336885
350505	0.0628681	0.115741	0.0362971
350521	0.347107	0.089285	0.230397
350524	0.126468	0.194154	0.0297392
350525	0.0377982	0.261545	0.0348562
350526	0.0464138	0.29326	0.0554249
350527	0.0823614	0.0835357	0.0526511
350581	0.074631	0.0582159	0.0377997
350582	0.0900745	0.0576809	0.0387088
350583	0.127381	0.15192	0.027072
350602	0.210957	0.195947	0.05059
350603	0.0738298	0.207132	0.0404761
350622	0.103809	0.562414	0.0256794
350623	0.144171	0.330539	0.0299882
350624	0.0838365	0.433518	0.0325057
350625	0.152865	0.179286	0.0288781
350626	0.0621922	0.336997	0.0591913
350627	0.0741491	0.444841	0.0438751
350628	0.203412	0.402625	0.0506309
350629	0.0640945	0.214052	0.0617949
350681	0.120544	0.216441	0.0378582
350702	0.0370534	0.203474	0.0692533
350721	0.0562859	0.426922	0.120632
350722	0.0595067	0.420403	0.500462
350723	0.0514783	0.755509	0.562733
350724	0.0708245	0.222724	0.181565
350725	0.0421107	0.282657	0.0695305
350781	0.184539	0.596976	0.573982
350782	0.0939196	0.674715	0.510225
350783	0.0538843	0.511447	0.171608
350784	0.0485663	0.544945	0.575241
350802	0.0628305	0.15242	0.0263854
350821	0.0430859	0.177349	0.035919
350822	0.0769508	0.187323	0.0507204
350823	0.0733732	0.117794	0.0288972
350824	0.0509906	0.13953	0.0303572
350825	0.0623514	0.157008	0.0399398
350881	0.0539873	0.136216	0.0589353
350902	0.0391788	0.630567	0.0926274
350921	0.086872	0.133231	0.0490263
350922	0.0449902	0.126211	0.060583
350923	0.0455228	0.19894	0.0727747
350924	0.126451	0.599495	0.0641148
350925	0.0502849	0.305297	0.0487634
350926	0.0461563	0.428036	0.0379075
350981	0.0955345	0.451826	0.0609708
350982	0.0362761	0.193573	0.0309609
360102	0.323345	0.326091	0.354477
360103	0.142736	0.29193	0.148187
360104	0.165435	0.195016	0.129142
360105	0.0811673	0.312396	0.110851
360111	0.318789	0.26165	0.174427
360121	0.132904	0.171425	0.161363
360122	0.514431	0.179139	0.11326
360123	0.0447939	0.217553	0.068255
360124	0.144012	0.247001	0.444714
360202	0.529217	0.63715	0.626083
360203	0.161707	0.381552	0.502916
360222	0.151667	0.570461	0.351187
360281	0.134412	0.401164	0.531698
360302	0.234399	0.334761	0.339211
360313	0.202246	0.32604	0.307151
360321	0.0662562	0.362203	0.316081
360322	0.100151	0.301737	0.25213
360323	0.0701734	0.372374	0.24242
360402	0.333482	0.175132	0.291064
360421	0.106339	0.202312	0.156704
360423	0.052814	0.139583	0.173411
360424	0.0739563	0.239523	0.445095
360425	0.0845646	0.587762	0.10507
360426	0.0907748	0.187626	0.251454
360427	0.215191	0.14618	0.266424
360428	0.288216	0.342767	0.240093
360429	0.155702	0.151402	0.181028
360430	0.0790811	0.156396	0.0563685
360481	0.079301	0.15773	0.29272
360502	0.0821206	0.337336	0.229656
360521	0.107775	0.438997	0.243127
360602	0.103813	0.314607	0.377494
360622	0.195024	0.415479	0.445828
360681	0.124601	0.5659	0.296153
360702	0.120822	0.150518	0.0575793
360721	0.0673451	0.223315	0.0778438
360722	0.0765963	0.120499	0.0462591
360723	0.060233	0.147573	0.0683502
360724	0.05119	0.215245	0.0923498
360725	0.0838995	0.233536	0.0823883
360726	0.0600964	0.249479	0.0477407
360727	0.042633	0.172864	0.0515138
360728	0.0397476	0.180546	0.0500452
360729	0.0434181	0.193948	0.0552253
360730	0.062008	0.22923	0.118074
360731	0.0772015	0.118715	0.0454359
360732	0.0563321	0.214393	0.114515
360733	0.0501416	0.176653	0.0507476
360734	0.0343723	0.152974	0.0505913
360735	0.0371028	0.220715	0.0551976
360781	0.0701884	0.232819	0.0883033
360703	0.114452	0.217587	0.0965337
360802	0.159154	0.381614	0.143097
360803	0.0704873	0.342203	0.141538
360821	0.102654	0.348494	0.140886
360822	0.0662038	0.351238	0.158429
360823	0.0853051	0.31115	0.335124
360824	0.0686357	0.279953	0.248159
360825	0.063997	0.275354	0.365651
360826	0.195415	0.171874	0.172726
360827	0.0618416	0.305837	0.126268
360828	0.0880401	0.291203	0.104155
360829	0.108619	0.241161	0.12334
360830	0.12578	0.33581	0.164898
360881	0.177993	0.415802	0.0505336
360902	0.0796612	0.400176	0.231638
360921	0.0471571	0.256002	0.0987187
360922	0.13635	0.290482	0.362947
360923	0.0902753	0.379334	0.345861
360924	0.128721	0.43653	0.443599
360925	0.0577899	0.368704	0.120039
360926	0.0419298	0.266174	0.120431
360981	0.0964665	0.320165	0.344964
360982	0.0860657	0.258092	0.327034
360983	0.142901	0.331976	0.146614
361002	0.150732	0.350048	0.373722
361021	0.0537569	0.31611	0.228156
361022	0.146463	0.500445	0.629829
361023	0.120008	0.366183	0.358739
361024	0.11757	0.35567	0.350097
361025	0.0755754	0.316288	0.399666
361026	0.0965183	0.390128	0.390414
361027	0.141103	0.359443	0.414733
361028	0.151155	0.686452	0.52945
361029	0.162574	0.36965	0.327103
361030	0.0930284	0.422806	0.28111
361102	0.15475	0.344547	0.445819
361121	0.102186	0.413972	0.354665
361122	0.066733	0.325749	0.364583
361123	0.0850452	0.353298	0.552853
361124	0.173716	0.517488	0.334888
361125	0.127359	0.635443	0.376003
361126	0.0944664	0.639875	0.451993
361127	0.276627	0.306435	0.517789
361128	0.126168	0.441971	0.221557
361129	0.130498	0.399256	0.412124
361130	0.248168	0.666682	0.615624
361181	0.236771	0.644467	0.711441
370102	0.128413	0.0316458	0.012305
370103	0.267455	0.0666886	0.0135434
370104	0.0745619	0.0299951	0.0132371
370105	0.0486842	0.0272988	0.0122728
370112	0.200499	0.0372003	0.0123666
370113	0.400427	0.0585552	0.0123249
370124	0.299118	0.0535022	0.0122884
370125	0.0287885	0.0252117	0.012299
370126	0.0519274	0.0249807	0.012294
370181	0.17326	0.032095	0.0124335
370202	0.0821453	0.0524041	0.0125067
370203	0.113489	0.0495482	0.0212168
370211	0.420839	0.105712	0.0131717
370212	0.253931	0.187032	0.0180474
370213	0.1529	0.104834	0.0156653
370214	0.461271	0.0620409	0.0273153
370281	0.2805	0.0615014	0.0123038
370282	0.7899	0.0678311	0.0123098
370283	0.831358	0.0418212	0.0123066
370285	0.16429	0.0289252	0.0123032
370302	0.33355	0.0570817	0.0124358
370303	0.242954	0.0272857	0.0122833
370304	0.256224	0.0981503	0.0177002
370305	0.436407	0.0280896	0.0122896
370306	0.219689	0.0296958	0.0122798
370321	0.06262	0.0250298	0.0122863
370322	0.0466845	0.0252396	0.0122889
370323	0.241426	0.0429826	0.012209
370402	0.277209	0.13432	0.0127065
370403	0.21785	0.157672	0.0134823
370404	0.324183	0.0706462	0.0132729
370405	0.142554	0.04628	0.0140161
370406	0.332614	0.169617	0.012348
370481	0.535217	0.0660765	0.0123169
370502	0.0472964	0.0295454	0.0124
370503	0.0624831	0.0261292	0.0122644
370521	0.0297137	0.0256524	0.0122651
370522	0.0692884	0.0250935	0.012284
370523	0.0697308	0.0254797	0.0125587
370602	0.12148	0.139107	0.012407
370611	0.548931	0.252724	0.0123528
370612	0.426757	0.366432	0.0124032
370613	0.327497	0.157408	0.0169346
370634	0.119213	0.203283	0.0265978
370681	0.526872	0.169461	0.0123043
370682	0.464847	0.0445372	0.0123094
370683	0.785292	0.0507055	0.012301
370684	0.70191	0.4297	0.0156377
370685	0.659576	0.0799235	0.0122778
370686	0.578921	0.414124	0.0122884
370687	0.224456	0.461934	0.0142739
370702	0.141358	0.0269973	0.0122906
370703	0.102811	0.025447	0.0122963
370704	0.161456	0.0295207	0.0122814
370705	0.147491	0.0265768	0.012302
370724	0.320079	0.111185	0.0123691
370725	0.156273	0.048288	0.0123026
370781	0.711157	0.281705	0.0123504
370782	0.742312	0.0723863	0.0123352
370783	0.0729231	0.0252078	0.0122944
370784	0.248793	0.0515264	0.012319
370785	0.347449	0.0547439	0.0122965
370786	0.138061	0.0255367	0.0124459
370811	0.100662	0.0297781	0.0129339
370826	0.551	0.0471434	0.0442552
370827	0.0818736	0.0448661	0.0130181
370828	0.127314	0.052849	0.0123242
370829	0.5579	0.0423569	0.0122956
370830	0.0798214	0.028364	0.012294
370831	0.353582	0.050955	0.0124356
370832	0.0707396	0.0268727	0.0123031
370881	0.635863	0.031421	0.0122916
370812	0.0992224	0.0278258	0.0123135
370883	0.319519	0.119817	0.0141532
370902	0.172643	0.0416308	0.0121791
370911	0.154872	0.0458468	0.0124846
370921	0.329899	0.0306648	0.012309
370923	0.159923	0.0331849	0.0122914
370982	0.25307	0.0424785	0.0124429
370983	0.57383	0.0308709	0.012313
371002	0.297057	0.272968	0.0155123
371081	0.18126	0.141899	0.0145945
371082	0.163719	0.179311	0.0157519
371083	0.397154	0.210163	0.0124618
371102	0.296224	0.109094	0.0186198
371103	0.337072	0.230101	0.0140152
371121	0.299726	0.139472	0.0122046
371122	0.291355	0.0758189	0.0127096
371202	0.201032	0.0461465	0.0122133
371203	0.501909	0.0665557	0.01237
371302	0.570881	0.0652099	0.0127242
371311	0.323118	0.0551372	0.0142585
371312	0.573251	0.0701965	0.012658
371321	0.291825	0.0763311	0.0123981
371322	0.35778	0.0459833	0.0161864
371323	0.698321	0.126132	0.0123178
371324	0.446985	0.055391	0.0140534
371325	0.619566	0.252681	0.0128743
371326	0.600743	0.221944	0.0123566
371327	0.399643	0.085954	0.0140479
371328	0.566012	0.279845	0.012408
371329	0.51639	0.0535316	0.0145401
371402	0.0297613	0.0262257	0.0124197
371421	0.0360588	0.0250266	0.012294
371422	0.0539181	0.0249747	0.0122902
371423	0.0412584	0.0254817	0.0122914
371424	0.0409292	0.0249655	0.0122856
371425	0.0759969	0.0258884	0.012294
371426	0.0401453	0.0254781	0.012294
371427	0.0722158	0.0250903	0.0123101
371428	0.0959559	0.0250401	0.012294
371481	0.0376854	0.0249749	0.0123005
371482	0.0703939	0.0264022	0.0122902
371502	0.0839942	0.0256212	0.0122902
371521	0.0887614	0.0268026	0.012294
371522	0.0782098	0.0267171	0.0122866
371523	0.0746702	0.0257094	0.012294
371524	0.0753443	0.0287063	0.0122904
371525	0.0684607	0.027983	0.0123094
371526	0.0893083	0.0254934	0.0122902
371581	0.0744084	0.0255199	0.0122838
371602	0.101938	0.0251107	0.0123038
371621	0.0446911	0.0250633	0.0122949
371622	0.121975	0.0250057	0.0122866
371623	0.0352092	0.026775	0.0122849
371624	0.0371223	0.0252056	0.0122846
371625	0.0668025	0.0251239	0.0123005
371626	0.18857	0.0270973	0.0122713
371702	0.106939	0.0328072	0.012293
371721	0.075464	0.0462389	0.0123258
371722	0.0713647	0.0435185	0.0123551
371723	0.0960617	0.044306	0.0123169
371724	0.0872089	0.02846	0.0122866
371725	0.0988122	0.0281305	0.0122956
371726	0.0782302	0.0284139	0.0123342
371727	0.10837	0.0319963	0.0123092
371728	0.0554186	0.0298483	0.0123524
410102	0.102879	0.0872498	0.0123051
410103	0.108925	0.130786	0.0122901
410104	0.109017	0.118428	0.012498
410105	0.198202	0.0459463	0.0324864
410106	0.141132	0.0829195	0.0123062
410108	0.0778275	0.0554738	0.0123739
410122	0.0581443	0.0481304	0.0125452
410181	0.229557	0.0849397	0.0122772
410182	0.105935	0.150462	0.0122968
410183	0.243827	0.393975	0.0162618
410184	0.129909	0.0678713	0.0123452
410185	0.304705	0.359974	0.0164706
410202	0.0846187	0.0340797	0.0133539
410203	0.147371	0.0365741	0.0131204
410204	0.135072	0.0324214	0.0123118
410205	0.0940633	0.0366848	0.0122922
410211	0.118921	0.0777471	0.0126707
410221	0.0856365	0.0442393	0.0123516
410222	0.104144	0.0509548	0.0123293
410223	0.0969572	0.0641732	0.012366
410224	0.0630447	0.0581328	0.0123208
410225	0.0725075	0.053171	0.0122977
410302	0.259072	0.110012	0.0134592
410303	0.265967	0.0903566	0.013464
410304	0.195824	0.0899169	0.0131457
410305	0.125637	0.0955576	0.012307
410306	0.140849	0.0521461	0.0126357
410311	0.144593	0.0912563	0.0131356
410322	0.502667	0.124154	0.0124509
410323	0.184056	0.278077	0.0123256
410324	0.177109	0.279328	0.0130224
410325	0.154911	0.267171	0.012325
410326	0.160928	0.280641	0.0139642
410327	0.32607	0.290531	0.0123383
410328	0.454709	0.258305	0.0123094
410329	0.265197	0.217577	0.0122911
410381	0.253041	0.0421323	0.0132707
410402	0.0693835	0.117099	0.0133121
410403	0.0711791	0.206068	0.0155337
410404	0.127443	0.103018	0.0123607
410411	0.0518859	0.0516388	0.0148043
410421	0.146942	0.273807	0.0142867
410422	0.127928	0.128183	0.0152992
410423	0.115014	0.262012	0.0139937
410425	0.123326	0.245388	0.0123582
410481	0.0824335	0.157018	0.0204719
410482	0.157981	0.313439	0.0123678
410502	0.10581	0.025937	0.012297
410503	0.0689052	0.0259241	0.012297
410505	0.0867935	0.0262483	0.0123031
410506	0.0845462	0.026319	0.0122842
410522	0.0979382	0.032381	0.012301
410523	0.0598126	0.0261719	0.0122454
410526	0.0573279	0.0284348	0.0122849
410527	0.0408201	0.0280755	0.0122884
410581	0.185577	0.0434574	0.0123587
410602	0.0841801	0.0430719	0.0123184
410603	0.120598	0.0275767	0.0123101
410611	0.116034	0.0454734	0.0123063
410621	0.069917	0.0266492	0.0122812
410622	0.0634404	0.0481938	0.0123478
410702	0.0469608	0.0284923	0.0123125
410703	0.0613119	0.0343	0.0123008
410704	0.0950479	0.028793	0.0123125
410711	0.040043	0.0284923	0.0122938
410721	0.0478303	0.0292669	0.0122995
410724	0.0432179	0.0285582	0.0130699
410725	0.0926245	0.0324383	0.0133775
410726	0.0487821	0.0293609	0.0123005
410727	0.0745009	0.0338602	0.0123268
410728	0.106013	0.0289315	0.0122921
410781	0.114498	0.0407453	0.012351
410782	0.153394	0.0511038	0.0131698
410802	0.115994	0.0570659	0.0124521
410803	0.10148	0.0676656	0.0179114
410804	0.100159	0.0378138	0.0122726
410811	0.135707	0.0479885	0.0137403
410821	0.0447604	0.039227	0.0121216
410822	0.153908	0.354311	0.0123423
410823	0.0778351	0.0313564	0.0123865
410825	0.11453	0.0432146	0.0122693
410882	0.136132	0.118954	0.012304
410883	0.10695	0.0762544	0.0122674
410902	0.0562505	0.0264842	0.0123087
410922	0.0487138	0.0269006	0.012275
410923	0.0470849	0.0257331	0.0122766
410926	0.0721308	0.0265949	0.0122912
410927	0.0774964	0.0266586	0.0124343
410928	0.0492507	0.0267651	0.0122942
411002	0.0561918	0.0490835	0.0123607
411023	0.0535779	0.0466624	0.0123197
411024	0.0483431	0.0477819	0.0123756
411025	0.0569282	0.0502769	0.0154284
411081	0.171385	0.117854	0.0123097
411082	0.0988017	0.0563728	0.0123136
411102	0.0412004	0.0464105	0.0163034
411103	0.0441968	0.0450241	0.0156029
411104	0.050916	0.0453461	0.017651
411121	0.0534929	0.0506199	0.0162155
411122	0.0470373	0.0477514	0.0154247
411202	0.432934	0.0433077	0.0122952
411221	0.603218	0.30701	0.0123119
411222	0.582197	0.0709723	0.0123018
411224	0.559411	0.312187	0.0128622
411281	0.762872	0.20879	0.0123282
411282	0.6636	0.0738157	0.0123037
411302	0.0906602	0.059333	0.0148195
411303	0.088575	0.0919711	0.0206027
411321	0.130962	0.245877	0.0127335
411322	0.189473	0.252619	0.0123595
411323	0.153228	0.173436	0.0260359
411324	0.114732	0.0971298	0.012366
411325	0.0946835	0.236211	0.0152976
411326	0.069885	0.221031	0.0483334
411327	0.161714	0.0532136	0.0123672
411328	0.144571	0.0606563	0.015763
411329	0.0593911	0.0578964	0.0217321
411330	0.0723195	0.26879	0.02583
411381	0.0672197	0.0681286	0.0294901
411402	0.0455927	0.0472044	0.0155338
411403	0.050524	0.0443534	0.0157792
411421	0.0811563	0.0506267	0.0123161
411422	0.062115	0.0403522	0.0123621
411423	0.0817493	0.0465874	0.0123546
411424	0.0427003	0.0410772	0.0154295
411425	0.0528995	0.0423155	0.0139984
411426	0.0487	0.0483935	0.0160326
411481	0.0426533	0.0512297	0.016176
411502	0.0690916	0.224147	0.0902926
411503	0.0435878	0.302079	0.0288925
411521	0.044055	0.271046	0.0478708
411522	0.0579319	0.335036	0.0654749
411523	0.0901794	0.220317	0.050184
411524	0.0325843	0.179654	0.0824556
411525	0.0574208	0.0812605	0.0829591
411526	0.0277327	0.0677479	0.0677324
411527	0.0510603	0.0558496	0.0402927
411528	0.041944	0.0508321	0.042057
411602	0.0444183	0.056038	0.0178365
411621	0.0582109	0.0502733	0.0123682
411622	0.0400815	0.0579321	0.0158013
411623	0.0420202	0.0461738	0.0163297
411624	0.0428747	0.0480734	0.0198567
411625	0.0418786	0.0468363	0.0174033
411626	0.0600085	0.048157	0.0154524
411627	0.0481276	0.0449114	0.0155761
411628	0.0405127	0.0459012	0.0160581
411681	0.0542798	0.0490074	0.0203664
411702	0.114461	0.0805815	0.020553
411721	0.0892556	0.0510111	0.0164968
411722	0.0451573	0.0503308	0.0169834
411723	0.0431595	0.0542948	0.0206847
411724	0.0450546	0.0541235	0.0182848
411725	0.0766395	0.277459	0.019272
411726	0.123907	0.202648	0.0170265
411727	0.0409451	0.0526198	0.0236986
411728	0.1857	0.111644	0.0203037
411729	0.0427238	0.0535732	0.0203507
419001	0.22305	0.186999	0.012339
420102	0.146144	0.0584434	0.246818
420103	0.0370817	0.055131	0.0516205
420104	0.0453662	0.054237	0.0591751
420105	0.111783	0.0542356	0.192669
420106	0.166932	0.0625948	0.312913
420107	0.124744	0.0647619	0.341056
420111	0.132865	0.0637953	0.285338
420112	0.143712	0.0542054	0.188079
420113	0.134234	0.063513	0.389416
420114	0.132529	0.0672507	0.313213
420115	0.25329	0.0544262	0.383864
420116	0.0367437	0.0700798	0.0554244
420117	0.0414446	0.076998	0.0600851
420202	0.154666	0.0747884	0.383152
420203	0.137896	0.0748045	0.337686
420204	0.0826935	0.071402	0.112085
420205	0.14743	0.0751721	0.102894
420222	0.0508848	0.147419	0.199209
420281	0.0478237	0.107425	0.0416022
420302	0.108991	0.172639	0.0584512
420303	0.0812874	0.165972	0.0664727
420321	0.0588997	0.121497	0.0505712
420322	0.0704619	0.123727	0.0190974
420323	0.0678035	0.140516	0.0400408
420324	0.143367	0.174838	0.0528326
420325	0.120442	0.179409	0.0283652
420381	0.0427737	0.131437	0.0563239
420502	0.0562069	0.306385	0.0950793
420503	0.0567911	0.327477	0.136606
420504	0.0360162	0.2818	0.0935098
420505	0.0637267	0.297788	0.0948984
420506	0.0559066	0.291281	0.11132
420525	0.0586208	0.150918	0.0820693
420526	0.0880348	0.187795	0.137318
420527	0.0386046	0.248659	0.0640442
420528	0.0293265	0.134132	0.0530598
420529	0.0813492	0.15245	0.0931944
420581	0.0424173	0.215545	0.129771
420582	0.0389064	0.267894	0.0421689
420583	0.0315811	0.324035	0.0376971
420602	0.0450005	0.135362	0.0740049
420606	0.0518759	0.056798	0.0892896
420607	0.0462315	0.0562489	0.155291
420624	0.103124	0.138754	0.0982669
420625	0.0827191	0.156716	0.197738
420626	0.0673114	0.209947	0.0499107
420682	0.0781612	0.124005	0.0894589
420683	0.0571882	0.0703969	0.0889839
420684	0.0518001	0.166021	0.100339
420702	0.160283	0.0561998	0.428215
420703	0.114883	0.0578966	0.344127
420704	0.119219	0.0715582	0.288236
420802	0.0496834	0.154644	0.148578
420804	0.0527904	0.168238	0.0482408
420821	0.042234	0.129998	0.13943
420822	0.0414085	0.104545	0.0390609
420881	0.0486449	0.153742	0.0573076
420902	0.0494344	0.0524241	0.0542394
420921	0.0532071	0.090359	0.0710679
420922	0.0417818	0.186839	0.0824806
420923	0.0387551	0.0527266	0.0621691
420981	0.0467108	0.082882	0.0711896
420982	0.0370765	0.129306	0.0729759
420984	0.0479922	0.0512624	0.0619325
421002	0.146195	0.0925956	0.159435
421003	0.054337	0.0990024	0.0368451
421022	0.0540317	0.0814736	0.0396326
421023	0.0646811	0.0687222	0.0559269
421024	0.0451081	0.0886307	0.0445588
421081	0.0607008	0.0841385	0.0503904
421083	0.134922	0.0656679	0.205922
421087	0.0581798	0.188146	0.0314887
421102	0.138294	0.0559992	0.311566
421121	0.0330252	0.10547	0.151218
421122	0.0391709	0.127988	0.0598305
421123	0.039147	0.0746865	0.17331
421124	0.0341259	0.101866	0.154822
421125	0.036303	0.12218	0.169845
421126	0.104773	0.133846	0.204013
421127	0.0405177	0.0940805	0.0805219
421181	0.0370422	0.0975999	0.0551123
421182	0.039763	0.158877	0.0411495
421202	0.085245	0.120704	0.121026
421221	0.106121	0.0546439	0.631025
421222	0.0542331	0.104787	0.144031
421223	0.0812687	0.10037	0.177055
421224	0.0582107	0.164845	0.162317
421281	0.082051	0.111592	0.135241
421321	0.063091	0.176525	0.0336031
421381	0.025104	0.143695	0.300768
422801	0.036681	0.135855	0.042708
422802	0.0992009	0.111239	0.0459903
422822	0.0638262	0.220343	0.0659614
422823	0.0536911	0.328045	0.100401
422825	0.0406772	0.151812	0.0570484
422826	0.0495677	0.124876	0.0733763
422827	0.0390375	0.148604	0.0509098
422828	0.0553453	0.179392	0.0441217
429004	0.128784	0.0655912	0.208463
429005	0.0471353	0.0841568	0.0353166
429006	0.0544826	0.0749607	0.0515693
429021	0.104877	0.204637	0.030659
430102	0.136685	0.0772466	0.189375
430103	0.192659	0.0849448	0.192831
430104	0.291396	0.226128	0.0908282
430105	0.109239	0.0744259	0.120887
430111	0.161598	0.07144	0.17042
430121	0.662484	0.0704858	0.0777093
430112	0.115949	0.0687351	0.0502692
430124	0.134009	0.134352	0.104426
430181	0.121631	0.143769	0.161855
430202	0.251969	0.132701	0.229102
430203	0.318303	0.159474	0.159197
430204	0.243956	0.060455	0.104807
430211	0.31925	0.065982	0.118519
430221	0.151849	0.0916436	0.13039
430223	0.139187	0.281189	0.287214
430224	0.101868	0.36313	0.118986
430225	0.0366365	0.201895	0.200293
430281	0.169336	0.139732	0.156785
430302	0.123811	0.0791597	0.174076
430304	0.136275	0.0649738	0.116346
430321	0.123028	0.138983	0.0709167
430381	0.193459	0.0829223	0.062008
430382	0.118318	0.117188	0.121965
430405	0.153722	0.263713	0.142853
430406	0.189696	0.278461	0.134958
430407	0.221919	0.471846	0.177397
430408	0.303896	0.338697	0.176379
430412	0.274544	0.143887	0.108341
430421	0.238086	0.182143	0.118801
430422	0.210684	0.330614	0.123843
430423	0.273669	0.146129	0.10897
430424	0.155882	0.28346	0.166277
430426	0.295068	0.34817	0.199685
430481	0.283495	0.245771	0.169573
430482	0.142803	0.251171	0.272266
430502	0.152524	0.118063	0.097428
430503	0.364671	0.114479	0.12285
430511	0.111778	0.11341	0.0757276
430521	0.232411	0.111143	0.12203
430522	0.125389	0.134847	0.0722302
430523	0.391157	0.185124	0.17719
430524	0.0794692	0.215494	0.109764
430525	0.0774914	0.211071	0.0582289
430527	0.0342983	0.202015	0.0402755
430528	0.0716165	0.229766	0.0441652
430529	0.0403186	0.128573	0.0277447
430581	0.0626272	0.218753	0.0380435
430602	0.334861	0.0729619	0.284187
430603	0.104644	0.121051	0.150535
430611	0.181808	0.0707111	0.190286
430621	0.218867	0.100924	0.173915
430623	0.0738304	0.0677411	0.0712352
430624	0.219988	0.0708413	0.194149
430626	0.0699027	0.389244	0.289714
430681	0.148511	0.10725	0.146199
430682	0.0404539	0.110875	0.0484504
430702	0.108601	0.0736296	0.0717763
430703	0.0492581	0.0672623	0.0498845
430721	0.095085	0.0739759	0.0482371
430722	0.0541794	0.0943039	0.0602175
430723	0.0779296	0.0727668	0.0375919
430724	0.073269	0.0673449	0.0507969
430725	0.0630051	0.188714	0.0579093
430726	0.0354513	0.200875	0.0455701
430781	0.0767505	0.0735724	0.0758194
430802	0.0356794	0.13916	0.0362708
430811	0.0300539	0.115843	0.0618039
430821	0.0329003	0.122053	0.0917489
430822	0.0400948	0.116348	0.0454608
430902	0.0805835	0.0816233	0.0683371
430903	0.0632179	0.0673612	0.0474049
430921	0.129097	0.08212	0.117842
430922	0.0646542	0.108605	0.0801046
430923	0.0504813	0.115755	0.0553314
430981	0.263661	0.0759756	0.217281
431002	0.141817	0.386503	0.230063
431003	0.175186	0.375898	0.0957495
431021	0.120587	0.137839	0.0447504
431022	0.173807	0.262023	0.104779
431023	0.108513	0.31917	0.188775
431024	0.171745	0.335657	0.105585
431025	0.0614372	0.271238	0.0415587
431026	0.0709781	0.200972	0.0917678
431027	0.0564454	0.382438	0.0801942
431028	0.115354	0.38528	0.29495
431081	0.0600081	0.570413	0.12042
431102	0.15094	0.325053	0.269409
431103	0.244433	0.302323	0.175992
431121	0.226378	0.348115	0.197163
431122	0.188048	0.268856	0.0963185
431123	0.14692	0.341949	0.110824
431124	0.0864093	0.268314	0.0602255
431125	0.0536451	0.184529	0.0334596
431126	0.122592	0.370167	0.116449
431127	0.0765719	0.147952	0.0314097
431128	0.150151	0.362514	0.121654
431129	0.0707547	0.131912	0.0407139
431202	0.0699895	0.193198	0.0828751
431221	0.0363906	0.158727	0.0421906
431222	0.0282374	0.202338	0.0704298
431223	0.0405444	0.136395	0.0686345
431224	0.054876	0.151746	0.13521
431225	0.0546496	0.158429	0.0359517
431226	0.0495395	0.149429	0.0438695
431227	0.0416089	0.302186	0.0323627
431228	0.0352757	0.285811	0.0297196
431229	0.0493663	0.215866	0.0402106
431230	0.0443868	0.15146	0.0358391
431281	0.0634777	0.162107	0.0639483
431302	0.214235	0.120563	0.115372
431321	0.179794	0.0967262	0.194687
431322	0.0404925	0.206491	0.0829329
431381	0.0773794	0.150527	0.0996834
431382	0.1199	0.133621	0.0726522
433101	0.0503432	0.179781	0.0318242
433122	0.039437	0.218027	0.0515577
433123	0.0493104	0.173009	0.0417498
433124	0.0678313	0.263421	0.0373291
433125	0.0435224	0.252518	0.0338686
433126	0.0429847	0.18052	0.0392046
433127	0.0341269	0.148825	0.0329839
433130	0.0566888	0.210501	0.0397908
440103	0.0472537	0.317134	0.0246039
440104	0.0514683	0.169755	0.0252343
440105	0.0435103	0.569208	0.0251517
440106	0.0419294	0.294847	0.0243218
440111	0.0472619	0.187845	0.0288025
440112	0.0288647	0.384734	0.0238687
440113	0.0664797	0.561994	0.0747216
440114	0.0549182	0.154286	0.0234071
440115	0.100199	0.655493	0.103405
440116	0.12587	0.361424	0.0272786
440183	0.058381	0.604356	0.0248667
440184	0.0868933	0.526439	0.0305915
440203	0.208004	0.12154	0.0331829
440204	0.18879	0.15803	0.040548
440205	0.192072	0.18103	0.0517123
440222	0.148787	0.126126	0.0532775
440224	0.195324	0.118167	0.0695809
440229	0.102162	0.110667	0.0395856
440232	0.140503	0.242118	0.1202
440233	0.116449	0.283035	0.0307985
440281	0.0443025	0.141786	0.0335656
440282	0.110561	0.142386	0.0446416
440303	0.301833	0.225772	0.0269068
440304	0.0562211	0.151783	0.0238668
440305	0.0513736	0.188617	0.0261411
440306	0.0833041	0.22323	0.0261938
440307	0.118899	0.294792	0.024834
440308	0.123081	0.322614	0.0402758
440402	0.125906	0.166526	0.0562901
440403	0.150061	0.134862	0.142112
440404	0.0540718	0.17954	0.0398296
440507	0.0502082	0.364962	0.0277893
440511	0.153898	0.30495	0.117317
440512	0.0877299	0.178978	0.0284765
440513	0.0839336	0.225441	0.0359053
440514	0.104919	0.21659	0.0265001
440515	0.0634425	0.305135	0.0405563
440523	0.324773	0.31407	0.130379
440604	0.147109	0.252854	0.106233
440605	0.128236	0.204905	0.111655
440606	0.15112	0.483423	0.0973326
440607	0.115954	0.135103	0.108103
440608	0.0332798	0.229491	0.0262153
440703	0.108387	0.342224	0.0939955
440704	0.125633	0.537281	0.101823
440705	0.0480839	0.306747	0.0273074
440781	0.0458069	0.325454	0.0373067
440783	0.0284247	0.177469	0.0380186
440784	0.0432079	0.188234	0.0235365
440785	0.0655499	0.193976	0.0226297
440802	0.153985	0.170676	0.0943816
440803	0.09306	0.175598	0.0251655
440804	0.0308369	0.376904	0.0257912
440811	0.0707022	0.239958	0.0397772
440823	0.0483688	0.111674	0.02444
440825	0.0511702	0.330268	0.0412238
440881	0.040451	0.116515	0.0245569
440882	0.0381158	0.269096	0.0267699
440883	0.0479819	0.230919	0.0337779
440902	0.045923	0.329246	0.0283466
440903	0.0957418	0.27287	0.0340491
440923	0.0576731	0.217301	0.0264459
440981	0.0759186	0.346407	0.0547126
440982	0.0816783	0.339503	0.027272
440983	0.0790957	0.5795	0.0405883
441202	0.14658	0.202377	0.0287504
441203	0.244652	0.180637	0.113554
441223	0.0583373	0.199543	0.0322348
441224	0.0857898	0.172978	0.054728
441225	0.0696961	0.148713	0.0592229
441226	0.0975201	0.126019	0.0316403
441283	0.0634252	0.268546	0.0229884
441284	0.0814688	0.18871	0.02424
441302	0.0423808	0.42053	0.0258394
441303	0.0677621	0.382713	0.0253138
441322	0.0448211	0.367943	0.0264044
441323	0.247138	0.295471	0.0416532
441324	0.106539	0.322091	0.0395084
441402	0.302109	0.199757	0.0562457
441403	0.0919443	0.214074	0.0651382
441422	0.114102	0.216236	0.0697832
441423	0.17723	0.597909	0.0332927
441424	0.0768873	0.124798	0.0391262
441426	0.0937244	0.108028	0.0411502
441427	0.205061	0.148724	0.0481113
441481	0.118709	0.101812	0.0487737
441502	0.129846	0.424111	0.0280475
441521	0.103985	0.250003	0.0255272
441523	0.249895	0.422796	0.0298867
441581	0.0501555	0.329176	0.0260786
441602	0.130474	0.402667	0.0315316
441621	0.0457458	0.34342	0.0599187
441622	0.0708436	0.0942771	0.0425095
441623	0.0480664	0.221169	0.0265703
441624	0.0388137	0.0779339	0.0281537
441625	0.12705	0.371462	0.0259078
441702	0.0412271	0.12881	0.028033
441721	0.0614091	0.233324	0.0238838
441723	0.0665953	0.180685	0.0226648
441781	0.113861	0.348005	0.0396044
441802	0.0466348	0.16485	0.0300494
441821	0.118675	0.420986	0.0360346
441823	0.0479052	0.249845	0.0934387
441825	0.100867	0.136493	0.0587017
441826	0.0838152	0.173833	0.0573161
441803	0.0778948	0.352102	0.0521562
441881	0.269805	0.323623	0.0457136
441882	0.0762785	0.145176	0.0660625
441900	0.0353043	0.316929	0.023758
442000	0.127888	0.194275	0.0897733
445102	0.100305	0.583011	0.0323837
445122	0.106216	0.460552	0.0520688
445202	0.0626122	0.379644	0.0269647
445203	0.107699	0.3878	0.0256654
445222	0.138466	0.436818	0.0313896
445224	0.0375929	0.117351	0.0486555
445281	0.151797	0.410554	0.0308489
445302	0.0822711	0.212548	0.0424803
445321	0.120574	0.341397	0.0414101
445322	0.070764	0.186585	0.0482122
445323	0.0876726	0.255193	0.0467429
445381	0.0974114	0.397208	0.0927255
450102	0.550178	0.11293	0.0339287
450103	0.136535	0.109785	0.0337483
450105	0.115864	0.295633	0.0327307
450107	0.0794445	0.317554	0.0361847
450108	0.114412	0.436703	0.0329586
450109	0.122061	0.286748	0.0398393
450122	0.0871054	0.337686	0.0661986
450123	0.0999671	0.535711	0.148168
450124	0.1181	0.286682	0.0893697
450125	0.0879367	0.241238	0.150327
450126	0.0413487	0.169351	0.0377522
450127	0.0551798	0.195069	0.034653
450202	0.174602	0.214065	0.137346
450203	0.156112	0.188671	0.12451
450204	0.197986	0.229406	0.115713
450205	0.0793606	0.129174	0.0671843
450221	0.0834518	0.335962	0.10785
450222	0.116451	0.291877	0.111217
450223	0.0944184	0.259795	0.0896913
450224	0.0494773	0.454273	0.0433079
450225	0.112204	0.323641	0.0484713
450226	0.0490279	0.243087	0.0304354
450302	0.123911	0.415258	0.131927
450303	0.0698475	0.225784	0.0278685
450304	0.0862733	0.358695	0.0366617
450305	0.120197	0.38331	0.0332632
450311	0.108158	0.477414	0.128672
450321	0.0651183	0.301426	0.137724
450312	0.0591718	0.454916	0.0352036
450323	0.0482767	0.38474	0.041484
450324	0.0549045	0.290458	0.0460361
450325	0.0584975	0.268729	0.0843512
450326	0.0931682	0.433639	0.0377707
450327	0.0490645	0.318302	0.0589953
450328	0.0352992	0.146837	0.0274699
450329	0.0353567	0.138168	0.034397
450330	0.0823876	0.156636	0.0614651
450331	0.04153	0.128505	0.0440196
450332	0.156451	0.233463	0.044557
450405	0.217612	0.195393	0.0505093
450422	0.114488	0.176199	0.0457139
450423	0.0785283	0.236214	0.0338118
450481	0.100099	0.172173	0.0655297
450502	0.0566542	0.195363	0.0245625
450503	0.0505386	0.0779957	0.0254088
450512	0.0491268	0.097389	0.0253332
450521	0.0254047	0.143995	0.0242956
450603	0.098046	0.22298	0.0400349
450602	0.0664867	0.149582	0.0236946
450621	0.0981717	0.508235	0.0660683
450681	0.0774913	0.206966	0.0383627
450702	0.045111	0.340538	0.0237635
450703	0.0926328	0.277279	0.033058
450721	0.0908159	0.179862	0.025446
450722	0.107315	0.280188	0.041477
450802	0.0492439	0.116592	0.0355803
450803	0.0395893	0.224878	0.0247038
450804	0.0590214	0.245962	0.0460655
450821	0.175594	0.167937	0.0408127
450881	0.0367849	0.170644	0.0373454
450903	0.0912506	0.194101	0.0372677
450921	0.129195	0.17658	0.0508137
450922	0.127026	0.423279	0.0491432
450923	0.0897623	0.372461	0.0426434
450924	0.0899	0.317373	0.0283529
450981	0.0727502	0.277652	0.0463762
451002	0.169768	0.719566	0.340711
451021	0.190825	0.57995	0.181701
451022	0.105341	0.652065	0.0810302
451023	0.0846433	0.664533	0.133745
451024	0.0964488	0.483291	0.133144
451025	0.0735638	0.186386	0.126626
451026	0.0744011	0.282454	0.143425
451027	0.0704461	0.37817	0.150371
451028	0.158982	0.522474	0.0650322
451029	0.112401	0.639148	0.0832425
451030	0.129564	0.64941	0.105272
451031	0.121361	0.648163	0.19046
451102	0.165312	0.149792	0.0505594
451121	0.114167	0.478558	0.053103
451122	0.0609592	0.189749	0.0436627
451123	0.0590494	0.180215	0.0537376
451202	0.0821471	0.369685	0.0545027
451221	0.077241	0.493745	0.0566184
451222	0.117093	0.50595	0.0499725
451223	0.0703862	0.318146	0.0813487
451224	0.0526494	0.305649	0.0678939
451225	0.06428	0.432219	0.112356
451226	0.0691893	0.441707	0.0560421
451227	0.0599691	0.307604	0.0841332
451228	0.150135	0.245759	0.0504908
451229	0.0689761	0.35409	0.0826191
451281	0.0642352	0.340285	0.128299
451302	0.0592281	0.182606	0.103694
451321	0.111698	0.389432	0.0641854
451322	0.117722	0.181319	0.0806781
451323	0.0579575	0.198675	0.0469093
451324	0.151458	0.311208	0.0501698
451381	0.0697707	0.304391	0.0664915
451402	0.105522	0.551433	0.0874356
451421	0.0963957	0.518671	0.0455276
451422	0.0904897	0.697239	0.0516461
451423	0.394181	0.615302	0.393531
451424	0.0798533	0.586914	0.126865
451425	0.11683	0.506618	0.21099
451481	0.0870113	0.773965	0.0519419
460105	0.0664982	0.680505	0.0345685
460106	0.0786931	0.815029	0.111466
460107	0.0888724	0.73372	0.0404202
460108	0.032409	0.691369	0.0463284
460200	0.547307	0.794588	0.176244
469001	0.498139	0.833609	0.234274
469002	0.0978306	0.718447	0.145124
469003	0.165382	0.837131	0.126705
469005	0.0620715	0.743269	0.245981
469006	0.358509	0.707164	0.147649
469007	0.281055	0.826321	0.183476
469021	0.222323	0.845047	0.169245
469022	0.362849	0.877423	0.122884
469023	0.365625	0.854127	0.309541
469024	0.0968533	0.629149	0.109608
469025	0.515874	0.7735	0.187735
469026	0.353971	0.594566	0.158874
469027	0.506033	0.831138	0.182745
469028	0.342879	0.845118	0.145446
469029	0.292968	0.64308	0.229387
469030	0.494206	0.800123	0.174673
500101	0.148541	0.239156	0.0620232
500102	0.102023	0.108388	0.0428347
500103	0.306894	0.107035	0.168515
500104	0.138785	0.0704203	0.0441919
500105	0.465019	0.141698	0.0457011
500106	0.134241	0.0708112	0.0401632
500107	0.114911	0.131153	0.0450309
500108	0.206511	0.102487	0.0447344
500109	0.1005	0.143154	0.03527
500110	0.208291	0.237773	0.0921592
500111	0.0775646	0.11976	0.0294415
500112	0.288147	0.123045	0.0698428
500113	0.239167	0.126306	0.061513
500114	0.332162	0.28357	0.165767
500115	0.162159	0.190112	0.0430189
500116	0.0553944	0.154115	0.0342285
500117	0.0882228	0.102539	0.0349766
500118	0.0634747	0.126803	0.0313882
500119	0.0432874	0.135448	0.0439267
500223	0.0718413	0.0772665	0.0330466
500224	0.0928212	0.0726496	0.0435535
500226	0.0602142	0.132385	0.0299989
500227	0.0699484	0.0644036	0.0361756
500228	0.10387	0.160386	0.0327093
500229	0.378728	0.289968	0.106654
500230	0.162998	0.168091	0.07475
500231	0.116541	0.16414	0.0328631
500232	0.0613853	0.145878	0.0288347
500233	0.0897585	0.0958487	0.0619298
500234	0.0646312	0.236203	0.0923417
[truncated: 885 more rows]

## Sheet: Supplementary Fig.33
Supplementary Fig. 33 The predicted county-level distributions of the four most prevalent tick species in the Demacentor genus
code	D. nuttalli	D. silvarum	D. daghestanicus	D. marginatus
110101	0.0543436	0.0338682	0.0642523	0.00186591
110102	0.0531769	0.0340557	0.0638859	0.00186623
110105	0.0140427	0.0226913	0.00381653	0.00187169
110106	0.0154536	0.0285848	0.00402172	0.00184697
110107	0.0250194	0.043339	0.00397996	0.00186738
110108	0.0235198	0.0299884	0.00380528	0.00184868
110109	0.0263957	0.351191	0.00376456	0.0018639
110111	0.00795735	0.0648225	0.00373006	0.00189423
110112	0.0162462	0.0214073	0.00372228	0.00186181
110113	0.0109362	0.0283531	0.00372079	0.00186464
110114	0.00919655	0.0423154	0.00372921	0.00187525
110115	0.0228535	0.0216382	0.00372998	0.00186225
110116	0.0291782	0.129765	0.00373232	0.0028643
110117	0.0170308	0.085955	0.00372164	0.003665
110228	0.0106883	0.255778	0.00372467	0.00494289
110229	0.173927	0.250925	0.00380105	0.00358883
120101	0.138458	0.0418121	0.0656104	0.00184286
120102	0.0567663	0.0368814	0.0187029	0.00184286
120103	0.244574	0.0390401	0.0948768	0.00183801
120104	0.121219	0.041847	0.0648468	0.00184286
120105	0.0543778	0.0305492	0.00385583	0.00183428
120106	0.0436292	0.0351703	0.00525242	0.00184286
120116	0.0108203	0.0224366	0.00385316	0.00182706
120110	0.0285128	0.0253108	0.00379561	0.00202696
120111	0.0125005	0.0210567	0.0037684	0.00182956
120112	0.0364343	0.0269692	0.00381402	0.00183306
120113	0.0184462	0.0271686	0.00377382	0.00183331
120114	0.017069	0.0243458	0.00372228	0.0018413
120115	0.0230319	0.0341268	0.00380361	0.00278654
120221	0.0343426	0.0330766	0.00380733	0.00197944
120223	0.0210954	0.0270598	0.00373288	0.00186057
120225	0.0137826	0.0354503	0.00378907	0.00189364
130102	0.0132287	0.0278617	0.0038781	0.00200677
130103	0.0135629	0.0297507	0.00409039	0.00200732
130104	0.0240977	0.032651	0.00637649	0.0020075
130105	0.0148086	0.0261879	0.00437934	0.00200841
130107	0.0295301	0.0805311	0.00408704	0.00243192
130108	0.0227301	0.0347905	0.00406166	0.00199818
130121	0.164456	0.669393	0.00399452	0.00312619
130123	0.0243743	0.030673	0.00412649	0.00200841
130124	0.0321841	0.0307916	0.00377908	0.0020153
130125	0.0787255	0.159011	0.00380812	0.00257655
130126	0.0251819	0.366327	0.00391555	0.00253079
130127	0.031672	0.0321344	0.00390289	0.00182522
130128	0.0295519	0.0330626	0.00377382	0.0019931
130129	0.0243519	0.13752	0.00380533	0.0037356
130130	0.0437622	0.0339654	0.00383286	0.00256589
130131	0.164979	0.226153	0.00381799	0.00882256
130132	0.0174473	0.0753905	0.00381559	0.00200003
130133	0.0592433	0.0392743	0.00378675	0.00277951
130181	0.0562563	0.033135	0.00396291	0.00200414
130182	0.0388456	0.0328589	0.00385513	0.00282599
130183	0.0418798	0.0331836	0.00396	0.00277193
130184	0.0195685	0.0355078	0.00384774	0.0023715
130185	0.0166086	0.0380219	0.00385188	0.00201138
130203	0.0447961	0.052557	0.00379071	0.00278486
130202	0.03759	0.049463	0.00373016	0.00221338
130204	0.0960373	0.223723	0.00370258	0.0100573
130205	0.052052	0.0656523	0.00369966	0.00214911
130207	0.122614	0.0529345	0.00369801	0.00247274
130208	0.0389525	0.0826489	0.00380991	0.00350991
130223	0.173255	0.206798	0.00386397	0.00497862
130225	0.0399575	0.0489365	0.00373864	0.00222271
130227	0.160883	0.341898	0.00372368	0.018097
130229	0.0402741	0.0503999	0.00373449	0.00277506
130281	0.0252687	0.175672	0.00381619	0.00550321
130283	0.167182	0.461855	0.00380674	0.004702
130302	0.0492215	0.154358	0.00410979	0.00250154
130303	0.0337973	0.275515	0.0042464	0.00684045
130304	0.0362682	0.340067	0.00386184	0.00294169
130321	0.504557	0.913848	0.00373201	0.0240936
130322	0.0501099	0.0447992	0.00379845	0.0027467
130323	0.0203145	0.462073	0.00380656	0.00459633
130324	0.0378491	0.13122	0.00380013	0.00526227
130402	0.026616	0.0647793	0.00412599	0.00201211
130403	0.0662117	0.0312	0.00878308	0.00206654
130404	0.0195019	0.0420225	0.0145111	0.00183156
130406	0.124951	0.130557	0.00380432	0.0029809
130421	0.0190587	0.0466504	0.00396595	0.00275394
130423	0.00503579	0.0308413	0.00378364	0.0018267
130424	0.0205996	0.0379847	0.00389245	0.00182599
130425	0.0180507	0.0476587	0.00382794	0.00197207
130426	0.56317	0.271654	0.00415061	0.00890342
130427	0.0366234	0.134142	0.00375409	0.00281724
130428	0.020719	0.0368118	0.00387836	0.0018267
130429	0.0565859	0.0374382	0.00385394	0.00202283
130430	0.0272648	0.0332998	0.00404197	0.00182796
130431	0.0329623	0.0524519	0.00414434	0.0021743
130432	0.0265809	0.0414558	0.0038573	0.0018267
130433	0.0248832	0.0330995	0.00386319	0.0018267
130434	0.0226528	0.0423921	0.00386257	0.0018267
130435	0.0470053	0.0366104	0.00394775	0.00280283
130481	0.225789	0.56529	0.00408473	0.00722445
130502	0.0351109	0.0258725	0.00441757	0.00185633
130503	0.0360737	0.0321611	0.00416575	0.0018264
130521	0.10844	0.325518	0.00385156	0.0122291
130522	0.0175386	0.0863358	0.00378083	0.00363677
130523	0.0264019	0.0853517	0.00392802	0.00673614
130524	0.0695385	0.0401163	0.0038454	0.00274657
130525	0.0342264	0.0380421	0.00377408	0.00223541
130526	0.0418224	0.0414152	0.00386072	0.00182522
130527	0.0346473	0.057439	0.00385246	0.00181877
130528	0.0612143	0.0353103	0.00392764	0.0037616
130529	0.0246784	0.0318498	0.00399174	0.00183771
130530	0.0479063	0.0349203	0.00379932	0.00259323
130531	0.0363506	0.03653	0.0038156	0.0019983
130532	0.0325796	0.0344909	0.00377414	0.00199886
130533	0.0426504	0.0367088	0.0040468	0.00200138
130534	0.0352675	0.0515215	0.00425714	0.00368454
130535	0.0360036	0.0357944	0.00413918	0.00200442
130581	0.0506863	0.0343219	0.00396626	0.00281922
130582	0.0533115	0.15941	0.00383311	0.00224348
130602	0.036662	0.0257111	0.00421051	0.0018298
130603	0.0409941	0.0259478	0.00405191	0.00183058
130604	0.0357457	0.0242958	0.00411387	0.00183058
130621	0.0726841	0.0834025	0.0037468	0.00184835
130622	0.0395898	0.0200237	0.00380472	0.00186269
130623	0.0224598	0.0848604	0.00373006	0.00221875
130624	0.364607	0.277778	0.00374823	0.00896968
130625	0.0462996	0.0444228	0.00383039	0.00271396
130626	0.0279835	0.0303679	0.00376451	0.00241763
130627	0.132232	0.184485	0.00379666	0.00728249
130628	0.0555762	0.0374071	0.00383219	0.0029854
130629	0.0295669	0.0268216	0.00376451	0.00228158
130630	0.907815	0.883482	0.00379748	0.04942
130631	0.176546	0.0335694	0.00383186	0.0026647
130632	0.0226675	0.0373254	0.00376468	0.00302727
130633	0.0492115	0.157071	0.0037233	0.00860962
130634	0.108811	0.253801	0.00377209	0.00536171
130635	0.0718373	0.0322779	0.00383186	0.00263268
130636	0.131707	0.0976432	0.00391114	0.00751735
130637	0.0826585	0.0269189	0.00383186	0.00183078
130638	0.0187463	0.0351312	0.00376451	0.00210528
130681	0.0122205	0.0432211	0.00372079	0.00283105
130682	0.0762871	0.0315176	0.00384306	0.00200642
130683	0.0663878	0.0361584	0.00382984	0.0022032
130684	0.0352142	0.0300726	0.00378874	0.00242356
130702	0.934256	0.584984	0.0039598	0.00767661
130703	0.961365	0.545938	0.00384381	0.0137752
130705	0.933853	0.611855	0.00383454	0.00559702
130706	0.944504	0.555766	0.00384879	0.0255191
130721	0.98143	0.170032	0.00389795	0.048204
130722	0.995908	0.263923	0.00383406	0.051943
130723	0.990602	0.473761	0.00399173	0.0828951
130724	0.995393	0.292157	0.00384276	0.0754247
130725	0.98797	0.583942	0.00383106	0.0678399
130726	0.93945	0.204004	0.00384118	0.021762
130727	0.970238	0.288874	0.00403467	0.021421
130728	0.973417	0.331334	0.0037981	0.00912712
130729	0.980811	0.485715	0.0038428	0.0255599
130730	0.885225	0.165125	0.00379774	0.00559348
130731	0.956514	0.275792	0.00384586	0.00723513
130732	0.986045	0.15352	0.00497432	0.0256806
130733	0.914921	0.43333	0.00465552	0.0673265
130802	0.723618	0.811985	0.00380856	0.0227832
130803	0.928361	0.876462	0.00377162	0.0217221
130804	0.829129	0.892374	0.00374123	0.00460108
130821	0.940606	0.908267	0.00374784	0.00868414
130822	0.867198	0.878743	0.00373813	0.00641962
130823	0.883153	0.858186	0.00390735	0.062504
130824	0.913159	0.919055	0.00379797	0.00852634
130825	0.930673	0.774192	0.00380597	0.00997617
130826	0.962172	0.460803	0.004309	0.00880946
130827	0.715326	0.899032	0.00372249	0.00460237
130828	0.975962	0.792067	0.00383487	0.0234672
130902	0.0244824	0.0251604	0.00404501	0.00183188
130903	0.0189171	0.0249678	0.00377018	0.00187717
130921	0.0454404	0.0250249	0.00384145	0.00183188
130922	0.0368503	0.025203	0.0039519	0.00183197
130923	0.0298977	0.0282735	0.00384297	0.0018265
130924	0.0116738	0.0272013	0.00382764	0.00183022
130925	0.0408834	0.0269763	0.00380361	0.00183951
130926	0.055082	0.0275944	0.0038218	0.00245523
130927	0.0232928	0.028149	0.00379014	0.00184041
130928	0.0222644	0.0387705	0.00373288	0.00209421
130929	0.0345363	0.0249037	0.00376451	0.00183023
130930	0.0324925	0.0294501	0.00379313	0.00231435
130981	0.0218536	0.0242403	0.00372079	0.00183217
130982	0.0192571	0.0239035	0.00380589	0.00182611
130983	0.046313	0.0218146	0.00384297	0.00183445
130984	0.0304047	0.0261246	0.00383631	0.00184031
131002	0.0227078	0.0269421	0.00373071	0.00188021
131003	0.0237671	0.024826	0.00374518	0.00188656
131022	0.0302094	0.0247417	0.00390833	0.00242351
131023	0.0589856	0.0293004	0.00381643	0.00298508
131024	0.0211865	0.030678	0.00372079	0.00184495
131025	0.0579697	0.0267131	0.00381093	0.00244687
131026	0.0190175	0.0267728	0.00373272	0.00191488
131028	0.0497807	0.0307418	0.00373039	0.00259674
131081	0.0284139	0.0227824	0.00376451	0.00185657
131082	0.0135547	0.0353881	0.00372079	0.00205904
131102	0.0382507	0.0321926	0.00380073	0.00183114
131121	0.0336889	0.0238825	0.00380073	0.00183149
131122	0.0517033	0.0285995	0.00380066	0.00182357
131123	0.0334821	0.0366817	0.0038551	0.00285585
131124	0.0379319	0.0251802	0.00377348	0.00183147
131125	0.0466532	0.0295849	0.00377209	0.00201004
131126	0.0417889	0.0282156	0.00381782	0.00203426
131127	0.0329753	0.0265487	0.00374118	0.00182404
131128	0.0243056	0.026892	0.00372079	0.00183155
131181	0.0319244	0.0336249	0.00388184	0.00200283
131182	0.0715446	0.0327793	0.00384902	0.00202428
140105	0.623796	0.222257	0.00399562	0.00495498
140106	0.209408	0.244958	0.00408381	0.0147729
140107	0.481424	0.418069	0.0237976	0.106009
140108	0.587965	0.379757	0.00406054	0.008696
140109	0.508823	0.613324	0.00407425	0.0133154
140110	0.416263	0.245951	0.00380924	0.00462315
140121	0.726588	0.101617	0.00380279	0.00341113
140122	0.580825	0.624435	0.00385921	0.0125406
140123	0.851859	0.356429	0.00382613	0.0112947
140181	0.621206	0.29832	0.00387628	0.00757607
140202	0.683382	0.282689	0.0711405	0.00550316
140203	0.895924	0.335785	0.00417915	0.0056774
140211	0.868184	0.250642	0.00389764	0.00631866
140212	0.818526	0.23779	0.00385016	0.00570581
140221	0.887851	0.343817	0.00386024	0.00634162
140222	0.813568	0.0617274	0.00384723	0.00791523
140223	0.924541	0.211954	0.00386341	0.00721115
140224	0.956324	0.475379	0.00386146	0.0334037
140225	0.800104	0.560984	0.00384308	0.0201796
140226	0.906247	0.414741	0.00386304	0.00661071
140227	0.487947	0.189894	0.00380565	0.00638575
140302	0.678457	0.482292	0.00459076	0.00573699
140303	0.240025	0.720084	0.00409035	0.0737658
140311	0.655596	0.710545	0.0040699	0.0366212
140321	0.456602	0.593393	0.00403778	0.00352378
140322	0.586545	0.715569	0.00387713	0.00496806
140402	0.288241	0.253573	0.00405797	0.00339147
140411	0.372453	0.233245	0.00384859	0.00324564
140421	0.393965	0.197023	0.00376897	0.00338501
140423	0.725673	0.525946	0.00386467	0.00629764
140424	0.326148	0.275667	0.00378175	0.00325912
140425	0.914425	0.603082	0.00374627	0.00655498
140426	0.835744	0.684919	0.00402932	0.00366792
140427	0.492823	0.418994	0.00382973	0.00334147
140428	0.561957	0.30351	0.0038231	0.00461838
140429	0.777326	0.440043	0.00401102	0.0146917
140430	0.680183	0.49125	0.00380124	0.00561289
140431	0.287843	0.380105	0.00384019	0.00863129
140481	0.357607	0.317936	0.00391815	0.00413959
140502	0.678314	0.267646	0.00394459	0.00369868
140521	0.830663	0.619989	0.00387861	0.00426655
140522	0.200451	0.249336	0.0037616	0.00204816
140524	0.559349	0.251537	0.00377709	0.00301517
140525	0.265045	0.233828	0.00378978	0.00209511
140581	0.386411	0.248878	0.00377709	0.00265031
140602	0.885255	0.115686	0.0038109	0.00796136
140603	0.932428	0.222965	0.0130236	0.0305955
140621	0.893881	0.180536	0.00400977	0.00667328
140622	0.923028	0.115921	0.00430116	0.0103052
140623	0.882568	0.280966	0.00386222	0.0116997
140624	0.451842	0.550168	0.00385017	0.00808208
140702	0.703199	0.102484	0.0041091	0.00616026
140721	0.588758	0.499597	0.00389949	0.0116298
140722	0.947298	0.824185	0.00388343	0.0139183
140723	0.822321	0.859589	0.00401929	0.0256864
140724	0.514733	0.784141	0.00432763	0.0101124
140725	0.902239	0.520994	0.00386856	0.0160016
140726	0.462402	0.179201	0.00394821	0.00665547
140727	0.643683	0.158273	0.00414272	0.00740604
140728	0.625309	0.11313	0.00394958	0.00665881
140729	0.417474	0.489964	0.00385701	0.0251563
140781	0.63891	0.376302	0.00403104	0.00784278
140802	0.0516587	0.140805	0.00378082	0.00299462
140821	0.158123	0.074818	0.00378869	0.00268017
140822	0.725053	0.442199	0.00385423	0.0032783
140823	0.377301	0.580317	0.0038042	0.0033095
140824	0.201719	0.0988234	0.00390209	0.00274046
140825	0.118842	0.0743003	0.00378587	0.0026911
140826	0.346006	0.338435	0.00381156	0.00310831
140827	0.129183	0.16589	0.00374214	0.0018365
140828	0.0389664	0.397623	0.00385519	0.00272743
140829	0.175498	0.0799553	0.00380402	0.00261464
140830	0.723634	0.484501	0.0037678	0.00259661
140881	0.122083	0.0749981	0.00376705	0.00265077
140882	0.117355	0.085396	0.00378533	0.00270141
140902	0.867616	0.721397	0.00384204	0.0206662
140921	0.761839	0.503853	0.00383248	0.00889951
140922	0.964532	0.818356	0.00447753	0.0446089
140923	0.63846	0.209588	0.00384142	0.0149932
140924	0.855248	0.206501	0.00774959	0.0810752
140925	0.777191	0.326019	0.00424732	0.0212248
140926	0.968251	0.56145	0.00386236	0.0775803
140927	0.891661	0.14794	0.00415484	0.00618128
140928	0.795198	0.382347	0.00412736	0.00712733
140929	0.652347	0.703698	0.00385853	0.0146191
140930	0.914993	0.470318	0.0044447	0.328829
140931	0.79349	0.853077	0.0213124	0.207688
140932	0.883501	0.478998	0.00387313	0.0240327
140981	0.746125	0.255499	0.00389753	0.0193706
141002	0.132766	0.31638	0.00381541	0.00265472
141021	0.400965	0.39862	0.0037868	0.00262135
141022	0.15469	0.386043	0.0038165	0.00282847
141023	0.478903	0.283836	0.0038199	0.00261629
141024	0.390036	0.227334	0.0038995	0.00561096
141025	0.41047	0.510914	0.00391825	0.00226657
141026	0.747813	0.630198	0.00406972	0.0171557
141027	0.63063	0.394442	0.00405119	0.00329331
141028	0.322427	0.518041	0.0039869	0.0142402
141029	0.255105	0.525619	0.00395282	0.0108271
141030	0.856942	0.648504	0.00411908	0.091443
141031	0.404421	0.549175	0.0040062	0.0213735
141032	0.906394	0.788359	0.00418317	0.15088
141033	0.59846	0.45999	0.00401186	0.0227568
141034	0.836008	0.262472	0.00636813	0.0184548
141081	0.179781	0.274803	0.00379371	0.00261684
141082	0.125461	0.321803	0.0043257	0.0082863
141102	0.529956	0.619221	0.00397112	0.0508684
141121	0.59775	0.458989	0.00394885	0.00842916
141122	0.327959	0.595403	0.00385863	0.00584341
141123	0.837869	0.737018	0.00380427	0.0331564
141124	0.769404	0.605177	0.0894713	0.222269
141125	0.686617	0.614512	0.0342182	0.278723
141126	0.678749	0.706032	0.0284755	0.117871
141127	0.911927	0.662021	0.003868	0.0240885
141128	0.508852	0.803995	0.0038966	0.0300741
141129	0.380214	0.531755	0.00491878	0.067573
141130	0.412136	0.231291	0.00376404	0.00305987
141181	0.760982	0.393717	0.00396343	0.0101905
141182	0.579986	0.467753	0.00398235	0.0116779
150102	0.944407	0.145667	0.00407232	0.0080667
150103	0.817946	0.173167	0.00405461	0.0100009
150104	0.85797	0.166941	0.00378723	0.00850946
150105	0.91432	0.106883	0.00379641	0.00708581
150121	0.481516	0.291154	0.00379753	0.00666301
150122	0.851228	0.156223	0.00470365	0.0221127
150123	0.946705	0.180487	0.00382149	0.0156975
150124	0.938054	0.285049	0.00385069	0.0112701
150125	0.973413	0.0512333	0.00401779	0.00955033
150202	0.662164	0.186457	0.0397884	0.0486905
150203	0.656221	0.107429	0.00441798	0.00847988
150204	0.623332	0.0856211	0.0230698	0.0436531
150205	0.945926	0.265297	0.00503192	0.0284236
150206	0.941794	0.111121	0.0632296	0.00669994
150207	0.514394	0.136401	0.029512	0.0377039
150221	0.927305	0.0750021	0.00379813	0.00763622
150222	0.93403	0.0710387	0.350164	0.00728064
150223	0.941006	0.0834473	0.053337	0.0114981
150302	0.775038	0.0453264	0.0146742	0.00582931
150303	0.927091	0.0418247	0.0210035	0.00515708
150304	0.918174	0.0425706	0.0230385	0.0114987
150402	0.876408	0.0806985	0.00403321	0.00584749
150403	0.867896	0.110607	0.00392286	0.0131032
150404	0.97223	0.123772	0.00380632	0.00479758
150421	0.957968	0.0792376	0.00381867	0.0387795
150422	0.925156	0.136557	0.00399503	0.0128437
150423	0.985392	0.109779	0.00381689	0.0159004
150424	0.978298	0.120357	0.00382756	0.00774218
150425	0.987909	0.567606	0.00383944	0.260304
150426	0.988586	0.0707639	0.00382797	0.0160814
150428	0.925104	0.232889	0.00379133	0.00647133
150429	0.888596	0.201096	0.00385016	0.00662145
150430	0.958446	0.127069	0.00382835	0.00732816
150502	0.363293	0.140407	0.00383373	0.0521491
150522	0.961977	0.2115	0.00382083	0.010594
150521	0.87332	0.121839	0.00385157	0.0307429
150523	0.861821	0.158135	0.00382595	0.0449307
150524	0.921852	0.257378	0.00385775	0.00782925
150525	0.940366	0.138468	0.00383228	0.00851648
150526	0.976645	0.0941823	0.00459196	0.0168531
150581	0.86716	0.119848	0.00417151	0.0473178
150602	0.931042	0.0858777	0.0038434	0.00725702
150621	0.537345	0.0863819	0.0502114	0.0135544
150622	0.975404	0.277317	0.00380574	0.0123601
150623	0.971942	0.0593082	0.0252304	0.0310723
150624	0.974276	0.0491701	0.0426116	0.00869803
150625	0.950802	0.062004	0.0261097	0.00815441
150626	0.984855	0.122927	0.0326024	0.0189917
150627	0.979418	0.0841187	0.00386521	0.0104872
150702	0.975109	0.330267	0.00502045	0.00926127
150721	0.910697	0.0714315	0.0038173	0.00439223
150722	0.888813	0.14022	0.00382022	0.0214098
150723	0.693434	0.324803	0.00374988	0.00361704
150724	0.982784	0.224378	0.0135068	0.0243108
150725	0.987849	0.171921	0.0215126	0.0337806
150726	0.988468	0.310963	0.00415928	0.029428
150727	0.976857	0.0666725	0.0040451	0.0146
150703	0.972843	0.189682	0.00394622	0.0109961
150782	0.823088	0.280064	0.00382376	0.00780252
150783	0.895019	0.149187	0.00374896	0.00777854
150784	0.936049	0.515583	0.00413329	0.00910766
150785	0.780756	0.489856	0.00414487	0.00857475
150802	0.526827	0.0500073	0.00605368	0.0512123
150821	0.714882	0.0447884	0.0149602	0.0644798
150822	0.75109	0.072069	0.095056	0.0115603
150823	0.880961	0.0476038	0.0738818	0.0149624
150824	0.379583	0.0544235	0.0286004	0.00570927
150825	0.201287	0.0764187	0.0464229	0.0152995
150826	0.535968	0.0609986	0.183586	0.0719163
150902	0.839491	0.0812872	0.00415972	0.00521195
150921	0.945235	0.169682	0.00387127	0.0194709
150922	0.966502	0.0600823	0.00398282	0.0400708
150923	0.944124	0.0546317	0.0039141	0.0113104
150924	0.95233	0.0907075	0.00385876	0.0104351
150925	0.929917	0.078378	0.0038082	0.00791991
150926	0.878961	0.0372932	0.0037953	0.00889511
150927	0.941529	0.0685768	0.00403806	0.0493177
150928	0.948849	0.0655813	0.00399147	0.00903855
150929	0.968441	0.179502	0.0756492	0.0178028
150981	0.899199	0.0586239	0.00385049	0.00884453
152201	0.122636	0.069272	0.00795239	0.0423753
152202	0.24095	0.400479	0.00430455	0.0271135
152221	0.622833	0.093111	0.0392334	0.0100902
152222	0.972112	0.0649953	0.0046586	0.00998901
152223	0.895415	0.0805133	0.00476251	0.0184297
152224	0.413228	0.080644	0.00658407	0.090351
152501	0.209565	0.210782	0.0309641	0.0244968
152502	0.968567	0.142556	0.00420877	0.020366
152522	0.971208	0.108412	0.00416385	0.0171932
152523	0.959727	0.115927	0.0459583	0.0188081
152524	0.954454	0.0822841	0.0239468	0.0334592
152525	0.992817	0.081018	0.00420125	0.0173355
152526	0.988122	0.311687	0.00401829	0.0314919
152527	0.893698	0.144809	0.00378	0.0220041
152528	0.969949	0.314857	0.0480011	0.0841995
152529	0.972709	0.384788	0.00398962	0.0513349
152530	0.985623	0.359797	0.00386282	0.0300974
152531	0.988579	0.103896	0.00383962	0.0128504
152921	0.941881	0.048342	0.0274289	0.00682879
152922	0.6936	0.0537035	0.149895	0.0111894
152923	0.943584	0.0693635	0.301693	0.0137561
210102	0.0157874	0.820278	0.0611906	0.00314834
210103	0.0157896	0.820149	0.0611906	0.00314786
210104	0.0198331	0.834966	0.0201725	0.0031622
210105	0.0229523	0.833247	0.00383561	0.0031028
210106	0.0214824	0.85013	0.0611906	0.003122
210111	0.0114525	0.84763	0.00368099	0.00411194
210112	0.0124813	0.724731	0.00368099	0.00308552
210113	0.0194602	0.868567	0.00368099	0.00416889
210114	0.0236122	0.811457	0.00368138	0.00334664
210122	0.0212842	0.728857	0.00369157	0.00295541
210123	0.662651	0.312348	0.00381039	0.00576301
210124	0.0255946	0.614241	0.00369963	0.0206323
210181	0.0236732	0.422453	0.00369703	0.00359717
210202	0.013164	0.441632	0.00368949	0.00247834
210203	0.0217459	0.186707	0.00649591	0.00222409
210204	0.0187171	0.328383	0.00391307	0.00251822
210211	0.00956342	0.296114	0.0036791	0.0024672
210212	0.00895248	0.356919	0.00367963	0.0024667
210213	0.0105224	0.308934	0.0036791	0.0023892
210224	0.0268806	0.65666	0.0036791	0.00241024
210281	0.0118263	0.758524	0.00371383	0.00310089
210282	0.0102554	0.826575	0.00367953	0.0043502
210283	0.011046	0.674966	0.00367953	0.00485411
210302	0.0165279	0.170682	0.0036918	0.00348122
210303	0.0310504	0.586059	0.00409882	0.0029334
210304	0.0283178	0.577457	0.00372063	0.00623951
210311	0.0161996	0.607943	0.00368152	0.00324483
210321	0.0194516	0.708245	0.00372495	0.00465944
210323	0.0173438	0.712837	0.00368099	0.00350216
210381	0.00686309	0.558749	0.00368201	0.00597937
210411	0.00440029	0.751063	0.00368099	0.00758314
210403	0.00874463	0.799186	0.00368099	0.00339124
210404	0.00944145	0.799754	0.00368099	0.00334896
210402	0.0167007	0.734648	0.00386236	0.0030567
210421	0.0146947	0.730429	0.00369027	0.00353651
210422	0.0161557	0.839781	0.00369066	0.0046776
210423	0.00771491	0.849603	0.00368138	0.00611644
210502	0.00904398	0.534842	0.00368099	0.00345129
210503	0.0109505	0.650697	0.00369139	0.00327024
210504	0.0134244	0.555179	0.00368099	0.00349247
210505	0.0288103	0.756366	0.00369139	0.00321577
210521	0.0257394	0.81039	0.00368099	0.00337762
210522	0.0135694	0.808387	0.00369027	0.00369088
210602	0.0119611	0.759384	0.0036797	0.00418039
210603	0.0127729	0.77232	0.00369054	0.00421737
210604	0.010693	0.637772	0.00368035	0.00400125
210624	0.0134083	0.74313	0.00368099	0.0034019
210681	0.0142142	0.54475	0.00370737	0.00276279
210682	0.0302879	0.725599	0.00368099	0.0033331
210702	0.0352799	0.65237	0.00928439	0.00309017
210703	0.0147816	0.751423	0.00371501	0.00332156
210711	0.0354874	0.821789	0.00375013	0.0050263
210726	0.0587178	0.41593	0.00372193	0.00725261
210727	0.0331936	0.854286	0.00373535	0.00667999
210781	0.0310244	0.856258	0.00370469	0.00472118
210782	0.0353295	0.763308	0.00375679	0.00500698
210802	0.0322938	0.680585	0.0159626	0.00323704
210803	0.0636478	0.594836	0.00899923	0.00289027
210804	0.0239573	0.594182	0.00369308	0.00299746
210811	0.0289888	0.610533	0.0036797	0.00313612
210881	0.013546	0.279266	0.0036797	0.00346107
210882	0.0103628	0.488924	0.00368035	0.00329889
210902	0.246177	0.410788	0.00412928	0.00341297
210903	0.100795	0.433657	0.00452279	0.00320048
210904	0.191592	0.543144	0.00403927	0.00344183
210905	0.0217296	0.589828	0.00387139	0.00525302
210911	0.176337	0.607661	0.00410542	0.00439359
210921	0.172883	0.338817	0.00379619	0.0189934
210922	0.71164	0.187513	0.0037779	0.00455542
211002	0.0289458	0.637068	0.0100646	0.00298636
211003	0.0113884	0.587665	0.0038262	0.00298636
211004	0.0046168	0.665768	0.00369139	0.00365976
211005	0.0141815	0.609376	0.00368099	0.0034506
211011	0.00926041	0.706982	0.00368282	0.0040065
211021	0.00798114	0.512067	0.00368099	0.00344382
211081	0.0113243	0.641548	0.00368099	0.00325768
211102	0.0223416	0.6246	0.00369023	0.00308988
211103	0.103617	0.600559	0.00369023	0.00313138
211121	0.0737219	0.609227	0.00367953	0.00279036
211122	0.0994567	0.564081	0.00369481	0.00311253
211202	0.0166393	0.792929	0.00368099	0.00622057
211204	0.00578377	0.797079	0.00368099	0.00465249
211221	0.00762787	0.865914	0.00368099	0.00377468
211223	0.0067146	0.664094	0.0036878	0.00794285
211224	0.0222833	0.502	0.00372692	0.00934173
211281	0.0309564	0.622714	0.00368071	0.00311682
211282	0.00457529	0.856077	0.00368099	0.00511758
211302	0.136286	0.195687	0.00377658	0.00469527
211303	0.272387	0.303828	0.00381532	0.00455761
211321	0.359726	0.73299	0.00380152	0.00590701
211322	0.341989	0.467427	0.0040153	0.0221721
211324	0.170601	0.327245	0.00379994	0.00359725
211381	0.172241	0.556263	0.0038482	0.00712698
211382	0.323456	0.402766	0.00380239	0.00422099
211402	0.0265532	0.884247	0.00373692	0.00330593
211403	0.0584109	0.791263	0.00378496	0.00382446
211404	0.0919665	0.934484	0.00374457	0.00506609
211421	0.0332611	0.782398	0.00372161	0.00338043
211422	0.0666335	0.465051	0.00373757	0.00345657
211481	0.0345554	0.794005	0.00372094	0.00245556
220102	0.0247741	0.899364	0.00369422	0.130972
220103	0.043591	0.793023	0.00370554	0.0468594
220104	0.0219007	0.875974	0.00369157	0.0409476
220105	0.0110004	0.877444	0.00369157	0.47518
220106	0.0497428	0.700371	0.00371287	0.00726165
220112	0.00803014	0.876355	0.00368099	0.100441
220122	0.666561	0.482379	0.00374755	0.036637
220181	0.0124522	0.8602	0.00368071	0.499258
220182	0.0595277	0.875292	0.00368071	0.030146
220183	0.132609	0.585114	0.00381047	0.0192462
220202	0.00958461	0.605304	0.00368099	0.0174789
220203	0.00620023	0.643804	0.00368099	0.0031913
220204	0.00810213	0.809443	0.00368099	0.0224079
220211	0.00600914	0.345493	0.00368099	0.00302749
220221	0.0079957	0.751669	0.00368099	0.00973355
220281	0.00944749	0.68479	0.00368099	0.00373693
220282	0.00836107	0.28074	0.00368099	0.00347387
220283	0.0078105	0.438404	0.00368099	0.00364983
220284	0.00630229	0.46749	0.00368099	0.00649147
220302	0.0673824	0.855044	0.00369139	0.0107309
220303	0.0111093	0.842749	0.0036811	0.0557877
220322	0.0912755	0.812466	0.00370083	0.0298509
220323	0.0103568	0.882538	0.00368138	0.0550043
220381	0.335056	0.681978	0.00370638	0.0137137
220382	0.306666	0.222061	0.00379335	0.0464401
220402	0.00430252	0.821494	0.00369139	0.0500109
220403	0.0121814	0.901384	0.00369139	0.0492966
220421	0.0103955	0.592206	0.00368339	0.0254132
220422	0.0102428	0.668446	0.00369071	0.0463592
220502	0.0183713	0.689961	0.00368099	0.00349111
220503	0.0169119	0.68374	0.00368099	0.00548269
220521	0.0196868	0.666687	0.00368378	0.00483225
220523	0.00957653	0.300481	0.00368138	0.00394713
220524	0.0228511	0.721041	0.00368138	0.00503125
220581	0.00460788	0.362634	0.00368099	0.00425678
220582	0.0202149	0.771448	0.00368339	0.00359001
220602	0.0226853	0.681791	0.00368991	0.0047723
220605	0.0311229	0.75406	0.00370483	0.00626419
220621	0.0735758	0.482769	0.00368991	0.00568223
220622	0.0225883	0.384288	0.00368282	0.0034428
220623	0.0454919	0.491471	0.00371274	0.00507302
220681	0.0221826	0.705134	0.00369219	0.00768425
220702	0.815291	0.341012	0.0039253	0.102077
220721	0.856338	0.213829	0.0038121	0.752068
220722	0.830402	0.227658	0.00393286	0.857201
220723	0.400401	0.0783044	0.00378733	0.851868
220802	0.808844	0.0549926	0.0038091	0.0567962
220821	0.966376	0.0397841	0.00379081	0.0154294
220822	0.97097	0.323626	0.00381573	0.767882
220881	0.925742	0.0836199	0.00383451	0.124069
220882	0.966699	0.069657	0.00384406	0.0115332
222401	0.0493111	0.829732	0.00374513	0.00478363
222402	0.0425122	0.882737	0.00385499	0.00453639
222403	0.379616	0.874876	0.00368138	0.00338628
222404	0.248111	0.792387	0.00371492	0.00511755
222405	0.0778925	0.743856	0.00374216	0.00518914
222406	0.207559	0.802811	0.00369344	0.00487442
222424	0.115151	0.726892	0.00382636	0.0089667
222426	0.0659557	0.886757	0.00369415	0.00528692
230102	0.0683983	0.829809	0.00498122	0.0168491
230103	0.064647	0.853266	0.00407288	0.0117847
230104	0.078836	0.723854	0.00481407	0.00496246
230108	0.0552835	0.899544	0.00381185	0.0103229
230109	0.0558393	0.690878	0.00381193	0.0135656
230110	0.0625509	0.885098	0.0040223	0.0108939
230111	0.0821333	0.873319	0.00406545	0.017927
230112	0.0136361	0.862359	0.00373265	0.00685404
230123	0.0394592	0.830608	0.00368337	0.00920556
230124	0.00869449	0.842739	0.00368099	0.00298835
230125	0.0111372	0.881283	0.00370927	0.068026
230126	0.137679	0.721007	0.00386908	0.00971979
230127	0.00966876	0.744457	0.00372675	0.00389571
230128	0.0152942	0.664374	0.00368854	0.0033673
230129	0.0278767	0.762522	0.00375801	0.00337963
230182	0.466019	0.778213	0.00403067	0.0183227
230183	0.0116716	0.785081	0.00368482	0.00323274
230184	0.0143966	0.83588	0.00368282	0.00342867
230202	0.69275	0.255726	0.00403534	0.0108961
230203	0.779682	0.281688	0.00528246	0.0203752
230204	0.959964	0.138195	0.00450195	0.016349
230205	0.944762	0.124684	0.00407465	0.0114425
230206	0.835681	0.102231	0.00433411	0.0134661
230207	0.750375	0.116328	0.00383089	0.0185523
230208	0.901222	0.150284	0.0037956	0.0838475
230221	0.85623	0.100296	0.00379815	0.0253714
230223	0.77005	0.600653	0.00377201	0.0523963
230224	0.964753	0.0778527	0.00379614	0.0763356
230225	0.735192	0.21176	0.00377953	0.0197913
230227	0.856101	0.346789	0.00379119	0.0135838
230229	0.522617	0.736528	0.00388193	0.0113362
230230	0.196757	0.802597	0.00389449	0.0151464
230231	0.547377	0.704502	0.0037292	0.0262422
230281	0.816629	0.566371	0.00380051	0.0147277
230302	0.0384792	0.808129	0.00393097	0.0829879
230303	0.0334669	0.672409	0.00382494	0.00658243
230304	0.0182337	0.761862	0.00377599	0.00672113
230305	0.0453689	0.782409	0.00379226	0.00666653
230306	0.0196215	0.583375	0.00388094	0.00567088
230307	0.0373125	0.858569	0.00377037	0.0244182
230321	0.041274	0.690834	0.00378724	0.0200778
230381	0.607186	0.824211	0.00390432	0.0166958
230382	0.180578	0.75782	0.00377034	0.00766333
230402	0.0142282	0.521025	0.00393026	0.00385888
230403	0.0363206	0.730045	0.00668746	0.00408819
230404	0.0664797	0.576475	0.00370642	0.00472998
230405	0.0382735	0.769062	0.00369941	0.00692465
230406	0.0790589	0.799153	0.00368401	0.0140597
230407	0.0159582	0.545498	0.00368539	0.00488249
230421	0.0684631	0.796916	0.00370533	0.00389234
230422	0.16637	0.838118	0.00378246	0.0338537
230502	0.0556077	0.506697	0.00383128	0.0265851
230503	0.0602688	0.808766	0.003755	0.00559057
230505	0.0554912	0.768204	0.00375595	0.0189165
230506	0.0568884	0.619652	0.00390388	0.0144013
230521	0.0450609	0.781043	0.00374463	0.0186761
230522	0.136198	0.697185	0.00397242	0.0363821
230523	0.300444	0.664269	0.00385712	0.0492972
230524	0.114279	0.831034	0.00376738	0.00611286
230602	0.881144	0.115912	0.0217049	0.00944574
230603	0.90264	0.106561	0.00449448	0.00794076
230604	0.810513	0.190643	0.0137411	0.0180195
230605	0.844563	0.132064	0.00448426	0.015594
230606	0.746089	0.153327	0.00377987	0.0882336
230621	0.742237	0.236589	0.0037975	0.0388225
230622	0.950949	0.0892073	0.00464385	0.0441276
230623	0.927279	0.293705	0.0042117	0.057266
230624	0.935247	0.0826486	0.00425938	0.016235
230702	0.0105439	0.813001	0.00407825	0.00642748
230703	0.0214744	0.896109	0.00368876	0.00381109
230704	0.0271618	0.928534	0.00369275	0.00369999
230705	0.0139434	0.933035	0.00368868	0.00397668
230706	0.019935	0.941736	0.00369086	0.00304454
230707	0.00975528	0.9284	0.00372374	0.00329695
230708	0.0315683	0.941217	0.00369762	0.00313094
230709	0.0282416	0.925144	0.00372478	0.00371785
230710	0.00447069	0.890664	0.0036924	0.003757
230711	0.0139505	0.942366	0.00369086	0.0030151
230712	0.0185623	0.864169	0.00371386	0.00336004
230713	0.0158947	0.939133	0.00371314	0.00336069
230714	0.013718	0.932443	0.00371995	0.00304196
230715	0.0108313	0.925395	0.00369077	0.00398349
230716	0.0166514	0.940221	0.0037065	0.00338587
230722	0.0192957	0.833721	0.00368643	0.00454153
230781	0.0164205	0.859436	0.00369275	0.00321771
230803	0.0338875	0.754075	0.00390814	0.00395014
230804	0.0318109	0.854707	0.0038291	0.00496
230805	0.0313324	0.797548	0.00372597	0.00417267
230811	0.0119338	0.707995	0.00372679	0.0143059
230822	0.0560139	0.853274	0.00379063	0.00871735
230826	0.147483	0.801257	0.00372588	0.00683407
230828	0.135717	0.748483	0.00371096	0.00426819
230833	0.16562	0.84533	0.00385922	0.0241946
230881	0.422173	0.87385	0.00376497	0.0415356
230882	0.31913	0.814284	0.0038948	0.0772397
230902	0.0159976	0.744962	0.00394769	0.00648757
230903	0.0401866	0.770448	0.00393903	0.0328942
230904	0.093474	0.84489	0.00377422	0.0765352
230921	0.147083	0.715067	0.00400189	0.0552136
231002	0.0602335	0.802079	0.00383465	0.00400432
231003	0.021906	0.764245	0.00372833	0.0138059
231004	0.0317864	0.645374	0.00375957	0.00553169
231005	0.0283733	0.734117	0.00372649	0.0155224
231024	0.254912	0.850765	0.00392909	0.0135282
231025	0.0967945	0.667047	0.00383914	0.00425569
231081	0.49672	0.825704	0.00380343	0.0186362
231083	0.0874306	0.73789	0.00374799	0.00456625
231084	0.105074	0.440612	0.00373576	0.00437163
231085	0.121482	0.357819	0.00376809	0.00465813
231102	0.207936	0.669552	0.00816149	0.00583064
231121	0.688692	0.541341	0.00381341	0.0145839
231123	0.0290806	0.773159	0.00374595	0.00495491
231124	0.0543053	0.722839	0.00370656	0.00432366
231181	0.17288	0.784952	0.00382432	0.00766518
231182	0.220942	0.755162	0.00376573	0.0171453
231202	0.0192809	0.796638	0.0037379	0.0117673
231221	0.252283	0.708215	0.00373437	0.012759
231222	0.298236	0.526834	0.00379383	0.0116955
231223	0.213651	0.295572	0.00373689	0.0315399
231224	0.0556365	0.714796	0.00375144	0.00329826
231225	0.301893	0.578828	0.0037842	0.0155928
231226	0.113996	0.794737	0.00388519	0.00381252
231281	0.928797	0.075519	0.0211642	0.0233236
231282	0.872543	0.267638	0.00378403	0.0229185
231283	0.366509	0.832993	0.00386171	0.0129369
232721	0.220612	0.341808	0.00391958	0.00830479
232722	0.192322	0.276363	0.00467393	0.0115206
232723	0.093751	0.734403	0.00423146	0.0239489
310101	0.00477491	0.0173345	0.0100375	0.00182894
310104	0.00589313	0.0168101	0.0611464	0.00182696
310105	0.00567494	0.0175343	0.0611464	0.00182894
310106	0.00562154	0.0175343	0.0611464	0.00182894
310107	0.00567446	0.0172989	0.0542151	0.00182894
310108	0.00562896	0.0175343	0.0611464	0.00182894
310109	0.00487759	0.0173494	0.0489784	0.00182894
310110	0.00483791	0.017236	0.0296613	0.00182894
310112	0.00494338	0.016559	0.00368665	0.00182043
310113	0.00452063	0.0173985	0.00369611	0.00182043
310114	0.00484647	0.0166266	0.0036791	0.00182043
310115	0.00510523	0.0182466	0.00367929	0.00182175
310116	0.0062228	0.0176018	0.00369197	0.00187566
310117	0.00467404	0.017236	0.0036791	0.00182043
310118	0.00552292	0.0198428	0.00367929	0.00181975
310120	0.00544472	0.0210603	0.00367929	0.00182001
310230	0.00552365	0.0167408	0.0036791	0.00182043
320102	0.00450426	0.0186459	0.0036791	0.00182043
320104	0.00479875	0.0188097	0.00488268	0.00182043
320105	0.0042471	0.0197432	0.00369611	0.00182979
320106	0.00438248	0.0208066	0.00371859	0.00210644
320111	0.00501308	0.0194043	0.0036791	0.00208263
320113	0.005396	0.020389	0.00368203	0.00282042
320114	0.00522294	0.0209346	0.0036791	0.00182267
320115	0.00442099	0.025344	0.0036791	0.00182267
320116	0.00476152	0.0188753	0.0036791	0.00182043
320117	0.00467532	0.0216377	0.0036791	0.00182079
320118	0.0055517	0.0198388	0.0036791	0.00182043
320202	0.00483443	0.0200386	0.003902	0.00182696
320203	0.00559054	0.0205913	0.0611464	0.00182696
320204	0.00513108	0.0198392	0.0100595	0.00182696
320205	0.00543799	0.0193443	0.0036791	0.00182043
320206	0.005234	0.0192034	0.0036791	0.00182043
320211	0.00487671	0.0175917	0.0036791	0.00182043
320281	0.00533568	0.0196423	0.0036791	0.00182043
320282	0.00444635	0.016265	0.00367929	0.00182043
320302	0.00455436	0.0172468	0.0036791	0.00182043
320303	0.00476998	0.0173669	0.0036791	0.00182043
320305	0.00466581	0.0186995	0.0036791	0.00182043
320311	0.00438628	0.0179741	0.0036791	0.00182043
320321	0.00522419	0.0180123	0.00367949	0.00182079
320322	0.00425288	0.0180589	0.0036791	0.00182342
320312	0.00479445	0.0186806	0.0036791	0.00182079
320324	0.0049323	0.0211764	0.0036791	0.00197094
320381	0.00466938	0.0210546	0.0036791	0.00202782
320382	0.00263388	0.0162129	0.0036791	0.00182043
320402	0.00517872	0.0191927	0.00368994	0.00182043
320404	0.00617678	0.0191398	0.00377589	0.00182043
320405	0.00492331	0.0194674	0.00368994	0.00182043
320411	0.00495994	0.0185081	0.0036791	0.00182043
320412	0.00487442	0.0170167	0.0036791	0.00182043
320481	0.00544883	0.017841	0.0036791	0.00182079
320482	0.00498599	0.0173154	0.0036791	0.00182043
320508	0.00526762	0.0165139	0.0036791	0.00182043
320505	0.00536308	0.0170548	0.0036791	0.00182342
320506	0.00462753	0.0178303	0.00367929	0.00182043
320507	0.00535401	0.0167822	0.0036791	0.00182043
320581	0.00544385	0.0164663	0.0036791	0.00182231
320582	0.00539584	0.0171364	0.0036791	0.00182231
320583	0.00531106	0.0188062	0.0036791	0.00182043
320509	0.00579485	0.0169069	0.00367929	0.00181975
320585	0.00495914	0.018065	0.0036791	0.00182342
320602	0.0050408	0.0183902	0.0036791	0.00182231
320611	0.00608706	0.0189533	0.0036791	0.00182043
320621	0.00847696	0.0187673	0.00367949	0.00182043
320623	0.00713352	0.0169453	0.0036791	0.00182231
320681	0.0105227	0.0182089	0.0036791	0.00182043
320682	0.00847499	0.0189413	0.0036791	0.00182231
320612	0.00508696	0.0176552	0.0036791	0.00182231
320684	0.00850116	0.016297	0.0036791	0.00182231
320703	0.00707939	0.0220426	0.00382165	0.00182431
320705	0.0085551	0.0242331	0.0036791	0.00182231
320706	0.00783949	0.0181273	0.00367963	0.00182043
320721	0.00793951	0.0215957	0.0036791	0.00182231
320722	0.00536954	0.0221508	0.0036791	0.00197812
320723	0.00460703	0.0182155	0.0036791	0.00182231
320724	0.00454755	0.0176674	0.0036791	0.00182231
320802	0.00471807	0.0173351	0.00368994	0.00182043
320803	0.00460625	0.0178723	0.0036791	0.00182043
320804	0.00410735	0.0164084	0.0036791	0.00182043
320811	0.00921061	0.018706	0.0036791	0.00182043
320826	0.0106237	0.0172154	0.00368203	0.00184659
320829	0.00475714	0.0175203	0.0036791	0.00182043
320830	0.00326023	0.0186412	0.0036791	0.00182043
320831	0.00449176	0.018399	0.0036791	0.00182043
320902	0.00740046	0.0176304	0.0036791	0.00182043
320903	0.00464541	0.018173	0.0036791	0.00182043
320921	0.00790115	0.016764	0.0036791	0.00182267
320922	0.00795245	0.0171248	0.0036791	0.00219976
320923	0.0074055	0.0177972	0.0036791	0.00182231
320924	0.00960907	0.0199656	0.00368168	0.00276401
320925	0.00462828	0.0189557	0.0036791	0.00182043
320981	0.00672344	0.0183615	0.0036823	0.00204547
320982	0.00847085	0.0205864	0.0036791	0.00219263
321003	0.00315955	0.0184997	0.0036791	0.00182231
321023	0.00468756	0.0187632	0.0036791	0.00182043
321081	0.00475607	0.0185863	0.0036791	0.00182043
321084	0.00328459	0.0183551	0.0036791	0.00182043
321012	0.00573376	0.0185326	0.0036791	0.00182043
321102	0.00512879	0.0196128	0.00368296	0.00204706
321111	0.00611593	0.0220548	0.00368027	0.00325476
321112	0.00459492	0.0209444	0.0036791	0.00182231
321181	0.0049051	0.0182347	0.0036791	0.00182043
321182	0.00550201	0.0190922	0.00368077	0.00203589
321183	0.0045463	0.0205096	0.0036791	0.00182043
321202	0.00584971	0.0184599	0.0036791	0.00182043
321203	0.00586495	0.0187557	0.0036791	0.00182231
321281	0.0074331	0.0194848	0.0036791	0.00182043
321282	0.00540364	0.0188867	0.0036791	0.00182342
321283	0.00608654	0.0185752	0.0036791	0.00182043
321204	0.0079358	0.0183728	0.0036791	0.00182043
321302	0.00491854	0.0165933	0.0036791	0.00182342
321311	0.00615083	0.0188151	0.0036791	0.00182043
321322	0.00664196	0.0170454	0.0036791	0.00182231
321323	0.00460956	0.0167966	0.0036791	0.00182043
321324	0.00526581	0.0179663	0.0036791	0.00182043
330102	0.00484452	0.0247953	0.00392158	0.00190553
330103	0.00635604	0.0238215	0.00527641	0.00193254
330104	0.00576448	0.0212551	0.00369923	0.00192475
330105	0.0059938	0.0212892	0.00376667	0.00192369
330106	0.00419527	0.0210796	0.00368194	0.00182179
330108	0.00466501	0.0202909	0.00369923	0.00192026
330109	0.00590022	0.0316217	0.00370078	0.00209635
330110	0.00428641	0.0217745	0.00368194	0.00182501
330122	0.00503322	0.0629709	0.00367929	0.00182052
330127	0.00609441	0.0404052	0.00368486	0.0018511
330182	0.00577286	0.0623336	0.0036791	0.00182673
330183	0.00415556	0.0353533	0.00368021	0.00182014
330185	0.0052801	0.0353563	0.00368005	0.00182663
330203	0.00586431	0.0260316	0.00411158	0.00193638
330204	0.0055011	0.0241763	0.00667018	0.00193254
330205	0.00609321	0.0262742	0.00370078	0.00195511
330206	0.00627113	0.0273585	0.00370078	0.00210733
330211	0.00622913	0.0286584	0.00370078	0.00197041
330212	0.00470036	0.0217099	0.00369323	0.00187764
330225	0.0042148	0.0200666	0.0036791	0.00182043
330226	0.00413642	0.0310804	0.0036791	0.00182043
330281	0.00608417	0.0321575	0.00370078	0.00210733
330282	0.00764074	0.0300316	0.00370078	0.00210168
330283	0.00415823	0.0362857	0.00367929	0.00182013
330302	0.00408759	0.018161	0.0036791	0.00182043
330303	0.00378879	0.0174761	0.0036791	0.00182043
330304	0.0038328	0.0165822	0.0036791	0.00182043
330322	0.0173572	0.0534024	0.0036791	0.00224806
330324	0.00468092	0.0183519	0.00367949	0.00182108
330326	0.00395048	0.0178992	0.00367949	0.00182043
330327	0.00419709	0.0174775	0.0036791	0.00182043
330328	0.00524427	0.0178043	0.00367963	0.00184365
330329	0.00569657	0.0169522	0.00368107	0.00185193
330381	0.00397527	0.0166285	0.0036791	0.00182043
330382	0.00391744	0.0181392	0.0036791	0.00182043
330402	0.00554361	0.0176591	0.00368021	0.00182014
330411	0.00517164	0.0169444	0.00368194	0.00182501
330421	0.0056436	0.0192771	0.00367929	0.00182001
330424	0.00488454	0.0217893	0.00368021	0.00182014
330481	0.00606711	0.0191511	0.00368644	0.0018521
330482	0.00480251	0.0168537	0.00368194	0.00182179
330483	0.00658866	0.0202971	0.00369236	0.001875
330502	0.00414255	0.0182154	0.00368021	0.00182014
330503	0.00500919	0.0167369	0.00368021	0.00182222
330521	0.00415121	0.0221766	0.00368021	0.00182014
330522	0.00415117	0.0211103	0.00367929	0.00181975
330523	0.00457031	0.0717841	0.00367929	0.00182108
330602	0.00608289	0.0317467	0.00370078	0.00209635
330603	0.00617301	0.0294583	0.00370078	0.00210733
330624	0.00455299	0.0330283	0.00367968	0.00182043
330681	0.00470981	0.0223581	0.00369923	0.00191132
330604	0.00610155	0.0303555	0.00370078	0.00210733
330683	0.00424288	0.0184772	0.0036791	0.00182043
330702	0.00576936	0.0420608	0.0036791	0.00182043
330703	0.00498784	0.0383066	0.0036791	0.00182043
330723	0.00541403	0.0447099	0.00367949	0.00182043
330726	0.00493221	0.0357002	0.0036791	0.00182722
330727	0.00979933	0.0313985	0.00368349	0.00182108
330781	0.00508779	0.0310518	0.0036791	0.00182043
330782	0.00476843	0.0309654	0.0036791	0.00182043
330783	0.00520496	0.0407601	0.0036791	0.00182043
330784	0.00493626	0.0427162	0.00367929	0.00182043
330802	0.00558842	0.0366363	0.0036791	0.00182043
330803	0.00511478	0.0390085	0.0036791	0.00182227
330822	0.00515984	0.0527194	0.0036791	0.00182043
330824	0.00691422	0.0669208	0.00368926	0.0018512
330825	0.00434907	0.0460013	0.0036791	0.00182097
330881	0.00615947	0.0384725	0.0036791	0.00182524
330902	0.0102125	0.0404959	0.00370078	0.00210733
330903	0.0121159	0.0690275	0.00370078	0.00210733
330921	0.0106249	0.0349426	0.00386759	0.00210733
330922	0.0127151	0.0638746	0.00372442	0.00214726
331002	0.00417601	0.0182857	0.0036791	0.00182043
331003	0.00399214	0.0176625	0.0036791	0.00182043
331004	0.00439806	0.0187909	0.0036791	0.00182043
331021	0.00710868	0.0165092	0.0036791	0.00184032
331022	0.00438872	0.0201357	0.0036791	0.00182043
331023	0.0046889	0.019592	0.00368005	0.00182043
331024	0.00517598	0.025367	0.00368349	0.00182108
331081	0.0040234	0.02026	0.0036791	0.00182043
331082	0.00416881	0.0291374	0.0036791	0.00182043
331102	0.00550516	0.0328563	0.00367949	0.00182097
331121	0.00593064	0.02005	0.0036791	0.00184191
331122	0.00895687	0.0350438	0.00367949	0.00182314
331123	0.0158131	0.0358038	0.00368005	0.00184365
331124	0.00961852	0.0406978	0.00367963	0.00182579
331125	0.00931822	0.0452162	0.0036791	0.00182696
331126	0.00603583	0.025169	0.00368546	0.00185193
331127	0.00542023	0.0334257	0.00368546	0.00185193
331181	0.0116163	0.0328558	0.00367963	0.00182602
340102	0.00547643	0.0186851	0.0036791	0.00182043
340103	0.00585671	0.0193827	0.0036791	0.00182043
340104	0.00580186	0.0192371	0.0036791	0.00182043
340111	0.00556275	0.0187199	0.0036791	0.00182043
340121	0.00578009	0.0181299	0.0036791	0.00182043
340122	0.00551715	0.0191395	0.0036791	0.00182043
340123	0.00700497	0.0207896	0.0036791	0.00182043
340207	0.00496127	0.0184823	0.0036791	0.00182231
340208	0.00628205	0.0209306	0.00368092	0.00205127
340221	0.0058034	0.0170151	0.0036791	0.00182043
340222	0.00589519	0.0199077	0.0036791	0.00182073
340223	0.00557056	0.0200938	0.0036791	0.00182043
340302	0.00569699	0.0185064	0.00369249	0.00184535
340303	0.00425732	0.0173753	0.0036791	0.00182043
340304	0.00425955	0.0176234	0.0036791	0.00182043
340311	0.00348655	0.0175094	0.0036791	0.00182043
340321	0.00912133	0.0175838	0.0036791	0.00183696
340322	0.00992263	0.0183787	0.0036791	0.00182043
340323	0.00892303	0.0176816	0.0036791	0.00182043
340402	0.00420603	0.0189202	0.0036791	0.00182043
340403	0.0040571	0.0182563	0.0036791	0.00182043
340404	0.00485461	0.0188688	0.0036791	0.00182043
340405	0.00408285	0.0193775	0.0036791	0.00182043
340406	0.00472765	0.0171296	0.0036791	0.00182043
340421	0.00541012	0.0174368	0.0036791	0.00182043
340503	0.00456557	0.0224491	0.0036791	0.00220487
340504	0.00446287	0.0198008	0.0036791	0.00182043
340521	0.0047801	0.0207679	0.0036791	0.00182231
340602	0.00482596	0.0175524	0.0036791	0.00182073
340603	0.00486852	0.0176534	0.0036791	0.00182073
340604	0.00613833	0.0183446	0.0036791	0.00182073
340621	0.00905668	0.0175357	0.0036791	0.00182043
340702	0.00462187	0.0207898	0.00368994	0.00182876
340711	0.00774899	0.0215964	0.0036791	0.00182066
340721	0.00524622	0.0222016	0.00368092	0.00204178
340802	0.004191	0.0172482	0.00369523	0.00211556
340803	0.00464923	0.0180396	0.0036791	0.00182043
340811	0.00712173	0.022983	0.00369206	0.00184881
340822	0.00287991	0.025009	0.0036791	0.00182231
340823	0.00450539	0.0194827	0.00368107	0.00184583
340824	0.00521358	0.0187092	0.0036791	0.00183696
340825	0.00441248	0.0190631	0.00368107	0.0018452
340826	0.00525576	0.0213936	0.0036791	0.00182231
340827	0.00566632	0.0197616	0.00368107	0.00184973
340828	0.0150295	0.0295713	0.00369147	0.00185443
340881	0.00285662	0.0191683	0.0036791	0.00182043
341002	0.00375397	0.0457633	0.0036791	0.00182043
341003	0.00581798	0.0275563	0.00368486	0.00185085
341004	0.00502339	0.0241496	0.00367949	0.00182097
341021	0.00571921	0.0223764	0.00369249	0.00184968
341022	0.0078335	0.0459078	0.00369571	0.00184601
341023	0.00781755	0.0363312	0.00369147	0.00184692
341024	0.00624822	0.0334098	0.00370248	0.0018511
341102	0.00412721	0.0189416	0.0036791	0.00182043
341103	0.00433323	0.0264894	0.0036791	0.00182381
341122	0.00679747	0.0205981	0.0036791	0.00182073
341124	0.00617206	0.0212268	0.0036791	0.00182043
341125	0.00666287	0.0204265	0.0036791	0.00182043
341126	0.00536523	0.0203981	0.0036791	0.00182043
341181	0.00590589	0.0184353	0.0036791	0.00182043
341182	0.00546265	0.0200636	0.0036791	0.00183696
341202	0.00841041	0.0186282	0.0036791	0.00182043
341203	0.00940514	0.0186981	0.00367963	0.00182043
341204	0.00943126	0.019012	0.0036791	0.00182043
341221	0.0101886	0.0187169	0.00368949	0.00182043
341222	0.0102569	0.0186812	0.00368349	0.00182043
341225	0.010821	0.0185479	0.00367963	0.00182043
341226	0.00687738	0.0176591	0.0036791	0.00182043
341282	0.00908958	0.0187045	0.00368005	0.00182043
341302	0.00828619	0.0183598	0.00367949	0.00182043
341321	0.0108	0.0188242	0.0036791	0.00182043
341322	0.00831154	0.0177235	0.00367949	0.00182043
341323	0.0092005	0.018695	0.00368949	0.00182043
341324	0.0100961	0.0185071	0.0036791	0.00182043
340181	0.0059163	0.019978	0.0036791	0.00182043
340124	0.00532872	0.0200351	0.0036791	0.00182043
340225	0.00698714	0.0204774	0.00368107	0.00184883
340522	0.00493491	0.0210326	0.0036791	0.00182043
340523	0.00538396	0.0270854	0.0036791	0.00213852
341502	0.00505085	0.0199938	0.0036791	0.00182043
341503	0.00458191	0.0198976	0.0036791	0.00182043
341521	0.0081401	0.0184327	0.00368529	0.00184535
341522	0.00405189	0.0177682	0.0036791	0.00182043
341523	0.00556027	0.0227523	0.00367929	0.00183813
341524	0.028144	0.105362	0.00369206	0.00227708
341525	0.0112222	0.0472876	0.0036791	0.00183745
341602	0.00850676	0.0176421	0.00367949	0.00182043
341621	0.00956376	0.0184794	0.00367949	0.00182043
341622	0.00898468	0.0180508	0.0036791	0.00182043
341623	0.00938484	0.0185028	0.0036791	0.00182043
341702	0.00407055	0.0269866	0.0036791	0.00182569
341721	0.00509056	0.0370549	0.00368529	0.00185222
341722	0.0162232	0.0499589	0.00369527	0.00186323
341723	0.0062119	0.0219232	0.00368203	0.00184613
341802	0.00527218	0.021247	0.0036791	0.00182261
341821	0.0054395	0.0189922	0.0036791	0.00182073
341822	0.00574713	0.0236171	0.00368107	0.00184765
341823	0.00563265	0.0229135	0.00368539	0.0018478
341824	0.00777845	0.0375289	0.00368949	0.00182227
341825	0.00623184	0.0226657	0.00368949	0.00184246
341881	0.00456407	0.0264611	0.00368349	0.00182528
350102	0.00486317	0.0202931	0.00371859	0.00201814
350103	0.00411005	0.014237	0.00459675	0.00182696
350104	0.0019998	0.0148268	0.00368265	0.00205562
350105	0.00344143	0.0173198	0.0036791	0.00182726
350111	0.00476059	0.0218216	0.0036791	0.00182958
350121	0.00471906	0.0242872	0.0036791	0.00182361
350122	0.00434792	0.0268815	0.0036791	0.00182246
350123	0.00431615	0.0167639	0.00368005	0.00183306
350124	0.00566016	0.0210119	0.00368486	0.00185419
350125	0.00491333	0.0149408	0.00367949	0.00182641
350128	0.00268668	0.0176663	0.00367956	0.00338784
350181	0.00364539	0.0349266	0.0036791	0.00220313
350182	0.00442787	0.0247585	0.0036791	0.00182231
350203	0.00454636	0.0141532	0.00376131	0.00182043
350205	0.00382779	0.0153575	0.0036791	0.00182043
350206	0.00393228	0.0140516	0.00390732	0.00182043
350211	0.00415047	0.0157271	0.0036791	0.00182043
350212	0.00409919	0.0171611	0.0036791	0.00182073
350213	0.00425499	0.0175417	0.0036791	0.00182261
350302	0.00354521	0.0155339	0.0036791	0.00182381
350303	0.00380315	0.0136377	0.00368349	0.00182446
350304	0.00400107	0.015669	0.0036791	0.00182231
350305	0.00539343	0.0166619	0.00368265	0.00260414
350322	0.00392654	0.0148235	0.00367949	0.00182381
350402	0.00540187	0.0191786	0.0036791	0.00182257
350403	0.00683753	0.0213097	0.0036791	0.00182257
350421	0.00766668	0.0247625	0.00369147	0.0018508
350423	0.00634372	0.0219321	0.00368005	0.00184205
350424	0.00665365	0.0190274	0.00368203	0.00185125
350425	0.00770557	0.0174429	0.00368949	0.00182554
350426	0.00600941	0.0158295	0.0036791	0.0018462
350427	0.00483731	0.0195764	0.0036791	0.00182617
350428	0.00639734	0.0206309	0.00367949	0.00184205
350429	0.0117073	0.0351323	0.00368107	0.00185125
350430	0.021009	0.0444983	0.00368926	0.0018515
350481	0.00562665	0.0190128	0.00367949	0.00182554
350502	0.00444147	0.0146075	0.00382165	0.00182696
350503	0.00405647	0.0163727	0.0036791	0.00182079
350504	0.00405221	0.0145825	0.0036791	0.00182043
350505	0.00389434	0.0216718	0.0036791	0.00205799
350521	0.00577903	0.0266973	0.0036791	0.00182431
350524	0.00669244	0.015837	0.00367963	0.00182257
350525	0.00525786	0.0155448	0.00368949	0.00182073
350526	0.00584549	0.0174939	0.00368949	0.00182925
350527	0.00382522	0.0153847	0.00368265	0.0020616
350581	0.0041056	0.0163251	0.0036791	0.00182231
350582	0.00456822	0.0165134	0.0036791	0.00182231
350583	0.00393796	0.0213916	0.0036791	0.00182261
350602	0.00396134	0.0143236	0.0036791	0.00182043
350603	0.00366443	0.0156725	0.0036791	0.00182569
350622	0.00592022	0.0137874	0.0036791	0.00182877
350623	0.00388564	0.0200547	0.0036791	0.00182246
350624	0.00364082	0.0140125	0.0036791	0.00182381
350625	0.0073123	0.0176261	0.0036791	0.001829
350626	0.00401512	0.0165189	0.00368296	0.00204622
350627	0.0037534	0.0143651	0.00367963	0.00182446
350628	0.011254	0.0209079	0.00368949	0.001829
350629	0.00484628	0.0136722	0.0036791	0.00182805
350681	0.00408065	0.0145399	0.0036791	0.00182411
350702	0.00407226	0.0201881	0.0036791	0.00182587
350721	0.00479457	0.0179987	0.00367949	0.00182864
350722	0.0115085	0.0438593	0.00368582	0.00185085
350723	0.0122171	0.129783	0.00369527	0.00185208
350724	0.0058269	0.0339157	0.00368949	0.00182446
350725	0.0077638	0.0207805	0.00368926	0.0018462
350781	0.00745961	0.0335855	0.0036791	0.00182579
350782	0.00819538	0.14105	0.00369527	0.0018515
350783	0.00593593	0.0238476	0.00368107	0.00185045
350784	0.00589631	0.0385829	0.0036791	0.00184279
350802	0.00542215	0.0191553	0.00368349	0.00182257
350821	0.00553841	0.0195623	0.00368949	0.00182138
350822	0.00598693	0.0164343	0.0036791	0.00182435
350823	0.00462081	0.0164331	0.0036791	0.00182097
350824	0.00510222	0.0172249	0.00368949	0.00182108
350825	0.0058927	0.0185432	0.00368949	0.00182138
350881	0.00526217	0.016303	0.00368349	0.00182496
350902	0.00466217	0.0214231	0.00367949	0.00183366
350921	0.00419916	0.0169142	0.00367949	0.00183199
350922	0.00615116	0.0214784	0.0036791	0.00182554
350923	0.00828099	0.023057	0.00369527	0.0018515
350924	0.0121939	0.0255452	0.00368582	0.00185105
350925	0.0108039	0.0231846	0.00367949	0.00185485
350926	0.0152079	0.0174962	0.00368949	0.00183445
350981	0.00875897	0.019833	0.0036791	0.00183669
350982	0.00374095	0.0219198	0.00367949	0.00182524
360102	0.00316007	0.0334521	0.00373591	0.00182696
360103	0.00572208	0.035157	0.00408623	0.00182696
360104	0.00709187	0.0304079	0.00488268	0.00182696
360105	0.00246909	0.0347034	0.0036791	0.00182043
360111	0.00597191	0.0294668	0.0036791	0.00182043
360121	0.00464303	0.0270166	0.0036791	0.00182043
360122	0.00786114	0.0264044	0.0036791	0.00182043
360123	0.00473875	0.0305938	0.0036791	0.00182043
360124	0.00557578	0.0312477	0.0036791	0.00182043
360202	0.00614505	0.0445391	0.0036791	0.00182108
360203	0.00662941	0.053981	0.00368949	0.00182732
360222	0.00812401	0.0575841	0.00367949	0.00184129
360281	0.00636338	0.041474	0.0036791	0.00182043
360302	0.00707467	0.0400112	0.00368968	0.00182043
360313	0.00519958	0.0452815	0.00368005	0.00182043
360321	0.00722479	0.0402258	0.00368005	0.00183759
360322	0.00686289	0.0381216	0.00368582	0.0018478
360323	0.00671303	0.0406895	0.00368005	0.00183811
360402	0.00526314	0.0313989	0.0036791	0.00182043
360421	0.005897	0.0302879	0.0036791	0.00182043
360423	0.0066061	0.0427485	0.00368486	0.00185173
360424	0.00643311	0.0386053	0.00368529	0.00184968
360425	0.0046666	0.0345723	0.00368107	0.00184586
360426	0.0060779	0.0378751	0.00367949	0.00182108
360427	0.0155236	0.0298781	0.0036791	0.00184246
360428	0.00531795	0.0338494	0.00368107	0.0018452
360429	0.00976028	0.0329478	0.00368486	0.00184919
360430	0.00430197	0.0185892	0.0036791	0.00182328
360481	0.00581447	0.0356315	0.0036791	0.00182043
360502	0.00497762	0.0350227	0.0036791	0.00182043
360521	0.0058833	0.0391081	0.0036791	0.00182043
360602	0.00886673	0.0378522	0.0036791	0.00182073
360622	0.00625747	0.0397079	0.0036791	0.00182079
360681	0.00698921	0.0547484	0.0036791	0.00183696
360702	0.00458599	0.0228414	0.0036791	0.00182524
360721	0.0054336	0.0408077	0.00368486	0.00185183
360722	0.00495251	0.018522	0.00368107	0.0018452
360723	0.0053899	0.0263673	0.00367949	0.00182097
360724	0.00593456	0.0326666	0.00368486	0.00185835
360725	0.00654933	0.0274176	0.00369206	0.00185173
360726	0.00538055	0.026117	0.00370248	0.00185093
360727	0.00507231	0.0274428	0.00368539	0.0018459
360728	0.00485911	0.0263682	0.00368546	0.00185095
360729	0.00501814	0.0271916	0.00367963	0.00183883
360730	0.00626717	0.0316802	0.00368486	0.00184601
360731	0.00590182	0.0209651	0.00368107	0.0018455
360732	0.00628992	0.0449354	0.00368146	0.00184586
360733	0.00509429	0.0179505	0.00368486	0.0018503
360734	0.00513774	0.0269618	0.00369645	0.0018512
360735	0.00655686	0.0225462	0.00368582	0.00184947
360781	0.00525852	0.0519641	0.00367949	0.00183761
360703	0.00539499	0.0370346	0.0036791	0.00182314
360802	0.00560246	0.0347462	0.0036791	0.00182073
360803	0.00661034	0.0388618	0.00369206	0.00184598
360821	0.00637106	0.0409422	0.0036791	0.00183759
360822	0.00599996	0.0346824	0.0036791	0.00183696
360823	0.00624614	0.0388437	0.00368486	0.00184535
360824	0.00596476	0.0368039	0.00368107	0.0018452
360825	0.0064742	0.0399333	0.00368146	0.00184575
360826	0.00812403	0.0429357	0.00368107	0.00184638
360827	0.00880899	0.0555924	0.00369665	0.00185403
360828	0.0064946	0.0408254	0.00368505	0.00185569
360829	0.00625207	0.0405874	0.0036791	0.00183759
360830	0.00901701	0.0440566	0.00368486	0.00184765
360881	0.0135417	0.0306374	0.00369147	0.00185661
360902	0.00535395	0.0341012	0.0036791	0.00182043
360921	0.0058058	0.0315301	0.00368107	0.0018452
360922	0.00565967	0.0331135	0.00368107	0.00184765
360923	0.00557003	0.0388016	0.0036791	0.00183696
360924	0.00477024	0.0379914	0.0036791	0.00182043
360925	0.0115658	0.082453	0.00368525	0.00184968
360926	0.00599476	0.0466221	0.00368582	0.0018512
360981	0.00442432	0.0360469	0.0036791	0.00182043
360982	0.00570812	0.0354023	0.0036791	0.00182043
360983	0.00616303	0.0342085	0.0036791	0.00183696
361002	0.00454134	0.0378515	0.0036791	0.00182043
361021	0.00597262	0.0409599	0.0036791	0.00183883
361022	0.00708974	0.0572346	0.0036791	0.00182524
361023	0.0071368	0.0469798	0.00367949	0.00182524
361024	0.00648093	0.040231	0.00368486	0.00184601
361025	0.00696145	0.0403799	0.00368546	0.00184708
361026	0.00710231	0.0604521	0.00368926	0.00184723
361027	0.00627876	0.0430471	0.0036791	0.00182043
361028	0.00766928	0.0684889	0.00369147	0.00185095
361029	0.00601465	0.0395018	0.0036791	0.00182043
361030	0.00631828	0.0434627	0.0036791	0.00184246
361102	0.00538103	0.0358454	0.0036791	0.00182043
361121	0.00528014	0.0512775	0.0036791	0.00182097
361122	0.0051532	0.0416955	0.0036791	0.00182097
361123	0.0060947	0.0502664	0.0036791	0.00184129
361124	0.00678424	0.0619872	0.0036791	0.00182227
361125	0.0061033	0.0646032	0.0036791	0.00182611
361126	0.00561656	0.0709246	0.0036791	0.00182097
361127	0.00454824	0.036544	0.0036791	0.00182043
361128	0.00754976	0.0338843	0.0036791	0.00182043
361129	0.00519713	0.0393088	0.0036791	0.00182043
361130	0.00874312	0.0609571	0.00368486	0.0018503
361181	0.00676442	0.0492782	0.0036791	0.00182524
370102	0.0133337	0.0546831	0.00368949	0.00204248
370103	0.00686338	0.036515	0.00368949	0.00187013
370104	0.00457838	0.0320885	0.0036791	0.00183172
370105	0.00358773	0.0293983	0.0036791	0.0018362
370112	0.0055769	0.0493003	0.0036791	0.00183537
370113	0.00649835	0.0531668	0.0036791	0.0020138
370124	0.00612383	0.0377457	0.0036791	0.00202329
370125	0.0254852	0.0434566	0.00371739	0.00182929
370126	0.0319383	0.0350564	0.00373847	0.00183039
370181	0.00704444	0.0400079	0.0036791	0.00183797
370202	0.0189597	0.0291824	0.0611464	0.00182696
370203	0.0224365	0.119458	0.0611464	0.00182677
370211	0.0115868	0.0376102	0.0036791	0.00182691
370212	0.0175769	0.0312739	0.0036791	0.00182049
370213	0.0223169	0.0230629	0.00371133	0.00182079
370214	0.0104666	0.0241878	0.0036791	0.00182043
370281	0.0118066	0.0278638	0.0036791	0.00182043
370282	0.00733497	0.0270206	0.0036791	0.00182043
370283	0.00988978	0.0314438	0.0036791	0.00182111
370285	0.0114451	0.0339165	0.0036791	0.00182416
370302	0.0214814	0.0886214	0.0036791	0.0018581
370303	0.00522543	0.0270863	0.00368005	0.00183307
370304	0.011674	0.0395883	0.00368949	0.00191088
370305	0.00424876	0.028276	0.00368349	0.00182416
370306	0.00505519	0.0249101	0.0036791	0.00183559
370321	0.0285767	0.0405297	0.00377188	0.00283831
370322	0.0129567	0.0334061	0.0037041	0.00182416
370323	0.0279824	0.0681758	0.0036791	0.00333131
370402	0.00611641	0.0196835	0.0036791	0.00182073
370403	0.00483026	0.0173422	0.0036791	0.00182073
370404	0.00510538	0.0171653	0.00367949	0.00182043
370405	0.0109689	0.0205315	0.0036791	0.00182043
370406	0.0145355	0.0340137	0.0036791	0.00182554
370481	0.00459234	0.0223472	0.0036791	0.00182043
370502	0.0301986	0.0289423	0.00368177	0.00220479
370503	0.0284279	0.0534943	0.00369273	0.00624565
370521	0.0199253	0.0485715	0.00368114	0.00387309
370522	0.0118242	0.0356779	0.00367882	0.0018264
370523	0.00992122	0.0328905	0.00369854	0.00184066
370602	0.00587772	0.031815	0.00368994	0.00213679
370611	0.00736518	0.0336746	0.0036791	0.00215792
370612	0.00816826	0.0558094	0.0036791	0.00222044
370613	0.0249683	0.0206279	0.00374705	0.00204995
370634	0.0958699	0.152138	0.00394853	0.00425489
370681	0.00994398	0.029054	0.0036791	0.00207021
370682	0.0142856	0.0418137	0.0036791	0.00202032
370683	0.00655816	0.0245299	0.0036791	0.00183482
370684	0.0617651	0.203258	0.0036791	0.0081774
370685	0.0102184	0.0501618	0.0036791	0.00201778
370686	0.0110048	0.0393062	0.0036791	0.00200901
370687	0.0149169	0.107938	0.0036791	0.00322095
370702	0.012732	0.0322491	0.00369854	0.00182416
370703	0.0157164	0.0342654	0.00368177	0.00182681
370704	0.00649249	0.0260049	0.0036791	0.00182452
370705	0.0084393	0.0323797	0.00369854	0.00182416
370724	0.00895876	0.0460515	0.00372359	0.00182571
370725	0.0166234	0.0253541	0.00380793	0.0018298
370781	0.00574775	0.0265992	0.0036791	0.00191846
370782	0.0104564	0.0239576	0.0036791	0.00182043
370783	0.00707481	0.0356881	0.0036791	0.00182604
370784	0.0106879	0.0305107	0.0036791	0.00182416
370785	0.0127807	0.0246169	0.0036791	0.00182043
370786	0.0127863	0.0351489	0.00368161	0.00206172
370811	0.00787443	0.0292743	0.0036791	0.00182043
370826	0.00541282	0.0201697	0.0036791	0.00182231
370827	0.00484546	0.0234942	0.0036791	0.00182342
370828	0.00991933	0.0226274	0.0036791	0.00182043
370829	0.00837012	0.0275875	0.0036791	0.00182043
370830	0.00968438	0.0367042	0.0036791	0.00182111
370831	0.00616406	0.0366256	0.0036791	0.00200954
370832	0.0111648	0.0467793	0.0036791	0.00182152
370881	0.00568373	0.0263645	0.0036791	0.00182043
370812	0.00793609	0.0351035	0.0036791	0.00182152
370883	0.00428622	0.0220622	0.0036791	0.00207424
370902	0.00486425	0.0322007	0.0036791	0.00183212
370911	0.00696205	0.0430804	0.0036791	0.00309009
370921	0.00875039	0.032639	0.0036791	0.00182152
370923	0.006742	0.0326898	0.0036791	0.00182043
370982	0.0108549	0.0298801	0.0036791	0.00222817
370983	0.0082022	0.0554385	0.0036791	0.0018086
371002	0.0117504	0.0857859	0.0036791	0.00259496
371081	0.00978652	0.0782912	0.0036791	0.00256813
371082	0.0202907	0.134902	0.0036791	0.0024393
371083	0.0107404	0.107596	0.0036791	0.00276721
371102	0.00908232	0.0339138	0.0036791	0.00182025
371103	0.00804142	0.0217472	0.0036791	0.0019782
371121	0.00648598	0.0194227	0.0036791	0.00182043
371122	0.0117506	0.0323977	0.0036791	0.00182111
371202	0.00751754	0.0369804	0.0036791	0.00183447
371203	0.0101849	0.0549311	0.0036791	0.0033637
371302	0.00933392	0.0202639	0.0036791	0.00182231
371311	0.0159814	0.019729	0.0036791	0.00182231
371312	0.0106191	0.0185236	0.0036791	0.00182043
371321	0.00874315	0.0221098	0.0036791	0.00182064
371322	0.00553855	0.0175939	0.0036791	0.00182043
371323	0.0068875	0.0270279	0.0036791	0.00182387
371324	0.00685324	0.030031	0.0036791	0.00182709
371325	0.00614055	0.0263486	0.0036791	0.00203039
371326	0.0234822	0.0403471	0.0036791	0.00226265
371327	0.0078005	0.0273554	0.0036791	0.00182417
371328	0.00995344	0.0364453	0.0036791	0.00326282
371329	0.00662023	0.0183704	0.0036791	0.00182043
371402	0.022748	0.0229961	0.00390926	0.00183468
371421	0.0277097	0.0280943	0.00372034	0.00182424
371422	0.0387552	0.0405057	0.00380805	0.00202734
371423	0.0387116	0.031702	0.00382002	0.00182549
371424	0.0148797	0.0324877	0.00389079	0.00182824
371425	0.0147191	0.0306304	0.00367882	0.00182443
371426	0.017149	0.032159	0.0038431	0.00182599
371427	0.0399012	0.0299238	0.00406056	0.00200033
371428	0.0630651	0.0302291	0.00385037	0.00199904
371481	0.0211995	0.0402323	0.00389438	0.00206622
371482	0.0116477	0.0305287	0.00367882	0.00183792
371502	0.0227729	0.0385813	0.00384439	0.0018256
371521	0.0286654	0.0391687	0.00373413	0.00189123
371522	0.0677059	0.0506376	0.00384313	0.00200237
371523	0.024311	0.0351526	0.00384311	0.00182659
371524	0.0110003	0.0293715	0.0036791	0.00182152
371525	0.0360992	0.0362049	0.00384784	0.00202499
371526	0.021967	0.0307523	0.00385797	0.00182969
371581	0.059091	0.0315416	0.0040562	0.00200138
371602	0.0170207	0.0318831	0.00367882	0.00182604
371621	0.02013	0.0340469	0.00368961	0.0018283
371622	0.046698	0.0340103	0.00378413	0.00200138
371623	0.0354991	0.0415291	0.00374942	0.00210715
371624	0.0183862	0.0368157	0.00369188	0.00261608
371625	0.023249	0.0352251	0.00370653	0.00182604
371626	0.00730147	0.0317861	0.0036791	0.00183502
371702	0.00722595	0.0369834	0.0036791	0.00182043
371721	0.0081159	0.0249699	0.0036791	0.00182043
371722	0.00956521	0.0211969	0.0036791	0.00182231
371723	0.0109157	0.0245825	0.00367963	0.00182043
371724	0.00894531	0.0366962	0.00367963	0.00182043
371725	0.0140122	0.0390838	0.0036791	0.00182043
371726	0.013641	0.0358836	0.0036913	0.0018241
371727	0.00905521	0.0407368	0.00367949	0.00182043
371728	0.00560871	0.0358599	0.0036791	0.00182043
410102	0.0104306	0.020736	0.00396819	0.00182043
410103	0.00958116	0.025321	0.00369897	0.00209458
410104	0.0064242	0.0218914	0.0036791	0.00182043
410105	0.0137479	0.0279033	0.0039179	0.00182044
410106	0.012326	0.0206796	0.00396353	0.00183948
410108	0.00510754	0.025151	0.00373769	0.00201996
410122	0.00839539	0.0242686	0.0037448	0.00182043
410181	0.0158276	0.0376234	0.00373937	0.00200304
410182	0.0110498	0.0252613	0.00373937	0.00198507
410183	0.0067686	0.0194755	0.00368949	0.00234396
410184	0.00634764	0.0224989	0.00367949	0.00182043
410185	0.0180651	0.0285142	0.00373797	0.00334191
410202	0.0129827	0.0309365	0.00377007	0.00184535
410203	0.00980855	0.0269918	0.00398763	0.00182043
410204	0.0120887	0.0325189	0.00394305	0.00182696
410205	0.0066912	0.0268716	0.00400092	0.00182696
410211	0.011073	0.0203098	0.0036791	0.00182043
410221	0.0109479	0.024029	0.0036791	0.00182043
410222	0.0102403	0.0234489	0.0036791	0.00182043
410223	0.0113118	0.0228515	0.0036791	0.00182043
410224	0.0104776	0.023269	0.00368529	0.00184535
410225	0.00752452	0.024679	0.0036791	0.00182043
410302	0.0219683	0.0372226	0.00393836	0.00220063
410303	0.016275	0.0281321	0.00394987	0.00201948
410304	0.0150247	0.025048	0.00393004	0.0020182
410305	0.0137736	0.035026	0.0039613	0.00198019
410306	0.0137972	0.0552832	0.0039863	0.00222673
410311	0.00714395	0.0259556	0.00381537	0.00201698
410322	0.0493354	0.110032	0.00381815	0.00297391
410323	0.0320272	0.0480503	0.00369408	0.00272283
410324	0.0429511	0.0336164	0.00368949	0.00182675
410325	0.0213356	0.0315729	0.00368107	0.00184644
410326	0.0307236	0.0251324	0.00368878	0.00218389
410327	0.026449	0.0331452	0.00376897	0.00282741
410328	0.332897	0.172754	0.00382493	0.0140256
410329	0.027141	0.0393129	0.00376188	0.00436984
410381	0.0116487	0.0441581	0.0037763	0.00213037
410402	0.00514509	0.025708	0.0036791	0.00278318
410403	0.006256	0.0223872	0.0036791	0.00182109
410404	0.00904017	0.0308108	0.00368949	0.00275174
410411	0.00541414	0.0204882	0.0036791	0.00182043
410421	0.00467924	0.0220958	0.0036791	0.00253361
410422	0.00513254	0.0178683	0.0036791	0.00182043
410423	0.00447185	0.0236681	0.0036791	0.0019436
410425	0.0056472	0.0226067	0.00367949	0.00197038
410481	0.00448333	0.019193	0.0036791	0.00182043
410482	0.0107763	0.0182934	0.00376397	0.00218181
410502	0.0115746	0.0306012	0.00402774	0.00182359
410503	0.0158027	0.0306072	0.00389949	0.00182359
410505	0.0120477	0.030597	0.00396939	0.00182359
410506	0.00942931	0.0421005	0.00370067	0.00269801
410522	0.00999005	0.0340893	0.00367949	0.00181388
410523	0.0128495	0.0346828	0.00367963	0.00182416
410526	0.0104817	0.0359695	0.00373175	0.00182256
410527	0.00990315	0.0409466	0.00371869	0.00182416
410581	0.022526	0.39485	0.00367963	0.00287725
410602	0.0157757	0.0569065	0.00367882	0.00210184
410603	0.0313205	0.101454	0.00368949	0.00279143
410611	0.0134336	0.0402862	0.0036791	0.00180835
410621	0.0145064	0.0398963	0.00371869	0.0018245
410622	0.0125978	0.0356314	0.00371553	0.00182391
410702	0.00981387	0.0345186	0.00395014	0.00182043
410703	0.00981957	0.0336438	0.00444019	0.00182696
410704	0.0106461	0.0348625	0.00393827	0.00182043
410711	0.0120501	0.0347725	0.00371869	0.00182043
410721	0.00845069	0.0355614	0.00371869	0.00182043
410724	0.0100047	0.0350136	0.00372995	0.00182043
410725	0.011242	0.0430328	0.00373571	0.00182043
410726	0.00980532	0.0419486	0.00373011	0.00182043
410727	0.0114686	0.0253253	0.00373488	0.00182043
410728	0.00855612	0.036448	0.0036791	0.00182231
410781	0.0092093	0.0496383	0.00370408	0.00182164
410782	0.0127908	0.0433296	0.00369209	0.00182248
410802	0.0139898	0.0535133	0.00399384	0.00190568
410803	0.00839581	0.0371515	0.00378251	0.00189109
410804	0.0156908	0.0284295	0.00380017	0.00182079
410811	0.0134452	0.0229649	0.00374977	0.00202344
410821	0.0102854	0.0400017	0.00374895	0.00182073
410822	0.0134393	0.0293614	0.00377038	0.0020251
410823	0.0196052	0.0348798	0.0037438	0.00204448
410825	0.0286973	0.0443085	0.00375071	0.00301781
410882	0.00993209	0.0369245	0.00377947	0.00200681
410883	0.0104579	0.0442987	0.00374078	0.00186502
410902	0.00989292	0.0438526	0.00368949	0.00182152
410922	0.0113188	0.0448042	0.00382646	0.00182416
410923	0.0168898	0.035349	0.00373927	0.00182416
410926	0.0196143	0.0420629	0.00372145	0.00199635
410927	0.026394	0.0485928	0.00372145	0.00201738
410928	0.0108074	0.0379691	0.00380504	0.00182152
411002	0.00638799	0.02239	0.00371133	0.00182043
411023	0.00920417	0.0230503	0.00368005	0.00182043
411024	0.00851013	0.0214359	0.0036791	0.00182043
411025	0.00898517	0.0220721	0.0036791	0.00182043
411081	0.00654118	0.0259181	0.0036791	0.00204452
411082	0.0093467	0.0208091	0.00367949	0.00182043
411102	0.00794072	0.0192357	0.0036791	0.00182043
411103	0.00814959	0.0201704	0.0036791	0.00182043
411104	0.00910055	0.0185423	0.00368349	0.00182043
411121	0.00923273	0.019321	0.0036791	0.00182043
411122	0.00882484	0.0227689	0.0036791	0.00182043
411202	0.0364143	0.0778699	0.00381155	0.00368606
411221	0.678014	0.398537	0.00378835	0.00534047
411222	0.392918	0.34663	0.00376198	0.00732544
411224	0.634879	0.367377	0.00370057	0.00217314
411281	0.205043	0.127221	0.00402861	0.00333873
411282	0.272053	0.608631	0.00376311	0.00761102
411302	0.0118417	0.0193105	0.0036791	0.00182043
411303	0.00671454	0.0204275	0.0036791	0.00210101
411321	0.0111644	0.0351838	0.0036791	0.00322931
411322	0.008689	0.0219225	0.00367949	0.00201925
411323	0.0215404	0.0269461	0.00368949	0.00182524
411324	0.00612208	0.0262109	0.0036791	0.00196636
411325	0.00691105	0.02594	0.00367963	0.00195612
411326	0.00966255	0.037871	0.0036791	0.00304723
411327	0.00988773	0.0196433	0.00368949	0.00182043
411328	0.00927558	0.0196682	0.0036791	0.00182043
411329	0.0113547	0.0200411	0.00368949	0.00182231
411330	0.00504161	0.0261158	0.00367963	0.00319986
411381	0.0209264	0.020604	0.00384028	0.00205033
411402	0.00628022	0.018912	0.0036791	0.00182043
411403	0.00858471	0.0206861	0.00368349	0.00182043
411421	0.00683538	0.0258074	0.0036791	0.00182342
411422	0.0115745	0.0205012	0.0036791	0.00182043
411423	0.00970093	0.0220337	0.00367963	0.00182043
411424	0.00777736	0.0193322	0.0036791	0.00182043
411425	0.00987649	0.0246691	0.0036791	0.00182231
411426	0.00782913	0.0175801	0.0036791	0.00182043
411481	0.0076423	0.0191295	0.0036791	0.00182043
411502	0.00440339	0.0235524	0.0036791	0.00182108
411503	0.00473487	0.0199246	0.0036791	0.00204625
411521	0.00622961	0.0250691	0.0036791	0.00284113
411522	0.00590112	0.0258914	0.0036791	0.00205897
411523	0.0055803	0.0227598	0.0036791	0.00182144
411524	0.00570829	0.0290944	0.00368107	0.00677372
411525	0.00449311	0.0187859	0.0036791	0.00182043
411526	0.00577776	0.0212374	0.0036791	0.00182079
411527	0.00382341	0.0170756	0.0036791	0.00182043
411528	0.00577335	0.0172204	0.0036791	0.00182043
411602	0.00437835	0.018288	0.0036791	0.00182043
411621	0.00804175	0.0201539	0.00368349	0.00182043
411622	0.0072921	0.0177827	0.0036791	0.00182043
411623	0.0086132	0.0201694	0.0036791	0.00182043
411624	0.0100745	0.0192949	0.00367949	0.00182043
411625	0.0101622	0.0204647	0.00367963	0.00182043
411626	0.00811	0.0189102	0.0036791	0.00182043
411627	0.00815626	0.0177008	0.0036791	0.00182043
411628	0.00884958	0.0219438	0.00367949	0.00182043
411681	0.00902342	0.0190734	0.0036791	0.00182043
411702	0.00687421	0.0184953	0.0036791	0.00182043
411721	0.00946913	0.0193633	0.00368005	0.00182043
411722	0.00923333	0.0197728	0.0036791	0.00182043
411723	0.0102347	0.0189071	0.0036791	0.00182043
411724	0.00963492	0.0184561	0.00367949	0.00182043
411725	0.00474613	0.0191424	0.0036791	0.00182043
411726	0.00757969	0.0254242	0.00368107	0.0018455
411727	0.00903746	0.0185452	0.0036791	0.00182043
411728	0.00874194	0.0192309	0.0036791	0.00182043
411729	0.00859184	0.0187445	0.0036791	0.00182043
419001	0.0221774	0.0647333	0.00384961	0.00201352
420102	0.00486632	0.0173991	0.0036791	0.00182267
420103	0.00403913	0.0190382	0.00397905	0.00212207
420104	0.00465979	0.018872	0.00367864	0.00391188
420105	0.00300073	0.0185285	0.00368265	0.00207784
420106	0.003476	0.0198922	0.0036791	0.00207671
420107	0.00280843	0.0175201	0.00368077	0.00203116
420111	0.00288339	0.0216146	0.0036791	0.00182361
420112	0.00403003	0.0177804	0.0036791	0.00182231
420113	0.00270718	0.0164646	0.0036791	0.00182231
420114	0.00277567	0.0196789	0.0036791	0.00182231
420115	0.00439786	0.017138	0.0036791	0.00182231
420116	0.00476306	0.0204572	0.0036791	0.00182043
420117	0.00476393	0.0179852	0.0036791	0.00182342
420202	0.0042388	0.0154285	0.0036791	0.00182043
420203	0.0022552	0.0164684	0.0036791	0.00182043
420204	0.00462285	0.0169023	0.0036791	0.00182043
420205	0.00575718	0.026756	0.0036791	0.00182411
420222	0.00441592	0.0173807	0.0036791	0.00182043
420281	0.00432794	0.0166296	0.0036791	0.00182342
420302	0.012459	0.0416183	0.00369911	0.00182524
420303	0.00837893	0.0322583	0.00368177	0.0018258
420321	0.0131857	0.0347421	0.00370429	0.00185425
420322	0.0246171	0.0518368	0.00368486	0.0018515
420323	0.0308862	0.0412999	0.00368968	0.00215991
420324	0.0280663	0.0509037	0.00369645	0.00185557
420325	0.0352486	0.050711	0.0037133	0.00185208
420381	0.00952623	0.0269205	0.00368177	0.00182957
420502	0.00357749	0.0218151	0.0036791	0.00182696
420503	0.00357413	0.0215914	0.0036791	0.00182097
420504	0.0036454	0.0242797	0.0036791	0.00182524
420505	0.00400652	0.0261568	0.0036791	0.00182043
420506	0.00962225	0.0242837	0.0036791	0.00182579
420525	0.00573626	0.0506331	0.00367949	0.00182108
420526	0.0117728	0.021724	0.00368203	0.00185257
420527	0.0143024	0.0243489	0.0036791	0.00184365
420528	0.0101598	0.0243025	0.00369206	0.0018512
420529	0.0299969	0.102447	0.00369527	0.00186736
420581	0.00391788	0.0388136	0.0036791	0.00182043
420582	0.00432197	0.019242	0.0036791	0.00182043
420583	0.00419874	0.0172878	0.0036791	0.00182043
420602	0.00305097	0.019137	0.00369854	0.00182043
420606	0.00634302	0.0190704	0.0036935	0.00182043
420607	0.00604139	0.0194034	0.0036791	0.00182043
420624	0.0107484	0.02934	0.00368146	0.00185015
420625	0.00641485	0.0347165	0.0036791	0.00184414
420626	0.0162084	0.0316079	0.00368926	0.00185208
420682	0.00832598	0.0208604	0.00368339	0.00205976
420683	0.00493081	0.0206662	0.0036791	0.00182043
420684	0.0064497	0.0215116	0.0036791	0.00182043
420702	0.00828686	0.0177873	0.00368107	0.00184583
420703	0.00616796	0.0156608	0.0036791	0.00182231
420704	0.00438411	0.0171994	0.0036791	0.00182043
420802	0.0046599	0.0441347	0.0036791	0.00182097
420804	0.00566717	0.0216772	0.0036791	0.00182043
420821	0.00395736	0.0210123	0.0036791	0.00182108
420822	0.00462232	0.0171014	0.0036791	0.00182043
420881	0.00462598	0.0189066	0.0036791	0.00182043
420902	0.00459939	0.0176776	0.0036791	0.00182043
420921	0.00507504	0.0219689	0.0036791	0.00182108
420922	0.0043771	0.0240058	0.0036791	0.00182602
420923	0.00483726	0.0178302	0.0036791	0.00182043
420981	0.00490257	0.0177379	0.0036791	0.00182043
420982	0.00544212	0.0206426	0.0036791	0.00182097
420984	0.00508081	0.0167727	0.0036791	0.00182043
421002	0.00467008	0.0158557	0.0036791	0.00182043
421003	0.00511826	0.0178252	0.0036791	0.00182043
421022	0.00515267	0.0150637	0.0036791	0.00182231
421023	0.00514236	0.0150988	0.0036791	0.00182043
421024	0.00527983	0.0169927	0.0036791	0.00182079
421081	0.00722756	0.0162199	0.00368261	0.00207488
421083	0.00654741	0.0148331	0.0036791	0.00182043
421087	0.00451996	0.0158877	0.0036791	0.00182043
421102	0.00329609	0.0154757	0.0036791	0.00220137
421121	0.00407429	0.0202626	0.0036791	0.00182342
421122	0.00451844	0.0210971	0.0036791	0.00182097
421123	0.00527998	0.0198908	0.0036791	0.00182097
421124	0.00558271	0.0234066	0.00368107	0.00185193
421125	0.00443869	0.0195629	0.0036791	0.00182043
421126	0.00432598	0.0186151	0.0036791	0.00182043
421127	0.00554224	0.018722	0.0036791	0.00182231
421181	0.00393942	0.0225833	0.0036791	0.00182381
421182	0.00425054	0.0167271	0.0036791	0.00182043
421202	0.00462939	0.026054	0.00368092	0.00205205
421221	0.00561538	0.0171474	0.0036791	0.00182231
421222	0.00523879	0.0307402	0.0036791	0.00182108
421223	0.00498156	0.0206506	0.0036791	0.00182579
421224	0.00509064	0.0305481	0.0036791	0.00182579
421281	0.00434602	0.0237809	0.0036791	0.00182361
421321	0.00652728	0.0503923	0.00368107	0.0018507
421381	0.00318174	0.0213789	0.0036791	0.00182611
422801	0.0088768	0.0210077	0.00368949	0.00184343
422802	0.0264537	0.0389746	0.00369527	0.00202094
422822	0.0127568	0.0351023	0.00369645	0.00185184
422823	0.0111144	0.0330209	0.00369206	0.00185652
422825	0.0085435	0.0293027	0.00369527	0.00185272
422826	0.0138679	0.0308715	0.00369527	0.00185253
422827	0.00930351	0.0281256	0.00368525	0.0018512
422828	0.0102892	0.0365352	0.00368926	0.00185622
429004	0.00464036	0.0149171	0.0036791	0.00182043
429005	0.00423524	0.0156748	0.0036791	0.00182043
429006	0.00517431	0.015885	0.0036791	0.00182043
429021	0.040404	0.0574939	0.00370654	0.00354138
430102	0.00579674	0.0351821	0.0036963	0.00181975
430103	0.00627512	0.0353831	0.00367929	0.00182043
430104	0.00487084	0.0267538	0.0036791	0.00182722
430105	0.00469294	0.0306576	0.00367929	0.00181975
430111	0.00572396	0.0327321	0.00367929	0.00182043
430121	0.00506891	0.0343258	0.0036791	0.00182043
430112	0.00499669	0.0290432	0.00367929	0.00181975
430124	0.00516036	0.0408254	0.00367929	0.00182078
430181	0.00544468	0.04059	0.0036791	0.00182108
430202	0.00510646	0.0602074	0.00367968	0.00182852
430203	0.00467121	0.0603513	0.00367929	0.00182894
430204	0.00487065	0.0347313	0.00367929	0.00182043
430211	0.00491498	0.0373313	0.00367929	0.00181975
430221	0.00518082	0.0390922	0.00367929	0.0018204
430223	0.0058919	0.0416306	0.0036791	0.00182043
430224	0.00643605	0.0360415	0.00367949	0.00182043
430225	0.0186548	0.0417551	0.00369547	0.00185735
430281	0.00524995	0.0398196	0.00367929	0.00182067
430302	0.0048546	0.034933	0.00367929	0.00182013
430304	0.00481418	0.0303466	0.00367929	0.00182013
430321	0.00503751	0.0298729	0.00367929	0.00181975
430381	0.00524655	0.033955	0.00367929	0.00182594
430382	0.00505026	0.04513	0.0036791	0.00182097
430405	0.00497852	0.0532361	0.00368021	0.00182078
430406	0.00586912	0.043391	0.00369197	0.00185574
430407	0.00627465	0.0468916	0.00367929	0.00182001
430408	0.00661	0.0519409	0.00367929	0.00182061
430412	0.00661925	0.0600361	0.00368968	0.00182852
430421	0.00545899	0.0359339	0.00367963	0.00182663
430422	0.0059521	0.0501422	0.00368021	0.00182398
430423	0.00653761	0.0504571	0.00367929	0.00183904
430424	0.00504611	0.05186	0.00367929	0.00182029
430426	0.00615424	0.0568923	0.00367929	0.00182097
430481	0.00603479	0.0539111	0.00369645	0.00189729
430482	0.00675357	0.0656577	0.00370078	0.00197109
430502	0.00574952	0.0366164	0.0036791	0.00182108
430503	0.0062055	0.035554	0.0036791	0.00182314
430511	0.00480674	0.0312614	0.0036791	0.00182043
430521	0.00554147	0.0341872	0.00367949	0.00182043
430522	0.00618107	0.0303701	0.0036791	0.00182043
430523	0.00656005	0.0393052	0.0036791	0.00183936
430524	0.0135785	0.0427658	0.00367949	0.00182466
430525	0.0134665	0.035548	0.00368486	0.00184664
430527	0.00937636	0.0185445	0.00370248	0.0018512
430528	0.0125534	0.0381033	0.00368525	0.00185032
430529	0.0092961	0.0207703	0.00368582	0.00185238
430581	0.00619431	0.0319479	0.0036791	0.00182097
430602	0.00953502	0.0290171	0.0036791	0.00183006
430603	0.00419104	0.0169968	0.0036791	0.00182752
430611	0.00569976	0.0166896	0.0036791	0.00184
430621	0.00500529	0.0319298	0.0036791	0.00182722
430623	0.00550816	0.0183691	0.0036791	0.00182043
430624	0.00456334	0.0351526	0.00367929	0.00181947
430626	0.00664795	0.0508319	0.0036791	0.00184254
430681	0.00508364	0.031278	0.0036791	0.00182043
430682	0.00446125	0.0193069	0.0036791	0.00182108
430702	0.00485239	0.0167239	0.00367929	0.00182043
430703	0.00435726	0.016032	0.00367929	0.00182043
430721	0.00738797	0.0166049	0.00367929	0.00182043
430722	0.00711167	0.0161832	0.00367929	0.00182001
430723	0.00587853	0.020021	0.0036791	0.00182043
430724	0.00518405	0.0184858	0.0036791	0.00182097
430725	0.00467567	0.0322953	0.00367929	0.00182594
430726	0.00853109	0.0308691	0.0036791	0.0018427
430781	0.00563917	0.0165098	0.0036791	0.00182043
430802	0.00884079	0.0212332	0.0036791	0.00182227
430811	0.0126702	0.0267149	0.00369259	0.00185558
430821	0.00478992	0.0199993	0.00368107	0.0018507
430822	0.0131897	0.0251623	0.00369302	0.00185095
430902	0.0057735	0.0346397	0.00368194	0.00182553
430903	0.00571116	0.0292747	0.00369197	0.00185574
430921	0.00776286	0.0316279	0.00367929	0.00182001
430922	0.00581499	0.0383382	0.00369197	0.00187837
430923	0.00698858	0.0358707	0.00368486	0.00185487
430981	0.00966288	0.0336372	0.00368021	0.00182011
431002	0.010999	0.0414292	0.00369742	0.00189948
431003	0.00566606	0.0394092	0.00367929	0.00182621
431021	0.00590051	0.0391889	0.00367929	0.00182055
431022	0.00721396	0.031322	0.00368349	0.00182097
431023	0.0055817	0.0366218	0.00367929	0.00182055
431024	0.00521972	0.0332994	0.00367929	0.00181975
431025	0.00809618	0.0243209	0.0036791	0.00182108
431026	0.00839777	0.0191257	0.00368203	0.00184831
431027	0.00676681	0.015855	0.00369527	0.00185247
431028	0.00596672	0.0485423	0.00367929	0.00182001
431081	0.0104876	0.0418457	0.00368021	0.00182779
431102	0.00589096	0.0467648	0.00367929	0.00182653
431103	0.00550389	0.0526016	0.00367929	0.00181975
431121	0.00575815	0.0398691	0.00367929	0.00182029
431122	0.00605432	0.0376508	0.00367949	0.001828
431123	0.00942245	0.046596	0.00368107	0.00185523
431124	0.00637334	0.0370229	0.0036791	0.00184192
431125	0.00805057	0.0510502	0.00368525	0.00184723
431126	0.0086823	0.0330885	0.0036816	0.0018482
431127	0.00964043	0.0654986	0.00368968	0.00183904
431128	0.00547024	0.0347291	0.0036791	0.00182108
431129	0.00923192	0.057779	0.00368525	0.0018503
431202	0.00382199	0.0200374	0.0036791	0.00182579
431221	0.00539082	0.0202074	0.0036791	0.00184279
431222	0.00525529	0.0377492	0.00368486	0.00185433
431223	0.0048456	0.0191554	0.00368107	0.00184953
431224	0.0134864	0.0307743	0.00368486	0.00184968
431225	0.00544701	0.0193415	0.00369206	0.00185085
431226	0.00465832	0.0188268	0.00368107	0.00185015
431227	0.00907478	0.0207152	0.00368107	0.00185105
431228	0.00521388	0.0203393	0.0036791	0.00184279
431229	0.00728129	0.0291276	0.00368107	0.0018507
431230	0.00772126	0.0413921	0.00369245	0.00185458
431281	0.00741698	0.0319798	0.0036791	0.00182602
431302	0.00525067	0.0274178	0.00368349	0.00182524
431321	0.00549501	0.0398735	0.00367929	0.00182245
431322	0.00814824	0.0367614	0.0036791	0.00182108
431381	0.00533351	0.0311786	0.0036791	0.00182043
431382	0.00549763	0.0312116	0.00367949	0.00182043
433101	0.00440654	0.0191864	0.0036791	0.00182097
433122	0.00502078	0.0204854	0.0036791	0.00183761
433123	0.00895872	0.0195923	0.00367963	0.00182097
433124	0.0112785	0.0247147	0.00368949	0.00182138
433125	0.00817272	0.0228807	0.00368486	0.0018503
433126	0.00863243	0.0233733	0.00368486	0.00185433
433127	0.0122002	0.0264259	0.00368539	0.00185458
433130	0.0107499	0.0330896	0.00368582	0.0018512
440103	0.00440387	0.0147024	0.00429232	0.00182043
440104	0.00412531	0.0147644	0.0349162	0.00182696
440105	0.0039919	0.0145308	0.003902	0.00182043
440106	0.00392345	0.014339	0.0036791	0.00182043
440111	0.00421701	0.0147754	0.0036791	0.00182043
440112	0.00399004	0.0144482	0.00375066	0.00182043
440113	0.00394534	0.0146289	0.0036791	0.00182043
440114	0.00364035	0.015217	0.0036791	0.00182043
440115	0.00407508	0.0143273	0.0036791	0.00182043
440116	0.0038283	0.0148423	0.0036791	0.00182043
440183	0.00384096	0.0205511	0.0036791	0.00182043
440184	0.00430444	0.023145	0.0036791	0.00182043
440203	0.00372344	0.0157534	0.0036791	0.00182043
440204	0.00373301	0.0165649	0.0036791	0.00182043
440205	0.00409003	0.0184537	0.0036791	0.00182466
440222	0.00474033	0.0201375	0.00368146	0.00184575
440224	0.00440939	0.0174166	0.00368486	0.00184653
440229	0.00398739	0.0153502	0.00367963	0.00182043
440232	0.00497803	0.0186934	0.0036791	0.00182579
440233	0.00435013	0.0179101	0.00368582	0.0018503
440281	0.00465069	0.0157916	0.00368349	0.00182108
440282	0.00498269	0.0187879	0.00367949	0.00183696
440303	0.00403224	0.0147036	0.0036791	0.00182043
440304	0.00439268	0.0168721	0.00392952	0.00182696
440305	0.00406541	0.0142419	0.00371859	0.00182696
440306	0.00420842	0.0145161	0.00371472	0.00182043
440307	0.00390184	0.0146041	0.0036791	0.00182108
440308	0.00368496	0.020807	0.0036791	0.00182696
440402	0.0039746	0.0177947	0.0036791	0.00182043
440403	0.00410268	0.0211306	0.0036791	0.00182043
440404	0.00355075	0.0152224	0.0036791	0.00182043
440507	0.00450006	0.0169292	0.0036791	0.00180985
440511	0.00429764	0.0146002	0.0036791	0.00182043
440512	0.00422139	0.0142222	0.0036791	0.00182079
440513	0.00427322	0.0147514	0.0036791	0.00182028
440514	0.00440893	0.0159344	0.0036791	0.00182043
440515	0.00399872	0.0143984	0.0036791	0.00182043
440523	0.00748832	0.0139041	0.0036791	0.00183415
440604	0.00463334	0.0148482	0.00371859	0.00182043
440605	0.00432959	0.0152164	0.0036791	0.00182043
440606	0.00458575	0.0148161	0.0036791	0.00182043
440607	0.00496812	0.014876	0.0036791	0.00182043
440608	0.00364874	0.0139902	0.0036791	0.00182043
440703	0.00364683	0.0147772	0.0036791	0.00182043
440704	0.00430189	0.0143692	0.0036791	0.00182043
440705	0.00385817	0.0143057	0.0036791	0.00182043
440781	0.00399104	0.0207277	0.0036791	0.00182043
440783	0.00392291	0.0223456	0.0036791	0.00182043
440784	0.00373957	0.0144115	0.0036791	0.00182043
440785	0.00359955	0.0207835	0.0036791	0.00182043
440802	0.00431741	0.0139098	0.00373591	0.00182043
440803	0.00382862	0.0135244	0.0037652	0.00182043
440804	0.015106	0.013322	0.0036791	0.00182043
440811	0.00550446	0.0133879	0.0036791	0.00182043
440823	0.00537058	0.0133457	0.0036791	0.00182043
440825	0.00532876	0.013708	0.0036791	0.00182043
440881	0.00412293	0.0137638	0.0036791	0.00182043
440882	0.00535866	0.0136917	0.0036791	0.00182043
440883	0.00519549	0.0141521	0.0036791	0.00182043
440902	0.00397393	0.0137776	0.0036791	0.00182043
440903	0.00412044	0.0137149	0.0036791	0.00182043
440923	0.00472578	0.0135215	0.0036791	0.00182043
440981	0.00405253	0.0145964	0.0036791	0.00182043
440982	0.00430052	0.0147479	0.0036791	0.00182043
440983	0.00481056	0.0211638	0.00368005	0.00182097
441202	0.00403757	0.0291086	0.0036791	0.00182108
441203	0.00415174	0.0164059	0.0036791	0.00182043
441223	0.00402075	0.0136045	0.0036791	0.00182108
441224	0.00404167	0.0142924	0.0036791	0.00182097
441225	0.00410174	0.0150549	0.00368486	0.0018459
441226	0.00409763	0.0140173	0.0036791	0.00182108
441283	0.00366239	0.0146977	0.0036791	0.00182043
441284	0.00366053	0.0144577	0.0036791	0.00182043
441302	0.0038648	0.0155235	0.0036791	0.00182043
441303	0.00387368	0.0144187	0.0036791	0.00182043
441322	0.00384432	0.0213145	0.0036791	0.00182043
441323	0.00506307	0.0252169	0.0036791	0.00182043
441324	0.0042952	0.0209669	0.0036791	0.00182108
441402	0.0040117	0.0161794	0.0036791	0.00182043
441403	0.00400198	0.0152886	0.0036791	0.00182043
441422	0.00417767	0.0308903	0.0036791	0.00182587
441423	0.00461827	0.0146204	0.0036791	0.00182524
441424	0.0038805	0.0143246	0.0036791	0.00182466
441426	0.0036442	0.0288522	0.00368005	0.00182097
441427	0.00425759	0.0160791	0.0036791	0.00182043
441481	0.00374986	0.01495	0.0036791	0.00182043
441502	0.011658	0.0374545	0.0036791	0.00323591
441521	0.00516852	0.0215864	0.0036791	0.00182043
441523	0.00512134	0.0212496	0.00368146	0.00184708
441581	0.004656	0.0173045	0.0036791	0.00182533
441602	0.00396383	0.0173129	0.0036791	0.00182043
441621	0.00409755	0.0223559	0.00368005	0.00184279
441622	0.00399089	0.0148494	0.0036791	0.0018427
441623	0.00461352	0.0173051	0.00368539	0.00184601
441624	0.00422121	0.0175952	0.00367949	0.00182602
441625	0.00475719	0.0184595	0.00368486	0.0018503
441702	0.00390211	0.0220141	0.0036791	0.00182043
441721	0.00569306	0.0146266	0.0036791	0.00182043
441723	0.00362722	0.0213922	0.0036791	0.00182043
441781	0.00398002	0.0326246	0.0036791	0.00182043
441802	0.00218235	0.0200394	0.0036791	0.00182043
441821	0.00407168	0.0263866	0.00367949	0.00182043
441823	0.00397025	0.0141757	0.00368107	0.00185418
441825	0.00529588	0.0215266	0.00368949	0.00184246
441826	0.00561341	0.0238415	0.00368203	0.00185105
441803	0.00394604	0.0185108	0.0036791	0.00182043
441881	0.00420643	0.0169065	0.0036791	0.00182043
441882	0.0048741	0.0165529	0.0036791	0.00182524
441900	0.00400946	0.0145041	0.0036791	0.00182043
442000	0.00373163	0.015178	0.0036791	0.00182043
445102	0.00391387	0.0132819	0.0036791	0.00182381
445122	0.00413181	0.0160586	0.0036791	0.00182043
445202	0.00426467	0.0146695	0.0036791	0.00182043
445203	0.00410571	0.0147021	0.0036791	0.00182043
445222	0.00413326	0.0227577	0.0036791	0.00182043
445224	0.00507801	0.0148811	0.0036791	0.00182028
445281	0.00438324	0.023382	0.0036791	0.00182043
445302	0.00403655	0.0216026	0.0036791	0.00182043
445321	0.00389943	0.0216533	0.0036791	0.00182043
445322	0.00378198	0.0141627	0.0036791	0.00182043
445323	0.0043397	0.0214494	0.00368107	0.0018452
445381	0.00393415	0.0190448	0.0036791	0.00182043
450102	0.00350185	0.0136306	0.0036791	0.00182043
450103	0.00363112	0.0140445	0.0036791	0.00182073
450105	0.00348576	0.0141025	0.0036791	0.00182043
450107	0.00352565	0.0148622	0.0036791	0.00182043
450108	0.00372837	0.0141155	0.0036791	0.00182073
450109	0.00411433	0.0145804	0.00368107	0.00184605
450122	0.00386417	0.0148854	0.0036791	0.00182043
450123	0.0038305	0.0152931	0.00368107	0.0018452
450124	0.00396185	0.0159889	0.00368525	0.00184565
450125	0.00306205	0.0158669	0.0036791	0.00183726
450126	0.00344843	0.0145183	0.0036791	0.00182043
450127	0.00406929	0.0139808	0.00368107	0.0018455
450202	0.00410613	0.014937	0.0036791	0.00182128
450203	0.0035394	0.0147288	0.0036791	0.00219843
450204	0.00417601	0.0185746	0.0036791	0.00213634
450205	0.00348436	0.013571	0.0036791	0.00182227
450221	0.00548866	0.0157118	0.0036791	0.00182073
450222	0.00500383	0.0151747	0.00368107	0.0018455
450223	0.00607516	0.0165184	0.0036791	0.00182128
450224	0.00442693	0.022865	0.00368107	0.00185125
450225	0.00631443	0.0178974	0.00368146	0.0018507
450226	0.00550737	0.0198713	0.00369206	0.00185115
450302	0.00363706	0.0333738	0.0036791	0.00182307
450303	0.0047727	0.026609	0.00368949	0.00182079
450304	0.0043299	0.0317969	0.0036791	0.00182231
450305	0.00402941	0.0312535	0.0036791	0.00219438
450311	0.00381605	0.026186	0.0036791	0.00182261
450321	0.00446081	0.018216	0.00368486	0.00184565
450312	0.0053103	0.0306337	0.00367949	0.00219893
450323	0.00625696	0.0253218	0.0036791	0.00182043
450324	0.0193299	0.045786	0.00368486	0.00185411
450325	0.0099738	0.0340081	0.00368107	0.0018455
450326	0.00636401	0.0318298	0.00368525	0.0018506
450327	0.0134857	0.0407424	0.00368486	0.00184615
450328	0.00501553	0.0168206	0.00368546	0.00185193
450329	0.0352379	0.0697394	0.00368582	0.00186297
450330	0.00475922	0.015242	0.00368529	0.00184565
450331	0.00490914	0.0156032	0.00367963	0.00183726
450332	0.00777987	0.0206907	0.00368107	0.0018455
450405	0.00360035	0.0169948	0.0036791	0.00182227
450422	0.00405085	0.0160166	0.00369206	0.00184535
450423	0.00415535	0.01684	0.00368146	0.0018452
450481	0.00429357	0.021675	0.00368949	0.00183761
450502	0.00445925	0.0187579	0.00368949	0.00182043
450503	0.00422556	0.0174979	0.0036791	0.00182043
450512	0.00425759	0.0131475	0.0036791	0.00182043
450521	0.00380977	0.0183754	0.0036791	0.00182043
450603	0.00446108	0.020608	0.0036791	0.00182496
450602	0.00449218	0.016226	0.0036791	0.00213418
450621	0.00408724	0.0203487	0.00368107	0.00184586
450681	0.00558954	0.0211989	0.0036791	0.00182361
450702	0.00340326	0.0180645	0.0036791	0.00182307
450703	0.00408919	0.0136968	0.0036791	0.00183696
450721	0.00448431	0.0141559	0.00368107	0.0018455
450722	0.00446258	0.021315	0.00368486	0.00184601
450802	0.00353006	0.0144038	0.0036791	0.00182043
450803	0.00345312	0.0138407	0.0036791	0.00182043
450804	0.0037291	0.0147917	0.0036791	0.00182043
450821	0.00410953	0.0177876	0.0036791	0.00182231
450881	0.00381162	0.0152886	0.00368107	0.0018452
450903	0.00414303	0.0140584	0.00369206	0.00184535
450921	0.00407818	0.0218252	0.0036791	0.00182097
450922	0.00433738	0.0180193	0.0036791	0.00183696
450923	0.00439385	0.0214849	0.00368107	0.00184586
450924	0.00393302	0.013769	0.00369249	0.00184535
450981	0.00389362	0.0216102	0.00367949	0.00182043
451002	0.00572439	0.0147853	0.0036791	0.00182641
451021	0.00370338	0.0146813	0.00368107	0.00184616
451022	0.00476493	0.0142962	0.00368568	0.00184753
451023	0.00365752	0.0154849	0.0036791	0.00182097
451024	0.00302127	0.0133821	0.00368969	0.0018512
451025	0.00340752	0.014161	0.00369571	0.0018512
451026	0.00563565	0.0150785	0.00369527	0.00185208
451027	0.0043414	0.0169085	0.00369527	0.00185208
451028	0.0096131	0.0214055	0.00369259	0.00186166
451029	0.00679037	0.014767	0.00369259	0.00185238
451030	0.00730475	0.0152261	0.00369245	0.00185238
451031	0.00575951	0.012781	0.00368529	0.00185622
451102	0.00530175	0.0173976	0.0036791	0.00183696
451121	0.00468723	0.0168332	0.00368486	0.0018511
451122	0.00383008	0.0147414	0.00368107	0.0018452
451123	0.00518021	0.0235005	0.0036791	0.00184032
451202	0.00509615	0.0166578	0.00368005	0.00182609
451221	0.0049422	0.0173334	0.00368926	0.00185135
451222	0.00602055	0.0164938	0.00369206	0.00185238
451223	0.00527339	0.0151503	0.00370248	0.00185238
451224	0.00477156	0.0171358	0.00369206	0.0018515
451225	0.00408576	0.0157591	0.00368203	0.00184616
451226	0.0047904	0.0153278	0.00368969	0.0018515
451227	0.00411784	0.014865	0.00369245	0.0018515
451228	0.00547852	0.01542	0.00368525	0.00185115
451229	0.00475256	0.0158624	0.00368107	0.00185135
451281	0.00346159	0.0150486	0.00368107	0.00184738
451302	0.00343412	0.0154328	0.0036791	0.00182073
451321	0.004592	0.0159467	0.00368582	0.00185106
451322	0.00476734	0.0161624	0.0036791	0.00183726
451323	0.00376583	0.0153356	0.0036791	0.00182043
451324	0.00908699	0.0163342	0.00370248	0.00185041
451381	0.00403166	0.0151403	0.0036791	0.00182073
451402	0.00328653	0.014518	0.0036791	0.00182073
451421	0.00379131	0.0144984	0.0036791	0.00182073
451422	0.00433787	0.0213291	0.0036791	0.00182043
451423	0.00350046	0.0147367	0.0036791	0.00182043
451424	0.00416966	0.0143997	0.00367963	0.00183696
451425	0.00557359	0.016317	0.00368582	0.00184565
451481	0.00387156	0.0212059	0.00368949	0.00182043
460105	0.00364283	0.0139942	0.0036791	0.00182231
460106	0.00398709	0.0140003	0.0036791	0.00182432
460107	0.00378403	0.0139324	0.0036791	0.00182043
460108	0.00527661	0.0142509	0.00368077	0.0020382
460200	0.0039199	0.0151566	0.0036791	0.00182043
469001	0.00600538	0.0159785	0.0036791	0.00184279
469002	0.00359953	0.0202622	0.0036791	0.00182043
469003	0.00489401	0.0132625	0.0036791	0.00182043
469005	0.00608911	0.0155578	0.00368883	0.00207547
469006	0.00360856	0.0181679	0.0036791	0.00182043
469007	0.00548452	0.0146766	0.0036791	0.00220898
469021	0.0040911	0.0141245	0.0036791	0.00182043
469022	0.0041263	0.0166082	0.0036791	0.00182043
469023	0.00538878	0.014054	0.0036791	0.00182043
469024	0.00491886	0.0133963	0.0036791	0.00182043
469025	0.00505997	0.0162804	0.00368107	0.0018507
469026	0.00914625	0.0241172	0.0036791	0.00182581
469027	0.00500907	0.0144982	0.0036791	0.00182227
469028	0.00459585	0.0150117	0.0036791	0.00182043
469029	0.00453983	0.014835	0.00368107	0.00185105
469030	0.00497944	0.0214184	0.00368107	0.0018507
500101	0.00871498	0.030309	0.0036791	0.00414374
500102	0.00851354	0.035117	0.0036791	0.00226645
500103	0.00471635	0.0215795	0.0036791	0.00340607
500104	0.00406898	0.0139199	0.0036791	0.00182043
500105	0.00467681	0.0240867	0.0036791	0.00341754
500106	0.00408291	0.0160057	0.0036791	0.00182079
500107	0.00416042	0.0139859	0.0036791	0.00182043
500108	0.0045931	0.0202057	0.0036791	0.00291497
500109	0.00474816	0.02242	0.0036791	0.00386945
500110	0.00774878	0.0257767	0.00368949	0.00377715
500111	0.00602934	0.0167778	0.00367949	0.00183761
500112	0.00433043	0.0255604	0.0036791	0.00631947
500113	0.00608484	0.0239463	0.0036791	0.00559118
500114	0.0662121	0.0952042	0.00368546	0.00186372
500115	0.00520956	0.0224024	0.0036791	0.00363372
500116	0.00435728	0.0158254	0.0036791	0.00182524
500117	0.0045879	0.0176929	0.0036791	0.00182579
500118	0.00381288	0.0145768	0.0036791	0.00182097
500119	0.00619959	0.0191545	0.00368546	0.00185244
500223	0.00570076	0.0189134	0.0036791	0.00182262
500224	0.00431743	0.0152849	0.0036791	0.00182108
500226	0.00463381	0.0166582	0.0036791	0.00182108
500227	0.00402149	0.0151135	0.0036791	0.00182108
500228	0.0105267	0.0278158	0.00367963	0.00341458
500229	0.096184	0.13179	0.00369527	0.00229549
500230	0.0125053	0.0338377	0.0036791	0.00509594
500231	0.00708345	0.0269718	0.0036791	0.00630321
500232	0.00956932	0.0264946	0.0036791	0.00184431
500233	0.00733461	0.0254953	0.00368107	0.00797115
500234	0.0137933	0.0550772	0.00369147	0.00309722
[truncated: 885 more rows]

## Sheet: Supplementary Fig.34
Supplementary Fig. 34 The predicted county-level distributions of the two most prevalent tick species in the Hyalomma genus and one in the Argas genus
code	Hy. scupense	Hy. asiaticum	Ar. persicus
110101	0.0184202	0.00577712	0.0149642
110102	0.0192113	0.00577712	0.0147536
110105	0.0267079	0.00484211	0.00830187
110106	0.023648	0.00484806	0.00798119
110107	0.0232397	0.00578927	0.0094055
110108	0.0183959	0.00485858	0.00761804
110109	0.0346818	0.0113321	0.0107363
110111	0.0244816	0.00485438	0.00881478
110112	0.0689103	0.00484715	0.0136248
110113	0.0210981	0.00484109	0.00868954
110114	0.0213422	0.00528886	0.00885715
110115	0.0970527	0.00484928	0.0138359
110116	0.0333966	0.00556308	0.0125398
110117	0.0498505	0.00484179	0.0173262
110228	0.0737474	0.00490872	0.0210721
110229	0.0702978	0.00580142	0.0267373
120101	0.0228835	0.0102507	0.0521582
120102	0.0223102	0.013293	0.0383537
120103	0.021951	0.0578267	0.0366121
120104	0.0228884	0.00872476	0.0521582
120105	0.023219	0.00681165	0.0336571
120106	0.0237652	0.00953646	0.0339585
120116	0.0247489	0.00484411	0.0245708
120110	0.0209018	0.00510524	0.0259773
120111	0.0219309	0.00561849	0.0257094
120112	0.0211425	0.00520188	0.0260704
120113	0.0242868	0.00600262	0.0262361
120114	0.0819309	0.00484715	0.0275281
120115	0.117803	0.00484019	0.0408353
120221	0.080504	0.00484076	0.0350554
120223	0.0975362	0.00484712	0.02748
120225	0.027438	0.00484179	0.00894486
130102	0.0428485	0.00597972	0.0161372
130103	0.0332188	0.00598309	0.0158821
130104	0.0288535	0.00606592	0.010093
130105	0.0426721	0.00595004	0.0172711
130107	0.0553336	0.00638576	0.0113994
130108	0.0384391	0.00609987	0.0175379
130121	0.147899	0.00805735	0.0215869
130123	0.161132	0.00598858	0.0306505
130124	0.106672	0.00599841	0.0146135
130125	0.157583	0.00791371	0.0149228
130126	0.0769566	0.00763024	0.0170017
130127	0.296545	0.00623849	0.0208287
130128	0.11339	0.00597846	0.0147275
130129	0.0910434	0.00912525	0.0152373
130130	0.323345	0.00606514	0.0229669
130131	0.0871588	0.0106407	0.0106046
130132	0.0786051	0.00596661	0.0157531
130133	0.139031	0.00855174	0.0159382
130181	0.256334	0.00609851	0.0134665
130182	0.330218	0.00917745	0.0249095
130183	0.24198	0.007846	0.0298798
130184	0.0903447	0.00595714	0.0169285
130185	0.0453177	0.00595567	0.0164226
130203	0.0323911	0.00484599	0.0303477
130202	0.0266547	0.00484372	0.0294642
130204	0.0797028	0.00524126	0.0085045
130205	0.0401973	0.0048379	0.0127372
130207	0.0541287	0.00592264	0.033897
130208	0.0575931	0.00483871	0.0109281
130223	0.0937736	0.0100155	0.00871914
130225	0.0254337	0.00485795	0.00917756
130227	0.146675	0.00904848	0.00918772
130229	0.0680145	0.00483871	0.0243366
130281	0.121337	0.00484983	0.0141502
130283	0.120756	0.00602915	0.00850613
130302	0.0331164	0.00508194	0.0176871
130303	0.0471434	0.0084886	0.0218004
130304	0.0357491	0.00517162	0.00828535
130321	0.21598	0.0122423	0.00874238
130322	0.0997466	0.00715009	0.0112043
130323	0.075425	0.00507297	0.00857818
130324	0.115935	0.00514302	0.00930585
130402	0.0988902	0.00724339	0.0128436
130403	0.0273266	0.0134509	0.0133957
130404	0.0274976	0.0142829	0.0134249
130406	0.279813	0.0101757	0.00932013
130421	0.0733226	0.00752761	0.0107245
130423	0.119048	0.00541304	0.0227251
130424	0.315438	0.00562813	0.0179986
130425	0.224392	0.00679883	0.0127366
130426	0.524816	0.0166727	0.0105579
130427	0.177892	0.00896377	0.0218707
130428	0.134557	0.00566871	0.0144052
130429	0.0986195	0.00596471	0.0160124
130430	0.155091	0.00663472	0.0138216
130431	0.179564	0.00650804	0.0109285
130432	0.173211	0.00784543	0.0161437
130433	0.256288	0.00633716	0.0137917
130434	0.411022	0.00647948	0.0223526
130435	0.320152	0.0079236	0.0134961
130481	0.283132	0.0114286	0.0237495
130502	0.02389	0.00562902	0.0135375
130503	0.0511959	0.00674546	0.0148186
130521	0.129686	0.0166981	0.0142284
130522	0.12966	0.00621124	0.0158423
130523	0.107257	0.00663681	0.0181106
130524	0.281849	0.00597232	0.0154819
130525	0.121374	0.00615285	0.0114095
130526	0.320445	0.00689942	0.0290604
130527	0.110933	0.00599321	0.0113193
130528	0.512748	0.00871177	0.0157948
130529	0.157377	0.00564206	0.0136183
130530	0.640483	0.00918447	0.0138976
130531	0.348909	0.00604268	0.0138517
130532	0.223965	0.00603191	0.0144841
130533	0.408372	0.00602733	0.0133045
130534	0.14036	0.0104479	0.0107047
130535	0.161739	0.00572541	0.0138178
130581	0.364562	0.00787562	0.0138794
130582	0.069204	0.00954347	0.0165403
130602	0.0209382	0.00725189	0.0109781
130603	0.130945	0.00606189	0.0181565
130604	0.0209355	0.00562667	0.0109387
130621	0.0435433	0.00491251	0.0245625
130622	0.259199	0.0056003	0.0215613
130623	0.0542749	0.00495234	0.0107925
130624	0.0949704	0.0103847	0.0166127
130625	0.130344	0.00568384	0.0252125
130626	0.187676	0.0056003	0.0590467
130627	0.148506	0.0165958	0.00834123
130628	0.106796	0.00605113	0.010619
130629	0.110923	0.00560915	0.0180153
130630	0.224993	0.0207215	0.0168192
130631	0.143309	0.00595925	0.025272
130632	0.124498	0.00563542	0.0246011
130633	0.0593186	0.00999777	0.0159833
130634	0.150172	0.0127415	0.0118841
130635	0.259282	0.00597742	0.0216909
130636	0.122268	0.0169717	0.0156022
130637	0.113128	0.00595886	0.0224818
130638	0.0684088	0.00599735	0.0500195
130681	0.0691378	0.00584344	0.00848596
130682	0.300905	0.00599321	0.0152811
130683	0.131489	0.00610292	0.019426
130684	0.0800339	0.00560493	0.0121393
130702	0.0835965	0.0125955	0.0348554
130703	0.0469462	0.027376	0.0324514
130705	0.0511076	0.0105756	0.0292511
130706	0.146883	0.13376	0.0211263
130721	0.0902197	0.0450359	0.0154823
130722	0.0651757	0.0290335	0.0311614
130723	0.0661746	0.0452191	0.0182159
130724	0.0653886	0.0257798	0.0219448
130725	0.0585669	0.0242727	0.0298676
130726	0.10563	0.0192534	0.021153
130727	0.119145	0.0608289	0.0157831
130728	0.102488	0.0170037	0.0143053
130729	0.131909	0.0332698	0.0174547
130730	0.166097	0.0110758	0.0132402
130731	0.30531	0.0210833	0.013944
130732	0.0741692	0.0467966	0.0184656
130733	0.110248	0.0501999	0.0225801
130802	0.0916701	0.015014	0.00865786
130803	0.075626	0.0203308	0.00856909
130804	0.0958702	0.00572448	0.0105705
130821	0.130438	0.0114986	0.00887701
130822	0.0894773	0.00566435	0.0143425
130823	0.0762341	0.0265349	0.00894872
130824	0.0975891	0.0127045	0.00861744
130825	0.0630596	0.0119379	0.00865331
130826	0.0929902	0.0162594	0.00915319
130827	0.121281	0.00565265	0.0299826
130828	0.0783122	0.0695858	0.0127505
130902	0.018347	0.0048485	0.0112112
130903	0.023232	0.00484481	0.0112202
130921	0.123293	0.00484715	0.0323417
130922	0.092469	0.00999057	0.035702
130923	0.250227	0.00484407	0.0146157
130924	0.043288	0.00483924	0.0507275
130925	0.1574	0.00553357	0.014478
130926	0.102883	0.00562667	0.0146853
130927	0.105876	0.00484232	0.0145207
130928	0.1509	0.00515889	0.0111619
130929	0.203158	0.00562538	0.0172557
130930	0.126851	0.00484715	0.0321336
130981	0.0780962	0.00484965	0.0137984
130982	0.0780634	0.00560606	0.0224468
130983	0.0383345	0.00483924	0.0348809
130984	0.191979	0.00587909	0.0140177
131002	0.0900767	0.00560062	0.0237433
131003	0.0910355	0.00545772	0.0300633
131022	0.0701372	0.0079138	0.0171704
131023	0.250033	0.00560478	0.0232637
131024	0.13325	0.00484326	0.015693
131025	0.285826	0.00561875	0.0444573
131026	0.0969229	0.00501613	0.0221402
131028	0.103661	0.00484368	0.0191512
131081	0.0767987	0.00561578	0.0347979
131082	0.0245899	0.00484179	0.0124063
131102	0.125848	0.0057747	0.0177202
131121	0.140145	0.0056219	0.0134741
131122	0.152705	0.00680138	0.0141612
131123	0.162181	0.00718779	0.0113865
131124	0.231299	0.00568831	0.0144401
131125	0.228943	0.00596588	0.0190638
131126	0.240744	0.00595838	0.0134245
131127	0.30927	0.00484407	0.0142859
131128	0.137044	0.0048462	0.0172916
131181	0.297616	0.00611409	0.0141921
131182	0.122029	0.0059516	0.0113815
140105	0.126342	0.0101639	0.0425499
140106	0.190723	0.0356451	0.0321046
140107	0.11582	0.0248115	0.0400063
140108	0.233291	0.0109554	0.0979777
140109	0.181329	0.0448544	0.131582
140110	0.143006	0.0102977	0.0702029
140121	0.207685	0.0104127	0.0463873
140122	0.384822	0.0204705	0.0307953
140123	0.281147	0.019418	0.0735219
140181	0.370041	0.0237676	0.0223518
140202	0.0379076	0.0172397	0.0539711
140203	0.0458649	0.0106398	0.0353524
140211	0.0469883	0.0113739	0.210729
140212	0.0914724	0.012256	0.0432413
140221	0.122606	0.010835	0.0989111
140222	0.0598288	0.0163617	0.0904896
140223	0.0792172	0.012211	0.0656302
140224	0.200413	0.0686201	0.0985322
140225	0.143499	0.0489265	0.0887574
140226	0.104824	0.0137706	0.0911156
140227	0.101436	0.0110214	0.0857228
140302	0.17892	0.016143	0.0139858
140303	0.361214	0.0892518	0.018952
140311	0.467379	0.0573945	0.0105827
140321	0.307785	0.00854544	0.0118258
140322	0.402184	0.00967216	0.011983
140402	0.0628834	0.00586214	0.0119876
140411	0.104709	0.00597364	0.0276663
140421	0.171168	0.00574978	0.025369
140423	0.323641	0.00613214	0.0209848
140424	0.349684	0.00587915	0.0133446
140425	0.719706	0.0119284	0.0102158
140426	0.534575	0.0106267	0.0122524
140427	0.398643	0.00574974	0.0121405
140428	0.225199	0.00830396	0.0130035
140429	0.366116	0.0153291	0.0188523
140430	0.298034	0.00673989	0.019798
140431	0.514824	0.009217	0.0103732
140481	0.27367	0.00582944	0.0128745
140502	0.2482	0.0093686	0.0120594
140521	0.77605	0.00805516	0.0100766
140522	0.42174	0.00621274	0.0113647
140524	0.361827	0.00980786	0.0106843
140525	0.434309	0.0058357	0.0114327
140581	0.18043	0.00575772	0.0125058
140602	0.0708465	0.0103819	0.158242
140603	0.115301	0.0807087	0.156656
140621	0.151791	0.0232678	0.131467
140622	0.140913	0.0266006	0.0405894
140623	0.0827635	0.0184974	0.0670959
140624	0.130552	0.0115874	0.107435
140702	0.31314	0.0131755	0.0351468
140721	0.416851	0.0167493	0.0155964
140722	0.499484	0.0111127	0.0163668
140723	0.462782	0.0433188	0.0107859
140724	0.451672	0.0160019	0.0147332
140725	0.339165	0.0173646	0.020209
140726	0.21183	0.0108312	0.105215
140727	0.174872	0.0131346	0.105528
140728	0.196044	0.0104605	0.0720228
140729	0.406853	0.0250877	0.0198279
140781	0.199462	0.0102421	0.0458201
140802	0.478696	0.01131	0.264674
140821	0.598209	0.01041	0.0371325
140822	0.79178	0.0102069	0.0434892
140823	0.348361	0.0103293	0.0410334
140824	0.30423	0.0103628	0.0879039
140825	0.425824	0.0101548	0.073733
140826	0.700342	0.00931262	0.0232784
140827	0.761919	0.0102248	0.0131446
140828	0.563137	0.0115616	0.030735
140829	0.802588	0.00952879	0.0497108
140830	0.402473	0.0111804	0.0272103
140881	0.389063	0.010828	0.0826566
140882	0.183498	0.0101402	0.0397053
140902	0.215857	0.0278462	0.0983909
140921	0.252056	0.0108501	0.0406251
140922	0.0734375	0.0908609	0.0391024
140923	0.116206	0.0338072	0.0236789
140924	0.208821	0.127042	0.0328945
140925	0.16989	0.124769	0.0909989
140926	0.363033	0.153381	0.0296318
140927	0.282421	0.0199481	0.0233515
140928	0.192927	0.0159358	0.036249
140929	0.157617	0.0388735	0.031708
140930	0.21135	0.273954	0.0252008
140931	0.626548	0.0829834	0.0260717
140932	0.283081	0.031217	0.0787454
140981	0.291086	0.0255419	0.0571906
141002	0.177329	0.00999195	0.049052
141021	0.521789	0.010032	0.179779
141022	0.777723	0.00976408	0.0532463
141023	0.497606	0.00961306	0.0657818
141024	0.234676	0.0143373	0.0255395
141025	0.584576	0.0110957	0.0124946
141026	0.50337	0.0158508	0.0103058
141027	0.47628	0.0132284	0.0121573
141028	0.857251	0.0286961	0.0151228
141029	0.729329	0.0435627	0.0107442
141030	0.498601	0.0321091	0.0176664
141031	0.31144	0.0272343	0.0369685
141032	0.574485	0.0364945	0.0191232
141033	0.532134	0.0379202	0.0272968
141034	0.166225	0.0519655	0.0117753
141081	0.232404	0.00997905	0.109493
141082	0.254051	0.0172475	0.0374351
141102	0.616698	0.0436893	0.053293
141121	0.520668	0.0101055	0.118444
141122	0.277058	0.0161939	0.0219493
141123	0.81012	0.0313676	0.0168123
141124	0.43134	0.11706	0.0268777
141125	0.60621	0.04085	0.0202347
141126	0.312116	0.0599852	0.0202526
141127	0.32594	0.0374902	0.146257
141128	0.295952	0.0249177	0.015268
141129	0.460486	0.144859	0.0130822
141130	0.325746	0.00814795	0.0102508
141181	0.202534	0.0136304	0.0472877
141182	0.689713	0.0102108	0.0498542
150102	0.0407583	0.0194357	0.254973
150103	0.0297904	0.0132928	0.369221
150104	0.0843275	0.0152559	0.545621
150105	0.126507	0.0112024	0.365597
150121	0.0915303	0.0130604	0.113789
150122	0.236193	0.0600646	0.0426167
150123	0.152855	0.0111766	0.088689
150124	0.0954393	0.012648	0.0444328
150125	0.0504967	0.02924	0.069241
150202	0.0270742	0.0532341	0.150056
150203	0.047874	0.147342	0.0778054
150204	0.0502114	0.0988995	0.0561264
150205	0.072118	0.0761244	0.0226908
150206	0.0439146	0.115936	0.0401091
150207	0.0815755	0.0753795	0.0509525
150221	0.104496	0.0255477	0.0851113
150222	0.0584495	0.146153	0.303858
150223	0.0740056	0.537596	0.108014
150302	0.0609575	0.233026	0.128221
150303	0.155091	0.113351	0.0447613
150304	0.19171	0.0924576	0.0524865
150402	0.0220616	0.00885975	0.0110292
150403	0.0253965	0.00960334	0.0112767
150404	0.0336704	0.00639275	0.00910795
150421	0.0564108	0.0446533	0.0171957
150422	0.0352747	0.0196352	0.0109198
150423	0.0485391	0.0367023	0.0219659
150424	0.0381883	0.0347459	0.0378524
150425	0.06204	0.0513205	0.0514415
150426	0.0301633	0.0380535	0.0326255
150428	0.032752	0.00720555	0.010958
150429	0.035013	0.00953516	0.0102207
150430	0.0322462	0.016998	0.0108637
150502	0.0657457	0.264905	0.0128744
150522	0.0720858	0.0290209	0.00887348
150521	0.119142	0.025194	0.00885929
150523	0.0851591	0.0362758	0.014486
150524	0.0451524	0.0341159	0.0486207
150525	0.0426386	0.0416526	0.0187757
150526	0.0399614	0.0613142	0.00898167
150581	0.0178805	0.0247059	0.028624
150602	0.136451	0.0609288	0.0466366
150621	0.376977	0.179341	0.128528
150622	0.190189	0.0186184	0.0723211
150623	0.182551	0.285137	0.0906823
150624	0.0823907	0.244213	0.123544
150625	0.0926819	0.396079	0.120648
150626	0.363496	0.255224	0.0413489
150627	0.0578918	0.383624	0.0296672
150702	0.0317326	0.0933876	0.0235914
150721	0.026594	0.00742096	0.00843888
150722	0.0288357	0.0119459	0.00886217
150723	0.028472	0.00578172	0.0104282
150724	0.0512379	0.136387	0.0181574
150725	0.0433652	0.124627	0.0173856
150726	0.0845741	0.115337	0.0175328
150727	0.0517805	0.0846631	0.0177793
150703	0.0195013	0.0729828	0.045206
150782	0.0720417	0.021223	0.0167093
150783	0.0258638	0.00832402	0.00827313
150784	0.0456871	0.0421683	0.0187056
150785	0.0522229	0.0183387	0.0162089
150802	0.137653	0.183891	0.12566
150821	0.230648	0.104345	0.121658
150822	0.335296	0.628218	0.0856947
150823	0.174225	0.24484	0.240037
150824	0.0474839	0.550802	0.113256
150825	0.0936048	0.468437	0.136774
150826	0.223533	0.644901	0.185802
150902	0.0996315	0.0402137	0.0724243
150921	0.0629789	0.0129071	0.181529
150922	0.0370947	0.0222476	0.040432
150923	0.0813432	0.0299859	0.0424797
150924	0.0688849	0.0146991	0.0961137
150925	0.0714755	0.0115332	0.165656
150926	0.0904032	0.0208491	0.0460093
150927	0.142283	0.0311606	0.0448281
150928	0.086518	0.0243026	0.0392107
150929	0.16505	0.488645	0.177775
150981	0.0644276	0.0135104	0.0695879
152201	0.0220473	0.0216013	0.00938245
152202	0.223465	0.0432227	0.0115575
152221	0.0657689	0.0272712	0.0093333
152222	0.038313	0.0270351	0.0174712
152223	0.038656	0.0154288	0.00895425
152224	0.0288428	0.0221222	0.00924589
152501	0.249164	0.620167	0.0402067
152502	0.124076	0.102194	0.0192666
152522	0.0854429	0.11877	0.0203551
152523	0.161054	0.2604	0.0403121
152524	0.09675	0.146126	0.0532886
152525	0.126573	0.137754	0.0174388
152526	0.0990286	0.102995	0.0196384
152527	0.0907515	0.0137297	0.0450234
152528	0.0948197	0.13212	0.0419622
152529	0.189782	0.295154	0.0227306
152530	0.0511275	0.145768	0.0190485
152531	0.0478957	0.0703166	0.0206014
152921	0.582761	0.239551	0.0712513
152922	0.35124	0.434869	0.219098
152923	0.661743	0.425745	0.184729
210102	0.0196125	0.00572188	0.0163789
210103	0.0195841	0.00572188	0.0163931
210104	0.0196216	0.00575879	0.015268
210105	0.0245488	0.00488623	0.0105707
210106	0.0179033	0.00572188	0.0166754
210111	0.0285856	0.00510133	0.00866005
210112	0.0275201	0.00484112	0.00971948
210113	0.024138	0.00511842	0.00891085
210114	0.0276975	0.00506615	0.00883461
210122	0.0314974	0.00485041	0.00853358
210123	0.030696	0.00640643	0.00997428
210124	0.0288356	0.00515583	0.00997778
210181	0.0467696	0.00511688	0.0100529
210202	0.0274626	0.0057529	0.0102434
210203	0.029808	0.00575788	0.0142055
210204	0.0274967	0.0057529	0.0102407
210211	0.0371709	0.00484106	0.0101966
210212	0.0412827	0.00483781	0.0107368
210213	0.0383465	0.00483778	0.0103852
210224	0.0632749	0.00488817	0.00998825
210281	0.0539144	0.00490087	0.008414
210282	0.0671162	0.00510748	0.00867633
210283	0.0966419	0.00507131	0.00816471
210302	0.0491069	0.00488521	0.0184576
210303	0.0274296	0.004887	0.00820045
210304	0.0251775	0.00567534	0.00823528
210311	0.0255036	0.00484708	0.00810579
210321	0.0462836	0.00517121	0.0291697
210323	0.0345996	0.00492396	0.00925776
210381	0.117022	0.00494632	0.00846927
210411	0.0349632	0.00485502	0.0081285
210403	0.0283562	0.00485041	0.00842685
210404	0.0307889	0.00483781	0.008195
210402	0.0231058	0.00489079	0.0107998
210421	0.0383961	0.00492531	0.00843251
210422	0.0536635	0.00496539	0.00815083
210423	0.0553512	0.00494956	0.00812887
210502	0.0286486	0.00484227	0.0182402
210503	0.0291804	0.0048506	0.0111496
210504	0.0368146	0.00494467	0.0120031
210505	0.0350801	0.00787787	0.0174807
210521	0.0347822	0.00518396	0.0111382
210522	0.0405464	0.00572158	0.0112628
210602	0.0272877	0.00483817	0.0201885
210603	0.0240296	0.00568081	0.0187013
210604	0.0325283	0.00484106	0.0115115
210624	0.0304145	0.0051871	0.0132686
210681	0.0817014	0.00484106	0.00823048
210682	0.0322594	0.0048586	0.0103702
210702	0.0289884	0.00733725	0.0179223
210703	0.0405558	0.00591018	0.0107065
210711	0.308439	0.00610367	0.00828272
210726	0.0503263	0.00514606	0.0101163
210727	0.414045	0.00544612	0.0208954
210781	0.451069	0.00518372	0.00854904
210782	0.0396208	0.0051579	0.00895249
210802	0.0225607	0.00572188	0.0420936
210803	0.0212428	0.00572188	0.0492719
210804	0.0490537	0.00483781	0.0128819
210811	0.0224929	0.00484414	0.0311979
210881	0.0585013	0.00484106	0.0081524
210882	0.0334915	0.00483781	0.00869043
210902	0.0225814	0.00656013	0.0130204
210903	0.0234891	0.00734179	0.0390474
210904	0.0379325	0.00656013	0.0134685
210905	0.0367638	0.00609236	0.0225184
210911	0.0234611	0.00697064	0.025855
210921	0.0329856	0.00637615	0.0161177
210922	0.0289574	0.00828199	0.00974465
211002	0.0287647	0.00568081	0.0152962
211003	0.0232728	0.00568081	0.0274542
211004	0.029449	0.0048396	0.0105258
211005	0.0327561	0.00493102	0.0537813
211011	0.0316664	0.00499356	0.0113678
211021	0.0376678	0.00484106	0.00856047
211081	0.0359144	0.00484103	0.0106713
211102	0.0217129	0.00488521	0.0306366
211103	0.0214467	0.00488736	0.0327797
211121	0.0267748	0.00488601	0.0310348
211122	0.050396	0.00485041	0.0283897
211202	0.0222955	0.00507879	0.00845659
211204	0.0234923	0.00488152	0.00844812
211221	0.0297364	0.00484112	0.00922532
211223	0.04825	0.00487829	0.00848157
211224	0.0313984	0.00514606	0.0099979
211281	0.0203104	0.00483781	0.0102949
211282	0.0255236	0.00484116	0.00866584
211302	0.068744	0.00707947	0.00994925
211303	0.0761753	0.00663963	0.0204552
211321	0.0772652	0.00619943	0.00850861
211322	0.0499634	0.0113161	0.0108165
211324	0.102049	0.00602459	0.0104392
211381	0.0604607	0.00958748	0.00839124
211382	0.070058	0.00611164	0.0101836
211402	0.257823	0.00507893	0.0083105
211403	0.0956589	0.00495526	0.0177638
[truncated: 2,365 more rows]
