# Supplementary material for: Mapping ticks and tick-borne pathogens in China
Source: Nat Commun. 2021 Feb 17;12:1075. doi: 10.1038/s41467-021-21375-1 (PMC7889899; doi:10.1038/s41467-021-21375-1)
Supplement: Supplementary file 8 — Source Data [file 41467_2021_21375_MOESM8_ESM.zip › Source Data/Supplementary Figure 35-41.xlsx]

## Sheet: Supplementary Fig. 35
Supplementary Fig. 35 The locations of species or subspecies of spotted fever group rickettsiae
code	tick-borne agents
632723	Candidatus R. gannanii
632823	Candidatus R. gannanii
630202	Candidatus R. gannanii
630122	Candidatus R. gannanii
632221	Candidatus R. gannanii
630223	Candidatus R. gannanii
632723	Candidatus R. gannanii
632626	Candidatus R. gannanii
632622	Candidatus R. gannanii
632621	Candidatus R. gannanii
630123	Candidatus R. gannanii
610116	Candidatus R. jingxinensis
610326	Candidatus R. jingxinensis
632723	Candidatus R. tibetani
632726	Candidatus R. tibetani
632701	Candidatus R. tibetani
632723	Candidatus R. tibetani
632622	Candidatus R. tibetani
632626	Candidatus R. tibetani
632222	Candidatus R. tibetani
632823	Candidatus R. tibetani
632802	Candidatus R. tibetani
632621	Candidatus R. tibetani
632224	Candidatus R. tibetani
632222	Candidatus R. tibetani
652823	Candidatus R. barbariae
652823	Candidatus R. barbariae
652926	Candidatus R. barbariae
652927	Candidatus R. barbariae
653024	Candidatus R. barbariae
653126	Candidatus R. barbariae
653223	Candidatus R. barbariae
653126	Candidatus R. barbariae
659003	Candidatus R. barbariae
653225	Candidatus R. barbariae
652923	Candidatus R. barbariae
653223	Candidatus R. barbariae
659001	Candidatus R. barbariae
370211	Candidatus R. jiaonani
370211	Candidatus R. jiaonani
231123	Candidatus R. tarasevichiae
2307	Candidatus R. tarasevichiae
2307	Candidatus R. tarasevichiae
2308	Candidatus R. tarasevichiae
2308	Candidatus R. tarasevichiae
2305	Candidatus R. tarasevichiae
2305	Candidatus R. tarasevichiae
230881	Candidatus R. tarasevichiae
230881	Candidatus R. tarasevichiae
230881	Candidatus R. tarasevichiae
230381	Candidatus R. tarasevichiae
230381	Candidatus R. tarasevichiae
231081	Candidatus R. tarasevichiae
231081	Candidatus R. tarasevichiae
231081	Candidatus R. tarasevichiae
15	Candidatus R. tarasevichiae
15	Candidatus R. tarasevichiae
15	Candidatus R. tarasevichiae
430721	Candidatus R. tarasevichiae
430721	Candidatus R. tarasevichiae
430721	Candidatus R. tarasevichiae
150723	Candidatus R. tarasevichiae
150782	Candidatus R. tarasevichiae
150784	Candidatus R. tarasevichiae
230382	Candidatus R. tarasevichiae
231123	Candidatus R. tarasevichiae
230524	Candidatus R. tarasevichiae
231081	Candidatus R. tarasevichiae
231081	Candidatus R. tarasevichiae
2224	Candidatus R. tarasevichiae
2224	Candidatus R. tarasevichiae
2224	Candidatus R. tarasevichiae
2224	Candidatus R. tarasevichiae
2224	Candidatus R. tarasevichiae
441623	R. heilongjiangensis
231081	R. heilongjiangensis
231024	R. heilongjiangensis
230421	R. heilongjiangensis
230722	R. heilongjiangensis
231102	R. heilongjiangensis
231085	R. heilongjiangensis
230702	R. heilongjiangensis
230833	R. heilongjiangensis
230303	R. heilongjiangensis
231081	R. heilongjiangensis
6328	R. heilongjiangensis
6323	R. heilongjiangensis
6326	R. heilongjiangensis
2202	R. heilongjiangensis
222403	R. heilongjiangensis
222404	R. heilongjiangensis
2307	R. heilongjiangensis
2307	R. heilongjiangensis
2308	R. heilongjiangensis
2308	R. heilongjiangensis
2305	R. heilongjiangensis
2305	R. heilongjiangensis
230881	R. heilongjiangensis
230881	R. heilongjiangensis
230881	R. heilongjiangensis
230381	R. heilongjiangensis
230381	R. heilongjiangensis
230381	R. heilongjiangensis
231081	R. heilongjiangensis
231081	R. heilongjiangensis
1525	R. heilongjiangensis
1525	R. heilongjiangensis
1525	R. heilongjiangensis
2310	R. heilongjiangensis
2311	R. heilongjiangensis
2303	R. heilongjiangensis
2305	R. heilongjiangensis
2305	R. heilongjiangensis
2305	R. heilongjiangensis
2310	R. heilongjiangensis
2310	R. heilongjiangensis
2308	R. heilongjiangensis
2311	R. heilongjiangensis
2310	R. heilongjiangensis
2310	R. heilongjiangensis
2310	R. heilongjiangensis
2310	R. heilongjiangensis
2224	R. heilongjiangensis
2304	R. heilongjiangensis
1529	R. heilongjiangensis
1529	R. heilongjiangensis
1529	R. heilongjiangensis
1502	R. heilongjiangensis
4416	R. heilongjiangensis
41	R. heilongjiangensis
34	R. heilongjiangensis
42	R. heilongjiangensis
2310	R. heilongjiangensis
6325	R. heilongjiangensis
6323	R. heilongjiangensis
6326	R. heilongjiangensis
330921	R. heilongjiangensis
331024	R. heilongjiangensis
230381	R. heilongjiangensis
2310	R. heilongjiangensis
2310	R. heilongjiangensis
2308	R. heilongjiangensis
2310	R. heilongjiangensis
2311	R. heilongjiangensis
2307	R. heilongjiangensis
2310	R. heilongjiangensis
2310	R. heilongjiangensis
2311	R. heilongjiangensis
2303	R. heilongjiangensis
654021	R. aeschlimannii
654021	R. aeschlimannii
654022	R. aeschlimannii
1508	R. aeschlimannii
1508	R. aeschlimannii
654002	R. aeschlimannii
620623	R. aeschlimannii
620623	R. aeschlimannii
653126	R. conorii
653223	R. conorii
653126	R. conorii
659003	R. conorii
652923	R. conorii
653223	R. conorii
659001	R. conorii
15	R. heilongjiangensis
430102	R. heilongjiangensis
150723	R. heilongjiangensis
150784	R. heilongjiangensis
230382	R. heilongjiangensis
231123	R. heilongjiangensis
231081	R. heilongjiangensis
231081	R. heilongjiangensis
231081	R. heilongjiangensis
331024	R. japonica
360727	R. japonica
360727	R. japonica
4201	R. japonica
4201	R. japonica
370211	R. japonica
654021	R. massiliae
652927	R. massiliae
653024	R. massiliae
653126	R. massiliae
653223	R. massiliae
360727	R. massiliae
659003	R. massiliae
653223	R. massiliae
654002	R. massiliae
659001	R. massiliae
4201	R. monacensis
430102	R. peacockii
15	R. raoultii
15	R. raoultii
430102	R. raoultii
150723	R. raoultii
150784	R. raoultii
23	R. raoultii
652702	R. raoultii
654325	R. raoultii
654324	R. raoultii
652723	R. raoultii
652702	R. raoultii
230381	R. raoultii
230722	R. raoultii
230382	R. raoultii
230382	R. raoultii
231123	R. raoultii
231123	R. raoultii
230421	R. raoultii
231081	R. raoultii
231081	R. raoultii
231081	R. raoultii
360725	R. raoultii
632802	R. raoultii
632621	R. raoultii
632822	R. raoultii
632525	R. raoultii
632222	R. raoultii
1508	R. raoultii
1508	R. raoultii
652722	R. raoultii
652722	R. raoultii
140222	R. raoultii
620621	R. raoultii
360727	R. rhipicephali
632525	R. sibirica spp BJ-90
632224	R. sibirica spp BJ-90
350424	R. sibirica
15	R. sibirica
231081	R. sibirica
231024	R. sibirica
231102	R. sibirica
231085	R. sibirica
230702	R. sibirica
230833	R. sibirica
230303	R. sibirica
15	R. sibirica
6328	R. sibirica
6325	R. sibirica
6326	R. sibirica
654325	R. sibirica
654324	R. sibirica
654326	R. sibirica
652723	R. sibirica
654021	R. sibirica
654002	R. sibirica
652722	R. sibirica
652722	R. sibirica
15	R. sibirica spp mongolotimonae
11	R. sibirica spp BJ-90
430102	R. slovaca
654326	R. slovaca
654326	R. slovaca
654221	R. slovaca
654221	R. slovaca
653001	R. slovaca
653001	R. slovaca
32	R. felis
654021	R. massiliae
654025	R. raoultii
65	R. raoultii
231123	R. raoultii
231123	R. raoultii
2202	R. raoultii
2202	R. raoultii
2202	R. raoultii
222403	R. raoultii
222403	R. raoultii
222403	R. raoultii
222404	R. raoultii
222404	R. raoultii
222404	R. raoultii
2307	R. raoultii
2307	R. raoultii
2308	R. raoultii
2308	R. raoultii
2308	R. raoultii
2305	R. raoultii
2305	R. raoultii
2305	R. raoultii
230881	R. raoultii
230881	R. raoultii
230381	R. raoultii
230381	R. raoultii
231081	R. raoultii
231081	R. raoultii
2310	R. raoultii
1525	R. raoultii
6543	R. raoultii
6543	R. raoultii
6527	R. raoultii
6528	R. raoultii
5401	R. raoultii
5401	R. raoultii
6540	R. raoultii
2101	R. raoultii
2311	R. raoultii
654225	R. raoultii
654025	R. slovaca
6540	R. slovaca
654225	R. slovaca
35	Uncharacterised species
35	Uncharacterised species
35	Uncharacterised species
35	Uncharacterised species
35	Uncharacterised species
350424	Uncharacterised species
22	Uncharacterised species
22	Uncharacterised species
5329	Uncharacterised species
5329	Uncharacterised species
5329	Uncharacterised species
15	Uncharacterised species
23	Uncharacterised species
441623	Uncharacterised species
231081	Uncharacterised species
231081	Uncharacterised species
230722	Uncharacterised species
230524	Uncharacterised species
320581	Uncharacterised species
230421	Uncharacterised species
23	Uncharacterised species
23	Uncharacterised species
23	Uncharacterised species
1302	Uncharacterised species
652827	Uncharacterised species
330921	Uncharacterised species
330624	Uncharacterised species
330703	Uncharacterised species
331024	Uncharacterised species
331024	Uncharacterised species
330921	Uncharacterised species
330624	Uncharacterised species
330703	Uncharacterised species
330703	Uncharacterised species
330523	Uncharacterised species
330703	Uncharacterised species
331023	Uncharacterised species
330523	Uncharacterised species
330921	Uncharacterised species
330921	Uncharacterised species
330703	Uncharacterised species
330703	Uncharacterised species
330703	Uncharacterised species
331024	Uncharacterised species
330523	Uncharacterised species
652823	Uncharacterised species
130126	Uncharacterised species
130129	Uncharacterised species
130107	Uncharacterised species
130636	Uncharacterised species
130633	Uncharacterised species
130623	Uncharacterised species
130624	Uncharacterised species
652828	Uncharacterised species
652828	Uncharacterised species
652828	Uncharacterised species
652828	Uncharacterised species
152501	Uncharacterised species
411524	Uncharacterised species
411524	Uncharacterised species
150781	Uncharacterised species
230382	Uncharacterised species
230382	Uncharacterised species
231081	Uncharacterised species
231081	Uncharacterised species
231081	Uncharacterised species
230722	Uncharacterised species
231024	Uncharacterised species
231024	Uncharacterised species
230381	Uncharacterised species
370683	Uncharacterised species
370683	Uncharacterised species
320830	Uncharacterised species
6230	Uncharacterised species
211421	Uncharacterised species
211421	Uncharacterised species
211421	Uncharacterised species
211421	Uncharacterised species
150781	Uncharacterised species
6325	Uncharacterised species
6328	Uncharacterised species
6323	Uncharacterised species
6326	Uncharacterised species
6327	Uncharacterised species
6325	Uncharacterised species
6328	Uncharacterised species
6323	Uncharacterised species
6326	Uncharacterised species
6327	Uncharacterised species
6328	Uncharacterised species
6327	Uncharacterised species
150781	Uncharacterised species
150781	Uncharacterised species
231083	Uncharacterised species
320506	Uncharacterised species
320505	Uncharacterised species
23	Uncharacterised species
150782	Uncharacterised species
350424	Uncharacterised species
653125	Uncharacterised species
653225	Uncharacterised species
652827	Uncharacterised species
652923	Uncharacterised species
653223	Uncharacterised species
130731	Uncharacterised species
2306	Uncharacterised species
150784	Uncharacterised species
2224	Uncharacterised species
230382	Uncharacterised species
230381	Uncharacterised species
230381	Uncharacterised species
230421	Uncharacterised species
230524	Uncharacterised species
231123	Uncharacterised species
231123	Uncharacterised species
231123	Uncharacterised species
230382	Uncharacterised species
230382	Uncharacterised species
210624	Uncharacterised species
210521	Uncharacterised species
230183	Uncharacterised species
659002	Uncharacterised species
659001	Uncharacterised species
659001	Uncharacterised species
632726	Uncharacterised species
632626	Uncharacterised species
632823	Uncharacterised species
632802	Uncharacterised species
632723	Uncharacterised species
630202	Uncharacterised species
3208	Uncharacterised species
150784	Uncharacterised species
150824	Uncharacterised species
150824	Uncharacterised species
150784	Uncharacterised species
431227	Uncharacterised species
451323	Uncharacterised species
222404	Uncharacterised species
623021	Uncharacterised species
3507	Uncharacterised species
441323	Uncharacterised species
2310	Uncharacterised species
360121	Uncharacterised species
360121	Uncharacterised species
360121	Uncharacterised species
632723	Uncharacterised species
632723	Uncharacterised species
4201	Uncharacterised species
1307	Uncharacterised species
1302	Uncharacterised species
1303	Uncharacterised species
411523	Uncharacterised species
1505	Uncharacterised species
1529	Uncharacterised species
1308	Candidatus R. hebeiii
1301	Candidatus R. hebeiii
1302	Candidatus R. hebeiii
1303	Candidatus R. hebeiii
1306	Candidatus R. hebeiii
1307	Candidatus R. hebeiii

## Sheet: Supplementary Fig. 36
Supplementary Fig. 36 The locations of species or subspecies of Anaplasmataceae
code	tick-borne agents
654022	A. bovis
654024	A. bovis
654025	A. bovis
654022	A. bovis
23	A. bovis
22	A. bovis
23	A. bovis
22	A. bovis
15	A. bovis
15	A. bovis
2101	A. bovis
632626	A. bovis
632621	A. bovis
632221	A. bovis
632723	A. bovis
632723	A. bovis
632701	A. bovis
630122	A. bovis
370211	A. bovis
4201	A. bovis
630122	A. bovis
632726	A. bovis
6327	A. bovis
632626	A. bovis
632621	A. bovis
632621	A. bovis
632221	A. bovis
632723	A. bovis
632723	A. bovis
630123	A. bovis
632222	A. bovis
632525	A. bovis
630223	A. bovis
632722	A. bovis
632523	A. bovis
632324	A. bovis
6109	A. bovis
6107	A. bovis
6103	A. bovis
6101	A. bovis
6101	A. bovis
2101	A. centrale
370211	A. centrale
652301	A. marginale
654025	A. marginale
654022	A. marginale
654026	A. marginale
654024	A. marginale
654025	A. marginale
654022	A. marginale
54	A. marginale
4201	A. marginale
652301	A. ovis
15	A. ovis
15	A. ovis
231083	A. ovis
231083	A. ovis
231083	A. ovis
231083	A. ovis
231083	A. ovis
231083	A. ovis
630202	A. ovis
630122	A. ovis
632621	A. ovis
630222	A. ovis
654326	A. ovis
654325	A. ovis
653126	A. ovis
630202	A. ovis
630122	A. ovis
632621	A. ovis
632222	A. ovis
632822	A. ovis
632525	A. ovis
632324	A. ovis
630222	A. ovis
632801	A. ovis
630123	A. capra
632701	A. capra
630202	A. capra
231003	A. capra
610124	A. capra
610115	A. capra
610115	A. capra
610116	A. capra
610116	A. capra
610124	A. capra
3702	A. capra
370283	A. capra
370211	A. capra
370282	A. capra
371083	A. capra
630202	A. capra
630122	A. capra
632726	A. capra
6327	A. capra
632626	A. capra
632621	A. capra
632723	A. capra
630123	A. capra
632324	A. capra
6109	A. capra
15	A. phagocytophilum
15	A. phagocytophilum
15	A. phagocytophilum
652722	A. phagocytophilum
652722	A. phagocytophilum
23	A. phagocytophilum
222404	A. phagocytophilum
220621	A. phagocytophilum
231083	A. phagocytophilum
231085	A. phagocytophilum
231081	A. phagocytophilum
222404	A. phagocytophilum
220621	A. phagocytophilum
15	A. phagocytophilum
15	A. phagocytophilum
23	A. phagocytophilum
222404	A. phagocytophilum
220621	A. phagocytophilum
232723	A. phagocytophilum
230722	A. phagocytophilum
230421	A. phagocytophilum
	A. phagocytophilum
230524	A. phagocytophilum
230381	A. phagocytophilum
230382	A. phagocytophilum
2310	A. phagocytophilum
2310	A. phagocytophilum
210112	A. phagocytophilum
210112	A. phagocytophilum
231081	A. phagocytophilum
231081	A. phagocytophilum
222404	A. phagocytophilum
222404	A. phagocytophilum
2310	A. phagocytophilum
65	A. phagocytophilum
231083	A. phagocytophilum
231083	A. phagocytophilum
231083	A. phagocytophilum
231083	A. phagocytophilum
222403	A. phagocytophilum
222403	A. phagocytophilum
231083	A. phagocytophilum
231083	A. phagocytophilum
231083	A. phagocytophilum
623021	A. phagocytophilum
420583	A. phagocytophilum
441323	A. phagocytophilum
652828	A. phagocytophilum
4408	A. phagocytophilum
231084	A. phagocytophilum
231084	A. phagocytophilum
411524	A. phagocytophilum
411524	A. phagocytophilum
3311	A. phagocytophilum
3311	A. phagocytophilum
3311	A. phagocytophilum
3311	A. phagocytophilum
3311	A. phagocytophilum
3311	A. phagocytophilum
3311	A. phagocytophilum
3311	A. phagocytophilum
3311	A. phagocytophilum
3311	A. phagocytophilum
150824	A. phagocytophilum
330182	A. phagocytophilum
230382	A. phagocytophilum
230382	A. phagocytophilum
231081	A. phagocytophilum
231024	A. phagocytophilum
230381	A. phagocytophilum
654025	A. phagocytophilum
654022	A. phagocytophilum
654026	A. phagocytophilum
654024	A. phagocytophilum
654022	A. phagocytophilum
654024	A. phagocytophilum
654025	A. phagocytophilum
654022	A. phagocytophilum
231123	A. phagocytophilum
231123	A. phagocytophilum
4115	A. phagocytophilum
15	A. phagocytophilum
15	A. phagocytophilum
6230	A. phagocytophilum
4312	A. phagocytophilum
4690	A. phagocytophilum
2224	A. phagocytophilum
2224	A. phagocytophilum
2301	A. phagocytophilum
2301	A. phagocytophilum
4690	A. phagocytophilum
1409	A. phagocytophilum
1409	A. phagocytophilum
1409	A. phagocytophilum
2304	A. phagocytophilum
2304	A. phagocytophilum
1409	A. phagocytophilum
1409	A. phagocytophilum
2303	A. phagocytophilum
1529	A. phagocytophilum
1529	A. phagocytophilum
1529	A. phagocytophilum
2303	A. phagocytophilum
2303	A. phagocytophilum
2307	A. phagocytophilum
2224	A. phagocytophilum
2224	A. phagocytophilum
2224	A. phagocytophilum
2310	A. phagocytophilum
2310	A. phagocytophilum
2310	A. phagocytophilum
370683	A. phagocytophilum
4213	A. phagocytophilum
370323	A. phagocytophilum
3706	A. phagocytophilum
3706	A. phagocytophilum
623021	A. phagocytophilum
6230	A. phagocytophilum
1509	A. phagocytophilum
6528	A. phagocytophilum
2224	A. phagocytophilum
2327	A. phagocytophilum
2301	A. phagocytophilum
2327	A. phagocytophilum
2305	A. phagocytophilum
2224	A. phagocytophilum
2310	A. phagocytophilum
2224	A. phagocytophilum
2206	A. phagocytophilum
2224	A. phagocytophilum
2206	A. phagocytophilum
6540	A. phagocytophilum
6527	A. phagocytophilum
6527	A. phagocytophilum
1507	A. phagocytophilum
1507	A. phagocytophilum
1507	A. phagocytophilum
2310	A. phagocytophilum
2310	A. phagocytophilum
2310	A. phagocytophilum
6528	A. phagocytophilum
4413	A. phagocytophilum
1509	A. phagocytophilum
33	A. phagocytophilum
21	A. phagocytophilum
4408	A. phagocytophilum
330182	A. phagocytophilum
330182	A. phagocytophilum
330182	A. phagocytophilum
4115	A. phagocytophilum
2101	A. phagocytophilum
2310	A. phagocytophilum
2310	A. phagocytophilum
4201	A. phagocytophilum
150784	A. phagocytophilum
150781	A. phagocytophilum
231024	A. phagocytophilum
230381	A. phagocytophilum
230382	A. phagocytophilum
230382	A. phagocytophilum
231081	A. phagocytophilum
231081	A. phagocytophilum
230881	A. phagocytophilum
230881	A. phagocytophilum
231123	A. phagocytophilum
231123	A. phagocytophilum
230382	A. phagocytophilum
230881	A. phagocytophilum
230881	A. phagocytophilum
230381	A. phagocytophilum
231081	A. phagocytophilum
231081	A. phagocytophilum
231123	A. phagocytophilum
230382	A. phagocytophilum
230382	A. phagocytophilum
231024	A. phagocytophilum
150781	A. phagocytophilum
150781	A. phagocytophilum
653225	A. phagocytophilum
230183	A. phagocytophilum
320322	A. phagocytophilum
320305	A. phagocytophilum
320312	A. phagocytophilum
320382	A. phagocytophilum
320321	A. phagocytophilum
530522	A. phagocytophilum
370211	A. phagocytophilum
3702	A. phagocytophilum
370211	A. phagocytophilum
370283	A. phagocytophilum
37	A. phagocytophilum
231004	A. phagocytophilum
231004	A. phagocytophilum
630122	A. phagocytophilum
632626	A. phagocytophilum
632621	A. phagocytophilum
632221	A. phagocytophilum
632723	A. phagocytophilum
630123	A. phagocytophilum
632822	A. phagocytophilum
632722	A. phagocytophilum
632523	A. phagocytophilum
632324	A. phagocytophilum
3301	A. platys
4401	A. platys
4403	A. platys
4501	A. platys
3702	A. platys
4101	A. platys
4401	A. platys
4201	A. platys
6109	A. platys-like
4201	Candidatus A. boleense
2310	Candidatus N. mikurensis
2310	Candidatus N. mikurensis
23	Candidatus N. mikurensis
22	Candidatus N. mikurensis
2202	Candidatus N. mikurensis
222403	Candidatus N. mikurensis
222404	Candidatus N. mikurensis
2310	Candidatus N. mikurensis
2310	Candidatus N. mikurensis
2310	Candidatus N. mikurensis
2310	Candidatus N. mikurensis
2310	Candidatus N. mikurensis
2310	Candidatus N. mikurensis
652301	E. canis
45	E. canis
44	E. canis
65	E. canis
310112	E. canis
3301	E. canis
3501	E. canis
4401	E. canis
4403	E. canis
3201	E. canis
3702	E. canis
3302	E. canis
4301	E. canis
1301	E. canis
4401	E. canis
53	E. chaffeensis
35	E. chaffeensis
35	E. chaffeensis
35	E. chaffeensis
54	E. chaffeensis
222404	E. chaffeensis
220621	E. chaffeensis
222406	E. chaffeensis
231083	E. chaffeensis
231085	E. chaffeensis
231081	E. chaffeensis
222404	E. chaffeensis
220621	E. chaffeensis
222406	E. chaffeensis
222403	E. chaffeensis
222403	E. chaffeensis
210423	E. chaffeensis
231083	E. chaffeensis
231085	E. chaffeensis
231081	E. chaffeensis
222404	E. chaffeensis
220621	E. chaffeensis
222406	E. chaffeensis
222403	E. chaffeensis
222403	E. chaffeensis
210423	E. chaffeensis
35	E. chaffeensis
222404	E. chaffeensis
220621	E. chaffeensis
222406	E. chaffeensis
222403	E. chaffeensis
222403	E. chaffeensis
210423	E. chaffeensis
54	E. chaffeensis
53	E. chaffeensis
35	E. chaffeensis
35	E. chaffeensis
35	E. chaffeensis
35	E. chaffeensis
652301	E. chaffeensis
3311	E. chaffeensis
3311	E. chaffeensis
3311	E. chaffeensis
3311	E. chaffeensis
3311	E. chaffeensis
3311	E. chaffeensis
3311	E. chaffeensis
5328	E. chaffeensis
2104	E. chaffeensis
2104	E. chaffeensis
1409	E. chaffeensis
1529	E. chaffeensis
1529	E. chaffeensis
1529	E. chaffeensis
3706	E. chaffeensis
35	E. chaffeensis
3507	E. chaffeensis
3504	E. chaffeensis
3504	E. chaffeensis
652301	E. chaffeensis
1509	E. chaffeensis
35	E. chaffeensis
2310	E. chaffeensis
2206	E. chaffeensis
2310	E. chaffeensis
2206	E. chaffeensis
6527	E. chaffeensis
1507	E. chaffeensis
2224	E. chaffeensis
2224	E. chaffeensis
6527	E. chaffeensis
1507	E. chaffeensis
2224	E. chaffeensis
2224	E. chaffeensis
350203	E. chaffeensis
33	E. chaffeensis
21	E. chaffeensis
330182	E. chaffeensis
330182	E. chaffeensis
330182	E. chaffeensis
4115	E. chaffeensis
2310	E. chaffeensis
2310	E. chaffeensis
222406	E. chaffeensis
222403	E. chaffeensis
222403	E. chaffeensis
222403	E. chaffeensis
350424	E. chaffeensis
330921	E. ewingii
431227	E. ruminantium
54	E. spp Tibet
54	E. spp Tibet
2101	E. spp Yonaguni
330921	Uncharacterised Ehrlichia species
222404	Uncharacterised Ehrlichia species
3507	Uncharacterised Ehrlichia species
230421	Uncharacterised Ehrlichia species
230128	Uncharacterised Ehrlichia species
623021	Uncharacterised Ehrlichia species
2310	Uncharacterised Ehrlichia species
410581	Uncharacterised Ehrlichia species
4201	Uncharacterised Ehrlichia species
4201	Uncharacterised Ehrlichia species
530522	Uncharacterised Ehrlichia species
4201	Uncharacterised Ehrlichia species
360726	Uncharacterised Ehrlichia species
230183	Uncharacterised Ehrlichia species
431227	Uncharacterised Ehrlichia species
441323	Uncharacterised Ehrlichia species
2101	Candidatus E. shimanensis

## Sheet: Supplementary Fig. 37
Supplementary Fig. 37 The locations of species or subspecies of Borrelia
code	tick-borne agents
2301	B. burgdorferi sensu stricto
4312	B. burgdorferi sensu stricto
6230	B. burgdorferi sensu stricto
2224	B. burgdorferi sensu stricto
4513	B. burgdorferi sensu stricto
4413	B. burgdorferi sensu stricto
3507	B. burgdorferi sensu stricto
659001	B. burgdorferi sensu stricto
659001	B. burgdorferi sensu stricto
659001	B. burgdorferi sensu stricto
654223	B. burgdorferi sensu stricto
654223	B. burgdorferi sensu stricto
654223	B. burgdorferi sensu stricto
654021	B. burgdorferi sensu stricto
654022	B. burgdorferi sensu stricto
231083	B. afzelii
231084	B. afzelii
4312	B. afzelii
4513	B. afzelii
4413	B. afzelii
3507	B. afzelii
1507	B. afzelii
1507	B. afzelii
230183	B. afzelii
230183	B. afzelii
222404	B. afzelii
623021	B. afzelii
222404	B. afzelii
222404	B. afzelii
220281	B. afzelii
654301	B. afzelii
654301	B. afzelii
654301	B. afzelii
654301	B. afzelii
654301	B. afzelii
610628	B. afzelii
610628	B. afzelii
610628	B. afzelii
610327	B. afzelii
610327	B. afzelii
610327	B. afzelii
62	B. afzelii
62	B. afzelii
62	B. afzelii
6501	B. afzelii
33	B. afzelii
33	B. afzelii
23	B. afzelii
231084	B. afzelii
231084	B. afzelii
6205	B. afzelii
6205	B. afzelii
6205	B. afzelii
6205	B. afzelii
22	B. afzelii
22	B. afzelii
23	B. afzelii
23	B. afzelii
23	B. afzelii
222403	B. afzelii
220281	B. afzelii
2308	B. afzelii
2305	B. afzelii
231081	B. afzelii
2307	B. afzelii
230881	B. afzelii
230381	B. afzelii
632723	B. afzelii
632222	B. afzelii
150784	B. afzelii
22	B. bavariensis
22	B. bavariensis
23	B. bavariensis
23	B. bavariensis
23	B. bavariensis
222403	B. bavariensis
220281	B. bavariensis
2308	B. bavariensis
2305	B. bavariensis
231081	B. bavariensis
2307	B. bavariensis
230881	B. bavariensis
230381	B. bavariensis
222403	B. bissettii
220281	B. bissettii
2308	B. bissettii
2305	B. bissettii
231081	B. bissettii
2307	B. bissettii
230881	B. bissettii
230381	B. bissettii
150781	B. burgdorferi sensu stricto
230382	B. burgdorferi sensu stricto
11	B. burgdorferi sensu stricto
23	B. burgdorferi sensu stricto
15	B. burgdorferi sensu stricto
23	B. burgdorferi sensu stricto
22	B. burgdorferi sensu stricto
21	B. burgdorferi sensu stricto
65	B. burgdorferi sensu stricto
13	B. burgdorferi sensu stricto
52	B. burgdorferi sensu stricto
15	B. burgdorferi sensu stricto
11	B. burgdorferi sensu stricto
41	B. burgdorferi sensu stricto
37	B. burgdorferi sensu stricto
51	B. burgdorferi sensu stricto
41	B. burgdorferi sensu stricto
44	B. burgdorferi sensu stricto
15	B. burgdorferi sensu stricto
51	B. burgdorferi sensu stricto
231004	B. burgdorferi sensu stricto
2310	B. garinii
2301	B. garinii
2301	B. garinii
230183	B. garinii
2303	B. garinii
2304	B. garinii
2307	B. garinii
2310	B. garinii
2311	B. garinii
2310	B. garinii
2308	B. garinii
2327	B. garinii
222404	B. garinii
623021	B. garinii
222404	B. garinii
222404	B. garinii
1507	B. garinii
1507	B. garinii
1507	B. garinii
6528	B. garinii
6528	B. garinii
1507	B. garinii
4312	B. garinii
4513	B. garinii
4413	B. garinii
3507	B. garinii
220281	B. garinii
220622	B. garinii
6501	B. garinii
654301	B. garinii
654301	B. garinii
654301	B. garinii
654301	B. garinii
654301	B. garinii
610628	B. garinii
610628	B. garinii
610628	B. garinii
610327	B. garinii
610327	B. garinii
610327	B. garinii
64	B. garinii
64	B. garinii
64	B. garinii
64	B. garinii
62	B. garinii
62	B. garinii
62	B. garinii
33	B. garinii
33	B. garinii
33	B. garinii
33	B. garinii
33	B. garinii
33	B. garinii
33	B. garinii
33	B. garinii
23	B. garinii
22	B. garinii
231084	B. garinii
231084	B. garinii
6205	B. garinii
6205	B. garinii
6205	B. garinii
6205	B. garinii
6205	B. garinii
330703	B. garinii
330523	B. garinii
22	B. garinii
22	B. garinii
23	B. garinii
23	B. garinii
23	B. garinii
141128	B. garinii
141128	B. garinii
532801	B. garinii
150784	B. garinii
222403	B. garinii
220281	B. garinii
2308	B. garinii
2305	B. garinii
231081	B. garinii
2307	B. garinii
230881	B. garinii
230381	B. garinii
630202	B. garinii
630122	B. garinii
632726	B. garinii
6327	B. garinii
632626	B. garinii
632626	B. garinii
632626	B. garinii
632221	B. garinii
632823	B. garinii
632802	B. garinii
632723	B. garinii
632723	B. garinii
630123	B. garinii
632222	B. garinii
632222	B. garinii
632822	B. garinii
632324	B. garinii
150784	B. garinii
150784	B. miyamotoi
231004	B. miyamotoi
231004	B. miyamotoi
2310	B. valaisiana
4312	B. valaisiana
230183	B. valaisiana
222404	B. valaisiana
623021	B. valaisiana
3301	B. valaisiana
52	B. valaisiana
331023	B. valaisiana
331024	B. valaisiana
632726	B. valaisiana
632723	B. valaisiana
230183	Uncharacterised species
210522	Uncharacterised species
210624	Uncharacterised species
210522	Uncharacterised species
210624	Uncharacterised species
371325	Uncharacterised species
3713	Uncharacterised species
530112	Uncharacterised species
1525	Uncharacterised species
15	Uncharacterised species
15	Uncharacterised species
331082	Uncharacterised species
350506	Uncharacterised species
15	Uncharacterised species
15	Uncharacterised species
11	Uncharacterised species
511181	Uncharacterised species
11	Uncharacterised species
15	Uncharacterised species
15	Uncharacterised species
652722	Uncharacterised species
511181	Uncharacterised species
52	Uncharacterised species
4310	Uncharacterised species
15	Uncharacterised species
23	Uncharacterised species
11	Uncharacterised species
2327	Uncharacterised species
2327	Uncharacterised species
231024	Uncharacterised species
231081	Uncharacterised species
231081	Uncharacterised species
23	Uncharacterised species
2202	Uncharacterised species
15	Uncharacterised species
15	Uncharacterised species
15	Uncharacterised species
222404	Uncharacterised species
33	Uncharacterised species
33	Uncharacterised species
23	Uncharacterised species
23	Uncharacterised species
23	Uncharacterised species
231081	Uncharacterised species
231024	Uncharacterised species
23	Uncharacterised species
23	Uncharacterised species
23	Uncharacterised species
63	Uncharacterised species
231081	Uncharacterised species
231024	Uncharacterised species
4513	Uncharacterised species
4312	Uncharacterised species
230702	Uncharacterised species
3507	Uncharacterised species
4413	Uncharacterised species
230183	Uncharacterised species
623021	Uncharacterised species
4513	Uncharacterised species
4312	Uncharacterised species
230702	Uncharacterised species
3507	Uncharacterised species
4413	Uncharacterised species
230183	Uncharacterised species
623021	Uncharacterised species
4513	Uncharacterised species
4312	Uncharacterised species
230702	Uncharacterised species
3507	Uncharacterised species
4413	Uncharacterised species
230183	Uncharacterised species
623021	Uncharacterised species
4513	Uncharacterised species
4312	Uncharacterised species
230702	Uncharacterised species
3507	Uncharacterised species
4413	Uncharacterised species
230183	Uncharacterised species
623021	Uncharacterised species
52	Uncharacterised species
45	Uncharacterised species
15	Uncharacterised species
15	Uncharacterised species
65	Uncharacterised species
15	Uncharacterised species
52	Uncharacterised species
52	Uncharacterised species
52	Uncharacterised species
623021	Uncharacterised species
420583	Uncharacterised species
441323	Uncharacterised species
652828	Uncharacterised species
652828	Uncharacterised species
652828	Uncharacterised species
33	Uncharacterised species
231084	Uncharacterised species
3311	Uncharacterised species
230382	Uncharacterised species
231081	Uncharacterised species
231024	Uncharacterised species
542336	Uncharacterised species
5201	Uncharacterised species
5202	Uncharacterised species
5205	Uncharacterised species
5203	Uncharacterised species
5206	Uncharacterised species
5201	Uncharacterised species
5202	Uncharacterised species
5205	Uncharacterised species
5203	Uncharacterised species
5206	Uncharacterised species
152222	Uncharacterised species
152525	Uncharacterised species
2203	Uncharacterised species
231083	Uncharacterised species
231083	Uncharacterised species
231083	Uncharacterised species
330703	Uncharacterised species
330703	Uncharacterised species
330703	Uncharacterised species
330328	Uncharacterised species
3301	Uncharacterised species
150782	Uncharacterised species
110109	Uncharacterised species
232721	Uncharacterised species
232721	Uncharacterised species
232721	Uncharacterised species
230183	Uncharacterised species
630202	Uncharacterised species
431227	Uncharacterised species
623021	Uncharacterised species
451323	Uncharacterised species
3507	Uncharacterised species
441323	Uncharacterised species
230128	Uncharacterised species
2310	Uncharacterised species
230421	Uncharacterised species
222404	Uncharacterised species
410581	Uncharacterised species
360121	Uncharacterised species
231083	Uncharacterised species
231083	Uncharacterised species
222403	Uncharacterised species
220281	Uncharacterised species
2308	Uncharacterised species
2305	Uncharacterised species
231081	Uncharacterised species
2307	Uncharacterised species
230881	Uncharacterised species
230381	Uncharacterised species
630122	Uncharacterised species
632726	Uncharacterised species
6327	Uncharacterised species
632626	Uncharacterised species
632626	Uncharacterised species
632626	Uncharacterised species
632626	Uncharacterised species
632823	Uncharacterised species
632723	Uncharacterised species
632723	Uncharacterised species
632723	Uncharacterised species
632622	Uncharacterised species
630123	Uncharacterised species
632222	Uncharacterised species
632822	Uncharacterised species
632324	Uncharacterised species
150781	Uncharacterised species
150781	Uncharacterised species
6531	B. persica
6523	B. latyshevyi
3410	B. sinica
5201	B. valaisiana-related genospecies
5202	B. valaisiana-related genospecies
5203	B. valaisiana-related genospecies
5205	B. valaisiana-related genospecies
5206	B. valaisiana-related genospecies
511181	B. valaisiana-related genospecies
530112	B. valaisiana-related genospecies
542336	B. valaisiana-related genospecies
623021	B. valaisiana-related genospecies
652722	B. valaisiana-related genospecies
652828	B. valaisiana-related genospecies

## Sheet: Supplementary Fig. 38
Supplementary Fig. 38 The locations of species or subspecies of Babesia spp.
code	tick-borne agents
65	Ba. bigemina
441323	Ba. bigemina
431227	Ba. bigemina
15	Ba. caballi
652827	Ba. caballi
4401	Ba. caballi
652827	Ba. caballi
654026	Ba. caballi
654026	Ba. caballi
410781	Ba. canis
4115	Ba. canis
2303	Ba. divergens
2305	Ba. divergens
2307	Ba. divergens
2327	Ba. divergens
2310	Ba. divergens
2310	Ba. divergens
2305	Ba. divergens
2304	Ba. divergens
2310	Ba. divergens
2310	Ba. divergens
2310	Ba. divergens
2310	Ba. divergens
2310	Ba. divergens
4115	Ba. gibsoni
4531	Ba. sp Kashi
6540	Ba. major
4112	Ba. major
6212	Ba. major
6205	Ba. major
231081	Ba. microti
231024	Ba. microti
23	Ba. microti
23	Ba. microti
22	Ba. microti
231081	Ba. microti
231081	Ba. microti
232723	Ba. microti
232723	Ba. microti
220623	Ba. microti
152923	Ba. microti
150223	Ba. microti
150781	Ba. microti
4115	Ba. microti
23	Ba. microti
2303	Ba. microti
2304	Ba. microti
2327	Ba. microti
2310	Ba. microti
2303	Ba. microti
2304	Ba. microti
2308	Ba. microti
2327	Ba. microti
2310	Ba. microti
2303	Ba. microti
2305	Ba. microti
2310	Ba. microti
2310	Ba. microti
2310	Ba. microti
2310	Ba. microti
2310	Ba. microti
2305	Ba. microti
2307	Ba. microti
2308	Ba. microti
2310	Ba. microti
2310	Ba. microti
4115	Ba. microti
6230	Ba. motasi
410581	Ba. motasi
1201	Ba. oreientalis
4202	Ba. oreientalis
1212	Ba. oreientalis
4228	Ba. oreientalis
654022	Ba. spp Xinjiang
653125	Ba. spp Xinjiang
23	Ba. venatorum
22	Ba. venatorum
15	Ba. venatorum
23	Ba. venatorum
22	Ba. venatorum
22	Ba. venatorum
4601	Ba. vogeli
460202	Ba. vogeli
440605	Ba. vogeli
440303	Ba. vogeli
450102	Ba. vogeli
350111	Ba. vogeli
350211	Ba. vogeli
230711	Ba. vogeli
650103	Ba. vogeli
350503	Ba. vogeli
330106	Ba. vogeli
360122	Ba. vogeli
360122	Ba. vogeli
360122	Ba. vogeli
360702	Ba. vogeli
430121	Ba. vogeli
520103	Ba. vogeli
340104	Ba. vogeli
421182	Ba. vogeli
500105	Ba. vogeli
510106	Ba. vogeli
320114	Ba. vogeli
410303	Ba. vogeli
610116	Ba. vogeli
640104	Ba. vogeli
140106	Ba. vogeli
130185	Ba. vogeli
370103	Ba. vogeli
110101	Ba. vogeli
220104	Ba. vogeli
150102	Ba. vogeli
4401	Ba. vogeli
469036	Ba. vogeli
469033	Ba. vogeli
469036	Ba. vogeli
469030	Ba. vogeli
620621	Ba. bigemina
620621	Ba. bigemina
652702	Ba. caballi
15	Ba. divergens
15	Ba. divergens
3501	Ba. gibsoni
4401	Ba. gibsoni
3502	Ba. gibsoni
1101	Ba. gibsoni
1401	Ba. gibsoni
1101	Ba. gibsoni
6101	Ba. gibsoni
4401	Ba. gibsoni
654021	Ba. major
23	Ba. microti
37	Ba. microti
23	Ba. microti
41	Ba. microti
45	Ba. microti
15	Ba. microti
15	Ba. microti
15	Ba. microti
3702	Ba. microti
370211	Ba. microti
370282	Ba. microti
370283	Ba. microti
370687	Ba. microti
371083	Ba. microti
3702	Ba. microti
370211	Ba. microti
370282	Ba. microti
370687	Ba. microti
371083	Ba. microti
654021	Ba. motasi
654326	Ba. occultans
620621	Ba. occultans
231083	Ba. venatorum
231083	Ba. venatorum
654025	Ba. vesperuginis
659001	Ba. vesperuginis
22	Ba. crassa-like
22	Ba. crassa-like
23	Ba. crassa-like
23	Ba. crassa-like
231083	Ba. crassa-like
231083	Ba. crassa-like
3311	Uncharacterised species
2308	Uncharacterised species
652923	Uncharacterised species
632723	Uncharacterised species
632622	Uncharacterised species
632224	Uncharacterised species
632523	Uncharacterised species
632801	Uncharacterised species
630202	Uncharacterised species
451323	Uncharacterised species
3507	Uncharacterised species
3507	Uncharacterised species
2310	Uncharacterised species
4213	Uncharacterised species
3702	Uncharacterised species
3702	Uncharacterised species
6327	Uncharacterised species
2310	Uncharacterised species
623021	Uncharacterised species
610122	Uncharacterised species
4213	Uncharacterised species
623021	Uncharacterised species
652702	Uncharacterised species
630122	Uncharacterised species
632726	Uncharacterised species
6327	Uncharacterised species
632626	Uncharacterised species
632626	Uncharacterised species
632621	Uncharacterised species
632621	Uncharacterised species
632221	Uncharacterised species
632802	Uncharacterised species
632802	Uncharacterised species
632723	Uncharacterised species
630123	Uncharacterised species
632222	Uncharacterised species
632222	Uncharacterised species
632822	Uncharacterised species
630223	Uncharacterised species
632722	Uncharacterised species
632324	Uncharacterised species
630222	Uncharacterised species
632823	Uncharacterised species
5133	Ba. ovis
4112	Ba. ovata
5132	Ba. ovata
6205	Ba. ovata
6212	Ba. ovata

## Sheet: Supplementary Fig. 39
Supplementary Fig. 39 The locations of species or subspecies of Theileria
code	tick-borne agents
653023	T. annulata
653023	T. annulata
654002	T. annulata
6405	T. annulata
640521	T. annulata
640381	T. annulata
6403	T. annulata
640181	T. annulata
640121	T. annulata
6401	T. annulata
640122	T. annulata
640221	T. annulata
6402	T. annulata
620723	T. annulata
620722	T. annulata
	T. annulata
632525	T. annulata
620982	T. annulata
620321	T. annulata
6501	T. annulata
41	T. annulata
652325	T. annulata
620724	T. annulata
652301	T. annulata
652323	T. annulata
652324	T. annulata
654202	T. annulata
652722	T. annulata
654201	T. annulata
654002	T. annulata
652901	T. annulata
4103	T. annulata
4110	T. annulata
4117	T. annulata
410721	T. annulata
4115	T. annulata
4113	T. annulata
4105	T. annulata
410329	T. annulata
411224	T. annulata
41	T. annulata
411328	T. annulata
410782	T. annulata
419001	T. annulata
410423	T. annulata
411121	T. annulata
411222	T. annulata
3701	T. annulata
3709	T. annulata
371321	T. annulata
371122	T. annulata
371323	T. annulata
371328	T. annulata
370323	T. annulata
3713	T. annulata
371621	T. annulata
150621	T. annulata
6540	T. annulata
64	T. annulata
620723	T. annulata
630123	T. annulata
640423	T. annulata
620525	T. annulata
621026	T. annulata
620525	T. annulata
620525	T. annulata
620525	T. annulata
620525	T. annulata
152921	T. annulata
152921	T. annulata
652101	T. annulata
623021	T. annulata
220281	T. annulata
654022	T. annulata
654022	T. annulata
654002	T. annulata
653125	T. annulata
6203	T. annulata
330523	T. annulata
441323	T. annulata
431227	T. annulata
654026	T. equi
654026	T. equi
411522	T. luwenshuni
411502	T. luwenshuni
632525	T. luwenshuni
630222	T. luwenshuni
632821	T. luwenshuni
630224	T. luwenshuni
630123	T. luwenshuni
623021	T. luwenshuni
621123	T. luwenshuni
620123	T. luwenshuni
420922	T. luwenshuni
623021	T. luwenshuni
410581	T. luwenshuni
220281	T. luwenshuni
4115	T. luwenshuni
654024	T. luwenshuni
654002	T. luwenshuni
410581	T. luwenshuni
620522	T. luwenshuni
621026	T. luwenshuni
623021	T. sinensis
621124	T. sinensis
621123	T. sinensis
623021	T. uilenbergi
621123	T. uilenbergi
620123	T. uilenbergi
622923	T. uilenbergi
623021	T. uilenbergi
410581	T. uilenbergi
652323	T. annulata
652325	T. annulata
6543	T. annulata
6543	T. annulata
6543	T. annulata
6543	T. annulata
652123	T. annulata
652123	T. annulata
652123	T. annulata
652123	T. annulata
652123	T. annulata
652123	T. annulata
652123	T. annulata
652123	T. annulata
620621	T. annulata
653126	T. ovis
653001	T. ovis
6529	T. sinensis
6529	T. sinensis
630222	T. uilenbergi
2224	T. sergenti
620823	T. sergenti
513221	T. sergenti
222404	T. sergenti
620525	T. sergenti
621228	T. sergenti
411224	T. sergenti
211021	T. sergenti
6540	T. sergenti
2224	T. sergenti
4115	T. sergenti
4115	T. sergenti
654022	T. sergenti
130530	T. sergenti
410581	T. sergenti
640122	T. sergenti
652901	Uncharacterised species
654025	Uncharacterised species
654022	Uncharacterised species
654026	Uncharacterised species
654024	Uncharacterised species
654022	Uncharacterised species
654024	Uncharacterised species
654025	Uncharacterised species
654022	Uncharacterised species
654022	Uncharacterised species
654026	Uncharacterised species
654026	Uncharacterised species
4115	Uncharacterised species
623021	Uncharacterised species
623022	Uncharacterised species
623022	Uncharacterised species
623021	Uncharacterised species
623027	Uncharacterised species
623026	Uncharacterised species
623024	Uncharacterised species
623025	Uncharacterised species
623001	Uncharacterised species
620723	Uncharacterised species
623021	Uncharacterised species
623021	Uncharacterised species
623027	Uncharacterised species
622923	Uncharacterised species
620525	Uncharacterised species
622923	Uncharacterised species
621124	Uncharacterised species
620525	Uncharacterised species
622923	Uncharacterised species
620525	Uncharacterised species
621123	Uncharacterised species
621124	Uncharacterised species
621125	Uncharacterised species
622923	Uncharacterised species
620123	Uncharacterised species
620422	Uncharacterised species
620525	Uncharacterised species
621123	Uncharacterised species
621124	Uncharacterised species
621125	Uncharacterised species
622922	Uncharacterised species
620123	Uncharacterised species
621221	Uncharacterised species
411522	Uncharacterised species
411522	Uncharacterised species
411502	Uncharacterised species
411502	Uncharacterised species
410721	Uncharacterised species
220581	Uncharacterised species
653101	Uncharacterised species
652924	Uncharacterised species
653101	Uncharacterised species
4115	Uncharacterised species
451323	Uncharacterised species
3507	Uncharacterised species
3507	Uncharacterised species
222404	Uncharacterised species
230421	Uncharacterised species
431227	Uncharacterised species
441323	Uncharacterised species
230128	Uncharacterised species
2310	Uncharacterised species
623021	Uncharacterised species
320305	Uncharacterised species
320382	Uncharacterised species
320321	Uncharacterised species
320322	Uncharacterised species
654021	Uncharacterised species

## Sheet: Supplementary Fig. 40
Supplementary Fig. 40 The locations of other tick-borne bacteria
code	tick-borne agents
15	Coxiella burnetii
15	Coxiella burnetii
150824	Coxiella burnetii
2308	Coxiella burnetii
230833	Coxiella burnetii
230833	Coxiella burnetii
2311	Coxiella burnetii
230722	Coxiella burnetii
230421	Coxiella burnetii
230881	Coxiella burnetii
652701	Coxiella burnetii
652827	Coxiella burnetii
652827	Coxiella burnetii
652827	Coxiella burnetii
540122	Coxiella burnetii
220582	Coxiella burnetii
220582	Coxiella burnetii
220582	Coxiella burnetii
44	Coxiella burnetii
44	Coxiella burnetii
220582	Coxiella burnetii
640423	Coxiella burnetii
640423	Coxiella burnetii
640423	Coxiella burnetii
64	Coxiella burnetii
220582	Coxiella burnetii
62	Coxiella burnetii
654301	Coxiella burnetii
654301	Coxiella burnetii
654301	Coxiella burnetii
621202	Coxiella burnetii
621202	Coxiella burnetii
610327	Coxiella burnetii
610327	Coxiella burnetii
61	Coxiella burnetii
654301	Coxiella burnetii
65	Coxiella burnetii
150223	Coxiella burnetii
150223	Coxiella burnetii
653130	Coxiella burnetii
652722	Coxiella burnetii
650102	Coxiella burnetii
50	Coxiella burnetii
654323	Coxiella burnetii
659001	Coxiella burnetii
652323	Coxiella burnetii
6502	Coxiella burnetii
542521	Francisella tularensis
542524	Francisella tularensis
542522	Francisella tularensis
542525	Francisella tularensis
542523	Francisella tularensis
22	Francisella tularensis
23	Francisella tularensis
15	Francisella tularensis
150824	Francisella tularensis
211021	Francisella tularensis
1507	Alcaligenes faecalis
230381	Bartonella spp
231102	Bartonella spp
231102	Bartonella spp
150781	Bartonella spp
150781	Bartonella spp
6540	Brucella abortus
652723	Brucella abortus
6540	Brucella melitensis
652723	Brucella melitensis
632222	Colpodella spp
632222	Colpodella spp
632822	Colpodella spp
632525	Colpodella spp
630223	Colpodella spp
632722	Colpodella spp
632324	Colpodella spp
630202	Colpodella spp
231004	Colpodella spp

## Sheet: Supplementary Fig. 41
Supplementary Fig. 41 The locations of tick-borne viruses
code	tick-borne agents
2307	Alongshan virus
1507	Alongshan virus
232722	Blacklegged tick phlebovirus_x000D_
232722	Blacklegged tick phlebovirus_x000D_
232722	Blacklegged tick phlebovirus_x000D_
232722	Blacklegged tick phlebovirus_x000D_
232723	Blacklegged tick phlebovirus_x000D_
232723	Blacklegged tick phlebovirus_x000D_
232721	Blacklegged tick phlebovirus_x000D_
232721	Blacklegged tick phlebovirus_x000D_
232721	Blacklegged tick phlebovirus_x000D_
2106	Bocavirus
150784	Bocavirus
150784	Bocavirus
542336	Bocavirus
542336	Bocavirus
210603	Bole tick virus
150781	Bole tick virus
150781	Bole tick virus
653130	CCHFV
65	CCHFV
653130	CCHFV
653130	CCHFV
653130	CCHFV
653130	CCHFV
653130	CCHFV
653130	CCHFV
653130	CCHFV
653130	CCHFV
653130	CCHFV
653130	CCHFV
65	CCHFV
652901	CCHFV
653130	CCHFV
652901	CCHFV
652922	CCHFV
652928	CCHFV
652929	CCHFV
653130	CCHFV
653128	CCHFV
653226	CCHFV
653127	CCHFV
653125	CCHFV
653126	CCHFV
653223	CCHFV
653222	CCHFV
653224	CCHFV
652924	CCHFV
652822	CCHFV
652801	CCHFV
652823	CCHFV
652824	CCHFV
653227	CCHFV
652825	CCHFV
652702	CCHFV
652927	CCHFV
6502	CCHFV
659001	CCHFV
652323	CCHFV
652327	CCHFV
652325	CCHFV
652328	CCHFV
652101	CCHFV
652122	CCHFV
652201	CCHFV
652223	CCHFV
654023	CCHFV
530827	CCHFV
530828	CCHFV
530829	CCHFV
532823	CCHFV
232723	Deer tick Mononegavirales-like virus
232723	Deer tick Mononegavirales-like virus
232721	Deer tick Mononegavirales-like virus
232721	Deer tick Mononegavirales-like virus
232722	Deer tick Mononegavirales-like virus
232722	Deer tick Mononegavirales-like virus
232722	Deer tick Mononegavirales-like virus
232722	Deer tick Mononegavirales-like virus
4211	Jingmen tick virus
1503	Jingmen tick virus
361102	Jingmen tick virus
350527	Jingmen tick virus
361102	Jingmen tick virus
4211	Jingmen tick virus
4203	Jingmen tick virus
429021	Jingmen tick virus
4228	Jingmen tick virus
4205	Jingmen tick virus
1503	Jingmen tick virus
3303	Jingmen tick virus
3302	Jingmen tick virus
4206	Jingmen tick virus
4206	Jingmen tick virus
1503	Jingmen tick virus
232723	Jingmen tick virus
232723	Jingmen tick virus
232721	Jingmen tick virus
232721	Jingmen tick virus
232721	Jingmen tick virus
232722	Jingmen tick virus
232722	Jingmen tick virus
231004	Jingmen tick virus
222404	Lymphocytic choriomeningitis virus
222403	Lymphocytic choriomeningitis virus
222404	Lymphocytic choriomeningitis virus
222403	Lymphocytic choriomeningitis virus
222403	Lymphocytic choriomeningitis virus
222404	Lymphocytic choriomeningitis virus
222404	Lymphocytic choriomeningitis virus
222403	Lymphocytic choriomeningitis virus
222403	Lymphocytic choriomeningitis virus
222404	Lymphocytic choriomeningitis virus
421381	Nairobi sheep disease virus
320830	SFTSV
370684	SFTSV
370684	SFTSV
370684	SFTSV
370683	SFTSV
370683	SFTSV
370684	SFTSV
370683	SFTSV
3709	SFTSV
610327	SFTSV
610327	SFTSV
370211	SFTSV
3701	SFTSV
652702	SFTSV
210603	SFTSV
222401	SFTSV
222401	SFTSV
222401	SFTSV
222401	SFTSV
222401	SFTSV
222405	SFTSV
222405	SFTSV
222405	SFTSV
222405	SFTSV
222406	SFTSV
222406	SFTSV
222406	SFTSV
222406	SFTSV
222426	SFTSV
222426	SFTSV
222426	SFTSV
222426	SFTSV
222403	SFTSV
222403	SFTSV
222403	SFTSV
222403	SFTSV
222404	SFTSV
222404	SFTSV
222404	SFTSV
222404	SFTSV
222404	SFTSV
222402	SFTSV
222402	SFTSV
222402	SFTSV
222402	SFTSV
222402	SFTSV
222424	SFTSV
222424	SFTSV
222424	SFTSV
222424	SFTSV
331082	SFTSV
2224	SFTSV
2224	SFTSV
2224	SFTSV
2224	SFTSV
222404	SFTSV
222402	SFTSV
3706	SFTSV
3706	SFTSV
610327	SFTSV
610328	SFTSV
3702	SFTSV
370211	SFTSV
370282	SFTSV
370283	SFTSV
371083	SFTSV
3702	SFTSV
370211	SFTSV
370282	SFTSV
370283	SFTSV
421381	SFTSV
421321	SFTSV
320981	SFTSV
232721	South Bay virus
232721	South Bay virus
232721	South Bay virus
232723	South Bay virus
232723	South Bay virus
654325	Tacheng tick virus
654202	Tacheng tick virus
652723	Tacheng tick virus
654322	Tacheng tick virus
652722	Tacheng tick virus
654223	Tacheng tick virus
53	Tick-borne encephalitis virus
150824	Tick-borne encephalitis virus
231024	Tick-borne encephalitis virus
230381	Tick-borne encephalitis virus
230722	Tick-borne encephalitis virus
230421	Tick-borne encephalitis virus
232723	Tick-borne encephalitis virus
232723	Tick-borne encephalitis virus
230881	Tick-borne encephalitis virus
231123	Tick-borne encephalitis virus
230382	Tick-borne encephalitis virus
230382	Tick-borne encephalitis virus
230382	Tick-borne encephalitis virus
222404	Tick-borne encephalitis virus
222404	Tick-borne encephalitis virus
222404	Tick-borne encephalitis virus
652301	Tick-borne encephalitis virus
654223	Tick-borne encephalitis virus
654023	Tick-borne encephalitis virus
654026	Tick-borne encephalitis virus
654024	Tick-borne encephalitis virus
2202	Tick-borne encephalitis virus
2311	Tick-borne encephalitis virus
652701	Tick-borne encephalitis virus
6527	Tick-borne encephalitis virus
6527	Tick-borne encephalitis virus
6527	Tick-borne encephalitis virus
231004	Tick-borne encephalitis virus
533321	Uncharacterised dimarhabdovirus
532527	Uncharacterised dimarhabdovirus
532930	Uncharacterised dimarhabdovirus
532924	Uncharacterised dimarhabdovirus
150781	Dabieshan tick virus
